# Supplementary material for: SPADE: spatial deconvolution for domain specific cell-type estimation
Source: Commun Biol. 2024 Apr 17;7:469. doi: 10.1038/s42003-024-06172-y (PMC11024133; doi:10.1038/s42003-024-06172-y)
Supplement: Supplementary file 4 — Supplementary Data 1 [file 42003_2024_6172_MOESM4_ESM.xlsx]

## Sheet: figure2b
	x_array	y_array	x_pixel	y_pixel	pred
AAACAAGTATCTCCCA-1	50	102	2887	6022	0
AAACCGGGTAGGTACC-1	42	28	7078	5238	3
AAACCGTTCGTCCAGG-1	52	42	6284	6223	1
AAACGAGACGGTTGAT-1	35	79	4191	4546	1
AAACTGCTGGCTCCAA-1	45	67	4869	5532	2
AAACTTGCAAACGTAT-1	45	19	7587	5535	0
AAAGGCTCTCGCGCCG-1	55	55	5548	6518	2
AAAGTAGCATTGCTCA-1	51	27	7133	6125	0
AAAGTGTGATTTATCT-1	44	94	3340	5432	2
AAAGTTGACTCCCGTA-1	42	96	3227	5234	2
AAATACCTATAAGCAT-1	47	69	4756	5729	2
AAATAGGGTGCTATTG-1	53	79	4189	6319	1
AAATCGTGTACCACAA-1	44	56	5492	5434	2
AAATGGTCAATGTGCC-1	33	51	5776	4350	2
AAATTAACGGGTAGCT-1	34	58	5380	4448	0
AAATTGATAGTCCTTT-1	55	31	6907	6519	0
AAATTTGCGGGTGTGG-1	47	33	6794	5731	2
AACACACGCTCGCCGC-1	51	93	3396	6121	2
AACACGAGACGCGGCC-1	45	21	7474	5535	2
AACCAAGACTTCTCTG-1	36	24	7305	4648	2
AACCCTACTGTCAATA-1	40	96	3227	5037	2
AACCGCTAAGGGATGC-1	46	92	3453	5629	2
AACCTTTAAATACGGT-1	54	68	4811	6418	0
AACGATAATGCCGTAG-1	53	73	4528	6320	2
AACGCTGTTGCTGAAA-1	54	94	3339	6417	0
AACGGACGTACGTATA-1	50	92	3453	6023	2
AACGGCCATCTCCGGT-1	47	39	6454	5730	3
AACGTACTGTGGGTAC-1	48	42	6284	5829	1
AACGTGCGAAAGTCTC-1	36	74	4474	4645	1
AACTAGGCTTGGGTGT-1	55	61	5208	6517	0
AACTCAAGTTAATTGC-1	38	44	6172	4843	1
AACTCTCAATAGAGCG-1	35	93	3398	4545	2
AACTCTCAGTGTGCTC-1	53	41	6340	6322	3
AAGACCCAACTGAACA-1	60	54	5604	7010	0
AAGACTGCAAGCTACT-1	36	68	4813	4645	1
AAGAGCTCTTTATCGG-1	35	77	4304	4546	1
AAGAGGATGTACGCGA-1	39	29	7021	4943	3
AAGAGGCATGGATCGC-1	36	80	4134	4644	1
AAGATGGCACCGGACC-1	59	39	6453	6913	2
AAGCACCCTGCGTATC-1	59	73	4528	6911	0
AAGCATACTCTCCTGA-1	53	69	4755	6320	0
AAGCGTCCCTCATCGA-1	57	35	6680	6716	2
AAGCTAGATCGAGTAA-1	50	68	4812	6024	2
AAGCTCGTGCCAAGTC-1	35	73	4530	4546	1
AAGCTCTTTCATGGTG-1	57	81	4075	6713	2
AAGGCTGTGCTCATCG-1	30	46	6060	4055	2
AAGGTGATAAACCAGC-1	44	92	3453	5432	2
AAGTAGTGACGCGAGG-1	33	31	6909	4352	2
AAGTCAATTGTCGTCA-1	45	101	2944	5530	0
AAGTGACGACCGAATT-1	41	25	7248	5140	2
AAGTGCGTTAGAATCT-1	49	27	7134	5928	2
AAGTGTTTGGAGACGG-1	52	80	4132	6221	1
AAGTTCACTCCAAGCT-1	57	85	3849	6713	2
AAGTTCGGCCAACAGG-1	46	34	6738	5632	2
AATAACAACGCTCGGC-1	36	30	6965	4647	2
AATAACACTAGAACAA-1	52	38	6510	6223	2
AATAGAACAGAGTGGC-1	52	46	6057	6223	1
AATAGAATCTGTTTCA-1	48	86	3793	5826	3
AATAGTCCGTCCCGAC-1	57	57	5434	6715	0
AATATTGGAGTATTGA-1	36	22	7418	4648	0
AATCATGTAAAGACTC-1	54	98	3113	6417	0
AATCGCCTCAGCGCCA-1	39	79	4190	4940	1
AATCTGCGTTGGGACG-1	32	92	3455	4249	0
AATGACAGCAATGTCT-1	48	30	6964	5830	2
AATGACGTAGGATGTC-1	44	78	4246	5433	1
AATGTGCCCGAGGTGT-1	55	27	7133	6519	0
AATTAAAGGTCGGCGT-1	40	50	5832	5040	3
AATTAACGGATTTCCA-1	58	66	4924	6813	0
AATTAGCGCTGCAGCG-1	51	63	5095	6123	0
AATTCTAGAGTTAGGC-1	49	63	5095	5926	0
AATTGAACGCTCTGGT-1	45	83	3963	5531	3
ACAAATCGCACCGAAT-1	50	82	4019	6023	1
ACAAATGGTAGTGTTT-1	44	84	3907	5432	1
ACAACAGCATGAGCTA-1	32	72	4587	4251	1
ACAAGGAAATCCGCCC-1	49	75	4416	5925	1
ACAAGGGCAGGCTCTG-1	44	76	4360	5433	1
ACAATAGTCGTACGTT-1	42	20	7531	5239	0
ACAATCCATTTAAACC-1	36	32	6852	4647	3
ACAATGAATACGGAGA-1	57	31	6906	6716	0
ACAATTGTGTCTCTTT-1	51	97	3170	6121	0
ACACACCAGGACCAGT-1	44	90	3567	5432	2
ACACGAGACTCCTTCT-1	31	71	4644	4152	2
ACACTGATCAAGGTGT-1	52	48	5944	6223	1
ACAGAACTGAGAACAA-1	52	24	7303	6224	0
ACAGGCTTGCCCGACT-1	53	87	3736	6319	3
ACAGGTGGAGGTGAGG-1	51	39	6454	6125	2
ACATCCCGGCCATACG-1	55	57	5434	6518	2
ACATCCTGGTAACTGT-1	42	102	2887	5234	0
ACATCGATCGTTTACC-1	42	62	5152	5236	0
ACATCGGTCAGCCGCG-1	41	37	6568	5139	1
ACATCGTATGCAATGG-1	45	81	4076	5531	1
ACATTAGTTTATATCC-1	51	61	5208	6123	0
ACCAACGCTTATTTAT-1	53	49	5887	6321	1
ACCAATATGCAAGTTA-1	56	78	4245	6615	2
ACCACAAGTTTCTATC-1	30	54	5607	4055	0
ACCACGTGCAGCTATA-1	48	76	4359	5827	1
ACCAGTGCGGGAGACG-1	48	94	3340	5826	0
ACCATATCCGCAATAA-1	38	56	5493	4843	0
ACCATCGTATATGGTA-1	42	42	6285	5238	1
ACCCAACGCCCGTGGC-1	30	86	3795	4053	0
ACCCATCTTGAGGGTA-1	37	37	6569	4745	1
ACCCGGAAACTCCCAG-1	57	65	4981	6714	0
ACCCGGATGACGCATC-1	38	100	3001	4840	0
ACCCGGTTACACTTCC-1	42	48	5945	5237	1
ACCCGTGTCATCAGTA-1	58	54	5604	6813	2
ACCCTATGCCATATCG-1	56	40	6397	6617	3
ACCCTCCCTTGCTATT-1	48	84	3906	5826	1
ACCGATGGTAGCATCG-1	36	92	3454	4643	2
ACCGCAATAACTGCCT-1	51	79	4189	6122	1
ACCGGGCCTTTGTTGA-1	46	98	3114	5628	0
ACCTAAGTACCTTTCA-1	50	30	6964	6027	2
ACCTAATCGACTTCCT-1	32	30	6966	4253	0
ACGATGCATATGTTAT-1	37	43	6229	4745	1
ACGCATTCGTGAGTAC-1	33	61	5210	4350	2
ACGCCGCTAGACGACC-1	43	71	4643	5334	3
ACGCGAAGTCAGACGA-1	49	59	5322	5926	2
ACGCGCTACACAGGGT-1	41	31	6908	5140	1
ACGCGGGCCAAGGACA-1	34	62	5153	4448	2
ACGGATGGTGCGGATA-1	57	79	4188	6713	2
ACGGCACTTGCTTGGG-1	52	60	5265	6222	0
ACGGCCAACATGGACT-1	53	55	5548	6321	2
ACGGCGACGATGGGAA-1	49	77	4302	5925	1
ACGGGAGTGTCGGCCC-1	47	25	7247	5731	2
ACGTAGATTGCTGATG-1	33	67	4870	4349	3
ACGTATTACTCCGATC-1	41	97	3171	5136	0
ACGTTAATGTCGAAGA-1	41	69	4756	5137	3
ACGTTAGATTTGCCCG-1	39	39	6455	4942	1
ACGTTCGTTCAGGAAA-1	60	44	6170	7011	2
ACTACGCGTTAGAATT-1	60	56	5490	7010	0
ACTATTTCCGGGCCCA-1	59	41	6340	6913	2
ACTCCCTAATGCTAAA-1	57	69	4755	6714	0
ACTCCCTAGAATAGTA-1	48	70	4699	5827	2
ACTCGTAACCCGTCCT-1	49	23	7360	5929	0
ACTCGTCAGTAATCCC-1	36	78	4247	4644	1
ACTCTCTGACTTAGGT-1	42	78	4246	5235	1
ACTCTTGTATAGTAAC-1	36	70	4700	4645	1
ACTGAATGGCGAAAGT-1	47	83	3963	5728	1
ACTGTACGATACACAT-1	30	78	4248	4053	2
ACTGTCCAGGATTATA-1	33	55	5550	4350	2
ACTGTCTTCTTTAGAA-1	30	64	5040	4054	0
ACTTACGCATCCACGC-1	58	78	4245	6812	0
ACTTATACTTACCCGG-1	36	90	3568	4644	2
ACTTATTAGGATCGGT-1	38	52	5719	4843	2
ACTTATTTATGTGCCA-1	46	90	3567	5629	2
ACTTCAGGCTGATCCC-1	51	81	4076	6122	1
ACTTGACTCCCTCTTT-1	42	72	4586	5236	3
ACTTGGGACCCGGTGG-1	29	49	5890	3956	0
AGAAGAGCGCCGTTCC-1	38	88	3681	4841	3
AGAAGGTTGCCGAATT-1	42	44	6172	5238	1
AGAAGTGATTCGTGAT-1	48	28	7077	5830	2
AGACCCACCGCTGATC-1	49	65	4982	5926	0
AGACGAAGTGCCGGTC-1	49	97	3170	5924	0
AGACGACGATGCCGCT-1	53	33	6794	6322	2
AGAGAAGGAGTACAAT-1	58	34	6736	6815	0
AGAGGCTTCGGAAACC-1	51	101	2943	6121	0
AGATAACTTCAGGGCC-1	32	44	6173	4252	1
AGATACCGGTGTTCAC-1	40	38	6512	5041	1
AGATACTCAAGATCGA-1	46	82	4020	5629	1
AGATCTCAGGTGTGAT-1	29	75	4418	3955	0
AGATTATAGGACGTTT-1	36	54	5606	4646	2
AGCAAAGGCCGCTAGT-1	60	72	4584	7009	0
AGCAACATATCTTATT-1	41	93	3397	5136	2
AGCACTACCTCACCAG-1	53	81	4075	6319	1
AGCACTTAAGGACGCC-1	31	35	6683	4154	2
AGCAGCCAGATGAATA-1	56	58	5378	6616	0
AGCATATCAATATGCT-1	51	95	3283	6121	0
AGCCCATACATGTAAG-1	42	26	7191	5239	3
AGCCCGGTAGCCTGTA-1	61	49	5887	7109	0
AGCCGTGGCTAAATGT-1	50	22	7417	6027	0
AGCGACAGGAACGGTC-1	51	37	6567	6125	2
AGCGCATAATGAATCG-1	57	55	5547	6715	2
AGCGTGGTATTCTACT-1	45	71	4643	5531	3
AGCTCCTTCGCACATC-1	52	86	3792	6220	1
AGCTCTAGACGTTCCA-1	38	76	4360	4841	1
AGCTCTTTACTCAGTT-1	41	45	6115	5139	1
AGCTGTAACCTCAATC-1	54	28	7077	6421	0
AGCTTGATCTTAACTT-1	41	23	7361	5140	2
AGGACAGTCGAATCCC-1	43	85	3850	5334	3
AGGACGACCCATTAGA-1	43	45	6115	5336	1
AGGAGGCCTTCGCGCG-1	52	98	3113	6220	0
AGGATAAAGTCGGGAT-1	53	65	4981	6320	0
AGGATATAGGGATTTA-1	46	96	3227	5629	0
AGGCAGGGAGCGTACT-1	59	49	5887	6912	2
AGGCATTGTCGTAGGG-1	49	99	3057	5924	0
AGGCCCTAGAACGCCA-1	45	25	7247	5534	2
AGGCTTCCCGAAGAAG-1	50	42	6284	6026	1
AGGGACTCTACGCGAC-1	55	53	5661	6518	2
AGGGCGAGCAGCTGAT-1	44	20	7531	5436	0
AGGGCTGCAGTTACAG-1	35	65	4983	4547	3
AGGGTCGATGCGAACT-1	37	97	3171	4742	0
AGGGTGCTCTCGAGGG-1	34	92	3455	4446	2
AGGGTTCCCTTTGGTT-1	30	88	3681	4053	0
AGGGTTTAGTTCGGGA-1	33	63	5097	4350	2
AGGTAGGTACAAAGCT-1	35	31	6909	4549	2
AGGTCAGGTGAGAGTG-1	46	20	7530	5633	0
AGGTTTCACACACCTT-1	41	67	4869	5138	2
AGTACTCTTATGCCCA-1	56	88	3679	6614	2
AGTATTTGGCACGACC-1	58	52	5717	6814	2
AGTCAACACCACCATC-1	41	47	6002	5139	1
AGTCAAGATGACACTT-1	48	90	3566	5826	2
AGTCCATTGGCTGATG-1	42	100	3001	5234	0
AGTCGACGGTCTCAAG-1	38	90	3567	4841	2
AGTCGGCTCAACTTTA-1	47	23	7360	5731	2
AGTCGTCGACCACCAA-1	57	91	3509	6713	2
AGTCGTGGGCATTACG-1	51	29	7020	6125	0
AGTCTCACAAGACTAC-1	54	30	6963	6421	0
AGTGAACAAACTTCTC-1	44	102	2887	5431	0
AGTGACCTACTTTACG-1	44	52	5719	5434	3
AGTGAGACTTCCAGTA-1	35	87	3738	4545	3
AGTGATATGAGTAGTT-1	45	49	5888	5533	1
AGTGATTCAAGCAGGA-1	33	87	3738	4348	2
AGTGCACGCTTAAGAA-1	52	96	3226	6220	0
AGTGCGTAGCTCGTAA-1	46	42	6285	5632	1
AGTGCTTGCACGAATA-1	41	89	3624	5136	2
AGTTAAACACTTGCGA-1	40	44	6172	5040	1
AGTTAAGTCAACCGCT-1	51	25	7247	6125	0
AGTTCCTACAGAATTA-1	30	50	5833	4055	0
AGTTCCTATTTATGTT-1	43	65	4983	5335	2
AGTTTGCACCTGCCTC-1	58	74	4471	6812	0
AGTTTGGCACGGGTTG-1	48	102	2887	5825	0
AGTTTGGCCAGACCTA-1	47	31	6907	5731	2
ATAAACGGACCCGTAA-1	47	61	5209	5729	0
ATAAAGGCTCGGTCGT-1	34	50	5833	4449	3
ATAAATATTAGCAGCT-1	38	28	7078	4844	3
ATAACGCCGGAGGGTC-1	35	81	4077	4546	1
ATAAGGTGGAGAACAT-1	50	72	4585	6024	2
ATAAGTTACCGCGACG-1	46	52	5718	5631	3
ATAATAGCTGTTGAAT-1	47	63	5095	5729	0
ATACAGGCCCTCCAAT-1	56	72	4585	6615	0
ATACCACGGGCAACTT-1	35	29	7022	4549	2
ATACCTAACCAAGAAA-1	58	64	5038	6813	0
ATACGCCGGCGAAACC-1	40	78	4247	5038	1
ATACGTACTTAGCCAC-1	55	77	4302	6516	2
ATACGTCCACTCCTGT-1	47	93	3397	5727	0
ATACTGCCTTACACCG-1	58	84	3905	6812	0
ATAGACGAAGAGAAAG-1	33	45	6116	4351	1
ATAGGCGGCTATAGAA-1	43	33	6795	5337	1
ATAGTGAAGCGTTCTC-1	41	57	5436	5138	2
ATATAAAGCGCTCGTG-1	58	68	4811	6813	0
ATATAAATGTAGCTGC-1	54	74	4472	6418	2
ATATCTTAGGGCCTTC-1	35	61	5210	4547	2
ATATGTCTCCCTAGCC-1	35	97	3171	4545	0
ATATTCAGTTAAACCT-1	44	40	6398	5435	1
ATATTCCACATAGTGA-1	51	77	4302	6122	1
ATATTTAACCCTCAAG-1	31	55	5550	4153	0
ATCAAACGAAGGTTTG-1	49	33	6794	5928	2
ATCAATCTGGGCTGCA-1	33	65	4984	4349	2
ATCACGTGCTAATTAA-1	46	36	6624	5632	3
ATCAGACGGCACGCCG-1	44	42	6285	5435	1
ATCAGCCTCATGCTGC-1	57	87	3735	6713	2
ATCATCCAATATTTGT-1	39	59	5323	4941	0
ATCCAATGGAGGGTCC-1	43	27	7134	5337	3
ATCCAGAGCAACAACC-1	50	52	5718	6025	3
ATCCAGGATTCGTGAA-1	40	46	6059	5040	1
ATCCTACCTAAGCTCT-1	44	48	5945	5434	1
ATCCTGAATCGCTGCG-1	38	26	7191	4844	2
ATCCTGCGTGGAATGG-1	45	47	6002	5533	1
ATCGACCCAATACAGA-1	43	63	5096	5335	0
ATCGGAGACAGACGGC-1	52	76	4359	6221	3
ATCTAATATCCTACGG-1	55	67	4868	6517	0
ATGACGCGTTCTATCC-1	52	30	6963	6224	0
ATGACTATGCGACATT-1	48	88	3680	5826	2
ATGATGCAATGGTACA-1	44	50	5832	5434	3
ATGCCATTTGCGACCA-1	43	91	3510	5333	2
ATGCCGGTCTTGCATA-1	31	75	4418	4152	2
ATGCGACAGTCCCATT-1	35	71	4644	4546	1
ATGCGAGTCCCACCAC-1	48	104	2774	5825	0
ATGCTCTGGCGCGGTA-1	60	76	4358	7009	2
ATGGAGCAGGCCGTGA-1	36	66	4927	4645	3
ATGGGCCTCGGCCTCT-1	45	91	3510	5530	2
ATGGTCGCGTGGTTTC-1	45	85	3850	5531	3
ATGTGAAAGCCTAATG-1	46	22	7417	5633	2
ATGTGGACATCTTGAT-1	47	71	4642	5729	3
ATTAAACATGCGGACC-1	43	59	5322	5335	2
ATTACGCGCTGGCAGG-1	40	30	6965	5041	1
ATTAGGCGATGCTTTC-1	37	71	4643	4743	1
ATTATTATGTCCGTCA-1	59	37	6566	6913	0
ATTCACTGATGTTGGA-1	56	68	4811	6615	0
ATTCATATACTGTCCA-1	46	60	5265	5631	0
ATTCGACGCCGGGCCT-1	36	26	7192	4647	2
ATTGAAGATCTTAGTG-1	31	49	5890	4153	2
ATTGCGATCAGTAACT-1	51	99	3056	6121	0
ATTGCTGCTCCTCCAT-1	35	43	6229	4548	1
ATTTACAGTTTACTGG-1	30	38	6513	4056	2
ATTTCCGGGTTCTGCG-1	55	35	6680	6519	2
ATTTGCGCGAGTAGCT-1	53	31	6907	6322	0
ATTTGTCTTGGGAGCT-1	40	84	3907	5038	1
CAAACGAGTATCGCAG-1	47	47	6001	5730	1
CAAACGGTCGCACTTT-1	30	40	6400	4055	2
CAAAGATTATTGGGCC-1	56	30	6963	6618	0
CAAATCTCTCACAAGG-1	44	24	7304	5436	2
CAAATGTCCTTCCGTG-1	45	53	5662	5533	3
CAACTGCTCATCCGAT-1	59	55	5547	6912	2
CAAGAGGGCGGAGTAC-1	46	74	4473	5630	1
CAAGATATTATAACGT-1	45	89	3623	5530	2
CAAGCAACGTCGGAGT-1	32	38	6513	4253	3
CAAGCGGCACATAATT-1	54	72	4585	6418	2
CAAGGATCGCATGTTC-1	40	68	4813	5039	3
CAAGTGTGGTTGCAAA-1	40	94	3341	5037	2
CAATATTCTTGACCTA-1	54	40	6397	6420	3
CAATGCGAGAAGTATC-1	54	82	4019	6418	1
CAATTTCGTATAAGGG-1	37	63	5096	4744	2
CACAATGAGCTGCTAT-1	42	50	5832	5237	3
CACACGCGCTGTCTTA-1	33	89	3625	4348	2
CACATATTAGCAGGAT-1	47	73	4529	5728	3
CACATCGTGCACGCGC-1	60	38	6510	7011	0
CACATCTCACCGACGA-1	57	75	4415	6714	0
CACATGATTCAGCAAC-1	38	64	5040	4842	2
CACCCGGTTTGTGACT-1	53	39	6454	6322	2
CACCCTAACAAGATCT-1	56	80	4132	6615	2
CACCGTTAGGGATCAC-1	53	37	6567	6322	2
CACCGTTGCGCGATAT-1	47	29	7021	5731	2
CACCTTGGCGCCTTTG-1	43	103	2831	5332	0
CACGAAAGTTAGTCCC-1	33	29	7022	4352	2
CACGCAGCGAGGCTTT-1	31	43	6230	4154	3
CACGCGGAACTGTTGC-1	42	98	3114	5234	0
CACGTCGGCAACCTCT-1	49	37	6567	5928	2
CACGTTCGTGCTCTAG-1	37	81	4077	4743	1
CACGTTTCGTACACAC-1	55	91	3509	6516	2
CACTAAAGTTGCCTAT-1	35	51	5776	4547	3
CACTCAAGAGCTATGG-1	39	57	5436	4941	0
CACTCCTATGTAAGAT-1	56	36	6623	6617	2
CACTCGAGCTGAACAA-1	48	74	4472	5827	1
CACTTAATCAGACGGA-1	34	48	5946	4449	3
CAGAACTTAGCCCTCT-1	53	85	3849	6319	1
CAGACACCGATCGCTG-1	53	51	5774	6321	1
CAGACGAACCTGATAC-1	50	50	5831	6025	1
CAGAGACGGTCACCCA-1	51	57	5435	6124	2
CAGAGGCGATGCATGA-1	54	48	5944	6420	1
CAGCAGTCCAGACTAT-1	50	100	3000	6022	0
CAGCGATTCCCTTCAA-1	53	43	6227	6321	1
CAGCTCACTGAGACAT-1	33	59	5323	4350	0
CAGCTGGCGTAACCGT-1	48	22	7417	5830	0
CAGGATATATCGTTGT-1	44	60	5266	5434	0
CAGGCCGTTTGGGTGT-1	39	43	6229	4942	1
CAGGCGCACGGTGGTC-1	56	28	7076	6618	0
CAGGCGCCATGCTAGG-1	49	73	4529	5925	3
CAGTCTGTATACTGGG-1	42	66	4926	5236	2
CAGTGTCGGCTGGCCC-1	52	92	3453	6220	2
CATAACGGACAGTCGT-1	36	94	3341	4643	2
CATAAGAAGCTTGGCT-1	58	72	4585	6812	0
CATACACGGTTCCCAC-1	61	55	5547	7109	0
CATACCCGTACCCAGT-1	37	31	6908	4746	3
CATACGGCGTCTGGGC-1	39	63	5096	4941	2
CATACTATGTAATTGT-1	36	48	5946	4646	1
CATAGCGTTGCCCACC-1	54	42	6284	6420	1
CATAGTCCACAAGAAC-1	45	31	6908	5534	2
CATATAGGTACAGTCA-1	43	55	5549	5335	2
CATATGTCAGGCTACG-1	48	24	7304	5830	2
CATCATTACCCTGAGG-1	52	94	3339	6220	2
CATCCTCTCAAAGATC-1	54	92	3452	6417	2
CATCGGACGGGTTAAT-1	42	58	5379	5237	2
CATCTTACACCACCTC-1	37	99	3058	4742	0
CATGAGATGCACTCTC-1	59	79	4188	6910	0
CATGATGGAAGTTAGC-1	45	103	2830	5530	0
CATGCCAACTCGCAAA-1	43	21	7474	5337	2
CATGGGTATGCCTTAT-1	56	82	4018	6615	2
CATGGTAAGTAGCGTT-1	45	73	4529	5531	3
CATGTAAGAGACATTT-1	54	90	3566	6417	2
CATGTCTCATTTATGG-1	49	85	3849	5925	1
CATTTGAGTGGTACGT-1	50	48	5944	6026	1
CCAACGATGCACTGAT-1	31	37	6569	4154	2
CCAAGAAAGTGGGCGA-1	52	52	5718	6222	3
CCAAGCGTAACTCGTA-1	33	71	4644	4349	1
CCAATAGTGCCGTCGA-1	34	42	6286	4449	1
CCAATGTCACAGCAAG-1	37	49	5889	4745	3
CCACAATGTACGTCTT-1	29	85	3851	3954	0
CCACACTGAGATATTA-1	39	49	5889	4942	3
CCACAGTACCCATCCT-1	48	92	3453	5826	2
CCACCAACTTTACTGT-1	52	40	6397	6223	3
CCACCCAAGGAAAGTG-1	37	75	4417	4743	1
CCACGGAGCCATAAGA-1	47	27	7134	5731	2
CCACTGGTGGCTGGTT-1	39	21	7474	4943	0
CCAGAAAGCAACTCAT-1	52	36	6624	6223	2
CCAGCCTGGACCAATA-1	37	65	4983	4744	3
CCAGCTGATGGTACTT-1	37	21	7475	4746	0
CCAGTCTTGTCATAGA-1	59	59	5321	6912	0
CCATCGCAGTTAAACT-1	50	62	5152	6025	0
CCATCTCACCAGTGAA-1	38	98	3114	4840	0
CCATGCCTGTTTAGTA-1	35	53	5663	4547	2
CCATTAGCGATAATCC-1	32	42	6286	4252	1
CCATTCCCTGCCCACA-1	33	39	6456	4351	1
CCATTTCTACCTATTA-1	55	71	4641	6517	2
CCCAAACATGCTGCTC-1	34	88	3681	4447	2
CCCAACATACGTCGCG-1	43	35	6681	5337	1
CCCAATGAGATTTGCA-1	60	40	6396	7011	0
CCCAATTTCACAACTT-1	39	33	6795	4943	1
CCCAGTTAAGGCGCCG-1	42	82	4020	5235	1
CCCGCAGCGCGAACTA-1	49	67	4869	5926	0
CCCGTAAGTCTAGGCC-1	40	28	7078	5041	3
CCCGTAGCTGGGAAGA-1	57	39	6453	6716	2
CCCTGAAATGAGTTGA-1	31	39	6456	4154	2
CCCTGCCCAATCCGCT-1	41	19	7588	5141	0
CCCTTTGACAGGTCTT-1	50	56	5491	6025	2
CCGAACCTTCCCGGCC-1	49	71	4642	5926	2
CCGACGGGCATGAGGT-1	54	26	7190	6421	0
CCGATCTCAACCTTAT-1	37	101	2945	4741	0
CCGATTCGAGGGACCC-1	38	20	7531	4845	0
CCGCACAAAGACCAAC-1	36	76	4360	4644	1
CCGCATGTGGTACGAT-1	56	66	4925	6616	0
CCGCGGAATGCGTCAC-1	51	45	6114	6124	1
CCGCTATCAGCACCAG-1	45	63	5096	5532	0
CCGCTTACCTCACTCT-1	47	35	6681	5731	2
CCGGAGCGTACTTTCT-1	58	56	5491	6813	0
CCGGGCGGTCTCGTCA-1	32	76	4361	4250	1
CCGGGCTGCTCCATAC-1	36	86	3794	4644	1
CCGGGTTCGAGGTTAC-1	38	32	6852	4844	1
CCGGTTTGTAATTGTG-1	56	42	6284	6617	1
CCGTAAGTTGGTCCCA-1	33	77	4304	4349	1
CCGTATCTCGTCGTAG-1	53	27	7133	6322	0
CCGTGTTAAATTCCAT-1	48	36	6624	5829	2
CCGTTCCGAATCTCGG-1	40	22	7418	5042	2
CCTAAATTAACGGTTC-1	42	68	4813	5236	3
CCTAACCCAAACAAGT-1	49	89	3623	5925	2
CCTACATTCACAGACG-1	51	33	6794	6125	2
CCTAGGCGTAGCGATC-1	36	88	3681	4644	3
CCTATAATGAGTGCCC-1	55	81	4075	6516	3
CCTATACCGTCCTGTC-1	55	45	6114	6518	1
CCTCCGACAATTCAAG-1	33	33	6796	4351	2
CCTCGCGCTGTGCGAT-1	57	59	5321	6715	0
CCTCGGACCGGGATAG-1	41	85	3850	5137	1
CCTCTATCGATTAGCA-1	52	26	7190	6224	0
CCTCTCTCCCATCTAG-1	34	36	6626	4450	3
CCTCTGTACTATTCTA-1	53	61	5208	6320	0
CCTGAACGATATATTC-1	37	85	3851	4742	1
CCTGACCACCGATGGT-1	45	61	5209	5532	0
CCTGGCTAGACCCGCC-1	29	43	6230	3957	0
CCTGGTCGAATGTGGG-1	59	69	4754	6911	0
CCTGTAAGACATGATA-1	37	41	6342	4745	1
CCTGTACTCACGCCCA-1	40	24	7305	5042	2
CCTGTCGCCCGTAAAT-1	36	62	5153	4645	2
CCTTCAGTTAAAGTGA-1	61	47	6000	7109	0
CCTTTAAGGGAGCACT-1	58	50	5830	6814	2
CGAAACGCAATTCATG-1	41	33	6795	5140	1
CGAACAGTATGGGCGT-1	50	96	3226	6023	0
CGAACCCGCATGCGTC-1	49	49	5888	5927	1
CGAAGTTGCTCTGTGT-1	33	35	6682	4351	2
CGACAATTTGATCTAA-1	43	95	3284	5333	2
CGACACGCTCCGACAG-1	46	94	3340	5629	2
CGACAGTTCGCGTTAT-1	36	42	6286	4646	1
CGAGACCCTAGAGTGT-1	43	61	5209	5335	0
CGAGAGATGTGAACCT-1	29	73	4531	3955	0
CGAGGCTAAATATGGC-1	29	71	4644	3955	0
CGAGGGACTGCGGTCG-1	38	78	4247	4841	1
CGAGTACTAAAGAGGA-1	45	35	6681	5534	3
CGAGTGAAGGTACCAG-1	55	29	7020	6519	0
CGAGTTTATCGGACTG-1	37	93	3398	4742	2
CGATACCTCGCGGACA-1	40	48	5945	5040	1
CGATCCGACCCAGTGC-1	38	50	5832	4843	3
CGATCTGTTGGAGGAC-1	46	24	7304	5633	2
CGATTAAATATCTCCT-1	56	62	5151	6616	0
CGATTCGCCTGGCTGC-1	57	73	4528	6714	0
CGCACATGTCCACTAC-1	39	87	3737	4939	1
CGCACGTGCGCTATCA-1	39	99	3058	4939	0
CGCATGGTGCGATGCT-1	40	66	4926	5039	2
CGCCCAGCACGCCTAG-1	59	51	5774	6912	2
CGCCGCCCATGCCTGT-1	39	83	3964	4940	1
CGCCTCCCTCCTCTAT-1	43	73	4529	5334	1
CGCCTGGCCTACGTAA-1	41	27	7135	5140	3
CGCGACCGCGACAGAT-1	59	81	4075	6910	0
CGCGCATGTTTGATTG-1	50	54	5605	6025	3
CGCGGCTCAACTTGAA-1	43	97	3170	5333	2
CGCTACGGGACATTTA-1	38	48	5946	4843	1
CGCTAGAGACCGCTGC-1	39	101	2944	4938	0
CGCTATTCTTAGGCTC-1	38	60	5266	4842	0
CGCTCTCCGTAGATTA-1	33	37	6569	4351	3
CGCTGGTGACTACCCT-1	48	98	3113	5825	0
CGCTGTGTGGATGTTG-1	59	43	6227	6913	2
CGCTTATTCCCGGTCG-1	42	30	6965	5238	3
CGCTTTCTTGCATTCG-1	31	85	3851	4151	2
CGGAAAGAATCAAACG-1	58	48	5944	6814	2
CGGAACGTAAACATAG-1	47	45	6115	5730	1
CGGAGCAATTTAATCG-1	54	60	5264	6419	0
CGGAGCATGGCGATCC-1	39	67	4870	4941	3
CGGAGTTTGAGAGACA-1	30	34	6739	4056	0
CGGCAAACATCGTGCG-1	52	66	4925	6221	0
CGGCAGGGTCGGGTTG-1	32	94	3341	4249	0
CGGCCACGCACAAAGT-1	35	59	5323	4547	0
CGGGAATTTATGTAAA-1	45	65	4982	5532	2
CGGGAGCTTCAGTGTA-1	49	91	3510	5924	2
CGGGCAGCTAAACCGC-1	32	56	5493	4252	0
CGGGCCTTCTTTGTAA-1	41	55	5549	5138	2
CGGGTGTACCCATTTA-1	32	86	3795	4250	2
CGGTACTAGAATCAAA-1	43	83	3963	5334	1
CGGTGCAGATAGAACG-1	42	36	6625	5238	1
CGGTGCGCGTTGGTCC-1	49	39	6454	5928	3
CGGTTGACCTGGCATA-1	39	25	7248	4943	2
CGTATTAAGAGATCTA-1	32	54	5607	4252	0
CGTCACGTCCATTGGT-1	47	51	5775	5730	1
CGTCGGATAGTGTTGA-1	34	96	3228	4446	0
CGTCGTCCTTCGCGAA-1	56	76	4358	6615	2
CGTGAAGTTAATTCAC-1	40	56	5492	5040	2
CGTGCAGACTGGGACA-1	40	74	4473	5039	1
CGTGCATTGTCGACGC-1	39	31	6908	4943	1
CGTGCCCTCCCGAAGA-1	43	77	4303	5334	1
CGTGGCCGAATATCTA-1	47	101	2944	5727	0
CGTTCATGGTGCGCGT-1	48	20	7530	5830	0
CGTTGAATACCGCGCT-1	57	77	4302	6713	2
CGTTGAGCGACCGTCG-1	44	74	4473	5433	1
CGTTGTTTCAATTCCC-1	34	40	6399	4450	1
CGTTTCGCTCATTACA-1	35	49	5889	4548	3
CGTTTGTGTAGAGGGT-1	55	41	6340	6519	3
CTAAAGAATGCCTACT-1	36	36	6625	4647	1
CTAAAGGGAAATAGGA-1	44	62	5152	5434	0
CTAACCGCGCGCCCGT-1	37	35	6682	4745	1
CTAACTGGTCCGGTTC-1	50	36	6624	6026	2
CTAAGGGAATGATTGG-1	44	72	4586	5433	3
CTACAAGAAATAACCC-1	58	40	6397	6814	2
CTACCCTAAGGTCATA-1	31	91	3511	4151	0
CTACGACTAGCTATAA-1	38	24	7305	4845	2
CTACGCACGGAGTACC-1	35	57	5436	4547	0
CTACTATCATAGGTTT-1	53	25	7247	6323	0
CTACTCAAGGTATAGT-1	60	42	6283	7011	0
CTAGATTTACGACGGC-1	42	74	4473	5236	1
CTAGCATAGTATAATG-1	34	66	4927	4448	3
CTAGGCGCCCTATCAG-1	51	91	3509	6121	2
CTAGGTTCGGACGTGA-1	58	70	4698	6812	0
CTAGTCACGTCTTAAG-1	37	69	4757	4743	1
CTAGTGAAGGACAGGA-1	34	38	6512	4450	1
CTAGTTACAACCCGGT-1	53	67	4868	6320	0
CTATCGACGAAATACA-1	53	93	3396	6318	2
CTATCGGGTCTCAACA-1	35	69	4757	4546	1
CTATGTCACTAGCCCA-1	30	66	4927	4054	0
CTATTCATGTGTCCCA-1	52	62	5151	6222	0
CTATTTGGTTACGGAT-1	36	82	4021	4644	1
CTCACTTGGCTGGTAA-1	40	26	7191	5042	2
CTCATGGTAATTTGCG-1	50	26	7190	6027	0
CTCATTGCTCTAACAA-1	60	78	4245	7009	0
CTCCCTCCTTTCGATC-1	51	23	7360	6126	0
CTCCGCCCACATGAGG-1	43	39	6455	5336	1
CTCGCCGAATGTAGGG-1	60	64	5037	7010	0
CTCGGTACCACTGCTC-1	41	81	4077	5137	1
CTCTATTTGGCTGCAG-1	48	68	4812	5827	0
CTCTCACAATCGATGA-1	32	70	4701	4251	1
CTCTGGACGCCTGGTG-1	32	62	5154	4251	0
CTCTTCTATTGACTGG-1	46	100	3000	5628	0
CTCTTGTCCCGCTTGG-1	54	58	5378	6419	0
CTGAATCCGAGACCTC-1	47	53	5662	5730	3
CTGCACAACTACATAT-1	50	76	4359	6024	1
CTGCACTCCAGTACAG-1	54	70	4698	6418	0
CTGCCATGCATCACAT-1	40	62	5153	5039	0
CTGCTGAGGCCACGAA-1	49	35	6681	5928	2
CTGCTTGGCGATAGCT-1	53	75	4415	6319	2
CTGGAAGACACGGTGG-1	50	88	3679	6023	2
CTGGATTTACACTTGA-1	49	55	5548	5927	3
CTGGCATCCGAATGAG-1	48	26	7190	5830	2
CTGGCGCACAGGTCTG-1	37	89	3624	4742	3
CTGGCTGATTCATCCT-1	44	96	3227	5431	2
CTGGCTGGTTGTCAGT-1	54	56	5491	6419	2
CTGGGATAAATAATGG-1	38	84	3907	4841	1
CTGGGCCTGCTATATC-1	44	30	6964	5435	2
CTGGGTAGGCAGTTAA-1	43	79	4190	5334	1
CTGGTAACACATAGAA-1	42	88	3680	5235	2
CTGGTTTCGAGCAAGA-1	46	88	3680	5629	2
CTGTACTTCTTAGCAT-1	39	51	5776	4942	3
CTGTAGCCATCTCACT-1	56	46	6057	6617	1
CTGTGCAGGGTAGGTC-1	42	70	4699	5236	3
CTGTGGTCGGGAGATA-1	55	89	3622	6516	2
CTGTTACCCAATCTAG-1	48	58	5378	5828	2
CTTACACGGTATTCCA-1	31	45	6116	4154	2
CTTCAACTCCACTTGG-1	59	77	4301	6911	0
CTTCATTGTCAGTGGA-1	36	60	5266	4645	0
CTTCCGCTCCGTGAAG-1	56	50	5831	6617	3
CTTCGTAGATAGGTGA-1	39	45	6115	4942	1
CTTCTATGTTGAAGTA-1	46	28	7077	5633	2
CTTCTATTAATGCTAG-1	51	47	6001	6124	1
CTTGAGTTAGGGTAAT-1	39	93	3397	4939	2
CTTGCAACCGCCTCCT-1	43	25	7248	5337	2
CTTGCCCAGGCTCTAC-1	45	55	5549	5532	2
CTTGGCCAAGCTGGGA-1	61	57	5434	7109	0
CTTGTCAACATTCGAG-1	50	66	4925	6024	0
CTTGTTGCTGAGTCAA-1	38	80	4134	4841	1
CTTTAATATTGGTCGA-1	51	73	4529	6123	2
CTTTACCGAATAGTAG-1	50	84	3906	6023	1
CTTTAGGAACACTGTT-1	41	87	3737	5136	3
CTTTAGTGCTATTATT-1	44	64	5039	5433	2
CTTTCTGTGCGGGCTT-1	54	66	4925	6419	0
CTTTGGCTTTAGTAAA-1	32	40	6399	4252	1
GAAACAGATGACCACC-1	40	92	3454	5038	2
GAAACCGAATTACCTT-1	45	51	5775	5533	3
GAAACCTATACAAATG-1	60	52	5717	7011	0
GAAAGCAGTGCACTTT-1	56	54	5604	6616	2
GAAATGGCGGTGTTAG-1	30	52	5720	4055	0
GAAATTGTCTCTATAA-1	43	53	5662	5336	2
GAACAGATTACTAAAT-1	57	71	4641	6714	0
GAACCCTCTGTGTTCT-1	59	67	4868	6911	0
GAACGTCTCATGGTCG-1	31	87	3738	4151	2
GAAGCCTGCACATTCC-1	61	61	5207	7109	0
GAAGCGTGAGGAATTT-1	34	60	5267	4448	0
GAAGTCAGTTGCACTA-1	52	58	5378	6222	2
GAAGTCTCCCTAGCGA-1	37	91	3511	4742	2
GAAGTGATTTATCGTG-1	39	47	6002	4942	1
GAAGTTTCCACTCAAT-1	36	46	6059	4646	1
GAATAGACGCGACCCA-1	42	92	3454	5235	2
GAATAGTGCTCGATTA-1	60	36	6623	7012	0
GAATCTGAACATTCTC-1	42	64	5039	5236	2
GAATGTGGTCCGGATT-1	43	81	4076	5334	1
GAATTATAGTGAAAGG-1	34	68	4814	4448	1
GAATTCACCCGGGTGT-1	47	55	5548	5730	3
GACAAACATATGCAGG-1	44	100	3000	5431	0
GACACAAGGGAAGAAA-1	30	72	4587	4053	2
GACACTGAGTTCAGTG-1	44	46	6058	5434	1
GACAGCCAGACCTGAC-1	42	86	3793	5235	3
GACAGGCACACACTAT-1	38	22	7418	4845	0
GACATCGATTTATAAC-1	52	50	5831	6222	1
GACCAGAGCCCTGTAG-1	31	47	6003	4154	2
GACCGTGCTGACGGTG-1	40	52	5719	5040	3
GACGACGATCCGCGTT-1	52	70	4698	6221	2
GACGCCGTAAAGGCTA-1	54	54	5604	6419	2
GACGCTTGCTTCTAAA-1	38	36	6625	4844	1
GACGGGTTGGCCCGTA-1	61	51	5773	7109	0
GACTACAAAGCGGTGG-1	49	21	7473	5929	0
GACTGCAAATCGAGCT-1	59	75	4415	6911	0
GACTGCACCAGCCCAG-1	46	80	4133	5629	1
GAGACTTCGCGACCGA-1	53	57	5434	6321	2
GAGAGGGCGCGAGGTT-1	38	40	6399	4844	1
GAGAGGTGCATTCTGG-1	44	28	7078	5436	2
GAGATCTGCTTGGCAT-1	34	44	6173	4449	1
GAGATCTGTCACTCCG-1	30	74	4474	4053	2
GAGATCTTCCATGACA-1	45	77	4303	5531	1
GAGATGGGAGTCGACA-1	52	72	4585	6221	2
GAGCACCTGTGTCCAG-1	58	80	4132	6812	2
GAGCCAGCTACCTGTG-1	53	89	3622	6319	2
GAGCGCGCACGAGTAG-1	49	93	3396	5924	0
GAGCTAAGGGCATATC-1	29	83	3965	3954	0
GAGGCTATCAAAGTCG-1	35	27	7135	4549	2
GAGTATGCCCGCCTTG-1	49	43	6228	5927	1
GAGTCAGACCAGAATC-1	56	48	5944	6617	1
GAGTCCGCTTACCGGA-1	46	58	5379	5631	2
GAGTGTGCGGTACCCA-1	44	88	3680	5432	2
GATAACTCGCACTGTG-1	39	89	3624	4939	3
GATACGATGGGAGTCA-1	45	45	6115	5533	1
GATAGGTAACGTTGAC-1	48	60	5265	5828	0
GATATGAGACACTAAC-1	39	81	4077	4940	1
GATCCGGGAATTAACA-1	39	73	4530	4940	1
GATCCTCGACACTGGC-1	50	32	6850	6026	2
GATCGCGGGCTCTCCA-1	36	52	5719	4646	2
GATCGCTACCCGATTT-1	50	98	3113	6023	0
GATCGTGACTGATATC-1	38	72	4587	4842	1
GATCTGCTATCTAAGG-1	62	56	5490	7207	0
GATCTTGGAGGGCATA-1	44	70	4699	5433	3
GATCTTTGCAGGGTAT-1	36	38	6512	4647	1
GATGACAAGTAGGGCA-1	57	33	6793	6716	0
GATGCGTCCTGCATTC-1	37	57	5436	4744	0
GATGCTGTATTTCATC-1	43	75	4416	5334	1
GATGTTCAATCCACGA-1	41	43	6228	5139	1
GATTAACCGAAAGCCC-1	55	93	3396	6515	0
GATTACTGAATTTGGG-1	41	39	6455	5139	1
GATTCGACGGTTCACG-1	41	71	4643	5137	3
GCAAACCCTACATTAT-1	48	82	4019	5826	1
GCAAACCTTGGCCATA-1	57	67	4868	6714	0
GCAAATATTACGCTTT-1	35	41	6342	4548	1
GCAACCACGGCCGCGT-1	43	29	7021	5337	3
GCAAGAATTCCTTGGC-1	44	36	6625	5435	1
GCACACACTGGTAGCC-1	56	94	3339	6614	0
GCACGCCTACTTAGAT-1	55	39	6454	6519	2
GCAGATCCATAAGACT-1	51	85	3849	6122	1
GCAGATTAGGGATATC-1	37	61	5210	4744	0
GCAGCACACAGCCCAG-1	38	42	6285	4844	1
GCAGGACTATAGAATA-1	35	37	6569	4548	1
GCAGTGTGGCTATAGG-1	59	83	3962	6910	0
GCATAGAGCACTCAGG-1	37	59	5323	4744	0
GCATCGGCCGTGTAGG-1	49	103	2830	5924	0
GCATGAGGGACGCGGC-1	30	90	3568	4052	0
GCATTGTAATTCATAT-1	41	21	7474	5140	0
GCCACAATTTAAGGAC-1	45	39	6455	5533	1
GCCATCGAGCTGCGTG-1	53	47	6001	6321	1
GCCCGACTTCTTCCCG-1	49	25	7247	5928	2
GCCCGATCTGTGGTCG-1	53	63	5095	6320	0
GCCCGCGCGTAAACGG-1	49	41	6341	5927	1
GCCGAAATTCCTACGT-1	35	45	6116	4548	1
GCCGATTGGCCAAGCT-1	41	61	5209	5138	0
GCCGCTTGTGAGAAAC-1	36	40	6399	4647	1
GCCGGGTTAGGGTCGC-1	41	59	5322	5138	0
GCCTCATCTGGAAATA-1	41	95	3284	5136	2
GCCTCTATACATAGCA-1	55	75	4415	6517	2
GCGAAACTTAACTGGA-1	44	82	4020	5432	1
GCGAAGCCATACCCGT-1	31	61	5210	4153	0
GCGACGATAGTTGTAC-1	48	54	5605	5828	3
GCGAGGCCCGAGCAGA-1	37	47	6002	4745	1
GCGAGTTCTGCAAAGA-1	35	63	5097	4547	2
GCGATTGTTAACGTTA-1	37	77	4304	4743	1
GCGCAAGAGCGCGCTG-1	40	100	3001	5037	0
GCGCCGTTCCACGATA-1	41	65	4983	5138	2
GCGCGTCATTGGTACA-1	57	83	3962	6713	2
GCGCTAATTGAATAGA-1	34	70	4700	4448	1
GCGCTATGCCGAGGCA-1	43	47	6002	5336	1
GCGCTTAAATAATTGG-1	57	89	3622	6713	2
GCGGACCGCGTTGTGG-1	51	43	6227	6124	1
GCGGAGAAACTTCGCA-1	55	33	6793	6519	2
GCGGAGAGGGAGAACG-1	46	78	4246	5630	1
GCGGCTCTGACGTACC-1	38	38	6512	4844	1
GCGGGCGAGCCTTACC-1	55	51	5774	6518	3
GCGGTTCCCTATCATG-1	47	49	5888	5730	1
GCGTCGCCAGGGTGAT-1	54	62	5151	6419	0
GCGTCTCTGCATTGGG-1	39	41	6342	4942	1
GCGTGGTACTGGGTTA-1	35	95	3285	4545	2
GCTAAGTAGTTTCTCT-1	34	80	4134	4447	1
GCTACGACTTATTGGG-1	43	69	4756	5335	3
GCTACTATAGTAGAGT-1	50	94	3340	6023	0
GCTAGCTTGAATAGCT-1	52	44	6171	6223	1
GCTAGGCACCACGGAG-1	54	84	3905	6417	1
GCTAGTAGAGCTTGTA-1	39	65	4983	4941	2
GCTATACGTCTCGGAC-1	52	88	3679	6220	2
GCTATCATACTCATGG-1	54	78	4245	6418	3
GCTCAATCCGTTTATT-1	53	35	6680	6322	2
GCTCAATGTAATACCG-1	62	58	5377	7207	0
GCTCCTGACATACTGG-1	56	32	6850	6618	0
GCTCGCTCATGTCCAA-1	41	99	3057	5136	0
GCTGAGGCGTGAGTAT-1	40	64	5039	5039	2
GCTGCACGGTTTCTTA-1	41	73	4530	5137	1
GCTGCTAAGTAGTCGA-1	56	56	5491	6616	2
GCTGCTACTGCGTAGC-1	51	75	4415	6122	3
GCTGCTCTCCGGACAC-1	31	63	5097	4153	0
GCTGGCATATTCACCT-1	31	31	6909	4154	0
GCTGGCGGCGCATGCT-1	54	64	5038	6419	0
GCTGTATTACTGGCCC-1	46	38	6511	5632	3
GCTGTTGCTACCGAAC-1	39	95	3284	4939	2
GCTTAATGTAACTAAC-1	42	84	3907	5235	1
GCTTATGAAGCAGGAA-1	35	89	3624	4545	2
GCTTCCGTCCCTAGAC-1	29	77	4304	3955	0
GCTTTCAGAGGAGGTG-1	33	95	3285	4348	0
GGAACCGTGTAAATTG-1	49	47	6001	5927	1
GGAATGCGCTAGCGTG-1	32	82	4021	4250	2
GGACCAACAGGATAAC-1	51	67	4868	6123	0
GGAGACGACACCTTTG-1	43	67	4869	5335	2
GGAGGGCTTGGTTGGC-1	32	78	4248	4250	3
GGATCCGGAATATACT-1	34	82	4021	4447	1
GGATGAAGATCGCTGA-1	42	94	3340	5235	2
GGATGACGCGAGTTTA-1	37	45	6116	4745	1
GGATGCTGGCGTTCCT-1	39	19	7588	4943	0
GGATGTCCTTACCGCA-1	35	91	3511	4545	2
GGATTTCACTTCTATA-1	31	83	3964	4151	2
GGCAAAGGCGCCAATA-1	54	34	6737	6420	2
GGCAAATTACTTTACT-1	41	53	5662	5138	2
GGCAAGGCGAAATAGC-1	45	69	4756	5532	2
GGCAATAGTCAATGAG-1	30	70	4701	4054	2
GGCACTCCACTGGGCA-1	34	46	6059	4449	1
GGCATACAGGTAGCGG-1	34	32	6852	4450	2
GGCCCTCACCCACTTA-1	37	23	7361	4746	2
GGCCGTTTGGGTTTCA-1	59	45	6113	6912	2
GGCGAAATCTAACTTG-1	43	87	3737	5333	2
GGCGCAGGACATCTTC-1	37	27	7135	4746	2
GGCGCATGAATTGATG-1	42	54	5606	5237	2
GGCGCGGAGATCTTTC-1	58	86	3792	6811	0
GGCGCGTTCGAGTTTA-1	47	59	5322	5729	0
GGCGGAGTAATATTAG-1	32	46	6060	4252	3
GGCGGTAGGATCATTG-1	31	69	4757	4152	2
GGCGTCCTATCCGCTG-1	31	33	6796	4154	0
GGCTATTAAGTTGTAT-1	33	41	6343	4351	1
GGCTCCTCCACCTGTT-1	59	35	6680	6913	0
GGCTCGCGTTGAGGTA-1	31	93	3398	4151	0
GGCTGAAATAGCAAAG-1	49	79	4189	5925	1
GGCTTTCAATAAGGGT-1	60	62	5151	7010	0
GGGAACGGGAGGTTAG-1	39	37	6568	4942	1
GGGACCCGTATATCTT-1	57	53	5661	6715	2
GGGACTGCATAGATAG-1	32	60	5267	4251	0
GGGAGAACTCACAGTA-1	32	64	5040	4251	2
GGGAGGATGCCCGAAA-1	37	51	5776	4744	3
GGGAGTTAATGAGGCG-1	33	75	4417	4349	1
GGGATGGTCGTAACCG-1	47	43	6228	5730	1
GGGATTTACCGCACCT-1	42	90	3567	5235	2
GGGCAGAGCAATCGTT-1	58	60	5264	6813	0
GGGCCCGTCTTAAACA-1	42	52	5719	5237	3
GGGCCGGCCGAAGTAC-1	36	84	3907	4644	1
GGGCGGCAAATGAATT-1	49	45	6114	5927	1
GGGCGGGTTCCCTACG-1	43	37	6568	5336	1
GGGCGTCACCACGTAA-1	48	50	5831	5828	1
GGGCTATGATCGATGG-1	57	51	5774	6715	2
GGGCTGCCTAGGGCGA-1	33	69	4757	4349	1
GGGCTGGTTAGTCGCG-1	31	51	5777	4153	2
GGGTACTTCATGAACT-1	37	39	6455	4745	1
GGGTCACCGTGACGGT-1	35	47	6003	4548	1
GGGTGACACCTTAACT-1	46	56	5492	5631	2
GGGTTAACATTTGAGT-1	54	50	5831	6420	1
GGTACAAACATGCTAT-1	40	54	5606	5040	2
GGTAGAAGACCGCCTG-1	53	71	4642	6320	2
GGTAGACCGTTGGGCG-1	53	53	5661	6321	3
GGTAGTGCTCGCACCA-1	34	72	4587	4448	1
GGTATTGCCGAGTTTA-1	33	53	5663	4350	2
GGTCAGTGGGTCCCAC-1	48	62	5152	5828	0
GGTCGGCCAGGAGCTT-1	32	84	3908	4250	2
GGTCGGTCGTCCACAG-1	56	52	5717	6616	2
GGTCTCTGAATGGACT-1	52	34	6737	6223	2
GGTCTGAGAATCTGGA-1	30	80	4134	4053	2
GGTGAAGTACAGGGAT-1	47	37	6568	5731	3
GGTGATAAGGAGCAGT-1	37	79	4190	4743	1
GGTGCTGGTACACATT-1	42	46	6059	5237	1
GGTGGACTGCTCTGGC-1	55	85	3849	6516	3
GGTTACCACCCTCGGG-1	45	33	6794	5534	3
GGTTAGCTATATGTCT-1	47	87	3736	5728	2
GGTTTAGCCTTTCTTG-1	46	102	2887	5628	0
GGTTTCAATCGGTCAG-1	33	91	3511	4348	2
GTAAGTAACAGTCTGG-1	40	82	4020	5038	1
GTAATCTGATTCTTCG-1	50	44	6171	6026	1
GTACACTTACCTGAAG-1	36	64	5040	4645	3
GTACAGAGGCAAGGGT-1	37	83	3964	4743	1
GTACGCTTCATTGCAC-1	46	72	4586	5630	3
GTACGTTTGCCCGTCA-1	44	68	4813	5433	2
GTACTCCCTTATCGCT-1	36	28	7078	4647	2
GTACTGGAGTTAGACC-1	33	81	4078	4349	3
GTAGAGGGAGACAAGT-1	51	31	6907	6125	2
GTAGCCAAACATGGGA-1	50	70	4699	6024	2
GTAGCGGCTATACACT-1	39	69	4756	4940	3
GTAGCTTCCTCTTGTT-1	31	89	3625	4151	2
GTAGTCGCGGGAATCA-1	49	81	4076	5925	1
GTATCTTTCATAACCA-1	46	66	4926	5630	2
GTATGTGGGTCTAGTT-1	38	92	3454	4841	2
GTATTCTGAGAAACGA-1	48	38	6511	5829	3
GTCAAGCGGACTCGGG-1	39	77	4303	4940	1
GTCATTAGAGCGAACG-1	37	67	4870	4743	3
GTCCCAACGTAAAGTA-1	33	73	4531	4349	1
GTCCCGCGACGTTATG-1	58	82	4018	6812	2
GTCCGGACCTGAAATT-1	54	88	3679	6417	2
GTCCTACGAATAGTCT-1	53	91	3509	6319	2
GTCGCCGTTGTGTGTT-1	57	43	6227	6716	3
GTCGCGTAACCCGTTG-1	39	75	4417	4940	1
GTCGGATATCTCAGAC-1	32	36	6626	4253	2
GTCGGGAAGCAGAAAC-1	59	65	4981	6911	0
GTCGTACCATCTCGGG-1	46	62	5152	5631	0
GTCGTTATTCGCTTAT-1	46	76	4359	5630	1
GTCTATCTGAGTTTCT-1	40	42	6285	5041	1
GTCTATTGGTTCCGGT-1	50	90	3566	6023	2
GTCTCAAGGCCCGGCT-1	60	66	4924	7010	0
GTCTGGGCGGTCGAGA-1	46	44	6171	5632	1
GTGACCGCACACTACG-1	39	91	3511	4939	2
GTGACTTCAGTAGTGC-1	46	50	5832	5631	1
GTGAGGACACTTAAGG-1	41	77	4303	5137	1
GTGAGTGGTACAACGC-1	52	56	5491	6222	2
GTGATCACTAACGCCT-1	47	97	3170	5727	0
GTGATCATAGATCTGC-1	45	57	5435	5532	2
GTGATTCGCCGCTCAA-1	48	40	6398	5829	1
GTGCCATCACACGGTG-1	42	34	6738	5238	1
GTGCCCGTTCGGATTC-1	39	85	3850	4939	1
GTGCCGCTTCAAAGGT-1	44	44	6172	5435	1
GTGCGAAATCGAACAC-1	45	43	6228	5533	1
GTGCGACAGGGAGTGT-1	36	100	3001	4643	0
GTGCGTGTATATGAGC-1	41	83	3963	5137	1
GTGCTCAAGTACTGTC-1	34	52	5720	4449	2
GTGGACCAACCCGATT-1	45	29	7021	5534	2
GTGGACGCATTTGTCC-1	56	64	5038	6616	0
GTGGAGTCGGCGGTTG-1	54	38	6510	6420	2
GTGGCGGTCCCAGCGT-1	40	20	7531	5042	0
GTGGGCTTAGACACAC-1	29	39	6456	3957	0
GTGGTATAGTCTGCCG-1	57	41	6340	6716	3
GTGGTGGCCAAGTGAA-1	45	79	4190	5531	1
GTGGTTTCCGCCTTTC-1	42	32	6851	5238	1
GTGTATATCAGCGGGC-1	58	76	4358	6812	0
GTGTCGTATAGCGTTC-1	54	76	4358	6418	2
GTGTGAATAACTTAGG-1	33	83	3964	4348	3
GTGTTACTATGCGTCC-1	41	75	4416	5137	1
GTTAAAGTAGGACTGG-1	49	83	3963	5925	1
GTTAACATCACTTAAA-1	55	73	4528	6517	2
GTTACAATTGGTGACG-1	37	33	6795	4746	1
GTTACCTACAACTTGC-1	47	67	4869	5729	0
GTTACTTTGGGCCTAG-1	43	51	5775	5336	3
GTTATATTATCTCCCT-1	48	56	5492	5828	2
GTTCACAGGAGTCTAG-1	32	34	6739	4253	2
GTTCGCCATAAGTGCC-1	37	53	5663	4744	2
GTTCGTCTAAAGAACT-1	51	89	3623	6122	2
GTTGAACCGGTTCCAT-1	42	40	6398	5238	1
GTTGAGTCCCGCCGGT-1	52	78	4245	6221	1
GTTGGATTGAGAACAC-1	32	88	3681	4250	2
GTTGGATTTGCGTTGG-1	36	50	5833	4646	3
GTTGGTCATGCTATCC-1	55	63	5095	6517	0
GTTTACGTTCCATCTG-1	48	64	5039	5828	0
GTTTCATATCGTCGCT-1	39	27	7135	4943	2
GTTTCTGCAGTCTCCC-1	40	72	4586	5039	1
GTTTGGCCCAAGTTAT-1	42	80	4133	5235	1
GTTTGGGCTTGTGAGC-1	51	65	4982	6123	0
GTTTGGTAGGGTCAAC-1	53	59	5321	6320	0
TAAACCCAGGAGGGCA-1	54	36	6624	6420	2
TAACATACAATGTGGG-1	38	70	4700	4842	1
TAACTCATCCGCGCGG-1	43	49	5889	5336	3
TAAGGCATAACATCAA-1	57	49	5887	6715	3
TAAGGCTGAATCCCTC-1	45	97	3170	5530	0
TAAGTAACATCTTGAC-1	46	40	6398	5632	1
TAAGTCGCCGAGTATC-1	54	32	6850	6421	0
TAAGTTGCGACGTAGG-1	53	95	3283	6318	0
TAATAGAACAGAGTTA-1	50	38	6511	6026	2
TACAACGCACAACTCA-1	41	49	5889	5139	3
TACATAGGCATACACC-1	40	60	5266	5040	0
TACATTTCTAACGTGC-1	39	55	5549	4941	2
TACCAAATAGCCCAGA-1	59	61	5207	6912	0
TACCAATAAAGTACCA-1	55	83	3962	6516	3
TACCAGAAGTAGGTTC-1	49	51	5775	5927	1
TACCGCGGACTTGCAG-1	33	97	3172	4348	0
TACCGGCTCACTGCCC-1	47	65	4982	5729	0
TACCGGTCGTTTCCAT-1	44	34	6738	5435	3
TACCGTAGGTTAACTA-1	59	57	5434	6912	0
TACCGTGCCTCGGACC-1	51	69	4755	6123	2
TACCTACTCCCAGTAT-1	58	62	5151	6813	0
TACCTCAGTTGTCTGT-1	60	50	5830	7011	2
TACCTTAAGATTTCCC-1	49	29	7020	5928	2
TACGAACACGACTTCA-1	31	53	5663	4153	0
TACGACGCTTGCTGCG-1	46	54	5605	5631	3
TACGACTGCCTCTTAG-1	44	66	4926	5433	2
TACGAGAACTTCACGT-1	35	39	6456	4548	1
TACGATGTTGATCATC-1	35	35	6682	4548	1
TACGCAGTTCTTTCCT-1	41	51	5775	5139	2
TACGCCATATTCTAAT-1	40	58	5379	5040	0
TACGCCGAGGGTACCC-1	56	34	6737	6618	2
TACGCCTCCATTCCGA-1	55	59	5321	6518	0
TACGTTTACCGGCAAT-1	40	32	6851	5041	1
TACTATGGTTCCTCAG-1	57	47	6000	6715	3
TACTCTTTCGTCTTCA-1	58	46	6057	6814	3
TACTGAACAGATTTAG-1	56	44	6170	6617	1
TACTGGACAGCTCGGC-1	35	25	7248	4549	2
TACTTGTTAGTAGTCC-1	37	87	3737	4742	1
TACTTTCCGCACGCCA-1	47	19	7587	5732	0
TAGAAAGGTGGCGCTA-1	31	81	4078	4151	2
TAGACGCCCGTACCGG-1	32	90	3568	4249	0
TAGAGATCATGCAACT-1	44	26	7191	5436	2
TAGAGGTTCTACTTGT-1	54	96	3226	6417	0
TAGATATGGACTGGAA-1	49	53	5661	5927	3
TAGCCATTTCAAAGTC-1	43	89	3623	5333	2
TAGCCGGCGGTCAGCG-1	33	85	3851	4348	2
TAGCGTCCGGTGTGGT-1	53	77	4302	6319	3
TAGCGTTGGGTCTTAC-1	38	68	4813	4842	3
TAGCTAGAAGGCATGA-1	51	51	5774	6124	1
TAGCTAGTGATGATGG-1	60	48	5943	7011	2
TAGCTCGCCTGATAAC-1	50	58	5378	6025	2
TAGGGAGCTTGGGATG-1	36	96	3228	4643	0
TAGGTGCTCGCCTAGC-1	40	86	3794	5038	3
TAGGTGTTCCACAGAT-1	60	60	5264	7010	0
TAGGTTCGAGTTCGTC-1	35	67	4870	4546	3
TAGTCCGCAGAGAATG-1	39	53	5662	4941	2
TAGTCGATCACGGGTT-1	48	96	3227	5826	0
TAGTCTAACAACGAGA-1	40	34	6738	5041	1
TAGTGCCCTCCAGAGT-1	32	52	5720	4252	2
TATACACAGACGCCTT-1	50	60	5265	6025	0
TATACGCGTCATCACT-1	60	68	4811	7010	0
TATAGATGGTCGCAGT-1	40	102	2888	5037	0
TATATCCCTGGGAGGA-1	36	98	3115	4643	0
TATCCAATTGGTTATC-1	55	79	4188	6516	2
TATCCGCACCGTCGGG-1	59	53	5660	6912	0
TATCTACCACAGCGGG-1	42	60	5266	5237	0
TATGGGACCGAGCAGG-1	36	56	5493	4646	0
TATGGGTACGTATCGT-1	32	58	5380	4251	0
TATGGTCTGAGTAACA-1	36	58	5380	4646	0
TATGTCTCATTGTGCC-1	30	82	4021	4053	2
TATTAACCTGACCGCG-1	57	45	6114	6715	1
TATTACCATCCTGCTT-1	38	96	3228	4840	2
TATTCAATTCTAATCC-1	34	74	4474	4447	1
TATTCCACTCAGCTCG-1	49	57	5435	5926	2
TATTCCGAGCTGTTAT-1	54	86	3792	6417	3
TATTCCTCCGCCCACT-1	48	32	6851	5829	2
TATTCGTGCCAGAATA-1	34	64	5040	4448	2
TCAAACTTAGATTGTT-1	31	65	4984	4152	2
TCAAATTTGAGACTCA-1	60	70	4698	7009	0
TCAACAAAGATAATTC-1	53	29	7020	6322	0
TCAACATAGCGCCCTA-1	58	44	6170	6814	3
TCAACGAGGAGACAAA-1	42	56	5492	5237	2
TCAACGCAGGAAATAA-1	49	31	6907	5928	2
TCAACGCGACCGGCAG-1	39	23	7361	4943	2
TCAAGGTTACTACACC-1	47	103	2830	5727	0
TCACAGCAAACTCGAA-1	51	49	5888	6124	1
TCACAGGAGAATAAGA-1	55	49	5887	6518	1
TCACAGGGAATCGCAA-1	47	79	4189	5728	1
TCACAGGTTATTGGGC-1	32	48	5946	4252	2
TCACCCTCTTAAGATT-1	45	59	5322	5532	0
TCACGATGTCCGTGGA-1	52	28	7077	6224	0
TCACGCATTGTAGATC-1	33	49	5890	4350	2
TCACGTGCCCGATTCA-1	38	62	5153	4842	2
TCAGACGCTATAGAAG-1	48	72	4586	5827	3
TCAGCAAATGCATCTC-1	31	73	4531	4152	2
TCAGGTTCTTTGAGAA-1	30	42	6286	4055	2
TCAGTAGGGACTATAA-1	46	48	5945	5631	1
TCAGTGTATACGTCAT-1	58	36	6623	6814	0
TCATTTAAGTCTCCGA-1	35	99	3058	4545	0
TCCAACTTTAAATTCT-1	40	40	6398	5041	1
TCCACAATGGTTTACG-1	30	36	6626	4056	2
TCCACCTCTAGCCTTT-1	61	53	5660	7109	0
TCCACTTTATCTAGGT-1	31	79	4191	4152	2
TCCAGAGCACCGGTTC-1	40	70	4700	5039	3
TCCAGGCGAGTACGGT-1	31	57	5437	4153	0
TCCCAGCTTTAGTCTG-1	34	56	5493	4449	0
TCCCAGGCTTAGCTAA-1	30	48	5947	4055	0
TCCCGGGTGTGCTGCT-1	34	34	6739	4450	2
TCCCGTGTGCAATTTG-1	44	80	4133	5432	1
TCCCTGGCTCGCTGGA-1	33	27	7135	4352	0
TCCGATTACATTGCCG-1	32	32	6852	4253	2
TCCGCCTGTCTACAAG-1	56	74	4472	6615	2
TCCGCGGCAGCATCTG-1	34	84	3908	4447	3
TCCGCGGCCCAATGAA-1	53	99	3056	6318	0
TCCGCTGTCATCCCGG-1	47	81	4076	5728	1
TCCGCTTATCCCATTA-1	50	64	5038	6025	0
TCCGGTTCGTCCGGTC-1	51	53	5661	6124	3
TCCGTTAAGCTAATAT-1	52	100	3000	6219	0
TCCTAAATTGGGAAGC-1	56	70	4698	6615	0
TCCTACATCCACGGCC-1	46	84	3906	5629	3
TCCTAGCAAAGAAGCT-1	41	41	6342	5139	1
TCCTCCTAAGACATTC-1	47	21	7474	5732	0
TCCTCGGGCTGGGCTT-1	40	76	4360	5039	1
TCCTGCGTTGATACTC-1	38	30	6965	4844	3
TCCTTACGACGGTCCG-1	49	95	3283	5924	0
TCCTTTAAATCCGCTT-1	56	92	3452	6614	2
TCGAAATTTAGGACCA-1	29	45	6117	3957	0
TCGAAGAACCGAGCAC-1	45	99	3057	5530	0
TCGAATATCCCGCAGG-1	58	32	6850	6815	0
TCGAGACCAACACCGT-1	37	55	5549	4744	2
TCGAGCCAGGCAGGCC-1	57	37	6567	6716	2
TCGCAAAGATGCATTT-1	47	75	4416	5728	1
TCGCACCAGGAGGCAG-1	50	80	4132	6024	1
TCGCCGAAGTTGCGTC-1	45	37	6568	5534	1
TCGGACGCCCAGCCCA-1	33	79	4191	4349	1
TCGGAGAGTATCGGGA-1	45	23	7361	5534	2
TCGGAGTACATGAGTA-1	32	74	4474	4250	1
TCGGGAGACAGCGTAC-1	59	71	4641	6911	0
TCGGGCCGTCGTGGTA-1	40	88	3680	5038	3
TCGTATTACCCATTGC-1	37	25	7248	4746	2
TCGTCAAGTACGCGCA-1	56	38	6510	6617	2
TCGTCTTAGGCGTTAA-1	53	83	3962	6319	1
TCGTGTACTATGGATG-1	47	77	4303	5728	1
TCGTGTCACGCTGACA-1	43	23	7361	5337	2
TCGTTAGGAGTCCCTA-1	52	54	5604	6222	2
TCGTTGCTATCCGGTC-1	54	46	6057	6420	1
TCTAGCAATCTCCGCC-1	46	30	6964	5632	2
TCTAGCATGCCCAGAA-1	48	66	4925	5827	0
TCTAGTGATATCGTGG-1	44	98	3114	5431	0
TCTAGTTATCAGAAGA-1	34	54	5606	4449	2
TCTCATGAGATAGGGT-1	49	87	3736	5925	2
TCTCCCTGGGCAGCGT-1	54	80	4132	6418	3
TCTGAACTCGTACCCG-1	47	95	3283	5727	0
TCTGAAGCACGTGGTC-1	56	84	3905	6615	2
TCTGAATTCCGTACAA-1	34	94	3341	4446	2
TCTGATGTATTCTGTC-1	51	83	3962	6122	1
TCTGCCAGAAACTGCA-1	41	79	4190	5137	1
TCTGGGAACCTTTGAA-1	40	98	3114	5037	0
TCTGGGTAGCGCTCAT-1	40	36	6625	5041	1
TCTGTGCCATCATAGT-1	32	80	4134	4250	3
TCTGTTACCCAGCATA-1	51	35	6680	6125	2
TCTTACTTATGCCTCT-1	45	93	3397	5530	2
TCTTAGAGTGAACTCT-1	43	99	3057	5333	0
TCTTCCCATGGGCACA-1	32	96	3228	4249	0
TCTTCGAATAGACGTT-1	39	71	4643	4940	1
TCTTCGATACCAATAA-1	32	66	4927	4251	2
TCTTGATGCGTAGCGA-1	32	68	4814	4251	3
TCTTTAAGACTATGAA-1	34	98	3115	4446	0
TGAAAGGACCTGACTC-1	35	83	3964	4545	1
TGACCCACGTTAGACA-1	33	47	6003	4351	3
TGACGAATATTTCCCT-1	44	22	7417	5436	2
TGACGATGCACTAGAA-1	37	95	3284	4742	2
TGACTATAATCCTTTC-1	46	68	4812	5630	2
TGAGAGATTTACCACG-1	41	91	3510	5136	2
TGAGCCATACAGTCTC-1	42	38	6512	5238	1
TGAGCGGAAAGTGTTC-1	55	65	4981	6517	0
TGAGGAGTGCCAGCTT-1	58	58	5377	6813	0
TGAGTAAATTAGCGTA-1	47	57	5435	5729	2
TGAGTGCCTCTTAAAT-1	45	41	6341	5533	1
TGAGTGGTCCGTGACG-1	30	84	3908	4053	2
TGATACATTTAGCCGT-1	55	43	6227	6518	1
TGATCAGGGAACTGCT-1	42	24	7304	5239	2
TGATTCGTCTATCACT-1	31	41	6343	4154	2
TGATTCTGTCGCCGGT-1	48	44	6171	5829	1
TGATTTATTAGCTGTG-1	38	34	6738	4844	1
TGCAGAACTATATCGT-1	42	22	7418	5239	2
TGCAGAGTACCGAGCA-1	38	46	6059	4843	1
TGCAGTTTCCTCCCAT-1	40	90	3567	5038	2
TGCATATGTCTGTCAC-1	35	85	3851	4545	1
TGCATGTGGTAATCTA-1	29	81	4078	3954	0
TGCCAAAGTCAGACTT-1	43	19	7587	5338	0
TGCCAATGGGTACTCT-1	54	52	5717	6419	3
TGCCAGTACGTGGAGA-1	51	71	4642	6123	2
TGCCCGTACCGTTAAA-1	45	75	4416	5531	1
TGCCGTGGATCGTCCT-1	57	63	5094	6714	0
TGCCTTGGCCAGGCAA-1	52	82	4019	6221	1
TGCGACACCCTAGTGC-1	46	46	6058	5632	1
TGCGAGAATATTACCC-1	50	40	6397	6026	3
TGCGCAAAGCATTTGG-1	31	67	4871	4152	2
TGCGTAAGAACCTGAT-1	43	43	6228	5336	1
TGCGTTTGTTGACACT-1	42	76	4360	5236	1
TGCTAAGTGTCTATTT-1	52	90	3566	6220	2
TGCTCCACAGTTCTTA-1	45	95	3284	5530	0
TGCTCGGCGAAACCCA-1	57	61	5208	6714	0
TGCTGTTGAAGAACTC-1	38	66	4926	4842	3
TGGAAGAAGGGAACGT-1	39	35	6682	4942	1
TGGACTGTTCGCTCAA-1	37	73	4530	4743	1
TGGAGTGATGCGATGA-1	29	41	6343	3957	0
TGGCAAACTAAATTAC-1	50	78	4246	6024	1
TGGCAGATTACGATCA-1	44	58	5379	5434	0
TGGCAGCAGTAATAGT-1	39	61	5209	4941	0
TGGCGACTGCTCCAAA-1	55	47	6001	6518	1
TGGCGATCAAGTTATG-1	51	55	5548	6124	2
TGGGCCCATACTAATT-1	47	89	3623	5727	2
TGGTAGAATATATGGG-1	48	100	3000	5825	0
TGGTCCCACGCTACGG-1	52	74	4472	6221	2
TGGTCTGTTGGGCGTA-1	37	29	7022	4746	2
TGGTTCAACGGGTAAT-1	50	74	4472	6024	3
TGTACGAACAAATCCG-1	38	58	5379	4843	0
TGTAGGAGAAATTTCC-1	34	86	3794	4447	3
TGTAGTGATCTATAAT-1	35	33	6795	4548	3
TGTATAACAGATCCTG-1	29	79	4191	3955	0
TGTATGGCGCAGACAG-1	43	93	3397	5333	2
TGTCCTAAGTCACCGC-1	34	30	6965	4450	2
TGTGAGACTAGCCCAA-1	59	63	5094	6911	0
TGTGCCGGTGCCGGAA-1	53	97	3169	6318	0
TGTTATTGTATGTGGC-1	44	86	3793	5432	3
TGTTCCGCTTCCATGA-1	36	44	6172	4646	1
TGTTCGTATTGCGGTG-1	49	61	5208	5926	0
TGTTCTTCCATTGACT-1	33	43	6229	4351	1
TTAAACTCGAATTCAT-1	31	95	3285	4151	0
TTAACTTCAGGTAGGA-1	46	26	7191	5633	2
TTAAGATAGGATTGAC-1	43	101	2944	5333	0
TTAAGCGCCTGACCCA-1	30	44	6173	4055	2
TTAATGTAGACCAGGT-1	30	68	4814	4054	2
TTACCATTGATTACCC-1	34	28	7079	4450	2
TTACCCTAGGGATTGG-1	60	58	5377	7010	0
TTACGGATGGTTCGAG-1	33	93	3398	4348	2
TTACTAAAGGACTTTA-1	48	78	4246	5827	1
TTACTCCGGCCGGGAA-1	34	78	4247	4447	1
TTACTCTGGTACGTAC-1	43	31	6908	5337	3
TTACTGGGATATTTCA-1	44	54	5605	5434	2
TTAGAAGAACATGACT-1	52	64	5038	6222	0
TTAGAATAAGGGTCGG-1	61	45	6113	7110	0
TTAGACGAGTCACCTC-1	48	80	4133	5827	1
TTAGAGTTTAGAAGGA-1	46	86	3793	5629	3
TTAGCTGATTTGCCGT-1	38	94	3341	4840	2
TTAGGTCATAACCGAC-1	58	38	6510	6814	2
TTAGTAGGGCGGCGGG-1	34	26	7192	4450	0
TTAGTTATTCGTGGCA-1	47	91	3510	5727	2
TTATATACGCTGTCAC-1	38	74	4473	4842	1
TTATCCGGGATCTATA-1	51	87	3736	6122	3
TTATGAATGAAAGGGA-1	41	63	5096	5138	2
TTATGATCTTAACGAA-1	38	82	4020	4841	1
TTATTAGAGCGTGTTC-1	46	70	4699	5630	2
TTCAAAGTCTCTAGCC-1	35	75	4417	4546	1
TTCAATACTCTGAATC-1	38	86	3794	4841	1
TTCACGAAAGGATCAC-1	38	54	5606	4843	2
TTCACTCGAGCACCTA-1	55	69	4755	6517	0
TTCAGCCCTGGTCCAC-1	47	85	3850	5728	3
TTCAGCTGGCGTGCCC-1	55	95	3282	6515	0
TTCCAATCTGGCTATC-1	48	46	6058	5829	1
TTCCACACAGATTTGA-1	50	46	6058	6026	1
TTCCGCGTGAGGCGAT-1	46	64	5039	5630	0
TTCCGGCCTTGAGGCT-1	54	44	6171	6420	1
TTCCGGTTACCCACTT-1	45	87	3737	5531	2
TTCCTCGGACTAACCA-1	50	86	3793	6023	1
TTCGACAGAGCCCGTG-1	52	68	4812	6221	0
TTCGCACTGTACGACA-1	61	59	5320	7109	0
TTCGCGCGCCATACGA-1	59	47	6000	6912	2
TTCGGGACTAATCGCG-1	36	72	4587	4645	1
TTCGGGCGCTAGTCTT-1	55	37	6567	6519	2
TTCTAACCGAAGCTTA-1	34	90	3568	4447	2
TTCTAGAAAGTCTTAT-1	60	46	6057	7011	2
TTCTGACCGGGCTCAA-1	52	84	3906	6220	1
TTCTGCCGCGCCTAGA-1	49	69	4755	5926	2
TTCTGCGGGTTAGCGG-1	40	80	4133	5038	1
TTCTTATCCGCTGGGT-1	49	101	2943	5924	0
TTCTTGAGCCGCGCTA-1	47	41	6341	5730	1
TTCTTGGACGATCTGC-1	52	32	6850	6224	2
TTGAAGAATTCCCAGG-1	32	50	5833	4252	2
TTGAATATGGACTTTC-1	34	76	4361	4447	1
TTGAATTCACGTGAGG-1	39	97	3171	4939	2
TTGACAGGAGCTCCCG-1	47	99	3057	5727	0
TTGACATGAACGTGGA-1	44	32	6851	5435	3
TTGACCGTGTTAATGA-1	50	34	6737	6026	2
TTGACGCTCCATGAGC-1	41	101	2944	5136	0
TTGACTACCATATGGT-1	43	41	6342	5336	1
TTGAGAAGTTTAGCAT-1	55	87	3735	6516	2
TTGAGAGTACTGCTAA-1	44	38	6511	5435	1
TTGATCTAACTTTGTC-1	29	47	6003	3956	0
TTGATTAGCTGTTTCT-1	48	34	6737	5829	2
TTGCACAATTCAGAAA-1	43	57	5436	5335	2
TTGCATGCTGATCACG-1	41	35	6682	5140	1
TTGCCCTGATCACGGG-1	36	34	6739	4647	1
TTGCGGCATCAGAAAG-1	53	45	6114	6321	1
TTGCGTCGGCCAACCG-1	51	41	6341	6124	1
TTGCTGATCATGTTCG-1	33	57	5437	4350	0
TTGGAAGAATACAGTC-1	50	24	7303	6027	0
TTGGACATGTGGCTTA-1	41	29	7021	5140	3
TTGGACCTATAACAGT-1	56	86	3792	6614	2
TTGGATATCGTCTACG-1	48	52	5718	5828	3
TTGGGCGGCGGTTGCC-1	30	76	4361	4053	2
TTGGTCACACTCGTAA-1	48	48	5945	5828	1
TTGTAAGGACCTAAGT-1	46	32	6851	5632	2
TTGTAATCCGTACTCG-1	35	55	5550	4547	2
TTGTGAACCTAATCCG-1	56	90	3565	6614	2
TTGTGCAGCCACGTCA-1	60	74	4471	7009	0
TTGTGGTAGGAGGGAT-1	50	28	7077	6027	2
TTGTGTATGCCACCAA-1	56	60	5264	6616	0
TTGTGTTTCCCGAAAG-1	51	59	5321	6123	2
TTGTTGTGTGTCAAGA-1	31	77	4304	4152	2
TTGTTTCACATCCAGG-1	58	42	6283	6814	2
TTGTTTCCATACAACT-1	45	27	7134	5534	2

## Sheet: figure2c
	method	type	domain	value
1	SPADE	TP	Domain1	1
2	CARD	TP	Domain1	0.918038
3	SPOTlight	TP	Domain1	0.819457
4	RCTD	TP	Domain1	0.948884
5	spatialDWLS	TP	Domain1	1
6	SpatialDecon	TP	Domain1	0.840114
13	SPADE	TP	Domain2	1
14	CARD	TP	Domain2	0.928885
15	SPOTlight	TP	Domain2	0.57084
16	RCTD	TP	Domain2	0.948124
17	spatialDWLS	TP	Domain2	0.625699
18	SpatialDecon	TP	Domain2	0.901768
25	SPADE	TP	Domain3	0.998427
26	CARD	TP	Domain3	0.922427
27	SPOTlight	TP	Domain3	0.482196
28	RCTD	TP	Domain3	0.874306
29	spatialDWLS	TP	Domain3	0.676429
30	SpatialDecon	TP	Domain3	0.825858
37	SPADE	TP	Domain4	1
38	CARD	TP	Domain4	0.971832
39	SPOTlight	TP	Domain4	0.422582
40	RCTD	TP	Domain4	0.891373
41	spatialDWLS	TP	Domain4	0.664409
42	SpatialDecon	TP	Domain4	0.947036

## Sheet: figure2d
	sample	celltype	proportion	est	method
	2887x6022	Immature	0.0652174	0.0330704	SPADE
	7078x5238	Immature	0	0	SPADE
	6284x6223	Immature	0	0	SPADE
	4191x4546	Immature	0	0	SPADE
	4869x5532	Immature	0	0	SPADE
	7587x5535	Immature	0.365591	0.208604	SPADE
	5548x6518	Immature	0	0	SPADE
	7133x6125	Immature	0.408602	0.230289	SPADE
	3340x5432	Immature	0	0	SPADE
	3227x5234	Immature	0	0	SPADE
	4756x5729	Immature	0	0	SPADE
	4189x6319	Immature	0	0	SPADE
	5492x5434	Immature	0	0	SPADE
	5776x4350	Immature	0	0	SPADE
	5380x4448	Immature	0.159574	0.0716872	SPADE
	6907x6519	Immature	0.311828	0.18771	SPADE
	6794x5731	Immature	0	0	SPADE
	3396x6121	Immature	0	0	SPADE
	7474x5535	Immature	0	0	SPADE
	7305x4648	Immature	0	0	SPADE
	3227x5037	Immature	0	0	SPADE
	3453x5629	Immature	0	0	SPADE
	4811x6418	Immature	0.358696	0.208854	SPADE
	4528x6320	Immature	0	0	SPADE
	3339x6417	Immature	0.344086	0.199841	SPADE
	3453x6023	Immature	0	0	SPADE
	6454x5730	Immature	0	0	SPADE
	6284x5829	Immature	0	0	SPADE
	4474x4645	Immature	0	0	SPADE
	5208x6517	Immature	0.23913	0.139211	SPADE
	6172x4843	Immature	0	0	SPADE
	3398x4545	Immature	0	0	SPADE
	6340x6322	Immature	0	0	SPADE
	5604x7010	Immature	0.315217	0.165084	SPADE
	4813x4645	Immature	0	0	SPADE
	4304x4546	Immature	0	0	SPADE
	7021x4943	Immature	0	0	SPADE
	4134x4644	Immature	0	0	SPADE
	6453x6913	Immature	0	0	SPADE
	4528x6911	Immature	0.193548	0.0930616	SPADE
	4755x6320	Immature	0.27957	0.142023	SPADE
	6680x6716	Immature	0	0	SPADE
	4812x6024	Immature	0	0	SPADE
	4530x4546	Immature	0	0	SPADE
	4075x6713	Immature	0	0	SPADE
	6060x4055	Immature	0	0	SPADE
	3453x5432	Immature	0	0	SPADE
	6909x4352	Immature	0	0	SPADE
	2944x5530	Immature	0.301075	0.157047	SPADE
	7248x5140	Immature	0	0	SPADE
	7134x5928	Immature	0	0	SPADE
	4132x6221	Immature	0	0	SPADE
	3849x6713	Immature	0	0	SPADE
	6738x5632	Immature	0	0	SPADE
	6965x4647	Immature	0	0	SPADE
	6510x6223	Immature	0	0	SPADE
	6057x6223	Immature	0	0	SPADE
	3793x5826	Immature	0	0	SPADE
	5434x6715	Immature	0.129032	0.0584047	SPADE
	7418x4648	Immature	0.152174	0.078977	SPADE
	3113x6417	Immature	0.193548	0.0876142	SPADE
	4190x4940	Immature	0	0	SPADE
	3455x4249	Immature	0.354839	0.197034	SPADE
	6964x5830	Immature	0	0	SPADE
	4246x5433	Immature	0	0	SPADE
	7133x6519	Immature	0.150538	0.0777842	SPADE
	5832x5040	Immature	0	0	SPADE
	4924x6813	Immature	0.290323	0.141371	SPADE
	5095x6123	Immature	0.340426	0.185755	SPADE
	5095x5926	Immature	0.202128	0.0986045	SPADE
	3963x5531	Immature	0	0	SPADE
	4019x6023	Immature	0	0	SPADE
	3907x5432	Immature	0	0	SPADE
	4587x4251	Immature	0	0	SPADE
	4416x5925	Immature	0	0	SPADE
	4360x5433	Immature	0	0	SPADE
	7531x5239	Immature	0.215054	0.11001	SPADE
	6852x4647	Immature	0	0	SPADE
	6906x6716	Immature	0.301075	0.153417	SPADE
	3170x6121	Immature	0.333333	0.175121	SPADE
	3567x5432	Immature	0	0	SPADE
	4644x4152	Immature	0	0	SPADE
	5944x6223	Immature	0	0	SPADE
	7303x6224	Immature	0.247312	0.134892	SPADE
	3736x6319	Immature	0	0	SPADE
	6454x6125	Immature	0	0	SPADE
	5434x6518	Immature	0	0	SPADE
	2887x5234	Immature	0.347826	0.202662	SPADE
	5152x5236	Immature	0.271739	0.140653	SPADE
	6568x5139	Immature	0	0	SPADE
	4076x5531	Immature	0	0	SPADE
	5208x6123	Immature	0.290323	0.157672	SPADE
	5887x6321	Immature	0	0	SPADE
	4245x6615	Immature	0	0	SPADE
	5607x4055	Immature	0.11828	0.0557618	SPADE
	4359x5827	Immature	0	0	SPADE
	3340x5826	Immature	0.311828	0.150891	SPADE
	5493x4843	Immature	0.311828	0.160582	SPADE
	6285x5238	Immature	0	0	SPADE
	3795x4053	Immature	0.206522	0.0934122	SPADE
	6569x4745	Immature	0	0	SPADE
	4981x6714	Immature	0.293478	0.156851	SPADE
	3001x4840	Immature	0.193548	0.103618	SPADE
	5945x5237	Immature	0	0	SPADE
	5604x6813	Immature	0	0	SPADE
	6397x6617	Immature	0	0	SPADE
	3906x5826	Immature	0	0	SPADE
	3454x4643	Immature	0	0	SPADE
	4189x6122	Immature	0	0	SPADE
	3114x5628	Immature	0.365591	0.188146	SPADE
	6964x6027	Immature	0	0	SPADE
	6966x4253	Immature	0.43617	0.240747	SPADE
	6229x4745	Immature	0	0	SPADE
	5210x4350	Immature	0	0	SPADE
	4643x5334	Immature	0	0	SPADE
	5322x5926	Immature	0	0	SPADE
	6908x5140	Immature	0	0	SPADE
	5153x4448	Immature	0	0	SPADE
	4188x6713	Immature	0	0	SPADE
	5265x6222	Immature	0.290323	0.139627	SPADE
	5548x6321	Immature	0	0	SPADE
	4302x5925	Immature	0	0	SPADE
	7247x5731	Immature	0	0	SPADE
	4870x4349	Immature	0	0	SPADE
	3171x5136	Immature	0.297872	0.171264	SPADE
	4756x5137	Immature	0	0	SPADE
	6455x4942	Immature	0	0	SPADE
	6170x7011	Immature	0	0	SPADE
	5490x7010	Immature	0.322581	0.178667	SPADE
	6340x6913	Immature	0	0	SPADE
	4755x6714	Immature	0.354839	0.171645	SPADE
	4699x5827	Immature	0	0	SPADE
	7360x5929	Immature	0.11828	0.0539185	SPADE
	4247x4644	Immature	0	0	SPADE
	4246x5235	Immature	0	0	SPADE
	4700x4645	Immature	0	0	SPADE
	3963x5728	Immature	0	0	SPADE
	4248x4053	Immature	0	0	SPADE
	5550x4350	Immature	0	0	SPADE
	5040x4054	Immature	0.258065	0.155319	SPADE
	4245x6812	Immature	0.333333	0.160193	SPADE
	3568x4644	Immature	0	0	SPADE
	5719x4843	Immature	0	0	SPADE
	3567x5629	Immature	0	0	SPADE
	4076x6122	Immature	0	0	SPADE
	4586x5236	Immature	0	0	SPADE
	5890x3956	Immature	0.193548	0.0929702	SPADE
	3681x4841	Immature	0	0	SPADE
	6172x5238	Immature	0	0	SPADE
	7077x5830	Immature	0	0	SPADE
	4982x5926	Immature	0.107527	0.0640193	SPADE
	3170x5924	Immature	0.106383	0.0521581	SPADE
	6794x6322	Immature	0	0	SPADE
	6736x6815	Immature	0.380435	0.194852	SPADE
	2943x6121	Immature	0.290323	0.17502	SPADE
	6173x4252	Immature	0	0	SPADE
	6512x5041	Immature	0	0	SPADE
	4020x5629	Immature	0	0	SPADE
	4418x3955	Immature	0.255319	0.119251	SPADE
	5606x4646	Immature	0	0	SPADE
	4584x7009	Immature	0.215054	0.104049	SPADE
	3397x5136	Immature	0	0	SPADE
	4075x6319	Immature	0	0	SPADE
	6683x4154	Immature	0	0	SPADE
	5378x6616	Immature	0.301075	0.16126	SPADE
	3283x6121	Immature	0.258065	0.129955	SPADE
	7191x5239	Immature	0	0	SPADE
	5887x7109	Immature	0.276596	0.134177	SPADE
	7417x6027	Immature	0.130435	0.0589616	SPADE
	6567x6125	Immature	0	0	SPADE
	5547x6715	Immature	0	0	SPADE
	4643x5531	Immature	0	0	SPADE
	3792x6220	Immature	0	0	SPADE
	4360x4841	Immature	0	0	SPADE
	6115x5139	Immature	0	0	SPADE
	7077x6421	Immature	0.258065	0.125757	SPADE
	7361x5140	Immature	0	0	SPADE
	3850x5334	Immature	0	0	SPADE
	6115x5336	Immature	0	0	SPADE
	3113x6220	Immature	0.287234	0.144382	SPADE
	4981x6320	Immature	0.333333	0.14961	SPADE
	3227x5629	Immature	0.172043	0.0751747	SPADE
	5887x6912	Immature	0	0	SPADE
	3057x5924	Immature	0.150538	0.06635	SPADE
	7247x5534	Immature	0	0	SPADE
	6284x6026	Immature	0	0	SPADE
	5661x6518	Immature	0	0	SPADE
	7531x5436	Immature	0.225806	0.11694	SPADE
	4983x4547	Immature	0	0	SPADE
	3171x4742	Immature	0.344086	0.184812	SPADE
	3455x4446	Immature	0	0	SPADE
	3681x4053	Immature	0.0860215	0.042828	SPADE
	5097x4350	Immature	0	0	SPADE
	6909x4549	Immature	0	0	SPADE
	7530x5633	Immature	0.344086	0.175927	SPADE
	4869x5138	Immature	0	0	SPADE
	3679x6614	Immature	0	0	SPADE
	5717x6814	Immature	0	0	SPADE
	6002x5139	Immature	0	0	SPADE
	3566x5826	Immature	0	0	SPADE
	3001x5234	Immature	0.25	0.118433	SPADE
	3567x4841	Immature	0	0	SPADE
	7360x5731	Immature	0	0	SPADE
	3509x6713	Immature	0	0	SPADE
	7020x6125	Immature	0.315217	0.178167	SPADE
	6963x6421	Immature	0.258065	0.137454	SPADE
	2887x5431	Immature	0.223404	0.117393	SPADE
	5719x5434	Immature	0	0	SPADE
	3738x4545	Immature	0	0	SPADE
	5888x5533	Immature	0	0	SPADE
	3738x4348	Immature	0	0	SPADE
	3226x6220	Immature	0.182796	0.105618	SPADE
	6285x5632	Immature	0	0	SPADE
	3624x5136	Immature	0	0	SPADE
	6172x5040	Immature	0	0	SPADE
	7247x6125	Immature	0.344086	0.194795	SPADE
	5833x4055	Immature	0.336957	0.195898	SPADE
	4983x5335	Immature	0	0	SPADE
	4471x6812	Immature	0.333333	0.180907	SPADE
	2887x5825	Immature	0.301075	0.152241	SPADE
	6907x5731	Immature	0	0	SPADE
	5209x5729	Immature	0.329787	0.186276	SPADE
	5833x4449	Immature	0	0	SPADE
	7078x4844	Immature	0	0	SPADE
	4077x4546	Immature	0	0	SPADE
	4585x6024	Immature	0	0	SPADE
	5718x5631	Immature	0	0	SPADE
	5095x5729	Immature	0.184783	0.097162	SPADE
	4585x6615	Immature	0.408602	0.24286	SPADE
	7022x4549	Immature	0	0	SPADE
	5038x6813	Immature	0.430108	0.223569	SPADE
	4247x5038	Immature	0	0	SPADE
	4302x6516	Immature	0	0	SPADE
	3397x5727	Immature	0.358696	0.178439	SPADE
	3905x6812	Immature	0.301075	0.164086	SPADE
	6116x4351	Immature	0	0	SPADE
	6795x5337	Immature	0	0	SPADE
	5436x5138	Immature	0	0	SPADE
	4811x6813	Immature	0.276596	0.143099	SPADE
	4472x6418	Immature	0	0	SPADE
	5210x4547	Immature	0	0	SPADE
	3171x4545	Immature	0.258065	0.138739	SPADE
	6398x5435	Immature	0	0	SPADE
	4302x6122	Immature	0	0	SPADE
	5550x4153	Immature	0.150538	0.0865087	SPADE
	6794x5928	Immature	0	0	SPADE
	4984x4349	Immature	0	0	SPADE
	6624x5632	Immature	0	0	SPADE
	6285x5435	Immature	0	0	SPADE
	3735x6713	Immature	0	0	SPADE
	5323x4941	Immature	0.27957	0.153351	SPADE
	7134x5337	Immature	0	0	SPADE
	5718x6025	Immature	0	0	SPADE
	6059x5040	Immature	0	0	SPADE
	5945x5434	Immature	0	0	SPADE
	7191x4844	Immature	0	0	SPADE
	6002x5533	Immature	0	0	SPADE
	5096x5335	Immature	0.326087	0.178626	SPADE
	4359x6221	Immature	0	0	SPADE
	4868x6517	Immature	0.290323	0.134641	SPADE
	6963x6224	Immature	0.215054	0.100201	SPADE
	3680x5826	Immature	0	0	SPADE
	5832x5434	Immature	0	0	SPADE
	3510x5333	Immature	0	0	SPADE
	4418x4152	Immature	0	0	SPADE
	4644x4546	Immature	0	0	SPADE
	2774x5825	Immature	0.215054	0.121444	SPADE
	4358x7009	Immature	0	0	SPADE
	4927x4645	Immature	0	0	SPADE
	3510x5530	Immature	0	0	SPADE
	3850x5531	Immature	0	0	SPADE
	7417x5633	Immature	0	0	SPADE
	4642x5729	Immature	0	0	SPADE
	5322x5335	Immature	0	0	SPADE
	6965x5041	Immature	0	0	SPADE
	4643x4743	Immature	0	0	SPADE
	6566x6913	Immature	0.268817	0.143715	SPADE
	4811x6615	Immature	0.333333	0.161196	SPADE
	5265x5631	Immature	0.304348	0.140116	SPADE
	7192x4647	Immature	0	0	SPADE
	5890x4153	Immature	0	0	SPADE
	3056x6121	Immature	0.236559	0.108235	SPADE
	6229x4548	Immature	0	0	SPADE
	6513x4056	Immature	0	0	SPADE
	6680x6519	Immature	0	0	SPADE
	6907x6322	Immature	0.290323	0.144698	SPADE
	3907x5038	Immature	0	0	SPADE
	6001x5730	Immature	0	0	SPADE
	6400x4055	Immature	0	0	SPADE
	6963x6618	Immature	0.193548	0.087869	SPADE
	7304x5436	Immature	0	0	SPADE
	5662x5533	Immature	0	0	SPADE
	5547x6912	Immature	0	0	SPADE
	4473x5630	Immature	0	0	SPADE
	3623x5530	Immature	0	0	SPADE
	6513x4253	Immature	0	0	SPADE
	4585x6418	Immature	0	0	SPADE
	4813x5039	Immature	0	0	SPADE
	3341x5037	Immature	0	0	SPADE
	6397x6420	Immature	0	0	SPADE
	4019x6418	Immature	0	0	SPADE
	5096x4744	Immature	0	0	SPADE
	5832x5237	Immature	0	0	SPADE
	3625x4348	Immature	0	0	SPADE
	4529x5728	Immature	0	0	SPADE
	6510x7011	Immature	0.184783	0.080453	SPADE
	4415x6714	Immature	0.290323	0.140776	SPADE
	5040x4842	Immature	0	0	SPADE
	6454x6322	Immature	0	0	SPADE
	4132x6615	Immature	0	0	SPADE
	6567x6322	Immature	0	0	SPADE
	7021x5731	Immature	0	0	SPADE
	2831x5332	Immature	0.139785	0.0633328	SPADE
	7022x4352	Immature	0	0	SPADE
	6230x4154	Immature	0	0	SPADE
	3114x5234	Immature	0.315217	0.184913	SPADE
	6567x5928	Immature	0	0	SPADE
	4077x4743	Immature	0	0	SPADE
	3509x6516	Immature	0	0	SPADE
	5776x4547	Immature	0	0	SPADE
	5436x4941	Immature	0.228261	0.103885	SPADE
	6623x6617	Immature	0	0	SPADE
	4472x5827	Immature	0	0	SPADE
	5946x4449	Immature	0	0	SPADE
	3849x6319	Immature	0	0	SPADE
	5774x6321	Immature	0	0	SPADE
	5831x6025	Immature	0	0	SPADE
	5435x6124	Immature	0	0	SPADE
	5944x6420	Immature	0	0	SPADE
	3000x6022	Immature	0.290323	0.155671	SPADE
	6227x6321	Immature	0	0	SPADE
	5323x4350	Immature	0.255319	0.134232	SPADE
	7417x5830	Immature	0.319149	0.194474	SPADE
	5266x5434	Immature	0.311828	0.179809	SPADE
	6229x4942	Immature	0	0	SPADE
	7076x6618	Immature	0.319149	0.163346	SPADE
	4529x5925	Immature	0	0	SPADE
	4926x5236	Immature	0	0	SPADE
	3453x6220	Immature	0	0	SPADE
	3341x4643	Immature	0	0	SPADE
	4585x6812	Immature	0.344086	0.19784	SPADE
	5547x7109	Immature	0.204301	0.106082	SPADE
	6908x4746	Immature	0	0	SPADE
	5096x4941	Immature	0	0	SPADE
	5946x4646	Immature	0	0	SPADE
	6284x6420	Immature	0	0	SPADE
	6908x5534	Immature	0	0	SPADE
	5549x5335	Immature	0	0	SPADE
	7304x5830	Immature	0	0	SPADE
	3339x6220	Immature	0	0	SPADE
	3452x6417	Immature	0	0	SPADE
	5379x5237	Immature	0	0	SPADE
	3058x4742	Immature	0.322581	0.176604	SPADE
	4188x6910	Immature	0.148936	0.0553944	SPADE
	2830x5530	Immature	0.344086	0.176542	SPADE
	7474x5337	Immature	0	0	SPADE
	4018x6615	Immature	0	0	SPADE
	4529x5531	Immature	0	0	SPADE
	3566x6417	Immature	0	0	SPADE
	3849x5925	Immature	0	0	SPADE
	5944x6026	Immature	0	0	SPADE
	6569x4154	Immature	0	0	SPADE
	5718x6222	Immature	0	0	SPADE
	4644x4349	Immature	0	0	SPADE
	6286x4449	Immature	0	0	SPADE
	5889x4745	Immature	0	0	SPADE
	3851x3954	Immature	0.236559	0.130471	SPADE
	5889x4942	Immature	0	0	SPADE
	3453x5826	Immature	0	0	SPADE
	6397x6223	Immature	0	0	SPADE
	4417x4743	Immature	0	0	SPADE
	7134x5731	Immature	0	0	SPADE
	7474x4943	Immature	0.344086	0.204939	SPADE
	6624x6223	Immature	0	0	SPADE
	4983x4744	Immature	0	0	SPADE
	7475x4746	Immature	0.265957	0.124659	SPADE
	5321x6912	Immature	0.354839	0.217291	SPADE
	5152x6025	Immature	0.268817	0.143456	SPADE
	3114x4840	Immature	0.159574	0.0752547	SPADE
	5663x4547	Immature	0	0	SPADE
	6286x4252	Immature	0	0	SPADE
	6456x4351	Immature	0	0	SPADE
	4641x6517	Immature	0	0	SPADE
	3681x4447	Immature	0	0	SPADE
	6681x5337	Immature	0	0	SPADE
	6396x7011	Immature	0.236559	0.141637	SPADE
	6795x4943	Immature	0	0	SPADE
	4020x5235	Immature	0	0	SPADE
	4869x5926	Immature	0.311828	0.188335	SPADE
	7078x5041	Immature	0	0	SPADE
	6453x6716	Immature	0	0	SPADE
	6456x4154	Immature	0	0	SPADE
	7588x5141	Immature	0.301075	0.153614	SPADE
	5491x6025	Immature	0	0	SPADE
	4642x5926	Immature	0	0	SPADE
	7190x6421	Immature	0.268817	0.129854	SPADE
	2945x4741	Immature	0.290323	0.146642	SPADE
	7531x4845	Immature	0.340426	0.183191	SPADE
	4360x4644	Immature	0	0	SPADE
	4925x6616	Immature	0.301075	0.14847	SPADE
	6114x6124	Immature	0	0	SPADE
	5096x5532	Immature	0.11828	0.0525958	SPADE
	6681x5731	Immature	0	0	SPADE
	5491x6813	Immature	0.228261	0.123632	SPADE
	4361x4250	Immature	0	0	SPADE
	3794x4644	Immature	0	0	SPADE
	6852x4844	Immature	0	0	SPADE
	6284x6617	Immature	0	0	SPADE
	4304x4349	Immature	0	0	SPADE
	7133x6322	Immature	0.206522	0.108431	SPADE
	6624x5829	Immature	0	0	SPADE
	7418x5042	Immature	0	0	SPADE
	4813x5236	Immature	0	0	SPADE
	3623x5925	Immature	0	0	SPADE
	6794x6125	Immature	0	0	SPADE
	3681x4644	Immature	0	0	SPADE
	4075x6516	Immature	0	0	SPADE
	6114x6518	Immature	0	0	SPADE
	6796x4351	Immature	0	0	SPADE
	5321x6715	Immature	0.37234	0.21837	SPADE
	3850x5137	Immature	0	0	SPADE
	7190x6224	Immature	0.322581	0.182958	SPADE
	6626x4450	Immature	0	0	SPADE
	5208x6320	Immature	0.268817	0.130934	SPADE
	3851x4742	Immature	0	0	SPADE
	5209x5532	Immature	0.159574	0.0729767	SPADE
	6230x3957	Immature	0.236559	0.134755	SPADE
	4754x6911	Immature	0.26087	0.173003	SPADE
	6342x4745	Immature	0	0	SPADE
	7305x5042	Immature	0	0	SPADE
	5153x4645	Immature	0	0	SPADE
	6000x7109	Immature	0.258065	0.139603	SPADE
	5830x6814	Immature	0	0	SPADE
	6795x5140	Immature	0	0	SPADE
	3226x6023	Immature	0.212766	0.10588	SPADE
	5888x5927	Immature	0	0	SPADE
	6682x4351	Immature	0	0	SPADE
	3284x5333	Immature	0	0	SPADE
	3340x5629	Immature	0	0	SPADE
	6286x4646	Immature	0	0	SPADE
	5209x5335	Immature	0.315217	0.147538	SPADE
	4531x3955	Immature	0.204301	0.110174	SPADE
	4644x3955	Immature	0.215054	0.102382	SPADE
	4247x4841	Immature	0	0	SPADE
	6681x5534	Immature	0	0	SPADE
	7020x6519	Immature	0.129032	0.0605178	SPADE
	3398x4742	Immature	0	0	SPADE
	5945x5040	Immature	0	0	SPADE
	5832x4843	Immature	0	0	SPADE
	7304x5633	Immature	0	0	SPADE
	5151x6616	Immature	0.129032	0.0656806	SPADE
	4528x6714	Immature	0.268817	0.148106	SPADE
	3737x4939	Immature	0	0	SPADE
	3058x4939	Immature	0.268817	0.140299	SPADE
	4926x5039	Immature	0	0	SPADE
	5774x6912	Immature	0	0	SPADE
	3964x4940	Immature	0	0	SPADE
	4529x5334	Immature	0	0	SPADE
	7135x5140	Immature	0	0	SPADE
	4075x6910	Immature	0.247312	0.120813	SPADE
	5605x6025	Immature	0	0	SPADE
	3170x5333	Immature	0	0	SPADE
	5946x4843	Immature	0	0	SPADE
	2944x4938	Immature	0.268817	0.146228	SPADE
	5266x4842	Immature	0.365591	0.217368	SPADE
	6569x4351	Immature	0	0	SPADE
	3113x5825	Immature	0.27957	0.149191	SPADE
	6227x6913	Immature	0	0	SPADE
	6965x5238	Immature	0	0	SPADE
	3851x4151	Immature	0	0	SPADE
	5944x6814	Immature	0	0	SPADE
	6115x5730	Immature	0	0	SPADE
	5264x6419	Immature	0.247312	0.129344	SPADE
	4870x4941	Immature	0	0	SPADE
	6739x4056	Immature	0.129032	0.070832	SPADE
	4925x6221	Immature	0.404255	0.209741	SPADE
	3341x4249	Immature	0.419355	0.273768	SPADE
	5323x4547	Immature	0.172043	0.0851624	SPADE
	4982x5532	Immature	0	0	SPADE
	3510x5924	Immature	0	0	SPADE
	5493x4252	Immature	0.247312	0.10672	SPADE
	5549x5138	Immature	0	0	SPADE
	3795x4250	Immature	0	0	SPADE
	3963x5334	Immature	0	0	SPADE
	6625x5238	Immature	0	0	SPADE
	6454x5928	Immature	0	0	SPADE
	7248x4943	Immature	0	0	SPADE
	5607x4252	Immature	0.225806	0.126887	SPADE
	5775x5730	Immature	0	0	SPADE
	3228x4446	Immature	0.27957	0.152477	SPADE
	4358x6615	Immature	0	0	SPADE
	5492x5040	Immature	0	0	SPADE
	4473x5039	Immature	0	0	SPADE
	6908x4943	Immature	0	0	SPADE
	4303x5334	Immature	0	0	SPADE
	2944x5727	Immature	0.276596	0.146839	SPADE
	7530x5830	Immature	0.217391	0.110125	SPADE
	4302x6713	Immature	0	0	SPADE
	4473x5433	Immature	0	0	SPADE
	6399x4450	Immature	0	0	SPADE
	5889x4548	Immature	0	0	SPADE
	6340x6519	Immature	0	0	SPADE
	6625x4647	Immature	0	0	SPADE
	5152x5434	Immature	0.193548	0.112141	SPADE
	6682x4745	Immature	0	0	SPADE
	6624x6026	Immature	0	0	SPADE
	4586x5433	Immature	0	0	SPADE
	6397x6814	Immature	0	0	SPADE
	3511x4151	Immature	0.265957	0.141687	SPADE
	7305x4845	Immature	0	0	SPADE
	5436x4547	Immature	0.215054	0.122015	SPADE
	7247x6323	Immature	0.271739	0.123903	SPADE
	6283x7011	Immature	0.225806	0.124604	SPADE
	4473x5236	Immature	0	0	SPADE
	4927x4448	Immature	0	0	SPADE
	3509x6121	Immature	0	0	SPADE
	4698x6812	Immature	0.182796	0.0807871	SPADE
	4757x4743	Immature	0	0	SPADE
	6512x4450	Immature	0	0	SPADE
	4868x6320	Immature	0.236559	0.116326	SPADE
	3396x6318	Immature	0	0	SPADE
	4757x4546	Immature	0	0	SPADE
	4927x4054	Immature	0.297872	0.156052	SPADE
	5151x6222	Immature	0.290323	0.156226	SPADE
	4021x4644	Immature	0	0	SPADE
	7191x5042	Immature	0	0	SPADE
	7190x6027	Immature	0.247312	0.144253	SPADE
	4245x7009	Immature	0.311828	0.164688	SPADE
	7360x6126	Immature	0.236559	0.131232	SPADE
	6455x5336	Immature	0	0	SPADE
	5037x7010	Immature	0.468085	0.245092	SPADE
	4077x5137	Immature	0	0	SPADE
	4812x5827	Immature	0.215054	0.114653	SPADE
	4701x4251	Immature	0	0	SPADE
	5154x4251	Immature	0.358696	0.183013	SPADE
	3000x5628	Immature	0.340426	0.191387	SPADE
	5378x6419	Immature	0.247312	0.137579	SPADE
	5662x5730	Immature	0	0	SPADE
	4359x6024	Immature	0	0	SPADE
	4698x6418	Immature	0.408602	0.224634	SPADE
	5153x5039	Immature	0.419355	0.242152	SPADE
	6681x5928	Immature	0	0	SPADE
	4415x6319	Immature	0	0	SPADE
	3679x6023	Immature	0	0	SPADE
	5548x5927	Immature	0	0	SPADE
	7190x5830	Immature	0	0	SPADE
	3624x4742	Immature	0	0	SPADE
	3227x5431	Immature	0	0	SPADE
	5491x6419	Immature	0	0	SPADE
	3907x4841	Immature	0	0	SPADE
	6964x5435	Immature	0	0	SPADE
	4190x5334	Immature	0	0	SPADE
	3680x5235	Immature	0	0	SPADE
	3680x5629	Immature	0	0	SPADE
	5776x4942	Immature	0	0	SPADE
	6057x6617	Immature	0	0	SPADE
	4699x5236	Immature	0	0	SPADE
	3622x6516	Immature	0	0	SPADE
	5378x5828	Immature	0	0	SPADE
	6116x4154	Immature	0	0	SPADE
	4301x6911	Immature	0.293478	0.17689	SPADE
	5266x4645	Immature	0.195652	0.090061	SPADE
	5831x6617	Immature	0	0	SPADE
	6115x4942	Immature	0	0	SPADE
	7077x5633	Immature	0	0	SPADE
	6001x6124	Immature	0	0	SPADE
	3397x4939	Immature	0	0	SPADE
	7248x5337	Immature	0	0	SPADE
	5549x5532	Immature	0	0	SPADE
	5434x7109	Immature	0.340426	0.172616	SPADE
	4925x6024	Immature	0.340426	0.171135	SPADE
	4134x4841	Immature	0	0	SPADE
	4529x6123	Immature	0	0	SPADE
	3906x6023	Immature	0	0	SPADE
	3737x5136	Immature	0	0	SPADE
	5039x5433	Immature	0	0	SPADE
	4925x6419	Immature	0.308511	0.161166	SPADE
	6399x4252	Immature	0	0	SPADE
	3454x5038	Immature	0	0	SPADE
	5775x5533	Immature	0	0	SPADE
	5717x7011	Immature	0.408602	0.205042	SPADE
	5604x6616	Immature	0	0	SPADE
	5720x4055	Immature	0.0652174	0.0437065	SPADE
	5662x5336	Immature	0	0	SPADE
	4641x6714	Immature	0.182796	0.103502	SPADE
	4868x6911	Immature	0.311828	0.175373	SPADE
	3738x4151	Immature	0	0	SPADE
	5207x7109	Immature	0.117021	0.0619524	SPADE
	5267x4448	Immature	0.344086	0.177656	SPADE
	5378x6222	Immature	0	0	SPADE
	3511x4742	Immature	0	0	SPADE
	6002x4942	Immature	0	0	SPADE
	6059x4646	Immature	0	0	SPADE
	3454x5235	Immature	0	0	SPADE
	6623x7012	Immature	0.0967742	0.0495664	SPADE
	5039x5236	Immature	0	0	SPADE
	4076x5334	Immature	0	0	SPADE
	4814x4448	Immature	0	0	SPADE
	5548x5730	Immature	0	0	SPADE
	3000x5431	Immature	0.414894	0.216448	SPADE
	4587x4053	Immature	0	0	SPADE
	6058x5434	Immature	0	0	SPADE
	3793x5235	Immature	0	0	SPADE
	7418x4845	Immature	0.223404	0.125394	SPADE
	5831x6222	Immature	0	0	SPADE
	6003x4154	Immature	0	0	SPADE
	5719x5040	Immature	0	0	SPADE
	4698x6221	Immature	0	0	SPADE
	5604x6419	Immature	0	0	SPADE
	6625x4844	Immature	0	0	SPADE
	5773x7109	Immature	0.258065	0.143752	SPADE
	7473x5929	Immature	0.202128	0.0977815	SPADE
	4415x6911	Immature	0.322581	0.188713	SPADE
	4133x5629	Immature	0	0	SPADE
	5434x6321	Immature	0	0	SPADE
	6399x4844	Immature	0	0	SPADE
	7078x5436	Immature	0	0	SPADE
	6173x4449	Immature	0	0	SPADE
	4474x4053	Immature	0	0	SPADE
	4303x5531	Immature	0	0	SPADE
	4585x6221	Immature	0	0	SPADE
	4132x6812	Immature	0	0	SPADE
	3622x6319	Immature	0	0	SPADE
	3396x5924	Immature	0.376344	0.206211	SPADE
	3965x3954	Immature	0.204301	0.0945094	SPADE
	7135x4549	Immature	0	0	SPADE
	6228x5927	Immature	0	0	SPADE
	5944x6617	Immature	0	0	SPADE
	5379x5631	Immature	0	0	SPADE
	3680x5432	Immature	0	0	SPADE
	3624x4939	Immature	0	0	SPADE
	6115x5533	Immature	0	0	SPADE
	5265x5828	Immature	0.172043	0.0660366	SPADE
	4077x4940	Immature	0	0	SPADE
	4530x4940	Immature	0	0	SPADE
	6850x6026	Immature	0	0	SPADE
	5719x4646	Immature	0	0	SPADE
	3113x6023	Immature	0.393617	0.198934	SPADE
	4587x4842	Immature	0	0	SPADE
	5490x7207	Immature	0.365591	0.209089	SPADE
	4699x5433	Immature	0	0	SPADE
	6512x4647	Immature	0	0	SPADE
	6793x6716	Immature	0.27957	0.146239	SPADE
	5436x4744	Immature	0.354839	0.185265	SPADE
	4416x5334	Immature	0	0	SPADE
	6228x5139	Immature	0	0	SPADE
	3396x6515	Immature	0.27957	0.14669	SPADE
	6455x5139	Immature	0	0	SPADE
	4643x5137	Immature	0	0	SPADE
	4019x5826	Immature	0	0	SPADE
	4868x6714	Immature	0.236559	0.125296	SPADE
	6342x4548	Immature	0	0	SPADE
	7021x5337	Immature	0	0	SPADE
	6625x5435	Immature	0	0	SPADE
	3339x6614	Immature	0.365591	0.21868	SPADE
	6454x6519	Immature	0	0	SPADE
	3849x6122	Immature	0	0	SPADE
	5210x4744	Immature	0.354839	0.194695	SPADE
	6285x4844	Immature	0	0	SPADE
	6569x4548	Immature	0	0	SPADE
	3962x6910	Immature	0.376344	0.202916	SPADE
	5323x4744	Immature	0.225806	0.104078	SPADE
	2830x5924	Immature	0.204301	0.102066	SPADE
	3568x4052	Immature	0.129032	0.0692415	SPADE
	7474x5140	Immature	0.329787	0.162735	SPADE
	6455x5533	Immature	0	0	SPADE
	6001x6321	Immature	0	0	SPADE
	7247x5928	Immature	0	0	SPADE
	5095x6320	Immature	0.138298	0.0671244	SPADE
	6341x5927	Immature	0	0	SPADE
	6116x4548	Immature	0	0	SPADE
	5209x5138	Immature	0.23913	0.121331	SPADE
	6399x4647	Immature	0	0	SPADE
	5322x5138	Immature	0.12766	0.0716181	SPADE
	3284x5136	Immature	0	0	SPADE
	4415x6517	Immature	0	0	SPADE
	4020x5432	Immature	0	0	SPADE
	5210x4153	Immature	0.393617	0.194688	SPADE
	5605x5828	Immature	0	0	SPADE
	6002x4745	Immature	0	0	SPADE
	5097x4547	Immature	0	0	SPADE
	4304x4743	Immature	0	0	SPADE
	3001x5037	Immature	0.361702	0.164848	SPADE
	4983x5138	Immature	0	0	SPADE
	3962x6713	Immature	0	0	SPADE
	4700x4448	Immature	0	0	SPADE
	6002x5336	Immature	0	0	SPADE
	3622x6713	Immature	0	0	SPADE
	6227x6124	Immature	0	0	SPADE
	6793x6519	Immature	0	0	SPADE
	4246x5630	Immature	0	0	SPADE
	6512x4844	Immature	0	0	SPADE
	5774x6518	Immature	0	0	SPADE
	5888x5730	Immature	0	0	SPADE
	5151x6419	Immature	0.182796	0.103601	SPADE
	6342x4942	Immature	0	0	SPADE
	3285x4545	Immature	0	0	SPADE
	4134x4447	Immature	0	0	SPADE
	4756x5335	Immature	0	0	SPADE
	3340x6023	Immature	0.290323	0.170379	SPADE
	6171x6223	Immature	0	0	SPADE
	3905x6417	Immature	0	0	SPADE
	4983x4941	Immature	0	0	SPADE
	3679x6220	Immature	0	0	SPADE
	4245x6418	Immature	0	0	SPADE
	6680x6322	Immature	0	0	SPADE
	5377x7207	Immature	0.419355	0.236846	SPADE
	6850x6618	Immature	0.27957	0.155617	SPADE
	3057x5136	Immature	0.423913	0.226746	SPADE
	5039x5039	Immature	0	0	SPADE
	4530x5137	Immature	0	0	SPADE
	5491x6616	Immature	0	0	SPADE
	4415x6122	Immature	0	0	SPADE
	5097x4153	Immature	0.16129	0.0750574	SPADE
	6909x4154	Immature	0.193548	0.0882192	SPADE
	5038x6419	Immature	0.301075	0.168411	SPADE
	6511x5632	Immature	0	0	SPADE
	3284x4939	Immature	0	0	SPADE
	3907x5235	Immature	0	0	SPADE
	3624x4545	Immature	0	0	SPADE
	4304x3955	Immature	0.107527	0.0524581	SPADE
	3285x4348	Immature	0.184783	0.0991321	SPADE
	6001x5927	Immature	0	0	SPADE
	4021x4250	Immature	0	0	SPADE
	4868x6123	Immature	0.282609	0.148987	SPADE
	4869x5335	Immature	0	0	SPADE
	4248x4250	Immature	0	0	SPADE
	4021x4447	Immature	0	0	SPADE
	3340x5235	Immature	0	0	SPADE
	6116x4745	Immature	0	0	SPADE
	7588x4943	Immature	0.297872	0.149164	SPADE
	3511x4545	Immature	0	0	SPADE
	3964x4151	Immature	0	0	SPADE
	6737x6420	Immature	0	0	SPADE
	5662x5138	Immature	0	0	SPADE
	4756x5532	Immature	0	0	SPADE
	4701x4054	Immature	0	0	SPADE
	6059x4449	Immature	0	0	SPADE
	6852x4450	Immature	0	0	SPADE
	7361x4746	Immature	0	0	SPADE
	6113x6912	Immature	0	0	SPADE
	3737x5333	Immature	0	0	SPADE
	7135x4746	Immature	0	0	SPADE
	5606x5237	Immature	0	0	SPADE
	3792x6811	Immature	0.193548	0.108003	SPADE
	5322x5729	Immature	0.236559	0.132383	SPADE
	6060x4252	Immature	0	0	SPADE
	4757x4152	Immature	0	0	SPADE
	6796x4154	Immature	0.44086	0.230685	SPADE
	6343x4351	Immature	0	0	SPADE
	6680x6913	Immature	0.27957	0.140735	SPADE
	3398x4151	Immature	0.191489	0.0991687	SPADE
	4189x5925	Immature	0	0	SPADE
	5151x7010	Immature	0.290323	0.166727	SPADE
	6568x4942	Immature	0	0	SPADE
	5661x6715	Immature	0	0	SPADE
	5267x4251	Immature	0.333333	0.156037	SPADE
	5040x4251	Immature	0	0	SPADE
	5776x4744	Immature	0	0	SPADE
	4417x4349	Immature	0	0	SPADE
	6228x5730	Immature	0	0	SPADE
	3567x5235	Immature	0	0	SPADE
	5264x6813	Immature	0.301075	0.165294	SPADE
	5719x5237	Immature	0	0	SPADE
	3907x4644	Immature	0	0	SPADE
	6114x5927	Immature	0	0	SPADE
	6568x5336	Immature	0	0	SPADE
	5831x5828	Immature	0	0	SPADE
	5774x6715	Immature	0	0	SPADE
	4757x4349	Immature	0	0	SPADE
	5777x4153	Immature	0	0	SPADE
	6455x4745	Immature	0	0	SPADE
	6003x4548	Immature	0	0	SPADE
	5492x5631	Immature	0	0	SPADE
	5831x6420	Immature	0	0	SPADE
	5606x5040	Immature	0	0	SPADE
	4642x6320	Immature	0	0	SPADE
	5661x6321	Immature	0	0	SPADE
	4587x4448	Immature	0	0	SPADE
	5663x4350	Immature	0	0	SPADE
	5152x5828	Immature	0.234043	0.131009	SPADE
	3908x4250	Immature	0	0	SPADE
	5717x6616	Immature	0	0	SPADE
	6737x6223	Immature	0	0	SPADE
	4134x4053	Immature	0	0	SPADE
	6568x5731	Immature	0	0	SPADE
	4190x4743	Immature	0	0	SPADE
	6059x5237	Immature	0	0	SPADE
	3849x6516	Immature	0	0	SPADE
	6794x5534	Immature	0	0	SPADE
	3736x5728	Immature	0	0	SPADE
	2887x5628	Immature	0.236559	0.13073	SPADE
	3511x4348	Immature	0	0	SPADE
	4020x5038	Immature	0	0	SPADE
	6171x6026	Immature	0	0	SPADE
	5040x4645	Immature	0	0	SPADE
	3964x4743	Immature	0	0	SPADE
	4586x5630	Immature	0	0	SPADE
	4813x5433	Immature	0	0	SPADE
	7078x4647	Immature	0	0	SPADE
	4078x4349	Immature	0	0	SPADE
	6907x6125	Immature	0	0	SPADE
	4699x6024	Immature	0	0	SPADE
	4756x4940	Immature	0	0	SPADE
	3625x4151	Immature	0	0	SPADE
	4076x5925	Immature	0	0	SPADE
	4926x5630	Immature	0	0	SPADE
	3454x4841	Immature	0	0	SPADE
	6511x5829	Immature	0	0	SPADE
	4303x4940	Immature	0	0	SPADE
	4870x4743	Immature	0	0	SPADE
	4531x4349	Immature	0	0	SPADE
	4018x6812	Immature	0	0	SPADE
	3679x6417	Immature	0	0	SPADE
	3509x6319	Immature	0	0	SPADE
	6227x6716	Immature	0	0	SPADE
	4417x4940	Immature	0	0	SPADE
	6626x4253	Immature	0	0	SPADE
	4981x6911	Immature	0.365591	0.182196	SPADE
	5152x5631	Immature	0.414894	0.206333	SPADE
	4359x5630	Immature	0	0	SPADE
	6285x5041	Immature	0	0	SPADE
	3566x6023	Immature	0	0	SPADE
	4924x7010	Immature	0.225806	0.113216	SPADE
	6171x5632	Immature	0	0	SPADE
	3511x4939	Immature	0	0	SPADE
	5832x5631	Immature	0	0	SPADE
	4303x5137	Immature	0	0	SPADE
	5491x6222	Immature	0	0	SPADE
	3170x5727	Immature	0.290323	0.150957	SPADE
	5435x5532	Immature	0	0	SPADE
	6398x5829	Immature	0	0	SPADE
	6738x5238	Immature	0	0	SPADE
	3850x4939	Immature	0	0	SPADE
	6172x5435	Immature	0	0	SPADE
	6228x5533	Immature	0	0	SPADE
	3001x4643	Immature	0.430108	0.232511	SPADE
	3963x5137	Immature	0	0	SPADE
	5720x4449	Immature	0	0	SPADE
	7021x5534	Immature	0	0	SPADE
	5038x6616	Immature	0.247312	0.125592	SPADE
	6510x6420	Immature	0	0	SPADE
	7531x5042	Immature	0.16129	0.0766998	SPADE
	6456x3957	Immature	0.311828	0.179505	SPADE
	6340x6716	Immature	0	0	SPADE
	4190x5531	Immature	0	0	SPADE
	6851x5238	Immature	0	0	SPADE
	4358x6812	Immature	0.268817	0.137013	SPADE
	4358x6418	Immature	0	0	SPADE
	3964x4348	Immature	0	0	SPADE
	4416x5137	Immature	0	0	SPADE
	3963x5925	Immature	0	0	SPADE
	4528x6517	Immature	0	0	SPADE
	6795x4746	Immature	0	0	SPADE
	4869x5729	Immature	0.268817	0.135874	SPADE
	5775x5336	Immature	0	0	SPADE
	5492x5828	Immature	0	0	SPADE
	6739x4253	Immature	0	0	SPADE
	5663x4744	Immature	0	0	SPADE
	3623x6122	Immature	0	0	SPADE
	6398x5238	Immature	0	0	SPADE
	4245x6221	Immature	0	0	SPADE
	3681x4250	Immature	0	0	SPADE
	5833x4646	Immature	0	0	SPADE
	5095x6517	Immature	0.215054	0.118327	SPADE
	5039x5828	Immature	0.265957	0.148668	SPADE
	7135x4943	Immature	0	0	SPADE
	4586x5039	Immature	0	0	SPADE
	4133x5235	Immature	0	0	SPADE
	4982x6123	Immature	0.297872	0.15321	SPADE
	5321x6320	Immature	0.244681	0.133372	SPADE
	6624x6420	Immature	0	0	SPADE
	4700x4842	Immature	0	0	SPADE
	5889x5336	Immature	0	0	SPADE
	5887x6715	Immature	0	0	SPADE
	3170x5530	Immature	0.204301	0.10079	SPADE
	6398x5632	Immature	0	0	SPADE
	6850x6421	Immature	0.0967742	0.0433431	SPADE
	3283x6318	Immature	0.150538	0.0583228	SPADE
	6511x6026	Immature	0	0	SPADE
	5889x5139	Immature	0	0	SPADE
	5266x5040	Immature	0.225806	0.138422	SPADE
	5549x4941	Immature	0	0	SPADE
	5207x6912	Immature	0.293478	0.159496	SPADE
	3962x6516	Immature	0	0	SPADE
	5775x5927	Immature	0	0	SPADE
	3172x4348	Immature	0.150538	0.0791796	SPADE
	4982x5729	Immature	0.138298	0.0700083	SPADE
	6738x5435	Immature	0	0	SPADE
	5434x6912	Immature	0.344086	0.189928	SPADE
	4755x6123	Immature	0	0	SPADE
	5151x6813	Immature	0.215054	0.126004	SPADE
	5830x7011	Immature	0	0	SPADE
	7020x5928	Immature	0	0	SPADE
	5663x4153	Immature	0.265957	0.143606	SPADE
	5605x5631	Immature	0	0	SPADE
	4926x5433	Immature	0	0	SPADE
	6456x4548	Immature	0	0	SPADE
	6682x4548	Immature	0	0	SPADE
	5775x5139	Immature	0	0	SPADE
	5379x5040	Immature	0.322581	0.173405	SPADE
	6737x6618	Immature	0	0	SPADE
	5321x6518	Immature	0.347826	0.175512	SPADE
	6851x5041	Immature	0	0	SPADE
	6000x6715	Immature	0	0	SPADE
	6057x6814	Immature	0	0	SPADE
	6170x6617	Immature	0	0	SPADE
	7248x4549	Immature	0	0	SPADE
	3737x4742	Immature	0	0	SPADE
	7587x5732	Immature	0.319149	0.194245	SPADE
	4078x4151	Immature	0	0	SPADE
	3568x4249	Immature	0.182796	0.0926904	SPADE
	7191x5436	Immature	0	0	SPADE
	3226x6417	Immature	0.180851	0.0996084	SPADE
	5661x5927	Immature	0	0	SPADE
	3623x5333	Immature	0	0	SPADE
	3851x4348	Immature	0	0	SPADE
	4302x6319	Immature	0	0	SPADE
	4813x4842	Immature	0	0	SPADE
	5774x6124	Immature	0	0	SPADE
	5943x7011	Immature	0	0	SPADE
	5378x6025	Immature	0	0	SPADE
	3228x4643	Immature	0.344086	0.192386	SPADE
	3794x5038	Immature	0	0	SPADE
	5264x7010	Immature	0.333333	0.153939	SPADE
	4870x4546	Immature	0	0	SPADE
	5662x4941	Immature	0	0	SPADE
	3227x5826	Immature	0.217391	0.109196	SPADE
	6738x5041	Immature	0	0	SPADE
	5720x4252	Immature	0	0	SPADE
	5265x6025	Immature	0.326087	0.167775	SPADE
	4811x7010	Immature	0.290323	0.138013	SPADE
	2888x5037	Immature	0.354839	0.204595	SPADE
	3115x4643	Immature	0.247312	0.115688	SPADE
	4188x6516	Immature	0	0	SPADE
	5660x6912	Immature	0.204301	0.107276	SPADE
	5266x5237	Immature	0.301075	0.139994	SPADE
	5493x4646	Immature	0.129032	0.0618021	SPADE
	5380x4251	Immature	0.27957	0.131588	SPADE
	5380x4646	Immature	0.322581	0.16045	SPADE
	4021x4053	Immature	0	0	SPADE
	6114x6715	Immature	0	0	SPADE
	3228x4840	Immature	0	0	SPADE
	4474x4447	Immature	0	0	SPADE
	5435x5926	Immature	0	0	SPADE
	3792x6417	Immature	0	0	SPADE
	6851x5829	Immature	0	0	SPADE
	5040x4448	Immature	0	0	SPADE
	4984x4152	Immature	0	0	SPADE
	4698x7009	Immature	0.301075	0.150935	SPADE
	7020x6322	Immature	0.0645161	0.0313361	SPADE
	6170x6814	Immature	0	0	SPADE
	5492x5237	Immature	0	0	SPADE
	6907x5928	Immature	0	0	SPADE
	7361x4943	Immature	0	0	SPADE
	2830x5727	Immature	0.0967742	0.0405023	SPADE
	5888x6124	Immature	0	0	SPADE
	5887x6518	Immature	0	0	SPADE
	4189x5728	Immature	0	0	SPADE
	5946x4252	Immature	0	0	SPADE
	5322x5532	Immature	0.276596	0.155328	SPADE
	7077x6224	Immature	0.354839	0.194969	SPADE
	5890x4350	Immature	0	0	SPADE
	5153x4842	Immature	0	0	SPADE
	4586x5827	Immature	0	0	SPADE
	4531x4152	Immature	0	0	SPADE
	6286x4055	Immature	0	0	SPADE
	5945x5631	Immature	0	0	SPADE
	6623x6814	Immature	0.182796	0.101099	SPADE
	3058x4545	Immature	0.25	0.119128	SPADE
	6398x5041	Immature	0	0	SPADE
	6626x4056	Immature	0	0	SPADE
	5660x7109	Immature	0.0851064	0.0449232	SPADE
	4191x4152	Immature	0	0	SPADE
	4700x5039	Immature	0	0	SPADE
	5437x4153	Immature	0.271739	0.13788	SPADE
	5493x4449	Immature	0.282609	0.141883	SPADE
	5947x4055	Immature	0.319149	0.190207	SPADE
	6739x4450	Immature	0	0	SPADE
	4133x5432	Immature	0	0	SPADE
	7135x4352	Immature	0.23913	0.137282	SPADE
	6852x4253	Immature	0	0	SPADE
	4472x6615	Immature	0	0	SPADE
	3908x4447	Immature	0	0	SPADE
	3056x6318	Immature	0.234043	0.121252	SPADE
	4076x5728	Immature	0	0	SPADE
	5038x6025	Immature	0.369565	0.167591	SPADE
	5661x6124	Immature	0	0	SPADE
	3000x6219	Immature	0.301075	0.159551	SPADE
	4698x6615	Immature	0.315217	0.164587	SPADE
	3906x5629	Immature	0	0	SPADE
	6342x5139	Immature	0	0	SPADE
	7474x5732	Immature	0.119565	0.0703213	SPADE
	4360x5039	Immature	0	0	SPADE
	6965x4844	Immature	0	0	SPADE
	3283x5924	Immature	0.358696	0.219165	SPADE
	3452x6614	Immature	0	0	SPADE
	6117x3957	Immature	0.344086	0.172849	SPADE
	3057x5530	Immature	0.16129	0.0811681	SPADE
	6850x6815	Immature	0.408602	0.216071	SPADE
	5549x4744	Immature	0	0	SPADE
	6567x6716	Immature	0	0	SPADE
	4416x5728	Immature	0	0	SPADE
	4132x6024	Immature	0	0	SPADE
	6568x5534	Immature	0	0	SPADE
	4191x4349	Immature	0	0	SPADE
	7361x5534	Immature	0	0	SPADE
	4474x4250	Immature	0	0	SPADE
	4641x6911	Immature	0.344086	0.198177	SPADE
	3680x5038	Immature	0	0	SPADE
	7248x4746	Immature	0	0	SPADE
	6510x6617	Immature	0	0	SPADE
	3962x6319	Immature	0	0	SPADE
	4303x5728	Immature	0	0	SPADE
	7361x5337	Immature	0	0	SPADE
	5604x6222	Immature	0	0	SPADE
	6057x6420	Immature	0	0	SPADE
	6964x5632	Immature	0	0	SPADE
	4925x5827	Immature	0.382979	0.217234	SPADE
	3114x5431	Immature	0.365591	0.187608	SPADE
	5606x4449	Immature	0	0	SPADE
	3736x5925	Immature	0	0	SPADE
	4132x6418	Immature	0	0	SPADE
	3283x5727	Immature	0.419355	0.217981	SPADE
	3905x6615	Immature	0	0	SPADE
	3341x4446	Immature	0	0	SPADE
	3962x6122	Immature	0	0	SPADE
	4190x5137	Immature	0	0	SPADE
	3114x5037	Immature	0.340426	0.159453	SPADE
	6625x5041	Immature	0	0	SPADE
	4134x4250	Immature	0	0	SPADE
	6680x6125	Immature	0	0	SPADE
	3397x5530	Immature	0	0	SPADE
	3057x5333	Immature	0.172043	0.0914782	SPADE
	3228x4249	Immature	0.247312	0.13587	SPADE
	4643x4940	Immature	0	0	SPADE
	4927x4251	Immature	0	0	SPADE
	4814x4251	Immature	0	0	SPADE
	3115x4446	Immature	0.204301	0.102824	SPADE
	3964x4545	Immature	0	0	SPADE
	6003x4351	Immature	0	0	SPADE
	7417x5436	Immature	0	0	SPADE
	3284x4742	Immature	0	0	SPADE
	4812x5630	Immature	0	0	SPADE
	3510x5136	Immature	0	0	SPADE
	6512x5238	Immature	0	0	SPADE
	4981x6517	Immature	0.195652	0.0961794	SPADE
	5377x6813	Immature	0.204301	0.105507	SPADE
	5435x5729	Immature	0	0	SPADE
	6341x5533	Immature	0	0	SPADE
	3908x4053	Immature	0	0	SPADE
	6227x6518	Immature	0	0	SPADE
	7304x5239	Immature	0	0	SPADE
	6343x4154	Immature	0	0	SPADE
	6171x5829	Immature	0	0	SPADE
	6738x4844	Immature	0	0	SPADE
	7418x5239	Immature	0	0	SPADE
	6059x4843	Immature	0	0	SPADE
	3567x5038	Immature	0	0	SPADE
	3851x4545	Immature	0	0	SPADE
	4078x3954	Immature	0.311828	0.149794	SPADE
	7587x5338	Immature	0.191489	0.110953	SPADE
	5717x6419	Immature	0	0	SPADE
	4642x6123	Immature	0	0	SPADE
	4416x5531	Immature	0	0	SPADE
	5094x6714	Immature	0.333333	0.160454	SPADE
	4019x6221	Immature	0	0	SPADE
	6058x5632	Immature	0	0	SPADE
	6397x6026	Immature	0	0	SPADE
	4871x4152	Immature	0	0	SPADE
	6228x5336	Immature	0	0	SPADE
	4360x5236	Immature	0	0	SPADE
	3566x6220	Immature	0	0	SPADE
	3284x5530	Immature	0.376344	0.20014	SPADE
	5208x6714	Immature	0.0645161	0.0368926	SPADE
	4926x4842	Immature	0	0	SPADE
	6682x4942	Immature	0	0	SPADE
	4530x4743	Immature	0	0	SPADE
	6343x3957	Immature	0.268817	0.153235	SPADE
	4246x6024	Immature	0	0	SPADE
	5379x5434	Immature	0.322581	0.170244	SPADE
	5209x4941	Immature	0.27957	0.154757	SPADE
	6001x6518	Immature	0	0	SPADE
	5548x6124	Immature	0	0	SPADE
	3623x5727	Immature	0	0	SPADE
	3000x5825	Immature	0.268817	0.137008	SPADE
	4472x6221	Immature	0	0	SPADE
	7022x4746	Immature	0	0	SPADE
	4472x6024	Immature	0	0	SPADE
	5379x4843	Immature	0.358696	0.173093	SPADE
	3794x4447	Immature	0	0	SPADE
	6795x4548	Immature	0	0	SPADE
	4191x3955	Immature	0.268817	0.15421	SPADE
	3397x5333	Immature	0	0	SPADE
	6965x4450	Immature	0	0	SPADE
	5094x6911	Immature	0.290323	0.150081	SPADE
	3169x6318	Immature	0.322581	0.158233	SPADE
	3793x5432	Immature	0	0	SPADE
	6172x4646	Immature	0	0	SPADE
	5208x5926	Immature	0.333333	0.215374	SPADE
	6229x4351	Immature	0	0	SPADE
	3285x4151	Immature	0.301075	0.149029	SPADE
	7191x5633	Immature	0	0	SPADE
	2944x5333	Immature	0.25	0.132335	SPADE
	6173x4055	Immature	0	0	SPADE
	4814x4054	Immature	0	0	SPADE
	7079x4450	Immature	0	0	SPADE
	5377x7010	Immature	0.311828	0.163055	SPADE
	3398x4348	Immature	0	0	SPADE
	4246x5827	Immature	0	0	SPADE
	4247x4447	Immature	0	0	SPADE
	6908x5337	Immature	0	0	SPADE
	5605x5434	Immature	0	0	SPADE
	5038x6222	Immature	0.236559	0.13657	SPADE
	6113x7110	Immature	0.365591	0.209974	SPADE
	4133x5827	Immature	0	0	SPADE
	3793x5629	Immature	0	0	SPADE
	3341x4840	Immature	0	0	SPADE
	6510x6814	Immature	0	0	SPADE
	7192x4450	Immature	0.322581	0.166958	SPADE
	3510x5727	Immature	0	0	SPADE
	4473x4842	Immature	0	0	SPADE
	3736x6122	Immature	0	0	SPADE
	5096x5138	Immature	0	0	SPADE
	4020x4841	Immature	0	0	SPADE
	4699x5630	Immature	0	0	SPADE
	4417x4546	Immature	0	0	SPADE
	3794x4841	Immature	0	0	SPADE
	5606x4843	Immature	0	0	SPADE
	4755x6517	Immature	0.11828	0.0610238	SPADE
	3850x5728	Immature	0	0	SPADE
	3282x6515	Immature	0.344086	0.190321	SPADE
	6058x5829	Immature	0	0	SPADE
	6058x6026	Immature	0	0	SPADE
	5039x5630	Immature	0.304348	0.151419	SPADE
	6171x6420	Immature	0	0	SPADE
	3737x5531	Immature	0	0	SPADE
	3793x6023	Immature	0	0	SPADE
	4812x6221	Immature	0.290323	0.163394	SPADE
	5320x7109	Immature	0.204301	0.111414	SPADE
	6000x6912	Immature	0	0	SPADE
	4587x4645	Immature	0	0	SPADE
	6567x6519	Immature	0	0	SPADE
	3568x4447	Immature	0	0	SPADE
	6057x7011	Immature	0	0	SPADE
	3906x6220	Immature	0	0	SPADE
	4755x5926	Immature	0	0	SPADE
	4133x5038	Immature	0	0	SPADE
	2943x5924	Immature	0.315217	0.179992	SPADE
	6341x5730	Immature	0	0	SPADE
	6850x6224	Immature	0	0	SPADE
	5833x4252	Immature	0	0	SPADE
	4361x4447	Immature	0	0	SPADE
	3171x4939	Immature	0	0	SPADE
	3057x5727	Immature	0.172043	0.0754041	SPADE
	6851x5435	Immature	0	0	SPADE
	6737x6026	Immature	0	0	SPADE
	2944x5136	Immature	0.258065	0.141625	SPADE
	6342x5336	Immature	0	0	SPADE
	3735x6516	Immature	0	0	SPADE
	6511x5435	Immature	0	0	SPADE
	6003x3956	Immature	0.333333	0.205274	SPADE
	6737x5829	Immature	0	0	SPADE
	5436x5335	Immature	0	0	SPADE
	6682x5140	Immature	0	0	SPADE
	6739x4647	Immature	0	0	SPADE
	6114x6321	Immature	0	0	SPADE
	6341x6124	Immature	0	0	SPADE
	5437x4350	Immature	0.16129	0.0721289	SPADE
	7303x6027	Immature	0.365591	0.195163	SPADE
	7021x5140	Immature	0	0	SPADE
	3792x6614	Immature	0	0	SPADE
	5718x5828	Immature	0	0	SPADE
	4361x4053	Immature	0	0	SPADE
	5945x5828	Immature	0	0	SPADE
	6851x5632	Immature	0	0	SPADE
	5550x4547	Immature	0	0	SPADE
	3565x6614	Immature	0	0	SPADE
	4471x7009	Immature	0.315217	0.167165	SPADE
	7077x6027	Immature	0	0	SPADE
	5264x6616	Immature	0.344086	0.188182	SPADE
	5321x6123	Immature	0	0	SPADE
	4304x4152	Immature	0	0	SPADE
	6283x6814	Immature	0	0	SPADE
	7134x5534	Immature	0	0	SPADE
	2887x6022	Immature	0.0652174	0.0461152	CARD
	7078x5238	Immature	0	0.00424422	CARD
	6284x6223	Immature	0	0.00287554	CARD
	4191x4546	Immature	0	0.00386485	CARD
	4869x5532	Immature	0	0.00227003	CARD
	7587x5535	Immature	0.365591	0.290323	CARD
	5548x6518	Immature	0	0.00412137	CARD
	7133x6125	Immature	0.408602	0.326074	CARD
	3340x5432	Immature	0	0.00400957	CARD
	3227x5234	Immature	0	0.00353616	CARD
	4756x5729	Immature	0	0.00383013	CARD
	4189x6319	Immature	0	0.00604704	CARD
	5492x5434	Immature	0	0.00309191	CARD
	5776x4350	Immature	0	0.0029381	CARD
	5380x4448	Immature	0.159574	0.106138	CARD
	6907x6519	Immature	0.311828	0.261678	CARD
	6794x5731	Immature	0	0.00256286	CARD
	3396x6121	Immature	0	0.00361459	CARD
	7474x5535	Immature	0	0.00411553	CARD
	7305x4648	Immature	0	0.00288996	CARD
	3227x5037	Immature	0	0.00392963	CARD
	3453x5629	Immature	0	0.00342896	CARD
	4811x6418	Immature	0.358696	0.28833	CARD
	4528x6320	Immature	0	0.00317655	CARD
	3339x6417	Immature	0.344086	0.281499	CARD
	3453x6023	Immature	0	0.00330877	CARD
	6454x5730	Immature	0	0.00381675	CARD
	6284x5829	Immature	0	0.00258186	CARD
	4474x4645	Immature	0	0.00443505	CARD
	5208x6517	Immature	0.23913	0.202247	CARD
	6172x4843	Immature	0	0.00708656	CARD
	3398x4545	Immature	0	0.00242174	CARD
	6340x6322	Immature	0	0.0026057	CARD
	5604x7010	Immature	0.315217	0.238104	CARD
	4813x4645	Immature	0	0.00193664	CARD
	4304x4546	Immature	0	0.00389899	CARD
	7021x4943	Immature	0	0.00422563	CARD
	4134x4644	Immature	0	0.0105541	CARD
	6453x6913	Immature	0	0.00223017	CARD
	4528x6911	Immature	0.193548	0.145943	CARD
	4755x6320	Immature	0.27957	0.224547	CARD
	6680x6716	Immature	0	0.0048828	CARD
	4812x6024	Immature	0	0.0021011	CARD
	4530x4546	Immature	0	0.00176184	CARD
	4075x6713	Immature	0	0.00722143	CARD
	6060x4055	Immature	0	0.00516628	CARD
	3453x5432	Immature	0	0.00177102	CARD
	6909x4352	Immature	0	0.00250856	CARD
	2944x5530	Immature	0.301075	0.234308	CARD
	7248x5140	Immature	0	0.00204221	CARD
	7134x5928	Immature	0	0.00180881	CARD
	4132x6221	Immature	0	0.00167613	CARD
	3849x6713	Immature	0	0.00332281	CARD
	6738x5632	Immature	0	0.00293138	CARD
	6965x4647	Immature	0	0.00736463	CARD
	6510x6223	Immature	0	0.00265028	CARD
	6057x6223	Immature	0	0.00924907	CARD
	3793x5826	Immature	0	0.00433266	CARD
	5434x6715	Immature	0.129032	0.0865079	CARD
	7418x4648	Immature	0.152174	0.114991	CARD
	3113x6417	Immature	0.193548	0.13989	CARD
	4190x4940	Immature	0	0.00423855	CARD
	3455x4249	Immature	0.354839	0.278114	CARD
	6964x5830	Immature	0	0.00078917	CARD
	4246x5433	Immature	0	0.00583221	CARD
	7133x6519	Immature	0.150538	0.121616	CARD
	5832x5040	Immature	0	0.00313146	CARD
	4924x6813	Immature	0.290323	0.216255	CARD
	5095x6123	Immature	0.340426	0.2758	CARD
	5095x5926	Immature	0.202128	0.150875	CARD
	3963x5531	Immature	0	0.00350866	CARD
	4019x6023	Immature	0	0.00174076	CARD
	3907x5432	Immature	0	0.00399681	CARD
	4587x4251	Immature	0	0.00370649	CARD
	4416x5925	Immature	0	0.00796014	CARD
	4360x5433	Immature	0	0.00367621	CARD
	7531x5239	Immature	0.215054	0.168994	CARD
	6852x4647	Immature	0	0.00520406	CARD
	6906x6716	Immature	0.301075	0.238811	CARD
	3170x6121	Immature	0.333333	0.249861	CARD
	3567x5432	Immature	0	0.00302157	CARD
	4644x4152	Immature	0	0.00330688	CARD
	5944x6223	Immature	0	0.0066188	CARD
	7303x6224	Immature	0.247312	0.196588	CARD
	3736x6319	Immature	0	0.00476381	CARD
	6454x6125	Immature	0	0.0034056	CARD
	5434x6518	Immature	0	0.00217238	CARD
	2887x5234	Immature	0.347826	0.285209	CARD
	5152x5236	Immature	0.271739	0.210694	CARD
	6568x5139	Immature	0	0.000446779	CARD
	4076x5531	Immature	0	0.00189751	CARD
	5208x6123	Immature	0.290323	0.231367	CARD
	5887x6321	Immature	0	0.00841166	CARD
	4245x6615	Immature	0	0.00266886	CARD
	5607x4055	Immature	0.11828	0.0829587	CARD
	4359x5827	Immature	0	0.00278735	CARD
	3340x5826	Immature	0.311828	0.225276	CARD
	5493x4843	Immature	0.311828	0.231151	CARD
	6285x5238	Immature	0	0.0070643	CARD
	3795x4053	Immature	0.206522	0.154365	CARD
	6569x4745	Immature	0	0.00164848	CARD
	4981x6714	Immature	0.293478	0.226285	CARD
	3001x4840	Immature	0.193548	0.155061	CARD
	5945x5237	Immature	0	0.00325949	CARD
	5604x6813	Immature	0	0.00447525	CARD
	6397x6617	Immature	0	0.00428537	CARD
	3906x5826	Immature	0	0.00676606	CARD
	3454x4643	Immature	0	0.00393475	CARD
	4189x6122	Immature	0	0.00624119	CARD
	3114x5628	Immature	0.365591	0.277293	CARD
	6964x6027	Immature	0	0.00144599	CARD
	6966x4253	Immature	0.43617	0.340167	CARD
	6229x4745	Immature	0	0.00458506	CARD
	5210x4350	Immature	0	0.00444872	CARD
	4643x5334	Immature	0	0.0050442	CARD
	5322x5926	Immature	0	0.00286704	CARD
	6908x5140	Immature	0	0.000875492	CARD
	5153x4448	Immature	0	0.00300109	CARD
	4188x6713	Immature	0	0.00329029	CARD
	5265x6222	Immature	0.290323	0.212616	CARD
	5548x6321	Immature	0	0.00546828	CARD
	4302x5925	Immature	0	0.00906628	CARD
	7247x5731	Immature	0	0.0031643	CARD
	4870x4349	Immature	0	0.00467306	CARD
	3171x5136	Immature	0.297872	0.245523	CARD
	4756x5137	Immature	0	0.00378545	CARD
	6455x4942	Immature	0	0.00180792	CARD
	6170x7011	Immature	0	0.00164182	CARD
	5490x7010	Immature	0.322581	0.26776	CARD
	6340x6913	Immature	0	0.00490529	CARD
	4755x6714	Immature	0.354839	0.248789	CARD
	4699x5827	Immature	0	0.00455371	CARD
	7360x5929	Immature	0.11828	0.0916277	CARD
	4247x4644	Immature	0	0.00640143	CARD
	4246x5235	Immature	0	0.0025415	CARD
	4700x4645	Immature	0	0.00669047	CARD
	3963x5728	Immature	0	0.00802707	CARD
	4248x4053	Immature	0	0.00307661	CARD
	5550x4350	Immature	0	0.00563181	CARD
	5040x4054	Immature	0.258065	0.234058	CARD
	4245x6812	Immature	0.333333	0.229277	CARD
	3568x4644	Immature	0	0.00267317	CARD
	5719x4843	Immature	0	0.00340733	CARD
	3567x5629	Immature	0	0.00264263	CARD
	4076x6122	Immature	0	0.0073479	CARD
	4586x5236	Immature	0	0.00307423	CARD
	5890x3956	Immature	0.193548	0.139114	CARD
	3681x4841	Immature	0	0.00446659	CARD
	6172x5238	Immature	0	0.00437305	CARD
	7077x5830	Immature	0	0.00242143	CARD
	4982x5926	Immature	0.107527	0.10346	CARD
	3170x5924	Immature	0.106383	0.0797672	CARD
	6794x6322	Immature	0	0.00350614	CARD
	6736x6815	Immature	0.380435	0.277853	CARD
	2943x6121	Immature	0.290323	0.260981	CARD
	6173x4252	Immature	0	0.00124134	CARD
	6512x5041	Immature	0	0.0152336	CARD
	4020x5629	Immature	0	0.00435884	CARD
	4418x3955	Immature	0.255319	0.185839	CARD
	5606x4646	Immature	0	0.00219124	CARD
	4584x7009	Immature	0.215054	0.16308	CARD
	3397x5136	Immature	0	0.0019797	CARD
	4075x6319	Immature	0	0.000318024	CARD
	6683x4154	Immature	0	0.00607715	CARD
	5378x6616	Immature	0.301075	0.230088	CARD
	3283x6121	Immature	0.258065	0.200387	CARD
	7191x5239	Immature	0	0.00435203	CARD
	5887x7109	Immature	0.276596	0.212113	CARD
	7417x6027	Immature	0.130435	0.0842082	CARD
	6567x6125	Immature	0	0.0033612	CARD
	5547x6715	Immature	0	0.00384092	CARD
	4643x5531	Immature	0	0.00422455	CARD
	3792x6220	Immature	0	0.00353171	CARD
	4360x4841	Immature	0	0.00590685	CARD
	6115x5139	Immature	0	0.00798293	CARD
	7077x6421	Immature	0.258065	0.196031	CARD
	7361x5140	Immature	0	0.0015086	CARD
	3850x5334	Immature	0	0.00377469	CARD
	6115x5336	Immature	0	0.00658996	CARD
	3113x6220	Immature	0.287234	0.22032	CARD
	4981x6320	Immature	0.333333	0.231082	CARD
	3227x5629	Immature	0.172043	0.114216	CARD
	5887x6912	Immature	0	0.00723614	CARD
	3057x5924	Immature	0.150538	0.103266	CARD
	7247x5534	Immature	0	0.00234781	CARD
	6284x6026	Immature	0	0.00568995	CARD
	5661x6518	Immature	0	0.00265487	CARD
	7531x5436	Immature	0.225806	0.177106	CARD
	4983x4547	Immature	0	0.00406562	CARD
	3171x4742	Immature	0.344086	0.265031	CARD
	3455x4446	Immature	0	0.00175733	CARD
	3681x4053	Immature	0.0860215	0.0641355	CARD
	5097x4350	Immature	0	0.00596022	CARD
	6909x4549	Immature	0	0.00849723	CARD
	7530x5633	Immature	0.344086	0.262126	CARD
	4869x5138	Immature	0	0.000976583	CARD
	3679x6614	Immature	0	0.00278765	CARD
	5717x6814	Immature	0	0.00270107	CARD
	6002x5139	Immature	0	0.0205841	CARD
	3566x5826	Immature	0	0.00373742	CARD
	3001x5234	Immature	0.25	0.179669	CARD
	3567x4841	Immature	0	0.00918482	CARD
	7360x5731	Immature	0	0.00273527	CARD
	3509x6713	Immature	0	0.00306413	CARD
	7020x6125	Immature	0.315217	0.26308	CARD
	6963x6421	Immature	0.258065	0.191531	CARD
	2887x5431	Immature	0.223404	0.182735	CARD
	5719x5434	Immature	0	0.00316601	CARD
	3738x4545	Immature	0	0.00428777	CARD
	5888x5533	Immature	0	0.000661938	CARD
	3738x4348	Immature	0	0.00390374	CARD
	3226x6220	Immature	0.182796	0.153517	CARD
	6285x5632	Immature	0	0.000917898	CARD
	3624x5136	Immature	0	0.00523519	CARD
	6172x5040	Immature	0	0.0101062	CARD
	7247x6125	Immature	0.344086	0.279509	CARD
	5833x4055	Immature	0.336957	0.27492	CARD
	4983x5335	Immature	0	0.0026795	CARD
	4471x6812	Immature	0.333333	0.265482	CARD
	2887x5825	Immature	0.301075	0.225853	CARD
	6907x5731	Immature	0	0.00501435	CARD
	5209x5729	Immature	0.329787	0.270287	CARD
	5833x4449	Immature	0	0.00461633	CARD
	7078x4844	Immature	0	0.00466205	CARD
	4077x4546	Immature	0	0.00695024	CARD
	4585x6024	Immature	0	0.00551596	CARD
	5718x5631	Immature	0	0.00453796	CARD
	5095x5729	Immature	0.184783	0.144747	CARD
	4585x6615	Immature	0.408602	0.319973	CARD
	7022x4549	Immature	0	0.00394481	CARD
	5038x6813	Immature	0.430108	0.326676	CARD
	4247x5038	Immature	0	0.0107339	CARD
	4302x6516	Immature	0	0.0040574	CARD
	3397x5727	Immature	0.358696	0.259056	CARD
	3905x6812	Immature	0.301075	0.229249	CARD
	6116x4351	Immature	0	0.00741682	CARD
	6795x5337	Immature	0	0.0201459	CARD
	5436x5138	Immature	0	0.00416261	CARD
	4811x6813	Immature	0.276596	0.222914	CARD
	4472x6418	Immature	0	0.00285101	CARD
	5210x4547	Immature	0	0.00325529	CARD
	3171x4545	Immature	0.258065	0.206941	CARD
	6398x5435	Immature	0	0.000872535	CARD
	4302x6122	Immature	0	0.00410362	CARD
	5550x4153	Immature	0.150538	0.123234	CARD
	6794x5928	Immature	0	0.00327785	CARD
	4984x4349	Immature	0	0.0041935	CARD
	6624x5632	Immature	0	0.00272677	CARD
	6285x5435	Immature	0	0.016483	CARD
	3735x6713	Immature	0	0.00601655	CARD
	5323x4941	Immature	0.27957	0.223966	CARD
	7134x5337	Immature	0	0.0039609	CARD
	5718x6025	Immature	0	0.00522346	CARD
	6059x5040	Immature	0	0.0037892	CARD
	5945x5434	Immature	0	0.00767404	CARD
	7191x4844	Immature	0	0.00308064	CARD
	6002x5533	Immature	0	0.0015439	CARD
	5096x5335	Immature	0.326087	0.260918	CARD
	4359x6221	Immature	0	0.00332219	CARD
	4868x6517	Immature	0.290323	0.20054	CARD
	6963x6224	Immature	0.215054	0.155438	CARD
	3680x5826	Immature	0	0.00253532	CARD
	5832x5434	Immature	0	0.00394744	CARD
	3510x5333	Immature	0	0.00327866	CARD
	4418x4152	Immature	0	0.00444886	CARD
	4644x4546	Immature	0	0.00287209	CARD
	2774x5825	Immature	0.215054	0.180235	CARD
	4358x7009	Immature	0	0.00362896	CARD
	4927x4645	Immature	0	0.00302002	CARD
	3510x5530	Immature	0	0.0021556	CARD
	3850x5531	Immature	0	0.00269705	CARD
	7417x5633	Immature	0	0.00875298	CARD
	4642x5729	Immature	0	0.00514375	CARD
	5322x5335	Immature	0	0.00641923	CARD
	6965x5041	Immature	0	0.000501379	CARD
	4643x4743	Immature	0	0.0122316	CARD
	6566x6913	Immature	0.268817	0.210573	CARD
	4811x6615	Immature	0.333333	0.234304	CARD
	5265x5631	Immature	0.304348	0.209582	CARD
	7192x4647	Immature	0	0.000768153	CARD
	5890x4153	Immature	0	0.0053795	CARD
	3056x6121	Immature	0.236559	0.167829	CARD
	6229x4548	Immature	0	0.0131961	CARD
	6513x4056	Immature	0	0.00533806	CARD
	6680x6519	Immature	0	0.00360217	CARD
	6907x6322	Immature	0.290323	0.207595	CARD
	3907x5038	Immature	0	0.00804784	CARD
	6001x5730	Immature	0	0.00528578	CARD
	6400x4055	Immature	0	0.00721937	CARD
	6963x6618	Immature	0.193548	0.141723	CARD
	7304x5436	Immature	0	0.00427477	CARD
	5662x5533	Immature	0	0.00438588	CARD
	5547x6912	Immature	0	0.00367932	CARD
	4473x5630	Immature	0	0.0178769	CARD
	3623x5530	Immature	0	0.00274905	CARD
	6513x4253	Immature	0	0.00301319	CARD
	4585x6418	Immature	0	0.00332056	CARD
	4813x5039	Immature	0	0.00436648	CARD
	3341x5037	Immature	0	0.00272982	CARD
	6397x6420	Immature	0	0.00397474	CARD
	4019x6418	Immature	0	0.00447731	CARD
	5096x4744	Immature	0	0.00437961	CARD
	5832x5237	Immature	0	0.00344688	CARD
	3625x4348	Immature	0	0.00385307	CARD
	4529x5728	Immature	0	0.00550935	CARD
	6510x7011	Immature	0.184783	0.124183	CARD
	4415x6714	Immature	0.290323	0.212685	CARD
	5040x4842	Immature	0	0.00165392	CARD
	6454x6322	Immature	0	0.00235194	CARD
	4132x6615	Immature	0	0.00463214	CARD
	6567x6322	Immature	0	0.00363458	CARD
	7021x5731	Immature	0	0.00304252	CARD
	2831x5332	Immature	0.139785	0.103388	CARD
	7022x4352	Immature	0	0.00491075	CARD
	6230x4154	Immature	0	0.00415279	CARD
	3114x5234	Immature	0.315217	0.278076	CARD
	6567x5928	Immature	0	0.00280486	CARD
	4077x4743	Immature	0	0.0121126	CARD
	3509x6516	Immature	0	0.00329543	CARD
	5776x4547	Immature	0	0.0035552	CARD
	5436x4941	Immature	0.228261	0.166578	CARD
	6623x6617	Immature	0	0.00208348	CARD
	4472x5827	Immature	0	0.00148368	CARD
	5946x4449	Immature	0	0.00487834	CARD
	3849x6319	Immature	0	0.00416587	CARD
	5774x6321	Immature	0	0.00976567	CARD
	5831x6025	Immature	0	0.00487815	CARD
	5435x6124	Immature	0	0.00153204	CARD
	5944x6420	Immature	0	0.00648689	CARD
	3000x6022	Immature	0.290323	0.234284	CARD
	6227x6321	Immature	0	0.0056494	CARD
	5323x4350	Immature	0.255319	0.195375	CARD
	7417x5830	Immature	0.319149	0.284592	CARD
	5266x5434	Immature	0.311828	0.257224	CARD
	6229x4942	Immature	0	0.00413914	CARD
	7076x6618	Immature	0.319149	0.246901	CARD
	4529x5925	Immature	0	0.00431907	CARD
	4926x5236	Immature	0	0.00159135	CARD
	3453x6220	Immature	0	0.00134334	CARD
	3341x4643	Immature	0	0.00566099	CARD
	4585x6812	Immature	0.344086	0.278703	CARD
	5547x7109	Immature	0.204301	0.162561	CARD
	6908x4746	Immature	0	0.00339778	CARD
	5096x4941	Immature	0	0.00292851	CARD
	5946x4646	Immature	0	0.00659045	CARD
	6284x6420	Immature	0	0.0052138	CARD
	6908x5534	Immature	0	0.00213609	CARD
	5549x5335	Immature	0	0.00292192	CARD
	7304x5830	Immature	0	0.00332705	CARD
	3339x6220	Immature	0	0.00213993	CARD
	3452x6417	Immature	0	0.00355188	CARD
	5379x5237	Immature	0	0.00188226	CARD
	3058x4742	Immature	0.322581	0.266086	CARD
	4188x6910	Immature	0.148936	0.092571	CARD
	2830x5530	Immature	0.344086	0.258893	CARD
	7474x5337	Immature	0	0.00369304	CARD
	4018x6615	Immature	0	0.00243572	CARD
	4529x5531	Immature	0	0.00373816	CARD
	3566x6417	Immature	0	0.00195983	CARD
	3849x5925	Immature	0	0.00254085	CARD
	5944x6026	Immature	0	0.00978966	CARD
	6569x4154	Immature	0	0.00692226	CARD
	5718x6222	Immature	0	0.00447411	CARD
	4644x4349	Immature	0	0.00338255	CARD
	6286x4449	Immature	0	0.00257051	CARD
	5889x4745	Immature	0	0.00354243	CARD
	3851x3954	Immature	0.236559	0.184566	CARD
	5889x4942	Immature	0	0.00449533	CARD
	3453x5826	Immature	0	0.00115752	CARD
	6397x6223	Immature	0	0.00293538	CARD
	4417x4743	Immature	0	0.000793899	CARD
	7134x5731	Immature	0	0.0053306	CARD
	7474x4943	Immature	0.344086	0.292675	CARD
	6624x6223	Immature	0	0.00566637	CARD
	4983x4744	Immature	0	0.00397251	CARD
	7475x4746	Immature	0.265957	0.198781	CARD
	5321x6912	Immature	0.354839	0.299815	CARD
	5152x6025	Immature	0.268817	0.201559	CARD
	3114x4840	Immature	0.159574	0.124098	CARD
	5663x4547	Immature	0	0.00453892	CARD
	6286x4252	Immature	0	0.00675344	CARD
	6456x4351	Immature	0	0.00267142	CARD
	4641x6517	Immature	0	0.00602603	CARD
	3681x4447	Immature	0	0.00292229	CARD
	6681x5337	Immature	0	0.00788118	CARD
	6396x7011	Immature	0.236559	0.214241	CARD
	6795x4943	Immature	0	0.00274853	CARD
	4020x5235	Immature	0	0.00693246	CARD
	4869x5926	Immature	0.311828	0.278335	CARD
	7078x5041	Immature	0	0.00341515	CARD
	6453x6716	Immature	0	0.00241402	CARD
	6456x4154	Immature	0	0.00395214	CARD
	7588x5141	Immature	0.301075	0.224915	CARD
	5491x6025	Immature	0	0.00473153	CARD
	4642x5926	Immature	0	0.00622351	CARD
	7190x6421	Immature	0.268817	0.200528	CARD
	2945x4741	Immature	0.290323	0.226907	CARD
	7531x4845	Immature	0.340426	0.276341	CARD
	4360x4644	Immature	0	0.00249312	CARD
	4925x6616	Immature	0.301075	0.222852	CARD
	6114x6124	Immature	0	0.014982	CARD
	5096x5532	Immature	0.11828	0.087167	CARD
	6681x5731	Immature	0	0.00233711	CARD
	5491x6813	Immature	0.228261	0.182857	CARD
	4361x4250	Immature	0	0.0011565	CARD
	3794x4644	Immature	0	0.00456477	CARD
	6852x4844	Immature	0	0.00125219	CARD
	6284x6617	Immature	0	0.00289323	CARD
	4304x4349	Immature	0	0.0120051	CARD
	7133x6322	Immature	0.206522	0.163379	CARD
	6624x5829	Immature	0	0.00188151	CARD
	7418x5042	Immature	0	0.002515	CARD
	4813x5236	Immature	0	0.0035782	CARD
	3623x5925	Immature	0	0.00368989	CARD
	6794x6125	Immature	0	0.00516661	CARD
	3681x4644	Immature	0	0.00403032	CARD
	4075x6516	Immature	0	0.00339277	CARD
	6114x6518	Immature	0	0.0026854	CARD
	6796x4351	Immature	0	0.00222184	CARD
	5321x6715	Immature	0.37234	0.315413	CARD
	3850x5137	Immature	0	0.00979234	CARD
	7190x6224	Immature	0.322581	0.260672	CARD
	6626x4450	Immature	0	0.00475279	CARD
	5208x6320	Immature	0.268817	0.199525	CARD
	3851x4742	Immature	0	0.00751925	CARD
	5209x5532	Immature	0.159574	0.111644	CARD
	6230x3957	Immature	0.236559	0.200746	CARD
	4754x6911	Immature	0.26087	0.242484	CARD
	6342x4745	Immature	0	0.00333474	CARD
	7305x5042	Immature	0	0.00553028	CARD
	5153x4645	Immature	0	0.00167448	CARD
	6000x7109	Immature	0.258065	0.207936	CARD
	5830x6814	Immature	0	0.00237158	CARD
	6795x5140	Immature	0	0.00880847	CARD
	3226x6023	Immature	0.212766	0.157344	CARD
	5888x5927	Immature	0	0.0011821	CARD
	6682x4351	Immature	0	0.00511475	CARD
	3284x5333	Immature	0	0.0031843	CARD
	3340x5629	Immature	0	0.00181709	CARD
	6286x4646	Immature	0	0.0078256	CARD
	5209x5335	Immature	0.315217	0.220053	CARD
	4531x3955	Immature	0.204301	0.159516	CARD
	4644x3955	Immature	0.215054	0.164527	CARD
	4247x4841	Immature	0	0.00467859	CARD
	6681x5534	Immature	0	0.00300414	CARD
	7020x6519	Immature	0.129032	0.0932013	CARD
	3398x4742	Immature	0	0.00328031	CARD
	5945x5040	Immature	0	0.0084144	CARD
	5832x4843	Immature	0	0.00450161	CARD
	7304x5633	Immature	0	0.00245875	CARD
	5151x6616	Immature	0.129032	0.0981155	CARD
	4528x6714	Immature	0.268817	0.210576	CARD
	3737x4939	Immature	0	0.0128546	CARD
	3058x4939	Immature	0.268817	0.211053	CARD
	4926x5039	Immature	0	0.00178733	CARD
	5774x6912	Immature	0	0.00490432	CARD
	3964x4940	Immature	0	0.00125109	CARD
	4529x5334	Immature	0	0.000933296	CARD
	7135x5140	Immature	0	0.00303989	CARD
	4075x6910	Immature	0.247312	0.175685	CARD
	5605x6025	Immature	0	0.00420288	CARD
	3170x5333	Immature	0	0.00283895	CARD
	5946x4843	Immature	0	0.00971233	CARD
	2944x4938	Immature	0.268817	0.219482	CARD
	5266x4842	Immature	0.365591	0.308444	CARD
	6569x4351	Immature	0	0.00335284	CARD
	3113x5825	Immature	0.27957	0.216488	CARD
	6227x6913	Immature	0	0.00171592	CARD
	6965x5238	Immature	0	0.00362566	CARD
	3851x4151	Immature	0	0.00195891	CARD
	5944x6814	Immature	0	0.0039857	CARD
	6115x5730	Immature	0	0.00568853	CARD
	5264x6419	Immature	0.247312	0.18611	CARD
	4870x4941	Immature	0	0.00380869	CARD
	6739x4056	Immature	0.129032	0.105327	CARD
	4925x6221	Immature	0.404255	0.311768	CARD
	3341x4249	Immature	0.419355	0.382768	CARD
	5323x4547	Immature	0.172043	0.131914	CARD
	4982x5532	Immature	0	0.00233382	CARD
	3510x5924	Immature	0	0.00550451	CARD
	5493x4252	Immature	0.247312	0.160874	CARD
	5549x5138	Immature	0	0.00351916	CARD
	3795x4250	Immature	0	0.00444252	CARD
	3963x5334	Immature	0	0.00893172	CARD
	6625x5238	Immature	0	0.00805621	CARD
	6454x5928	Immature	0	0.00264481	CARD
	7248x4943	Immature	0	0.00327886	CARD
	5607x4252	Immature	0.225806	0.17989	CARD
	5775x5730	Immature	0	0.00484064	CARD
	3228x4446	Immature	0.27957	0.222294	CARD
	4358x6615	Immature	0	0.00450672	CARD
	5492x5040	Immature	0	0.0013806	CARD
	4473x5039	Immature	0	0.00463976	CARD
	6908x4943	Immature	0	0.00657407	CARD
	4303x5334	Immature	0	0.004177	CARD
	2944x5727	Immature	0.276596	0.209309	CARD
	7530x5830	Immature	0.217391	0.176024	CARD
	4302x6713	Immature	0	0.00421738	CARD
	4473x5433	Immature	0	0.00554152	CARD
	6399x4450	Immature	0	0.00308236	CARD
	5889x4548	Immature	0	0.00480053	CARD
	6340x6519	Immature	0	0.00492277	CARD
	6625x4647	Immature	0	0.00597208	CARD
	5152x5434	Immature	0.193548	0.171369	CARD
	6682x4745	Immature	0	0.00750742	CARD
	6624x6026	Immature	0	0.00191506	CARD
	4586x5433	Immature	0	0.00368793	CARD
	6397x6814	Immature	0	0.00302289	CARD
	3511x4151	Immature	0.265957	0.210037	CARD
	7305x4845	Immature	0	0.00479759	CARD
	5436x4547	Immature	0.215054	0.172998	CARD
	7247x6323	Immature	0.271739	0.197487	CARD
	6283x7011	Immature	0.225806	0.179903	CARD
	4473x5236	Immature	0	0.00450443	CARD
	4927x4448	Immature	0	0.00392823	CARD
	3509x6121	Immature	0	0.00296264	CARD
	4698x6812	Immature	0.182796	0.127647	CARD
	4757x4743	Immature	0	0.00376682	CARD
	6512x4450	Immature	0	0.00246006	CARD
	4868x6320	Immature	0.236559	0.176717	CARD
	3396x6318	Immature	0	0.00426848	CARD
	4757x4546	Immature	0	0.00434434	CARD
	4927x4054	Immature	0.297872	0.232632	CARD
	5151x6222	Immature	0.290323	0.241161	CARD
	4021x4644	Immature	0	0.00329077	CARD
	7191x5042	Immature	0	0.00163776	CARD
	7190x6027	Immature	0.247312	0.213108	CARD
	4245x7009	Immature	0.311828	0.244433	CARD
	7360x6126	Immature	0.236559	0.185142	CARD
	6455x5336	Immature	0	0.00400071	CARD
	5037x7010	Immature	0.468085	0.351303	CARD
	4077x5137	Immature	0	0.0144718	CARD
	4812x5827	Immature	0.215054	0.164991	CARD
	4701x4251	Immature	0	0.0100947	CARD
	5154x4251	Immature	0.358696	0.268635	CARD
	3000x5628	Immature	0.340426	0.280304	CARD
	5378x6419	Immature	0.247312	0.203297	CARD
	5662x5730	Immature	0	0.00326955	CARD
	4359x6024	Immature	0	0.000742348	CARD
	4698x6418	Immature	0.408602	0.325629	CARD
	5153x5039	Immature	0.419355	0.356521	CARD
	6681x5928	Immature	0	0.00273942	CARD
	4415x6319	Immature	0	0.00343703	CARD
	3679x6023	Immature	0	0.0050662	CARD
	5548x5927	Immature	0	0.0042282	CARD
	7190x5830	Immature	0	0.00633286	CARD
	3624x4742	Immature	0	0.00446906	CARD
	3227x5431	Immature	0	0.00355738	CARD
	5491x6419	Immature	0	0.00165993	CARD
	3907x4841	Immature	0	0.00768879	CARD
	6964x5435	Immature	0	0.00440265	CARD
	4190x5334	Immature	0	0.011879	CARD
	3680x5235	Immature	0	0.00251911	CARD
	3680x5629	Immature	0	0.00480944	CARD
	5776x4942	Immature	0	0.0047031	CARD
	6057x6617	Immature	0	0.00262806	CARD
	4699x5236	Immature	0	0.0054242	CARD
	3622x6516	Immature	0	0.00249767	CARD
	5378x5828	Immature	0	0.00381115	CARD
	6116x4154	Immature	0	0.00313019	CARD
	4301x6911	Immature	0.293478	0.247941	CARD
	5266x4645	Immature	0.195652	0.141476	CARD
	5831x6617	Immature	0	0.0032732	CARD
	6115x4942	Immature	0	0.00567456	CARD
	7077x5633	Immature	0	0.00376184	CARD
	6001x6124	Immature	0	0.00223052	CARD
	3397x4939	Immature	0	0.00316761	CARD
	7248x5337	Immature	0	0.00589219	CARD
	5549x5532	Immature	0	0.00320907	CARD
	5434x7109	Immature	0.340426	0.261981	CARD
	4925x6024	Immature	0.340426	0.252362	CARD
	4134x4841	Immature	0	0.0062652	CARD
	4529x6123	Immature	0	0.00116507	CARD
	3906x6023	Immature	0	0.000791422	CARD
	3737x5136	Immature	0	0.00487604	CARD
	5039x5433	Immature	0	0.00237382	CARD
	4925x6419	Immature	0.308511	0.23707	CARD
	6399x4252	Immature	0	0.00662827	CARD
	3454x5038	Immature	0	0.00211303	CARD
	5775x5533	Immature	0	0.00457676	CARD
	5717x7011	Immature	0.408602	0.304385	CARD
	5604x6616	Immature	0	0.00202486	CARD
	5720x4055	Immature	0.0652174	0.0625215	CARD
	5662x5336	Immature	0	0.00204979	CARD
	4641x6714	Immature	0.182796	0.150367	CARD
	4868x6911	Immature	0.311828	0.245325	CARD
	3738x4151	Immature	0	0.00201013	CARD
	5207x7109	Immature	0.117021	0.0963197	CARD
	5267x4448	Immature	0.344086	0.257221	CARD
	5378x6222	Immature	0	0.00427375	CARD
	3511x4742	Immature	0	0.00315379	CARD
	6002x4942	Immature	0	0.00152645	CARD
	6059x4646	Immature	0	0.0122615	CARD
	3454x5235	Immature	0	0.00253646	CARD
	6623x7012	Immature	0.0967742	0.0781222	CARD
	5039x5236	Immature	0	0.00165347	CARD
	4076x5334	Immature	0	0.00587208	CARD
	4814x4448	Immature	0	0.00186865	CARD
	5548x5730	Immature	0	0.00323641	CARD
	3000x5431	Immature	0.414894	0.313222	CARD
	4587x4053	Immature	0	0.00328175	CARD
	6058x5434	Immature	0	5.82578991978022e-05	CARD
	3793x5235	Immature	0	0.00344773	CARD
	7418x4845	Immature	0.223404	0.190196	CARD
	5831x6222	Immature	0	0.00077585	CARD
	6003x4154	Immature	0	0.00267793	CARD
	5719x5040	Immature	0	0.00299093	CARD
	4698x6221	Immature	0	0.00366839	CARD
	5604x6419	Immature	0	0.00335355	CARD
	6625x4844	Immature	0	0.00499452	CARD
	5773x7109	Immature	0.258065	0.213914	CARD
	7473x5929	Immature	0.202128	0.15939	CARD
	4415x6911	Immature	0.322581	0.264284	CARD
	4133x5629	Immature	0	0.00274772	CARD
	5434x6321	Immature	0	0.00176732	CARD
	6399x4844	Immature	0	0.00296329	CARD
	7078x5436	Immature	0	0.00803415	CARD
	6173x4449	Immature	0	0.00624008	CARD
	4474x4053	Immature	0	0.00323389	CARD
	4303x5531	Immature	0	0.00365972	CARD
	4585x6221	Immature	0	0.00311401	CARD
	4132x6812	Immature	0	0.000979366	CARD
	3622x6319	Immature	0	0.00342503	CARD
	3396x5924	Immature	0.376344	0.29175	CARD
	3965x3954	Immature	0.204301	0.144502	CARD
	7135x4549	Immature	0	0.00122181	CARD
	6228x5927	Immature	0	0.0113184	CARD
	5944x6617	Immature	0	0.00345069	CARD
	5379x5631	Immature	0	0.00154266	CARD
	3680x5432	Immature	0	0.00169288	CARD
	3624x4939	Immature	0	0.00486857	CARD
	6115x5533	Immature	0	0.00125197	CARD
	5265x5828	Immature	0.172043	0.107125	CARD
	4077x4940	Immature	0	0.00554213	CARD
	4530x4940	Immature	0	0.00563687	CARD
	6850x6026	Immature	0	0.00700959	CARD
	5719x4646	Immature	0	0.00169598	CARD
	3113x6023	Immature	0.393617	0.292711	CARD
	4587x4842	Immature	0	0.00266407	CARD
	5490x7207	Immature	0.365591	0.294873	CARD
	4699x5433	Immature	0	0.00382784	CARD
	6512x4647	Immature	0	0.00777444	CARD
	6793x6716	Immature	0.27957	0.208054	CARD
	5436x4744	Immature	0.354839	0.272448	CARD
	4416x5334	Immature	0	0.000789791	CARD
	6228x5139	Immature	0	0.00552951	CARD
	3396x6515	Immature	0.27957	0.211311	CARD
	6455x5139	Immature	0	0.00355434	CARD
	4643x5137	Immature	0	0.00470348	CARD
	4019x5826	Immature	0	0.00192726	CARD
	4868x6714	Immature	0.236559	0.193575	CARD
	6342x4548	Immature	0	0.00638336	CARD
	7021x5337	Immature	0	0.00411044	CARD
	6625x5435	Immature	0	0.00149168	CARD
	3339x6614	Immature	0.365591	0.305744	CARD
	6454x6519	Immature	0	0.00111106	CARD
	3849x6122	Immature	0	0.00260576	CARD
	5210x4744	Immature	0.354839	0.280066	CARD
	6285x4844	Immature	0	0.00536223	CARD
	6569x4548	Immature	0	0.0105832	CARD
	3962x6910	Immature	0.376344	0.29151	CARD
	5323x4744	Immature	0.225806	0.168738	CARD
	2830x5924	Immature	0.204301	0.154848	CARD
	3568x4052	Immature	0.129032	0.108629	CARD
	7474x5140	Immature	0.329787	0.252312	CARD
	6455x5533	Immature	0	0.00112874	CARD
	6001x6321	Immature	0	0.00516202	CARD
	7247x5928	Immature	0	0.00347956	CARD
	5095x6320	Immature	0.138298	0.100242	CARD
	6341x5927	Immature	0	0.00195556	CARD
	6116x4548	Immature	0	0.000495465	CARD
	5209x5138	Immature	0.23913	0.187199	CARD
	6399x4647	Immature	0	0.00356336	CARD
	5322x5138	Immature	0.12766	0.114378	CARD
	3284x5136	Immature	0	0.00477065	CARD
	4415x6517	Immature	0	0.00544856	CARD
	4020x5432	Immature	0	0.000756882	CARD
	5210x4153	Immature	0.393617	0.296915	CARD
	5605x5828	Immature	0	0.00290888	CARD
	6002x4745	Immature	0	0.00594724	CARD
	5097x4547	Immature	0	0.0048387	CARD
	4304x4743	Immature	0	0.00645409	CARD
	3001x5037	Immature	0.361702	0.250587	CARD
	4983x5138	Immature	0	0.00391955	CARD
	3962x6713	Immature	0	0.0100018	CARD
	4700x4448	Immature	0	0.0060569	CARD
	6002x5336	Immature	0	0.000394655	CARD
	3622x6713	Immature	0	0.00252695	CARD
	6227x6124	Immature	0	0.00564228	CARD
	6793x6519	Immature	0	0.00396928	CARD
	4246x5630	Immature	0	0.00625733	CARD
	6512x4844	Immature	0	0.00799665	CARD
	5774x6518	Immature	0	0.00456696	CARD
	5888x5730	Immature	0	0.00172937	CARD
	5151x6419	Immature	0.182796	0.155452	CARD
	6342x4942	Immature	0	0.00473829	CARD
	3285x4545	Immature	0	0.00301146	CARD
	4134x4447	Immature	0	0.000875633	CARD
	4756x5335	Immature	0	0.00332905	CARD
	3340x6023	Immature	0.290323	0.247864	CARD
	6171x6223	Immature	0	0.00163628	CARD
	3905x6417	Immature	0	0.00397236	CARD
	4983x4941	Immature	0	0.00364839	CARD
	3679x6220	Immature	0	0.0054383	CARD
	4245x6418	Immature	0	0.00351228	CARD
	6680x6322	Immature	0	0.0013079	CARD
	5377x7207	Immature	0.419355	0.33228	CARD
	6850x6618	Immature	0.27957	0.227503	CARD
	3057x5136	Immature	0.423913	0.329116	CARD
	5039x5039	Immature	0	0.00330444	CARD
	4530x5137	Immature	0	0.00113085	CARD
	5491x6616	Immature	0	0.00448446	CARD
	4415x6122	Immature	0	0.00542627	CARD
	5097x4153	Immature	0.16129	0.11784	CARD
	6909x4154	Immature	0.193548	0.142279	CARD
	5038x6419	Immature	0.301075	0.252883	CARD
	6511x5632	Immature	0	0.00275021	CARD
	3284x4939	Immature	0	0.00390896	CARD
	3907x5235	Immature	0	0.000363595	CARD
	3624x4545	Immature	0	0.00208033	CARD
	4304x3955	Immature	0.107527	0.0799241	CARD
	3285x4348	Immature	0.184783	0.149461	CARD
	6001x5927	Immature	0	0.0021022	CARD
	4021x4250	Immature	0	0.00440922	CARD
	4868x6123	Immature	0.282609	0.217785	CARD
	4869x5335	Immature	0	0.00292988	CARD
	4248x4250	Immature	0	0.00532154	CARD
	4021x4447	Immature	0	0.00779142	CARD
	3340x5235	Immature	0	0.00496026	CARD
	6116x4745	Immature	0	0.000978833	CARD
	7588x4943	Immature	0.297872	0.222684	CARD
	3511x4545	Immature	0	0.00245915	CARD
	3964x4151	Immature	0	0.0059327	CARD
	6737x6420	Immature	0	0.00246409	CARD
	5662x5138	Immature	0	0.00276319	CARD
	4756x5532	Immature	0	0.00312648	CARD
	4701x4054	Immature	0	0.00383081	CARD
	6059x4449	Immature	0	0.00959534	CARD
	6852x4450	Immature	0	0.00247363	CARD
	7361x4746	Immature	0	0.00268212	CARD
	6113x6912	Immature	0	0.00362013	CARD
	3737x5333	Immature	0	0.00239589	CARD
	7135x4746	Immature	0	0.00335338	CARD
	5606x5237	Immature	0	0.00114176	CARD
	3792x6811	Immature	0.193548	0.15804	CARD
	5322x5729	Immature	0.236559	0.191696	CARD
	6060x4252	Immature	0	0.00439675	CARD
	4757x4152	Immature	0	0.00623281	CARD
	6796x4154	Immature	0.44086	0.328688	CARD
	6343x4351	Immature	0	0.00196286	CARD
	6680x6913	Immature	0.27957	0.207383	CARD
	3398x4151	Immature	0.191489	0.152199	CARD
	4189x5925	Immature	0	0.00746716	CARD
	5151x7010	Immature	0.290323	0.23641	CARD
	6568x4942	Immature	0	0.00539447	CARD
	5661x6715	Immature	0	0.00153117	CARD
	5267x4251	Immature	0.333333	0.242042	CARD
	5040x4251	Immature	0	0.00171757	CARD
	5776x4744	Immature	0	0.00554654	CARD
	4417x4349	Immature	0	0.00284139	CARD
	6228x5730	Immature	0	0.00463644	CARD
	3567x5235	Immature	0	0.00207579	CARD
	5264x6813	Immature	0.301075	0.246305	CARD
	5719x5237	Immature	0	0.00324499	CARD
	3907x4644	Immature	0	0.000806112	CARD
	6114x5927	Immature	0	0.012464	CARD
	6568x5336	Immature	0	0.000293144	CARD
	5831x5828	Immature	0	0.00403657	CARD
	5774x6715	Immature	0	0.00557551	CARD
	4757x4349	Immature	0	0.00493407	CARD
	5777x4153	Immature	0	0.00365864	CARD
	6455x4745	Immature	0	0.00107095	CARD
	6003x4548	Immature	0	0.00302822	CARD
	5492x5631	Immature	0	0.00225759	CARD
	5831x6420	Immature	0	0.00923883	CARD
	5606x5040	Immature	0	0.00497584	CARD
	4642x6320	Immature	0	0.00628799	CARD
	5661x6321	Immature	0	0.00326719	CARD
	4587x4448	Immature	0	0.00515287	CARD
	5663x4350	Immature	0	0.00195056	CARD
	5152x5828	Immature	0.234043	0.195473	CARD
	3908x4250	Immature	0	0.00174269	CARD
	5717x6616	Immature	0	0.00850676	CARD
	6737x6223	Immature	0	0.00258698	CARD
	4134x4053	Immature	0	0.00320962	CARD
	6568x5731	Immature	0	0.00525203	CARD
	4190x4743	Immature	0	0.000625499	CARD
	6059x5237	Immature	0	0.00818062	CARD
	3849x6516	Immature	0	0.00381128	CARD
	6794x5534	Immature	0	0.00554377	CARD
	3736x5728	Immature	0	0.00287725	CARD
	2887x5628	Immature	0.236559	0.207884	CARD
	3511x4348	Immature	0	0.00335136	CARD
	4020x5038	Immature	0	0.000608317	CARD
	6171x6026	Immature	0	0.00641634	CARD
	5040x4645	Immature	0	0.00496979	CARD
	3964x4743	Immature	0	0.0119005	CARD
	4586x5630	Immature	0	0.00330753	CARD
	4813x5433	Immature	0	0.00436608	CARD
	7078x4647	Immature	0	0.00703525	CARD
	4078x4349	Immature	0	0.00304043	CARD
	6907x6125	Immature	0	0.00624331	CARD
	4699x6024	Immature	0	0.00614854	CARD
	4756x4940	Immature	0	0.00349433	CARD
	3625x4151	Immature	0	0.00654179	CARD
	4076x5925	Immature	0	0.00879837	CARD
	4926x5630	Immature	0	0.00315299	CARD
	3454x4841	Immature	0	0.00180086	CARD
	6511x5829	Immature	0	0.00317431	CARD
	4303x4940	Immature	0	0.00915199	CARD
	4870x4743	Immature	0	0.00374061	CARD
	4531x4349	Immature	0	0.00787982	CARD
	4018x6812	Immature	0	0.00287292	CARD
	3679x6417	Immature	0	0.0020709	CARD
[truncated: 69,101 more rows]

## Sheet: figure2e
	x	y	NA	PG	ET	GC	mitral	tufted	Astro	Oligo	Micro	Immature	OPC	method
2887x6022	2887	6022	0	0	0	0.160564	0	0.796262	0	0	0	0.0330704	0.0101037	SPADE
7078x5238	7078	5238	3	0.537031	0	0.254296	0.0276074	0	0.181066	0	0	0	0	SPADE
6284x6223	6284	6223	1	0	0	0.808283	0.135083	0	0	0	0.0566343	0	0	SPADE
4191x4546	4191	4546	1	0	0	0.75622	0.168152	0	0	0	0.0756271	0	0	SPADE
4869x5532	4869	5532	2	0	0	0.333917	0.660492	3.72937651449735e-11	0	0.00559117	0	0	0	SPADE
7587x5535	7587	5535	0	0	0	0.314405	0	0.44421	0	0	0	0.208604	0.0327812	SPADE
5548x6518	5548	6518	2	0	0	0.448769	0.391441	1.83569446911626e-11	0	0.159789	0	0	0	SPADE
7133x6125	7133	6125	0	0	0	0.210773	0	0.516053	0	0	0	0.230289	0.0428854	SPADE
3340x5432	3340	5432	2	0	0	0.29581	0.650356	3.27846934484725e-12	0	0.0538344	0	0	0	SPADE
3227x5234	3227	5234	2	0	0	0.307004	0.612644	3.89051577928627e-11	0	0.0803518	0	0	0	SPADE
4756x5729	4756	5729	2	0	0	0.365979	0.482151	1.08010643933484e-10	0	0.15187	0	0	0	SPADE
4189x6319	4189	6319	1	0	0	0.453025	0.394506	0	0	0	0.152469	0	0	SPADE
5492x5434	5492	5434	2	0	0	0.349908	0.60083	5.28737975337527e-11	0	0.0492619	0	0	0	SPADE
5776x4350	5776	4350	2	0	0	0.419103	0.539164	4.68199775742021e-11	0	0.0417333	0	0	0	SPADE
5380x4448	5380	4448	0	0	0	0.242179	0	0.655097	0	0	0	0.0716872	0.0310367	SPADE
6907x6519	6907	6519	0	0	0	0.41279	0	0.36772	0	0	0	0.18771	0.0317803	SPADE
6794x5731	6794	5731	2	0	0	0.476078	0.512965	1.57667284061717e-10	0	0.0109576	0	0	0	SPADE
3396x6121	3396	6121	2	0	0	0.26981	0.677807	9.4964820823777e-13	0	0.0523823	0	0	0	SPADE
7474x5535	7474	5535	2	0	0	0.353505	0.497036	3.95652538427186e-10	0	0.149459	0	0	0	SPADE
7305x4648	7305	4648	2	0	0	0.366922	0.509015	3.15948061792884e-10	0	0.124062	0	0	0	SPADE
3227x5037	3227	5037	2	0	0	0.427521	0.449827	4.47605621962687e-10	0	0.122653	0	0	0	SPADE
3453x5629	3453	5629	2	0	0	0.293654	0.663112	1.19929292383025e-10	0	0.0432344	0	0	0	SPADE
4811x6418	4811	6418	0	0	0	0.338235	0	0.429284	0	0	0	0.208854	0.023627	SPADE
4528x6320	4528	6320	2	0	0	0.236044	0.744203	0.0124626	0	0.00729045	0	0	0	SPADE
3339x6417	3339	6417	0	0	0	0.364426	0	0.36526	0	0	0	0.199841	0.0704726	SPADE
3453x6023	3453	6023	2	0	0	0.308234	0.658059	5.36715728225953e-11	0	0.0337068	0	0	0	SPADE
6454x5730	6454	5730	3	0.332475	0	0.317825	0.13853	0	0.211171	0	0	0	0	SPADE
6284x5829	6284	5829	1	0	0	0.778857	0.192431	0	0	0	0.0287119	0	0	SPADE
4474x4645	4474	4645	1	0	0	0.742511	0.24347	0	0	0	0.0140192	0	0	SPADE
5208x6517	5208	6517	0	0	0	0.23793	0	0.499164	0	0	0	0.139211	0.123695	SPADE
6172x4843	6172	4843	1	0	0	0.443753	0.375855	0	0	0	0.180393	0	0	SPADE
3398x4545	3398	4545	2	0	0	0.24416	0.664475	1.64416489826478e-11	0	0.0913646	0	0	0	SPADE
6340x6322	6340	6322	3	0.692716	0	0.186339	0.0362516	0	0.0846939	0	0	0	0	SPADE
5604x7010	5604	7010	0	0	0	0.412159	0	0.361116	0	0	0	0.165084	0.0616409	SPADE
4813x4645	4813	4645	1	0	0	0.810162	0.125112	0	0	0	0.0647261	0	0	SPADE
4304x4546	4304	4546	1	0	0	0.474956	0.350048	0	0	0	0.174995	0	0	SPADE
7021x4943	7021	4943	3	0.317361	0	0.29558	0.185064	0	0.201995	0	0	0	0	SPADE
4134x4644	4134	4644	1	0	0	0.811038	0.115196	0	0	0	0.0737654	0	0	SPADE
6453x6913	6453	6913	2	0	0	0.188641	0.78915	1.17841466864177e-10	0	0.0222087	0	0	0	SPADE
4528x6911	4528	6911	0	0	0	0.243876	0	0.589932	0	0	0	0.0930616	0.0731308	SPADE
4755x6320	4755	6320	0	0	0	0.278551	0	0.490413	0	0	0	0.142023	0.0890125	SPADE
6680x6716	6680	6716	2	0	0	0.251125	0.687641	0.00109158	0	0.0601428	0	0	0	SPADE
4812x6024	4812	6024	2	0	0	0.342083	0.65501	2.44449223500227e-11	0	0.00290762	0	0	0	SPADE
4530x4546	4530	4546	1	0	0	0.481681	0.35981	0	0	0	0.158509	0	0	SPADE
4075x6713	4075	6713	2	0	0	0.377926	0.497153	0.0141124	0	0.110809	0	0	0	SPADE
6060x4055	6060	4055	2	0	0	0.298717	0.609331	6.8854424741363e-10	0	0.091952	0	0	0	SPADE
3453x5432	3453	5432	2	0	0	0.398742	0.520501	1.13347992523215e-11	0	0.0807573	0	0	0	SPADE
6909x4352	6909	4352	2	0	0	0.29714	0.580316	4.8597215115299e-11	0	0.122544	0	0	0	SPADE
2944x5530	2944	5530	0	0	0	0.390323	0	0.422158	0	0	0	0.157047	0.0304723	SPADE
7248x5140	7248	5140	2	0	0	0.235441	0.688353	1.92823598229682e-13	0	0.0762063	0	0	0	SPADE
7134x5928	7134	5928	2	0	0	0.40138	0.448457	0.0130864	0	0.137076	0	0	0	SPADE
4132x6221	4132	6221	1	0	0	0.759731	0.168738	0	0	0	0.0715309	0	0	SPADE
3849x6713	3849	6713	2	0	0	0.211921	0.7623	3.75615948496356e-11	0	0.0257789	0	0	0	SPADE
6738x5632	6738	5632	2	0	0	0.339745	0.545656	2.20604739861082e-11	0	0.114599	0	0	0	SPADE
6965x4647	6965	4647	2	0	0	0.35705	0.557059	8.79665647322391e-09	0	0.0858912	0	0	0	SPADE
6510x6223	6510	6223	2	0	0	0.424394	0.458336	5.04762839432529e-12	0	0.11727	0	0	0	SPADE
6057x6223	6057	6223	1	0	0	0.562624	0.369641	0	0	0	0.0677341	0	0	SPADE
3793x5826	3793	5826	3	0.46203	0	0.261648	0.0727591	0	0.203563	0	0	0	0	SPADE
5434x6715	5434	6715	0	0	0	0.221459	0	0.704947	0	0	0	0.0584047	0.0151896	SPADE
7418x4648	7418	4648	0	0	0	0.248685	0	0.634533	0	0	0	0.078977	0.0378052	SPADE
3113x6417	3113	6417	0	0	0	0.251887	0	0.631252	0	0	0	0.0876142	0.0292464	SPADE
4190x4940	4190	4940	1	0	0	0.700144	0.231533	0	0	0	0.0683231	0	0	SPADE
3455x4249	3455	4249	0	0	0	0.237762	0	0.531115	0	0	0	0.197034	0.0340891	SPADE
6964x5830	6964	5830	2	0	0	0.438481	0.544445	1.57299443426688e-11	0	0.0170737	0	0	0	SPADE
4246x5433	4246	5433	1	0	0	0.462128	0.38878	0	0	0	0.149091	0	0	SPADE
7133x6519	7133	6519	0	0	0	0.154002	0	0.758787	0	0	0	0.0777842	0.00942606	SPADE
5832x5040	5832	5040	3	0.455831	0	0.298399	0.0796567	0	0.166113	0	0	0	0	SPADE
4924x6813	4924	6813	0	0	0	0.383169	0	0.440387	0	0	0	0.141371	0.0350737	SPADE
5095x6123	5095	6123	0	0	0	0.284188	0	0.422495	0	0	0	0.185755	0.107562	SPADE
5095x5926	5095	5926	0	0	0	0.252306	0	0.62981	0	0	0	0.0986045	0.0192789	SPADE
3963x5531	3963	5531	3	0.412884	0	0.328135	0.0114308	0	0.247551	0	0	0	0	SPADE
4019x6023	4019	6023	1	0	0	0.587913	0.393332	0	0	0	0.0187548	0	0	SPADE
3907x5432	3907	5432	1	0	0	0.685298	0.281165	0	0	0	0.0335371	0	0	SPADE
4587x4251	4587	4251	1	0	0	0.574213	0.281823	0	0	0	0.143964	0	0	SPADE
4416x5925	4416	5925	1	0	0	0.526703	0.302506	0	0	0	0.170791	0	0	SPADE
4360x5433	4360	5433	1	0	0	0.726792	0.167774	0	0	0	0.105434	0	0	SPADE
7531x5239	7531	5239	0	0	0	0.311399	0	0.478268	0	0	0	0.11001	0.100323	SPADE
6852x4647	6852	4647	3	0.596532	0	0.148983	0.0215705	0	0.232915	0	0	0	0	SPADE
6906x6716	6906	6716	0	0	0	0.236987	0	0.576189	0	0	0	0.153417	0.0334069	SPADE
3170x6121	3170	6121	0	0	0	0.307202	0	0.444716	0	0	0	0.175121	0.0729607	SPADE
3567x5432	3567	5432	2	0	0	0.174408	0.817101	3.65358122098868e-11	0	0.00849043	0	0	0	SPADE
4644x4152	4644	4152	2	0	0	0.417347	0.414006	0.000955084	0	0.167691	0	0	0	SPADE
5944x6223	5944	6223	1	0	0	0.459789	0.320899	0	0	0	0.219312	0	0	SPADE
7303x6224	7303	6224	0	0	0	0.338636	0	0.359433	0	0	0	0.134892	0.167039	SPADE
3736x6319	3736	6319	3	0.359331	0	0.312615	0.0491026	0	0.278951	0	0	0	0	SPADE
6454x6125	6454	6125	2	0	0	0.277887	0.707083	2.05932088701451e-11	0	0.01503	0	0	0	SPADE
5434x6518	5434	6518	2	0	0	0.201295	0.725035	0.00466535	0	0.0690043	0	0	0	SPADE
2887x5234	2887	5234	0	0	0	0.316432	0	0.3882	0	0	0	0.202662	0.0927062	SPADE
5152x5236	5152	5236	0	0	0	0.199186	0	0.644975	0	0	0	0.140653	0.0151859	SPADE
6568x5139	6568	5139	1	0	0	0.664539	0.249836	0	0	0	0.0856258	0	0	SPADE
4076x5531	4076	5531	1	0	0	0.620752	0.365935	0	0	0	0.0133132	0	0	SPADE
5208x6123	5208	6123	0	0	0	0.28409	0	0.472779	0	0	0	0.157672	0.0854595	SPADE
5887x6321	5887	6321	1	0	0	0.480083	0.372885	0	0	0	0.147032	0	0	SPADE
4245x6615	4245	6615	2	0	0	0.495735	0.490341	2.79949210964503e-11	0	0.0139243	0	0	0	SPADE
5607x4055	5607	4055	0	0	0	0.218794	0	0.654944	0	0	0	0.0557618	0.0705003	SPADE
4359x5827	4359	5827	1	0	0	0.857084	0.111652	0	0	0	0.0312633	0	0	SPADE
3340x5826	3340	5826	0	0	0	0.326763	0	0.380151	0	0	0	0.150891	0.142195	SPADE
5493x4843	5493	4843	0	0	0	0.326645	0	0.50959	0	0	0	0.160582	0.00318391	SPADE
6285x5238	6285	5238	1	0	0	0.710725	0.233425	0	0	0	0.0558498	0	0	SPADE
3795x4053	3795	4053	0	0	0	0.223065	0	0.593018	0	0	0	0.0934122	0.0905046	SPADE
6569x4745	6569	4745	1	0	0	0.605308	0.379838	0	0	0	0.0148534	0	0	SPADE
4981x6714	4981	6714	0	0	0	0.329506	0	0.437068	0	0	0	0.156851	0.076576	SPADE
3001x4840	3001	4840	0	0	0	0.270033	0	0.613122	0	0	0	0.103618	0.0132277	SPADE
5945x5237	5945	5237	1	0	0	0.665884	0.222966	0	0	0	0.11115	0	0	SPADE
5604x6813	5604	6813	2	0	0	0.375605	0.548559	1.84237914027656e-11	0	0.0758358	0	0	0	SPADE
6397x6617	6397	6617	3	0.613012	0	0.193789	0.0889353	0	0.104264	0	0	0	0	SPADE
3906x5826	3906	5826	1	0	0	0.607115	0.277449	0	0	0	0.115436	0	0	SPADE
3454x4643	3454	4643	2	0	0	0.389004	0.461845	2.55999793802924e-10	0	0.14915	0	0	0	SPADE
4189x6122	4189	6122	1	0	0	0.529813	0.394011	0	0	0	0.0761753	0	0	SPADE
3114x5628	3114	5628	0	0	0	0.350342	0	0.4289	0	0	0	0.188146	0.0326118	SPADE
6964x6027	6964	6027	2	0	0	0.38324	0.514343	4.85976420379933e-11	0	0.102417	0	0	0	SPADE
6966x4253	6966	4253	0	0	0	0.226524	0	0.506211	0	0	0	0.240747	0.0265191	SPADE
6229x4745	6229	4745	1	0	0	0.504158	0.450753	0	0	0	0.0450896	0	0	SPADE
5210x4350	5210	4350	2	0	0	0.377608	0.597376	3.33794925679944e-10	0	0.025016	0	0	0	SPADE
4643x5334	4643	5334	3	0.478593	0	0.26035	0.0842795	0	0.176777	0	0	0	0	SPADE
5322x5926	5322	5926	2	0	0	0.32243	0.591745	2.37118412089743e-10	0	0.085825	0	0	0	SPADE
6908x5140	6908	5140	1	0	0	0.502351	0.454573	0	0	0	0.0430761	0	0	SPADE
5153x4448	5153	4448	2	0	0	0.247919	0.712001	6.64438862804255e-05	0	0.0400134	0	0	0	SPADE
4188x6713	4188	6713	2	0	0	0.180142	0.784518	6.94622139257743e-11	0	0.0353395	0	0	0	SPADE
5265x6222	5265	6222	0	0	0	0.367284	0	0.465025	0	0	0	0.139627	0.0280649	SPADE
5548x6321	5548	6321	2	0	0	0.473427	0.495545	9.14405720559991e-12	0	0.0310278	0	0	0	SPADE
4302x5925	4302	5925	1	0	0	0.53508	0.454608	0	0	0	0.010312	0	0	SPADE
7247x5731	7247	5731	2	0	0	0.237178	0.75472	1.43619916000606e-11	0	0.00810174	0	0	0	SPADE
4870x4349	4870	4349	3	0.535041	0	0.244153	0.0497505	0	0.171056	0	0	0	0	SPADE
3171x5136	3171	5136	0	0	0	0.360363	0	0.419961	0	0	0	0.171264	0.0484123	SPADE
4756x5137	4756	5137	3	0.294613	0	0.334994	0.165382	0	0.205011	0	0	0	0	SPADE
6455x4942	6455	4942	1	0	0	0.798008	0.116198	0	0	0	0.0857941	0	0	SPADE
6170x7011	6170	7011	2	0	0	0.468853	0.437573	1.14863349513143e-10	0	0.0935737	0	0	0	SPADE
5490x7010	5490	7010	0	0	0	0.303658	0	0.424663	0	0	0	0.178667	0.0930119	SPADE
6340x6913	6340	6913	2	0	0	0.477171	0.430793	1.02599271127837e-10	0	0.0920355	0	0	0	SPADE
4755x6714	4755	6714	0	0	0	0.353687	0	0.373811	0	0	0	0.171645	0.100857	SPADE
4699x5827	4699	5827	2	0	0	0.413844	0.450032	0.0160816	0	0.120043	0	0	0	SPADE
7360x5929	7360	5929	0	0	0	0.141735	0	0.792868	0	0	0	0.0539185	0.0114781	SPADE
4247x4644	4247	4644	1	0	0	0.729288	0.235521	0	0	0	0.0351917	0	0	SPADE
4246x5235	4246	5235	1	0	0	0.695405	0.200343	0	0	0	0.104252	0	0	SPADE
4700x4645	4700	4645	1	0	0	0.796474	0.176697	0	0	0	0.0268293	0	0	SPADE
3963x5728	3963	5728	1	0	0	0.643223	0.214018	0	0	0	0.14276	0	0	SPADE
4248x4053	4248	4053	2	0	0	0.135796	0.860001	1.35635596269165e-10	0	0.0042031	0	0	0	SPADE
5550x4350	5550	4350	2	0	0	0.459576	0.526839	2.78355066643134e-11	0	0.0135858	0	0	0	SPADE
5040x4054	5040	4054	0	0	0	0.18358	0	0.594092	0	0	0	0.155319	0.0670084	SPADE
4245x6812	4245	6812	0	0	0	0.338686	0	0.438811	0	0	0	0.160193	0.0623098	SPADE
3568x4644	3568	4644	2	0	0	0.164261	0.820559	2.64782748490585e-10	0	0.0151801	0	0	0	SPADE
5719x4843	5719	4843	2	0	0	0.238205	0.674448	7.53973746618881e-11	0	0.0873473	0	0	0	SPADE
3567x5629	3567	5629	2	0	0	0.218463	0.708064	2.95893213859342e-10	0	0.0734728	0	0	0	SPADE
4076x6122	4076	6122	1	0	0	0.673179	0.251135	0	0	0	0.0756861	0	0	SPADE
4586x5236	4586	5236	3	0.578407	0	0.271664	4.21061405359194e-11	0	0.14993	0	0	0	0	SPADE
5890x3956	5890	3956	0	0	0	0.205428	0	0.630956	0	0	0	0.0929702	0.0706453	SPADE
3681x4841	3681	4841	3	0.483723	0	0.284885	0.092898	0	0.138494	0	0	0	0	SPADE
6172x5238	6172	5238	1	0	0	0.484045	0.394234	0	0	0	0.121721	0	0	SPADE
7077x5830	7077	5830	2	0	0	0.155061	0.835658	9.24175777865856e-11	0	0.00928111	0	0	0	SPADE
4982x5926	4982	5926	0	0	0	0.087813	0	0.813887	0	0	0	0.0640193	0.0342808	SPADE
3170x5924	3170	5924	0	0	0	0.21025	0	0.725479	0	0	0	0.0521581	0.012112	SPADE
6794x6322	6794	6322	2	0	0	0.302681	0.637002	6.29448154360939e-06	0	0.0603103	0	0	0	SPADE
6736x6815	6736	6815	0	0	0	0.220486	0	0.542463	0	0	0	0.194852	0.0421995	SPADE
2943x6121	2943	6121	0	0	0	0.359868	0	0.424515	0	0	0	0.17502	0.0405968	SPADE
6173x4252	6173	4252	1	0	0	0.704024	0.269866	0	0	0	0.0261103	0	0	SPADE
6512x5041	6512	5041	1	0	0	0.600336	0.250471	0	0	0	0.149193	0	0	SPADE
4020x5629	4020	5629	1	0	0	0.445937	0.380847	0	0	0	0.173216	0	0	SPADE
4418x3955	4418	3955	0	0	0	0.341875	0	0.490774	0	0	0	0.119251	0.048101	SPADE
5606x4646	5606	4646	2	0	0	0.406578	0.431183	1.11825975623643e-11	0	0.162239	0	0	0	SPADE
4584x7009	4584	7009	0	0	0	0.248088	0	0.597606	0	0	0	0.104049	0.0502562	SPADE
3397x5136	3397	5136	2	0	0	0.305145	0.637994	5.86682433669664e-11	0	0.0568609	0	0	0	SPADE
4075x6319	4075	6319	1	0	0	0.936622	0.0359482	0	0	0	0.0274301	0	0	SPADE
6683x4154	6683	4154	2	0	0	0.409492	0.378879	2.48633597455077e-11	0	0.211628	0	0	0	SPADE
5378x6616	5378	6616	0	0	0	0.272378	0	0.495072	0	0	0	0.16126	0.0712896	SPADE
3283x6121	3283	6121	0	0	0	0.282542	0	0.501898	0	0	0	0.129955	0.0856052	SPADE
7191x5239	7191	5239	3	0.510492	0	0.263974	0.0166003	0	0.208934	0	0	0	0	SPADE
5887x7109	5887	7109	0	0	0	0.35384	0	0.380279	0	0	0	0.134177	0.131705	SPADE
7417x6027	7417	6027	0	0	0	0.196435	0	0.73643	0	0	0	0.0589616	0.00817305	SPADE
6567x6125	6567	6125	2	0	0	0.127187	0.847844	3.13400548491234e-10	0	0.024969	0	0	0	SPADE
5547x6715	5547	6715	2	0	0	0.435312	0.516274	2.00662377397364e-10	0	0.048414	0	0	0	SPADE
4643x5531	4643	5531	3	0.400337	0	0.348657	0.0425992	0	0.208406	0	0	0	0	SPADE
3792x6220	3792	6220	1	0	0	0.736715	0.259072	0	0	0	0.00421285	0	0	SPADE
4360x4841	4360	4841	1	0	0	0.536939	0.355558	0	0	0	0.107503	0	0	SPADE
6115x5139	6115	5139	1	0	0	0.94273	0.0490608	0	0	0	0.00820912	0	0	SPADE
7077x6421	7077	6421	0	0	0	0.271257	0	0.440533	0	0	0	0.125757	0.162454	SPADE
7361x5140	7361	5140	2	0	0	0.480706	0.440603	6.09977063258716e-11	0	0.0786917	0	0	0	SPADE
3850x5334	3850	5334	3	0.430598	0	0.327184	0.00549886	0	0.236719	0	0	0	0	SPADE
6115x5336	6115	5336	1	0	0	0.665641	0.314799	0	0	0	0.0195596	0	0	SPADE
3113x6220	3113	6220	0	0	0	0.153319	0	0.687242	0	0	0	0.144382	0.0150566	SPADE
4981x6320	4981	6320	0	0	0	0.405888	0	0.420699	0	0	0	0.14961	0.0238032	SPADE
3227x5629	3227	5629	0	0	0	0.180839	0	0.730345	0	0	0	0.0751747	0.013642	SPADE
5887x6912	5887	6912	2	0	0	0.277083	0.649418	1.77860210688947e-11	0	0.0734996	0	0	0	SPADE
3057x5924	3057	5924	0	0	0	0.21096	0	0.707841	0	0	0	0.06635	0.0148498	SPADE
7247x5534	7247	5534	2	0	0	0.358861	0.453886	5.05581531609682e-10	0	0.187253	0	0	0	SPADE
6284x6026	6284	6026	1	0	0	0.605979	0.262377	0	0	0	0.131643	0	0	SPADE
5661x6518	5661	6518	2	0	0	0.186883	0.747548	0.00722325	0	0.0583457	0	0	0	SPADE
7531x5436	7531	5436	0	0	0	0.327466	0	0.540203	0	0	0	0.11694	0.0153906	SPADE
4983x4547	4983	4547	3	0.466814	0	0.335966	1.49742065818705e-11	0	0.19722	0	0	0	0	SPADE
3171x4742	3171	4742	0	0	0	0.334656	0	0.427914	0	0	0	0.184812	0.0526184	SPADE
3455x4446	3455	4446	2	0	0	0.381175	0.451942	6.5344806445901e-11	0	0.166882	0	0	0	SPADE
3681x4053	3681	4053	0	0	0	0.135324	0	0.814532	0	0	0	0.042828	0.00731606	SPADE
5097x4350	5097	4350	2	0	0	0.227026	0.716511	3.02930736773129e-10	0	0.0564632	0	0	0	SPADE
6909x4549	6909	4549	2	0	0	0.400124	0.509595	0.00511006	0	0.0851709	0	0	0	SPADE
7530x5633	7530	5633	0	0	0	0.299304	0	0.464128	0	0	0	0.175927	0.0606412	SPADE
4869x5138	4869	5138	2	0	0	0.389043	0.486423	9.87510271493415e-11	0	0.124534	0	0	0	SPADE
3679x6614	3679	6614	2	0	0	0.378703	0.46475	0.0124494	0	0.144098	0	0	0	SPADE
5717x6814	5717	6814	2	0	0	0.442875	0.495779	0.00127854	0	0.0600675	0	0	0	SPADE
6002x5139	6002	5139	1	0	0	0.894163	0.084711	0	0	0	0.0211256	0	0	SPADE
3566x5826	3566	5826	2	0	0	0.285979	0.621999	5.72609234161464e-10	0	0.092022	0	0	0	SPADE
3001x5234	3001	5234	0	0	0	0.261167	0	0.58384	0	0	0	0.118433	0.0365599	SPADE
3567x4841	3567	4841	2	0	0	0.168772	0.780462	3.49397283469435e-11	0	0.0507657	0	0	0	SPADE
7360x5731	7360	5731	2	0	0	0.466046	0.483873	0.00728345	0	0.0427976	0	0	0	SPADE
3509x6713	3509	6713	2	0	0	0.42753	0.465063	7.9740249895908e-11	0	0.107407	0	0	0	SPADE
7020x6125	7020	6125	0	0	0	0.236237	0	0.573094	0	0	0	0.178167	0.012502	SPADE
6963x6421	6963	6421	0	0	0	0.299848	0	0.468926	0	0	0	0.137454	0.0937715	SPADE
2887x5431	2887	5431	0	0	0	0.226907	0	0.640971	0	0	0	0.117393	0.0147291	SPADE
5719x5434	5719	5434	3	0.612475	0	0.192578	0.0670643	0	0.127883	0	0	0	0	SPADE
3738x4545	3738	4545	3	0.57359	0	0.217905	0.00533115	0	0.203174	0	0	0	0	SPADE
5888x5533	5888	5533	1	0	0	0.555321	0.380818	0	0	0	0.063861	0	0	SPADE
3738x4348	3738	4348	2	0	0	0.416286	0.446703	9.17086429755628e-11	0	0.137011	0	0	0	SPADE
3226x6220	3226	6220	0	0	0	0.259593	0	0.596187	0	0	0	0.105618	0.0386022	SPADE
6285x5632	6285	5632	1	0	0	0.68511	0.270871	0	0	0	0.0440195	0	0	SPADE
3624x5136	3624	5136	2	0	0	0.249767	0.723048	1.38144269640239e-09	0	0.0271858	0	0	0	SPADE
6172x5040	6172	5040	1	0	0	0.753919	0.174958	0	0	0	0.0711233	0	0	SPADE
7247x6125	7247	6125	0	0	0	0.256444	0	0.452976	0	0	0	0.194795	0.0957849	SPADE
5833x4055	5833	4055	0	0	0	0.261085	0	0.477299	0	0	0	0.195898	0.0657188	SPADE
4983x5335	4983	5335	2	0	0	0.382174	0.455908	7.44293398459069e-11	0	0.161918	0	0	0	SPADE
4471x6812	4471	6812	0	0	0	0.303604	0	0.490221	0	0	0	0.180907	0.0252678	SPADE
2887x5825	2887	5825	0	0	0	0.281424	0	0.472793	0	0	0	0.152241	0.0935418	SPADE
6907x5731	6907	5731	2	0	0	0.377872	0.601088	2.17961225398485e-10	0	0.0210398	0	0	0	SPADE
5209x5729	5209	5729	0	0	0	0.357265	0	0.444615	0	0	0	0.186276	0.0118441	SPADE
5833x4449	5833	4449	3	0.452843	0	0.222626	0.0431144	0	0.281417	0	0	0	0	SPADE
7078x4844	7078	4844	3	0.614312	0	0.231354	0.0389742	0	0.11536	0	0	0	0	SPADE
4077x4546	4077	4546	1	0	0	0.834285	0.139504	0	0	0	0.0262116	0	0	SPADE
4585x6024	4585	6024	2	0	0	0.356393	0.619914	5.5040540116995e-11	0	0.023693	0	0	0	SPADE
5718x5631	5718	5631	3	0.402551	0	0.320106	0.0956632	0	0.181679	0	0	0	0	SPADE
5095x5729	5095	5729	0	0	0	0.190511	0	0.704658	0	0	0	0.097162	0.00766836	SPADE
4585x6615	4585	6615	0	0	0	0.23685	0	0.462356	0	0	0	0.24286	0.0579344	SPADE
7022x4549	7022	4549	2	0	0	0.292722	0.607525	1.18970926021411e-10	0	0.0997537	0	0	0	SPADE
5038x6813	5038	6813	0	0	0	0.217762	0	0.558669	0	0	0	0.223569	3.14532897243962e-11	SPADE
4247x5038	4247	5038	1	0	0	0.553883	0.29744	0	0	0	0.148677	0	0	SPADE
4302x6516	4302	6516	2	0	0	0.276077	0.612628	6.55362264544615e-10	0	0.111296	0	0	0	SPADE
3397x5727	3397	5727	0	0	0	0.345193	0	0.431164	0	0	0	0.178439	0.0452044	SPADE
3905x6812	3905	6812	0	0	0	0.29033	0	0.444251	0	0	0	0.164086	0.101333	SPADE
6116x4351	6116	4351	1	0	0	0.470249	0.331451	0	0	0	0.198301	0	0	SPADE
6795x5337	6795	5337	1	0	0	0.632814	0.22724	0	0	0	0.139946	0	0	SPADE
5436x5138	5436	5138	2	0	0	0.451659	0.380729	1.99772522686439e-11	0	0.167612	0	0	0	SPADE
4811x6813	4811	6813	0	0	0	0.300062	0	0.526697	0	0	0	0.143099	0.030143	SPADE
4472x6418	4472	6418	2	0	0	0.37119	0.463337	6.00313239357873e-11	0	0.165473	0	0	0	SPADE
5210x4547	5210	4547	2	0	0	0.355907	0.588645	3.62477586899065e-11	0	0.0554479	0	0	0	SPADE
3171x4545	3171	4545	0	0	0	0.279799	0	0.498165	0	0	0	0.138739	0.0832963	SPADE
6398x5435	6398	5435	1	0	0	0.932122	0.0610779	0	0	0	0.0068005	0	0	SPADE
4302x6122	4302	6122	1	0	0	0.761124	0.219519	0	0	0	0.0193569	0	0	SPADE
5550x4153	5550	4153	0	0	0	0.167426	0	0.704081	0	0	0	0.0865087	0.0419843	SPADE
6794x5928	6794	5928	2	0	0	0.434973	0.404159	3.06234595805083e-07	0	0.160867	0	0	0	SPADE
4984x4349	4984	4349	2	0	0	0.368084	0.544655	5.63504675480759e-11	0	0.0872605	0	0	0	SPADE
6624x5632	6624	5632	3	0.728883	0	0.14341	3.65863371368083e-11	0	0.127707	0	0	0	0	SPADE
6285x5435	6285	5435	1	0	0	0.885316	0.0733891	0	0	0	0.0412946	0	0	SPADE
3735x6713	3735	6713	2	0	0	0.238804	0.68254	3.87558073878785e-11	0	0.0786555	0	0	0	SPADE
5323x4941	5323	4941	0	0	0	0.180298	0	0.601717	0	0	0	0.153351	0.0646332	SPADE
7134x5337	7134	5337	3	0.620369	0	0.156056	0.0155343	0	0.208041	0	0	0	0	SPADE
5718x6025	5718	6025	3	0.385317	0	0.271737	0.0682465	0	0.2747	0	0	0	0	SPADE
6059x5040	6059	5040	1	0	0	0.854929	0.122632	0	0	0	0.0224395	0	0	SPADE
5945x5434	5945	5434	1	0	0	0.548775	0.417432	0	0	0	0.0337927	0	0	SPADE
7191x4844	7191	4844	2	0	0	0.393258	0.581725	6.70234537770648e-11	0	0.0250178	0	0	0	SPADE
6002x5533	6002	5533	1	0	0	0.561349	0.357076	0	0	0	0.0815749	0	0	SPADE
5096x5335	5096	5335	0	0	0	0.255882	0	0.457556	0	0	0	0.178626	0.107935	SPADE
4359x6221	4359	6221	3	0.347736	0	0.294895	0.136806	0	0.220563	0	0	0	0	SPADE
4868x6517	4868	6517	0	0	0	0.428136	0	0.416548	0	0	0	0.134641	0.0206752	SPADE
6963x6224	6963	6224	0	0	0	0.275397	0	0.586805	0	0	0	0.100201	0.0375974	SPADE
3680x5826	3680	5826	2	0	0	0.118702	0.847255	6.25517470418468e-08	0	0.0340432	0	0	0	SPADE
5832x5434	5832	5434	3	0.442661	0	0.250695	0.0882025	0	0.218442	0	0	0	0	SPADE
3510x5333	3510	5333	2	0	0	0.239886	0.675025	5.70064757013341e-09	0	0.0850884	0	0	0	SPADE
4418x4152	4418	4152	2	0	0	0.376225	0.537715	4.46126405144203e-10	0	0.0860598	0	0	0	SPADE
4644x4546	4644	4546	1	0	0	0.524872	0.452213	0	0	0	0.0229143	0	0	SPADE
2774x5825	2774	5825	0	0	0	0.226482	0	0.538374	0	0	0	0.121444	0.113701	SPADE
4358x7009	4358	7009	2	0	0	0.429467	0.417593	0.0238184	0	0.129121	0	0	0	SPADE
4927x4645	4927	4645	3	0.57355	0	0.219264	0.0651962	0	0.141989	0	0	0	0	SPADE
3510x5530	3510	5530	2	0	0	0.227892	0.69139	1.21361196079841e-10	0	0.080718	0	0	0	SPADE
3850x5531	3850	5531	3	0.566041	0	0.211994	0.0754968	0	0.146468	0	0	0	0	SPADE
7417x5633	7417	5633	2	0	0	0.319739	0.647449	1.74220436656989e-10	0	0.0328121	0	0	0	SPADE
4642x5729	4642	5729	3	0.336141	0	0.333999	0.0742083	0	0.255651	0	0	0	0	SPADE
5322x5335	5322	5335	2	0	0	0.325302	0.552629	0.00454638	0	0.117523	0	0	0	SPADE
6965x5041	6965	5041	1	0	0	0.908702	0.0816154	0	0	0	0.00968218	0	0	SPADE
4643x4743	4643	4743	1	0	0	0.467958	0.430761	0	0	0	0.101281	0	0	SPADE
6566x6913	6566	6913	0	0	0	0.332395	0	0.518658	0	0	0	0.143715	0.00523255	SPADE
4811x6615	4811	6615	0	0	0	0.442454	0	0.345009	0	0	0	0.161196	0.0513413	SPADE
5265x5631	5265	5631	0	0	0	0.381029	0	0.325615	0	0	0	0.140116	0.15324	SPADE
7192x4647	7192	4647	2	0	0	0.474745	0.476666	1.12548126054906e-09	0	0.0485898	0	0	0	SPADE
5890x4153	5890	4153	2	0	0	0.292359	0.68321	2.1881374113644e-10	0	0.0244306	0	0	0	SPADE
3056x6121	3056	6121	0	0	0	0.15689	0	0.71021	0	0	0	0.108235	0.0246653	SPADE
6229x4548	6229	4548	1	0	0	0.494091	0.359238	0	0	0	0.146671	0	0	SPADE
6513x4056	6513	4056	2	0	0	0.35532	0.479487	3.06269327968067e-12	0	0.165193	0	0	0	SPADE
6680x6519	6680	6519	2	0	0	0.384456	0.533901	4.6304999092332e-10	0	0.0816432	0	0	0	SPADE
6907x6322	6907	6322	0	0	0	0.368894	0	0.428455	0	0	0	0.144698	0.0579529	SPADE
3907x5038	3907	5038	1	0	0	0.520981	0.299612	0	0	0	0.179407	0	0	SPADE
6001x5730	6001	5730	1	0	0	0.840073	0.123368	0	0	0	0.0365591	0	0	SPADE
6400x4055	6400	4055	2	0	0	0.39943	0.420756	0.0128574	0	0.166957	0	0	0	SPADE
6963x6618	6963	6618	0	0	0	0.2892	0	0.605916	0	0	0	0.087869	0.0170157	SPADE
7304x5436	7304	5436	2	0	0	0.438817	0.438241	0.00642202	0	0.11652	0	0	0	SPADE
5662x5533	5662	5533	3	0.435457	0	0.221993	0.106822	0	0.235729	0	0	0	0	SPADE
5547x6912	5547	6912	2	0	0	0.260361	0.621731	0.000362001	0	0.117546	0	0	0	SPADE
4473x5630	4473	5630	1	0	0	0.595788	0.251193	0	0	0	0.15302	0	0	SPADE
3623x5530	3623	5530	2	0	0	0.351762	0.606446	1.07788220349684e-09	0	0.0417919	0	0	0	SPADE
6513x4253	6513	4253	3	0.481197	0	0.286596	0.100254	0	0.131953	0	0	0	0	SPADE
4585x6418	4585	6418	2	0	0	0.407613	0.548013	0.0131028	0	0.0312714	0	0	0	SPADE
4813x5039	4813	5039	3	0.409719	0	0.268064	0.100098	0	0.222119	0	0	0	0	SPADE
3341x5037	3341	5037	2	0	0	0.375705	0.552827	1.45397098762449e-10	0	0.0714682	0	0	0	SPADE
6397x6420	6397	6420	3	0.654757	0	0.200969	0.021273	0	0.123001	0	0	0	0	SPADE
4019x6418	4019	6418	1	0	0	0.630281	0.301638	0	0	0	0.0680815	0	0	SPADE
5096x4744	5096	4744	2	0	0	0.406983	0.484103	0.00035807	0	0.108556	0	0	0	SPADE
5832x5237	5832	5237	3	0.717553	0	0.16984	0.00159598	0	0.111012	0	0	0	0	SPADE
3625x4348	3625	4348	2	0	0	0.298702	0.588752	3.49920872466899e-10	0	0.112546	0	0	0	SPADE
4529x5728	4529	5728	3	0.324922	0	0.346158	0.114758	0	0.214162	0	0	0	0	SPADE
6510x7011	6510	7011	0	0	0	0.270953	0	0.639162	0	0	0	0.080453	0.00943246	SPADE
4415x6714	4415	6714	0	0	0	0.390625	0	0.35658	0	0	0	0.140776	0.112018	SPADE
5040x4842	5040	4842	2	0	0	0.474147	0.447017	0.0104614	0	0.0683749	0	0	0	SPADE
6454x6322	6454	6322	2	0	0	0.391993	0.553183	0.00426025	0	0.0505636	0	0	0	SPADE
4132x6615	4132	6615	2	0	0	0.390861	0.534846	3.80059691627501e-11	0	0.0742934	0	0	0	SPADE
6567x6322	6567	6322	2	0	0	0.356303	0.639274	1.13166775192257e-10	0	0.00442288	0	0	0	SPADE
7021x5731	7021	5731	2	0	0	0.157393	0.831433	9.78517991654054e-11	0	0.0111741	0	0	0	SPADE
2831x5332	2831	5332	0	0	0	0.234854	0	0.621096	0	0	0	0.0633328	0.0807179	SPADE
7022x4352	7022	4352	2	0	0	0.155134	0.799662	1.61403132868101e-10	0	0.0452041	0	0	0	SPADE
6230x4154	6230	4154	3	0.520113	0	0.203826	0.0280673	0	0.247994	0	0	0	0	SPADE
3114x5234	3114	5234	0	0	0	0.295361	0	0.476312	0	0	0	0.184913	0.043414	SPADE
6567x5928	6567	5928	2	0	0	0.356553	0.492477	0.00455228	0	0.146418	0	0	0	SPADE
4077x4743	4077	4743	1	0	0	0.500524	0.351141	0	0	0	0.148335	0	0	SPADE
3509x6516	3509	6516	2	0	0	0.161925	0.801064	1.21463702032639e-10	0	0.0370111	0	0	0	SPADE
5776x4547	5776	4547	3	0.451284	0	0.250612	0.0450709	0	0.253033	0	0	0	0	SPADE
5436x4941	5436	4941	0	0	0	0.308974	0	0.561681	0	0	0	0.103885	0.02546	SPADE
6623x6617	6623	6617	2	0	0	0.274746	0.621299	0.0109065	0	0.0930486	0	0	0	SPADE
4472x5827	4472	5827	1	0	0	0.698076	0.287717	0	0	0	0.0142072	0	0	SPADE
5946x4449	5946	4449	3	0.427793	0	0.287252	0.135339	0	0.149615	0	0	0	0	SPADE
3849x6319	3849	6319	1	0	0	0.561193	0.326232	0	0	0	0.112575	0	0	SPADE
5774x6321	5774	6321	1	0	0	0.723264	0.223157	0	0	0	0.0535785	0	0	SPADE
5831x6025	5831	6025	1	0	0	0.485531	0.483916	0	0	0	0.0305531	0	0	SPADE
5435x6124	5435	6124	2	0	0	0.323251	0.62139	1.1993502378412e-10	0	0.0553587	0	0	0	SPADE
5944x6420	5944	6420	1	0	0	0.610175	0.301101	0	0	0	0.088724	0	0	SPADE
3000x6022	3000	6022	0	0	0	0.313425	0	0.51455	0	0	0	0.155671	0.0163549	SPADE
6227x6321	6227	6321	1	0	0	0.787791	0.190849	0	0	0	0.02136	0	0	SPADE
5323x4350	5323	4350	0	0	0	0.336766	0	0.488514	0	0	0	0.134232	0.0404872	SPADE
7417x5830	7417	5830	0	0	0	0.224308	0	0.456857	0	0	0	0.194474	0.124361	SPADE
5266x5434	5266	5434	0	0	0	0.413384	0	0.360874	0	0	0	0.179809	0.0459337	SPADE
6229x4942	6229	4942	1	0	0	0.619515	0.351667	0	0	0	0.028818	0	0	SPADE
7076x6618	7076	6618	0	0	0	0.190484	0	0.576685	0	0	0	0.163346	0.0694845	SPADE
4529x5925	4529	5925	3	0.360427	0	0.271391	0.071243	0	0.296939	0	0	0	0	SPADE
4926x5236	4926	5236	2	0	0	0.407442	0.491043	0.00272282	0	0.0987923	0	0	0	SPADE
3453x6220	3453	6220	2	0	0	0.418851	0.520386	0.000672208	0	0.0600905	0	0	0	SPADE
3341x4643	3341	4643	2	0	0	0.378954	0.488462	1.94754174599382e-10	0	0.132584	0	0	0	SPADE
4585x6812	4585	6812	0	0	0	0.267669	0	0.482415	0	0	0	0.19784	0.0520765	SPADE
5547x7109	5547	7109	0	0	0	0.146933	0	0.742076	0	0	0	0.106082	0.00490844	SPADE
6908x4746	6908	4746	3	0.461138	0	0.322795	0.0464661	0	0.169601	0	0	0	0	SPADE
5096x4941	5096	4941	2	0	0	0.424783	0.441386	1.70153589625369e-11	0	0.133831	0	0	0	SPADE
5946x4646	5946	4646	1	0	0	0.762382	0.114978	0	0	0	0.122639	0	0	SPADE
6284x6420	6284	6420	1	0	0	0.456565	0.404896	0	0	0	0.138539	0	0	SPADE
6908x5534	6908	5534	2	0	0	0.19518	0.741997	3.0236634308045e-10	0	0.062823	0	0	0	SPADE
5549x5335	5549	5335	2	0	0	0.429206	0.536295	1.47312948814813e-11	0	0.0344996	0	0	0	SPADE
7304x5830	7304	5830	2	0	0	0.428467	0.412525	1.36111646356229e-10	0	0.159008	0	0	0	SPADE
3339x6220	3339	6220	2	0	0	0.373067	0.458679	9.09334707657535e-10	0	0.168254	0	0	0	SPADE
3452x6417	3452	6417	2	0	0	0.38799	0.519439	7.16557688477964e-11	0	0.0925708	0	0	0	SPADE
5379x5237	5379	5237	2	0	0	0.401533	0.389685	0.0115446	0	0.197238	0	0	0	SPADE
3058x4742	3058	4742	0	0	0	0.177057	0	0.627078	0	0	0	0.176604	0.0192604	SPADE
4188x6910	4188	6910	0	0	0	0.269258	0	0.643884	0	0	0	0.0553944	0.0314628	SPADE
2830x5530	2830	5530	0	0	0	0.228387	0	0.538985	0	0	0	0.176542	0.0560863	SPADE
7474x5337	7474	5337	2	0	0	0.377098	0.544932	1.61723649101113e-10	0	0.0779697	0	0	0	SPADE
4018x6615	4018	6615	2	0	0	0.132613	0.864278	1.92440514695464e-11	0	0.00310967	0	0	0	SPADE
4529x5531	4529	5531	3	0.631558	0	0.190098	0.00700393	0	0.171341	0	0	0	0	SPADE
3566x6417	3566	6417	2	0	0	0.203803	0.791623	1.64030180239801e-10	0	0.00457392	0	0	0	SPADE
3849x5925	3849	5925	1	0	0	0.908624	0.0847466	0	0	0	0.0066299	0	0	SPADE
5944x6026	5944	6026	1	0	0	0.643927	0.247746	0	0	0	0.108327	0	0	SPADE
6569x4154	6569	4154	2	0	0	0.373609	0.473157	1.08012005114823e-10	0	0.153234	0	0	0	SPADE
5718x6222	5718	6222	3	0.456327	0	0.185409	0.0813767	0	0.276888	0	0	0	0	SPADE
4644x4349	4644	4349	1	0	0	0.544972	0.278286	0	0	0	0.176742	0	0	SPADE
6286x4449	6286	4449	1	0	0	0.53726	0.352954	0	0	0	0.109786	0	0	SPADE
5889x4745	5889	4745	3	0.493114	0	0.179213	0.0146391	0	0.313034	0	0	0	0	SPADE
3851x3954	3851	3954	0	0	0	0.244345	0	0.487118	0	0	0	0.130471	0.138067	SPADE
5889x4942	5889	4942	3	0.607974	0	0.193536	0.0434034	0	0.155086	0	0	0	0	SPADE
3453x5826	3453	5826	2	0	0	0.485513	0.446223	1.1834430068286e-10	0	0.0682646	0	0	0	SPADE
6397x6223	6397	6223	3	0.495897	0	0.272927	0.0961283	0	0.135048	0	0	0	0	SPADE
4417x4743	4417	4743	1	0	0	0.816618	0.146437	0	0	0	0.0369449	0	0	SPADE
7134x5731	7134	5731	2	0	0	0.400268	0.577886	3.48100249212081e-10	0	0.0218453	0	0	0	SPADE
7474x4943	7474	4943	0	0	0	0.10997	0	0.677235	0	0	0	0.204939	0.00785617	SPADE
6624x6223	6624	6223	2	0	0	0.277525	0.697715	3.99090878066819e-09	0	0.0247606	0	0	0	SPADE
4983x4744	4983	4744	3	0.499942	0	0.219927	0.056788	0	0.223344	0	0	0	0	SPADE
7475x4746	7475	4746	0	0	0	0.202409	0	0.652651	0	0	0	0.124659	0.02028	SPADE
5321x6912	5321	6912	0	0	0	0.296642	0	0.450228	0	0	0	0.217291	0.0358381	SPADE
5152x6025	5152	6025	0	0	0	0.237823	0	0.557843	0	0	0	0.143456	0.060878	SPADE
3114x4840	3114	4840	0	0	0	0.204773	0	0.664872	0	0	0	0.0752547	0.0550997	SPADE
5663x4547	5663	4547	2	0	0	0.418384	0.513913	8.66614986007228e-11	0	0.0677026	0	0	0	SPADE
6286x4252	6286	4252	1	0	0	0.622142	0.234635	0	0	0	0.143223	0	0	SPADE
6456x4351	6456	4351	1	0	0	0.59883	0.340892	0	0	0	0.0602782	0	0	SPADE
4641x6517	4641	6517	2	0	0	0.307683	0.590442	0.00899	0	0.0928848	0	0	0	SPADE
3681x4447	3681	4447	2	0	0	0.310745	0.545168	0.00556477	0	0.138523	0	0	0	SPADE
6681x5337	6681	5337	1	0	0	0.599379	0.278156	0	0	0	0.122465	0	0	SPADE
6396x7011	6396	7011	0	0	0	0.177494	0	0.643271	0	0	0	0.141637	0.0375976	SPADE
6795x4943	6795	4943	1	0	0	0.672664	0.274427	0	0	0	0.0529089	0	0	SPADE
4020x5235	4020	5235	1	0	0	0.635179	0.217612	0	0	0	0.147209	0	0	SPADE
4869x5926	4869	5926	0	0	0	0.253323	0	0.484998	0	0	0	0.188335	0.0733435	SPADE
7078x5041	7078	5041	3	0.520438	0	0.226927	0.110936	0	0.141699	0	0	0	0	SPADE
6453x6716	6453	6716	2	0	0	0.286356	0.665296	7.06769210395381e-11	0	0.0483481	0	0	0	SPADE
6456x4154	6456	4154	2	0	0	0.348881	0.546715	7.90580597910591e-11	0	0.104404	0	0	0	SPADE
7588x5141	7588	5141	0	0	0	0.328546	0	0.367453	0	0	0	0.153614	0.150388	SPADE
5491x6025	5491	6025	2	0	0	0.469267	0.432804	0.0092069	0	0.0887223	0	0	0	SPADE
4642x5926	4642	5926	2	0	0	0.365054	0.603049	3.29280459351928e-11	0	0.0318966	0	0	0	SPADE
7190x6421	7190	6421	0	0	0	0.371897	0	0.348702	0	0	0	0.129854	0.149547	SPADE
2945x4741	2945	4741	0	0	0	0.177374	0	0.645781	0	0	0	0.146642	0.0302031	SPADE
7531x4845	7531	4845	0	0	0	0.316529	0	0.42475	0	0	0	0.183191	0.0755301	SPADE
4360x4644	4360	4644	1	0	0	0.515192	0.38902	0	0	0	0.0957876	0	0	SPADE
4925x6616	4925	6616	0	0	0	0.192516	0	0.642477	0	0	0	0.14847	0.0165375	SPADE
6114x6124	6114	6124	1	0	0	0.460315	0.331496	0	0	0	0.208189	0	0	SPADE
5096x5532	5096	5532	0	0	0	0.176261	0	0.721424	0	0	0	0.0525958	0.0497192	SPADE
6681x5731	6681	5731	2	0	0	0.444095	0.542808	3.95122204822548e-10	0	0.0130975	0	0	0	SPADE
5491x6813	5491	6813	0	0	0	0.269538	0	0.52774	0	0	0	0.123632	0.0790901	SPADE
4361x4250	4361	4250	1	0	0	0.519824	0.298022	0	0	0	0.182155	0	0	SPADE
3794x4644	3794	4644	1	0	0	0.482673	0.409339	0	0	0	0.107988	0	0	SPADE
6852x4844	6852	4844	1	0	0	0.798203	0.139888	0	0	0	0.0619092	0	0	SPADE
6284x6617	6284	6617	1	0	0	0.582047	0.326695	0	0	0	0.0912583	0	0	SPADE
4304x4349	4304	4349	1	0	0	0.574993	0.321249	0	0	0	0.103758	0	0	SPADE
7133x6322	7133	6322	0	0	0	0.185632	0	0.646781	0	0	0	0.108431	0.0591558	SPADE
6624x5829	6624	5829	2	0	0	0.32906	0.49361	0.0122203	0	0.165109	0	0	0	SPADE
7418x5042	7418	5042	2	0	0	0.38271	0.532498	6.21062385275542e-11	0	0.0847916	0	0	0	SPADE
4813x5236	4813	5236	3	0.621745	0	0.207693	0.00367781	0	0.166884	0	0	0	0	SPADE
3623x5925	3623	5925	2	0	0	0.307195	0.627049	2.42929124827843e-11	0	0.0657555	0	0	0	SPADE
6794x6125	6794	6125	2	0	0	0.251098	0.622322	8.89723492928707e-10	0	0.12658	0	0	0	SPADE
3681x4644	3681	4644	3	0.344763	0	0.326657	0.15642	0	0.172161	0	0	0	0	SPADE
4075x6516	4075	6516	3	0.594629	0	0.194555	0.0037727	0	0.207043	0	0	0	0	SPADE
6114x6518	6114	6518	1	0	0	0.912254	0.0532709	0	0	0	0.0344752	0	0	SPADE
6796x4351	6796	4351	2	0	0	0.318885	0.608002	2.81387039907142e-10	0	0.0731131	0	0	0	SPADE
5321x6715	5321	6715	0	0	0	0.318904	0	0.407408	0	0	0	0.21837	0.0553184	SPADE
3850x5137	3850	5137	1	0	0	0.625612	0.220496	0	0	0	0.153893	0	0	SPADE
7190x6224	7190	6224	0	0	0	0.260603	0	0.489563	0	0	0	0.182958	0.0668756	SPADE
6626x4450	6626	4450	3	0.403853	0	0.285741	0.101707	0	0.2087	0	0	0	0	SPADE
5208x6320	5208	6320	0	0	0	0.200252	0	0.62523	0	0	0	0.130934	0.0435847	SPADE
3851x4742	3851	4742	1	0	0	0.485358	0.318708	0	0	0	0.195934	0	0	SPADE
5209x5532	5209	5532	0	0	0	0.242021	0	0.642871	0	0	0	0.0729767	0.0421317	SPADE
6230x3957	6230	3957	0	0	0	0.180654	0	0.624915	0	0	0	0.134755	0.0596767	SPADE
4754x6911	4754	6911	0	0	0	0.264627	0	0.393774	0	0	0	0.173003	0.168597	SPADE
6342x4745	6342	4745	1	0	0	0.681789	0.304421	0	0	0	0.0137896	0	0	SPADE
7305x5042	7305	5042	2	0	0	0.426404	0.445973	1.72042191341881e-10	0	0.127623	0	0	0	SPADE
5153x4645	5153	4645	2	0	0	0.399064	0.509807	0.000141117	0	0.0909878	0	0	0	SPADE
6000x7109	6000	7109	0	0	0	0.194489	0	0.608077	0	0	0	0.139603	0.0578316	SPADE
5830x6814	5830	6814	2	0	0	0.296188	0.694037	8.45334766883838e-12	0	0.00977522	0	0	0	SPADE
6795x5140	6795	5140	1	0	0	0.772661	0.210087	0	0	0	0.0172515	0	0	SPADE
3226x6023	3226	6023	0	0	0	0.204582	0	0.64584	0	0	0	0.10588	0.0436971	SPADE
5888x5927	5888	5927	1	0	0	0.615187	0.342644	0	0	0	0.0421694	0	0	SPADE
6682x4351	6682	4351	2	0	0	0.467199	0.509623	1.04856699066268e-10	0	0.0231783	0	0	0	SPADE
3284x5333	3284	5333	2	0	0	0.2069	0.784429	1.01295905539489e-10	0	0.0086702	0	0	0	SPADE
3340x5629	3340	5629	2	0	0	0.238153	0.734069	0.00254143	0	0.0252371	0	0	0	SPADE
6286x4646	6286	4646	1	0	0	0.695942	0.162002	0	0	0	0.142055	0	0	SPADE
5209x5335	5209	5335	0	0	0	0.384426	0	0.408033	0	0	0	0.147538	0.060002	SPADE
4531x3955	4531	3955	0	0	0	0.198479	0	0.665833	0	0	0	0.110174	0.0255142	SPADE
4644x3955	4644	3955	0	0	0	0.282179	0	0.577249	0	0	0	0.102382	0.0381895	SPADE
4247x4841	4247	4841	1	0	0	0.704743	0.200755	0	0	0	0.094502	0	0	SPADE
6681x5534	6681	5534	3	0.707864	0	0.195443	0.00338661	0	0.0933065	0	0	0	0	SPADE
7020x6519	7020	6519	0	0	0	0.159128	0	0.777273	0	0	0	0.0605178	0.00308163	SPADE
3398x4742	3398	4742	2	0	0	0.263695	0.649084	2.76787915434344e-11	0	0.0872213	0	0	0	SPADE
5945x5040	5945	5040	1	0	0	0.435122	0.382102	0	0	0	0.182776	0	0	SPADE
5832x4843	5832	4843	3	0.511088	0	0.226694	0.112764	0	0.149454	0	0	0	0	SPADE
7304x5633	7304	5633	2	0	0	0.372273	0.49538	0.00591856	0	0.126429	0	0	0	SPADE
5151x6616	5151	6616	0	0	0	0.166527	0	0.754183	0	0	0	0.0656806	0.0136101	SPADE
4528x6714	4528	6714	0	0	0	0.231971	0	0.591903	0	0	0	0.148106	0.0280199	SPADE
3737x4939	3737	4939	1	0	0	0.469876	0.351235	0	0	0	0.178889	0	0	SPADE
3058x4939	3058	4939	0	0	0	0.286789	0	0.42073	0	0	0	0.140299	0.152182	SPADE
4926x5039	4926	5039	2	0	0	0.385399	0.522371	3.60675986685301e-11	0	0.0922303	0	0	0	SPADE
5774x6912	5774	6912	2	0	0	0.368386	0.470758	2.16059202516058e-10	0	0.160856	0	0	0	SPADE
3964x4940	3964	4940	1	0	0	0.641475	0.335051	0	0	0	0.023474	0	0	SPADE
4529x5334	4529	5334	1	0	0	0.930064	0.058148	0	0	0	0.0117875	0	0	SPADE
7135x5140	7135	5140	3	0.722389	0	0.159274	0.0239782	0	0.0943581	0	0	0	0	SPADE
4075x6910	4075	6910	0	0	0	0.279873	0	0.53859	0	0	0	0.120813	0.0607245	SPADE
5605x6025	5605	6025	3	0.48527	0	0.252451	0.00504799	0	0.257231	0	0	0	0	SPADE
3170x5333	3170	5333	2	0	0	0.517663	0.44533	1.23636779933503e-10	0	0.0370069	0	0	0	SPADE
5946x4843	5946	4843	1	0	0	0.730011	0.20177	0	0	0	0.0682194	0	0	SPADE
2944x4938	2944	4938	0	0	0	0.174903	0	0.655918	0	0	0	0.146228	0.0229512	SPADE
5266x4842	5266	4842	0	0	0	0.250928	0	0.455739	0	0	0	0.217368	0.0759651	SPADE
6569x4351	6569	4351	3	0.641089	0	0.213568	0.0248036	0	0.120539	0	0	0	0	SPADE
3113x5825	3113	5825	0	0	0	0.293336	0	0.4647	0	0	0	0.149191	0.0927729	SPADE
6227x6913	6227	6913	2	0	0	0.433741	0.490146	0.00160363	0	0.0745091	0	0	0	SPADE
6965x5238	6965	5238	3	0.353509	0	0.31794	0.100481	0	0.22807	0	0	0	0	SPADE
3851x4151	3851	4151	2	0	0	0.200678	0.765833	8.20982874569999e-05	0	0.0334071	0	0	0	SPADE
5944x6814	5944	6814	2	0	0	0.24089	0.698196	6.50455329232986e-11	0	0.0609136	0	0	0	SPADE
6115x5730	6115	5730	1	0	0	0.702651	0.234059	0	0	0	0.0632906	0	0	SPADE
5264x6419	5264	6419	0	0	0	0.296505	0	0.501948	0	0	0	0.129344	0.0722032	SPADE
4870x4941	4870	4941	3	0.649958	0	0.171565	0.00280086	0	0.175676	0	0	0	0	SPADE
6739x4056	6739	4056	0	0	0	0.190625	0	0.727173	0	0	0	0.070832	0.0113692	SPADE
4925x6221	4925	6221	0	0	0	0.212492	0	0.557304	0	0	0	0.209741	0.0204631	SPADE
3341x4249	3341	4249	0	0	0	0.175174	0	0.53309	0	0	0	0.273768	0.0179682	SPADE
5323x4547	5323	4547	0	0	0	0.207261	0	0.684792	0	0	0	0.0851624	0.0227842	SPADE
4982x5532	4982	5532	2	0	0	0.360314	0.507818	0.000306833	0	0.131561	0	0	0	SPADE
3510x5924	3510	5924	2	0	0	0.433114	0.541512	4.14207857080094e-11	0	0.025374	0	0	0	SPADE
5493x4252	5493	4252	0	0	0	0.319754	0	0.414085	0	0	0	0.10672	0.159441	SPADE
5549x5138	5549	5138	2	0	0	0.459471	0.36971	1.7369068377928e-12	0	0.170819	0	0	0	SPADE
3795x4250	3795	4250	2	0	0	0.20874	0.733084	2.92289267526463e-11	0	0.0581763	0	0	0	SPADE
3963x5334	3963	5334	1	0	0	0.553278	0.338686	0	0	0	0.108035	0	0	SPADE
6625x5238	6625	5238	1	0	0	0.546656	0.269294	0	0	0	0.18405	0	0	SPADE
6454x5928	6454	5928	3	0.652915	0	0.223466	1.93052656855614e-10	0	0.123618	0	0	0	0	SPADE
7248x4943	7248	4943	2	0	0	0.299594	0.65539	3.9431929125447e-13	0	0.0450159	0	0	0	SPADE
5607x4252	5607	4252	0	0	0	0.298078	0	0.522823	0	0	0	0.126887	0.0522127	SPADE
5775x5730	5775	5730	1	0	0	0.5205	0.281284	0	0	0	0.198216	0	0	SPADE
3228x4446	3228	4446	0	0	0	0.272368	0	0.496423	0	0	0	0.152477	0.0787328	SPADE
4358x6615	4358	6615	2	0	0	0.396621	0.532944	0.0141539	0	0.056281	0	0	0	SPADE
5492x5040	5492	5040	2	0	0	0.423384	0.49625	0.0011423	0	0.0792232	0	0	0	SPADE
4473x5039	4473	5039	1	0	0	0.597511	0.389935	0	0	0	0.0125545	0	0	SPADE
6908x4943	6908	4943	1	0	0	0.507983	0.484318	0	0	0	0.00769879	0	0	SPADE
4303x5334	4303	5334	1	0	0	0.484115	0.319167	0	0	0	0.196719	0	0	SPADE
2944x5727	2944	5727	0	0	0	0.374737	0	0.434018	0	0	0	0.146839	0.0444055	SPADE
7530x5830	7530	5830	0	0	0	0.187954	0	0.646256	0	0	0	0.110125	0.0556656	SPADE
4302x6713	4302	6713	2	0	0	0.17571	0.811324	1.59484599215419e-10	0	0.0129663	0	0	0	SPADE
4473x5433	4473	5433	1	0	0	0.492392	0.411058	0	0	0	0.0965494	0	0	SPADE
6399x4450	6399	4450	1	0	0	0.689542	0.218856	0	0	0	0.0916022	0	0	SPADE
5889x4548	5889	4548	3	0.296103	0	0.376405	0.0994897	0	0.228002	0	0	0	0	SPADE
6340x6519	6340	6519	3	0.376261	0	0.344674	0.0919564	0	0.187109	0	0	0	0	SPADE
6625x4647	6625	4647	1	0	0	0.501586	0.290605	0	0	0	0.20781	0	0	SPADE
5152x5434	5152	5434	0	0	0	0.23294	0	0.606725	0	0	0	0.112141	0.0481934	SPADE
6682x4745	6682	4745	1	0	0	0.559867	0.349305	0	0	0	0.0908284	0	0	SPADE
6624x6026	6624	6026	2	0	0	0.438103	0.549557	3.73914288753961e-10	0	0.0123393	0	0	0	SPADE
4586x5433	4586	5433	3	0.761239	0	0.146045	0.0320503	0	0.0606664	0	0	0	0	SPADE
6397x6814	6397	6814	2	0	0	0.403873	0.48771	7.72497326975208e-11	0	0.108416	0	0	0	SPADE
3511x4151	3511	4151	0	0	0	0.330682	0	0.330905	0	0	0	0.141687	0.196726	SPADE
7305x4845	7305	4845	2	0	0	0.304226	0.553999	0.00735586	0	0.134419	0	0	0	SPADE
5436x4547	5436	4547	0	0	0	0.253275	0	0.488191	0	0	0	0.122015	0.136519	SPADE
7247x6323	7247	6323	0	0	0	0.325599	0	0.524278	0	0	0	0.123903	0.0262204	SPADE
6283x7011	6283	7011	0	0	0	0.323275	0	0.488067	0	0	0	0.124604	0.0640541	SPADE
4473x5236	4473	5236	1	0	0	0.72558	0.152603	0	0	0	0.121817	0	0	SPADE
4927x4448	4927	4448	3	0.455401	0	0.334493	0.0334202	0	0.176685	0	0	0	0	SPADE
3509x6121	3509	6121	2	0	0	0.512655	0.481471	4.527049571982e-11	0	0.00587462	0	0	0	SPADE
4698x6812	4698	6812	0	0	0	0.158486	0	0.743651	0	0	0	0.0807871	0.0170762	SPADE
4757x4743	4757	4743	1	0	0	0.492413	0.310837	0	0	0	0.19675	0	0	SPADE
6512x4450	6512	4450	1	0	0	0.675447	0.305685	0	0	0	0.0188683	0	0	SPADE
4868x6320	4868	6320	0	0	0	0.293451	0	0.498534	0	0	0	0.116326	0.091689	SPADE
3396x6318	3396	6318	2	0	0	0.186422	0.758112	2.8743520619292e-10	0	0.0554661	0	0	0	SPADE
4757x4546	4757	4546	1	0	0	0.649384	0.254018	0	0	0	0.0965986	0	0	SPADE
4927x4054	4927	4054	0	0	0	0.154117	0	0.681563	0	0	0	0.156052	0.00826781	SPADE
5151x6222	5151	6222	0	0	0	0.34222	0	0.378517	0	0	0	0.156226	0.123038	SPADE
4021x4644	4021	4644	1	0	0	0.534706	0.398326	0	0	0	0.066968	0	0	SPADE
7191x5042	7191	5042	2	0	0	0.481975	0.501594	1.56457209500415e-10	0	0.0164308	0	0	0	SPADE
7190x6027	7190	6027	0	0	0	0.320101	0	0.510928	0	0	0	0.144253	0.0247182	SPADE
4245x7009	4245	7009	0	0	0	0.338696	0	0.471929	0	0	0	0.164688	0.0246866	SPADE
7360x6126	7360	6126	0	0	0	0.255385	0	0.502955	0	0	0	0.131232	0.110428	SPADE
6455x5336	6455	5336	1	0	0	0.54702	0.448224	0	0	0	0.00475624	0	0	SPADE
5037x7010	5037	7010	0	0	0	0.205357	0	0.536202	0	0	0	0.245092	0.0133494	SPADE
4077x5137	4077	5137	1	0	0	0.785354	0.20248	0	0	0	0.0121653	0	0	SPADE
4812x5827	4812	5827	0	0	0	0.181084	0	0.678422	0	0	0	0.114653	0.0258406	SPADE
4701x4251	4701	4251	1	0	0	0.735987	0.251953	0	0	0	0.0120597	0	0	SPADE
5154x4251	5154	4251	0	0	0	0.348266	0	0.383295	0	0	0	0.183013	0.0854255	SPADE
3000x5628	3000	5628	0	0	0	0.251233	0	0.461631	0	0	0	0.191387	0.0957486	SPADE
5378x6419	5378	6419	0	0	0	0.253963	0	0.576664	0	0	0	0.137579	0.0317928	SPADE
5662x5730	5662	5730	3	0.533753	0	0.202656	0.0292198	0	0.234371	0	0	0	0	SPADE
4359x6024	4359	6024	1	0	0	0.640364	0.311439	0	0	0	0.0481963	0	0	SPADE
4698x6418	4698	6418	0	0	0	0.252363	0	0.496778	0	0	0	0.224634	0.0262246	SPADE
5153x5039	5153	5039	0	0	0	0.178316	0	0.56215	0	0	0	0.242152	0.0173819	SPADE
6681x5928	6681	5928	2	0	0	0.459627	0.468754	0.00618856	0	0.0654298	0	0	0	SPADE
4415x6319	4415	6319	2	0	0	0.333565	0.615947	8.42136023616226e-12	0	0.0504881	0	0	0	SPADE
3679x6023	3679	6023	2	0	0	0.19435	0.719492	0.0039204	0	0.0822374	0	0	0	SPADE
5548x5927	5548	5927	3	0.529613	0	0.288039	0.0260687	0	0.15628	0	0	0	0	SPADE
7190x5830	7190	5830	2	0	0	0.224419	0.702131	1.49716803460412e-11	0	0.0734505	0	0	0	SPADE
3624x4742	3624	4742	3	0.404424	0	0.247619	0.0637264	0	0.28423	0	0	0	0	SPADE
3227x5431	3227	5431	2	0	0	0.206968	0.745125	1.4360270348371e-07	0	0.0479068	0	0	0	SPADE
5491x6419	5491	6419	2	0	0	0.214892	0.780707	2.19813341529957e-12	0	0.00440046	0	0	0	SPADE
3907x4841	3907	4841	1	0	0	0.931527	0.0577399	0	0	0	0.0107327	0	0	SPADE
6964x5435	6964	5435	2	0	0	0.29098	0.667961	5.20336304144025e-11	0	0.0410586	0	0	0	SPADE
4190x5334	4190	5334	1	0	0	0.668404	0.236478	0	0	0	0.0951176	0	0	SPADE
3680x5235	3680	5235	2	0	0	0.370675	0.571707	0.00841012	0	0.0492079	0	0	0	SPADE
3680x5629	3680	5629	2	0	0	0.406521	0.513264	2.34273737811426e-12	0	0.080215	0	0	0	SPADE
5776x4942	5776	4942	3	0.499489	0	0.190185	0.029131	0	0.281195	0	0	0	0	SPADE
6057x6617	6057	6617	1	0	0	0.571671	0.355015	0	0	0	0.0733139	0	0	SPADE
4699x5236	4699	5236	3	0.416746	0	0.269056	0.023832	0	0.290366	0	0	0	0	SPADE
3622x6516	3622	6516	2	0	0	0.367007	0.588408	5.48003194672521e-10	0	0.0445849	0	0	0	SPADE
5378x5828	5378	5828	2	0	0	0.247658	0.677573	4.56510416649005e-11	0	0.0747698	0	0	0	SPADE
6116x4154	6116	4154	2	0	0	0.325958	0.61841	0.00614334	0	0.0494894	0	0	0	SPADE
4301x6911	4301	6911	0	0	0	0.269179	0	0.445011	0	0	0	0.17689	0.10892	SPADE
5266x4645	5266	4645	0	0	0	0.259195	0	0.546803	0	0	0	0.090061	0.10394	SPADE
5831x6617	5831	6617	3	0.704395	0	0.205272	1.99659618693738e-11	0	0.0903325	0	0	0	0	SPADE
6115x4942	6115	4942	1	0	0	0.547297	0.369126	0	0	0	0.0835766	0	0	SPADE
7077x5633	7077	5633	2	0	0	0.459204	0.449088	5.10743966243078e-11	0	0.0917081	0	0	0	SPADE
6001x6124	6001	6124	1	0	0	0.835147	0.132037	0	0	0	0.0328166	0	0	SPADE
3397x4939	3397	4939	2	0	0	0.310515	0.594861	1.45952575129671e-10	0	0.0946236	0	0	0	SPADE
7248x5337	7248	5337	2	0	0	0.351191	0.529393	1.09943073976125e-10	0	0.119416	0	0	0	SPADE
5549x5532	5549	5532	2	0	0	0.292585	0.689232	4.47359477367417e-11	0	0.0181833	0	0	0	SPADE
5434x7109	5434	7109	0	0	0	0.214367	0	0.511672	0	0	0	0.172616	0.101345	SPADE
4925x6024	4925	6024	0	0	0	0.376297	0	0.432834	0	0	0	0.171135	0.0197343	SPADE
4134x4841	4134	4841	1	0	0	0.509102	0.462368	0	0	0	0.0285297	0	0	SPADE
4529x6123	4529	6123	2	0	0	0.348996	0.49032	2.31459351668708e-09	0	0.160684	0	0	0	SPADE
3906x6023	3906	6023	1	0	0	0.591922	0.37268	0	0	0	0.0353979	0	0	SPADE
3737x5136	3737	5136	3	0.338562	0	0.347893	0.126118	0	0.187427	0	0	0	0	SPADE
5039x5433	5039	5433	2	0	0	0.192339	0.77822	1.01969213299133e-10	0	0.0294412	0	0	0	SPADE
4925x6419	4925	6419	0	0	0	0.31002	0	0.450464	0	0	0	0.161166	0.0783506	SPADE
6399x4252	6399	4252	1	0	0	0.774265	0.179836	0	0	0	0.0458989	0	0	SPADE
3454x5038	3454	5038	2	0	0	0.210941	0.764179	0.0161516	0	0.00872858	0	0	0	SPADE
5775x5533	5775	5533	3	0.433511	0	0.308354	0.0171362	0	0.240999	0	0	0	0	SPADE
5717x7011	5717	7011	0	0	0	0.296321	0	0.462055	0	0	0	0.205042	0.0365815	SPADE
5604x6616	5604	6616	2	0	0	0.378333	0.596578	3.22620837395802e-10	0	0.0250897	0	0	0	SPADE
5720x4055	5720	4055	0	0	0	0.151652	0	0.786328	0	0	0	0.0437065	0.0183136	SPADE
5662x5336	5662	5336	2	0	0	0.255549	0.726696	2.62354773327033e-10	0	0.0177558	0	0	0	SPADE
4641x6714	4641	6714	0	0	0	0.25314	0	0.553775	0	0	0	0.103502	0.0895833	SPADE
4868x6911	4868	6911	0	0	0	0.403741	0	0.404601	0	0	0	0.175373	0.0162859	SPADE
3738x4151	3738	4151	2	0	0	0.443514	0.426869	7.97535731065973e-11	0	0.129618	0	0	0	SPADE
5207x7109	5207	7109	0	0	0	0.175907	0	0.757082	0	0	0	0.0619524	0.00505872	SPADE
5267x4448	5267	4448	0	0	0	0.366488	0	0.447005	0	0	0	0.177656	0.00885095	SPADE
5378x6222	5378	6222	2	0	0	0.404621	0.510887	4.13377394928445e-13	0	0.0844917	0	0	0	SPADE
3511x4742	3511	4742	2	0	0	0.401393	0.398621	0.00974228	0	0.190244	0	0	0	SPADE
6002x4942	6002	4942	1	0	0	0.761185	0.189883	0	0	0	0.0489312	0	0	SPADE
6059x4646	6059	4646	1	0	0	0.9763	0.015645	0	0	0	0.00805473	0	0	SPADE
3454x5235	3454	5235	2	0	0	0.164877	0.824607	9.22192946476833e-10	0	0.0105154	0	0	0	SPADE
6623x7012	6623	7012	0	0	0	0.200368	0	0.738158	0	0	0	0.0495664	0.0119079	SPADE
5039x5236	5039	5236	2	0	0	0.323061	0.647207	4.00632675379279e-11	0	0.0297316	0	0	0	SPADE
4076x5334	4076	5334	1	0	0	0.536481	0.293065	0	0	0	0.170454	0	0	SPADE
4814x4448	4814	4448	1	0	0	0.89538	0.0850376	0	0	0	0.0195822	0	0	SPADE
5548x5730	5548	5730	3	0.388012	0	0.346875	0.0854565	0	0.179656	0	0	0	0	SPADE
3000x5431	3000	5431	0	0	0	0.215703	0	0.550414	0	0	0	0.216448	0.017435	SPADE
4587x4053	4587	4053	2	0	0	0.304622	0.642364	0.00651664	0	0.0464972	0	0	0	SPADE
6058x5434	6058	5434	1	0	0	0.878672	0.119312	0	0	0	0.0020166	0	0	SPADE
3793x5235	3793	5235	3	0.36686	0	0.28807	0.149926	0	0.195144	0	0	0	0	SPADE
7418x4845	7418	4845	0	0	0	0.284958	0	0.54885	0	0	0	0.125394	0.0407979	SPADE
5831x6222	5831	6222	1	0	0	0.579058	0.331739	0	0	0	0.0892026	0	0	SPADE
6003x4154	6003	4154	2	0	0	0.335728	0.584037	8.53132638758879e-11	0	0.0802344	0	0	0	SPADE
5719x5040	5719	5040	3	0.606308	0	0.268553	1.27525652679595e-10	0	0.125139	0	0	0	0	SPADE
4698x6221	4698	6221	2	0	0	0.284698	0.626147	2.30077395678937e-10	0	0.089155	0	0	0	SPADE
5604x6419	5604	6419	2	0	0	0.391799	0.541944	3.97731899572482e-11	0	0.0662572	0	0	0	SPADE
6625x4844	6625	4844	1	0	0	0.678802	0.17605	0	0	0	0.145148	0	0	SPADE
5773x7109	5773	7109	0	0	0	0.202033	0	0.59726	0	0	0	0.143752	0.0569554	SPADE
7473x5929	7473	5929	0	0	0	0.288204	0	0.577048	0	0	0	0.0977815	0.036966	SPADE
4415x6911	4415	6911	0	0	0	0.293108	0	0.423895	0	0	0	0.188713	0.0942838	SPADE
4133x5629	4133	5629	1	0	0	0.522503	0.293317	0	0	0	0.184181	0	0	SPADE
5434x6321	5434	6321	2	0	0	0.252047	0.725321	1.1415296720311e-10	0	0.0226327	0	0	0	SPADE
6399x4844	6399	4844	1	0	0	0.886008	0.0668366	0	0	0	0.0471552	0	0	SPADE
7078x5436	7078	5436	2	0	0	0.29587	0.559822	4.31075626977418e-10	0	0.144309	0	0	0	SPADE
6173x4449	6173	4449	1	0	0	0.804901	0.150289	0	0	0	0.0448101	0	0	SPADE
4474x4053	4474	4053	2	0	0	0.17953	0.779214	5.1011107035637e-11	0	0.0412561	0	0	0	SPADE
4303x5531	4303	5531	1	0	0	0.648972	0.232438	0	0	0	0.118589	0	0	SPADE
4585x6221	4585	6221	2	0	0	0.477624	0.485408	1.34809625387039e-10	0	0.0369673	0	0	0	SPADE
4132x6812	4132	6812	2	0	0	0.290071	0.681835	9.86736738998352e-11	0	0.0280944	0	0	0	SPADE
3622x6319	3622	6319	2	0	0	0.194308	0.783115	2.54386569797053e-10	0	0.0225767	0	0	0	SPADE
3396x5924	3396	5924	0	0	0	0.188624	0	0.579518	0	0	0	0.206211	0.025648	SPADE
3965x3954	3965	3954	0	0	0	0.299983	0	0.54001	0	0	0	0.0945094	0.0654978	SPADE
7135x4549	7135	4549	2	0	0	0.400164	0.565254	9.12745317977922e-11	0	0.0345821	0	0	0	SPADE
6228x5927	6228	5927	1	0	0	0.678804	0.293871	0	0	0	0.027325	0	0	SPADE
5944x6617	5944	6617	1	0	0	0.524119	0.424948	0	0	0	0.0509327	0	0	SPADE
5379x5631	5379	5631	2	0	0	0.35468	0.537934	0.0238655	0	0.0835207	0	0	0	SPADE
3680x5432	3680	5432	2	0	0	0.238572	0.715024	1.02862531096153e-11	0	0.0464035	0	0	0	SPADE
3624x4939	3624	4939	3	0.471916	0	0.190943	0.0479585	0	0.289183	0	0	0	0	SPADE
6115x5533	6115	5533	1	0	0	0.473546	0.39557	0	0	0	0.130884	0	0	SPADE
5265x5828	5265	5828	0	0	0	0.20701	0	0.701325	0	0	0	0.0660366	0.0256286	SPADE
4077x4940	4077	4940	1	0	0	0.548649	0.298538	0	0	0	0.152814	0	0	SPADE
4530x4940	4530	4940	1	0	0	0.832046	0.139415	0	0	0	0.0285381	0	0	SPADE
6850x6026	6850	6026	2	0	0	0.328797	0.625802	2.24673373697855e-10	0	0.0454008	0	0	0	SPADE
5719x4646	5719	4646	2	0	0	0.469419	0.336393	0.00248464	0	0.191704	0	0	0	SPADE
3113x6023	3113	6023	0	0	0	0.22485	0	0.524603	0	0	0	0.198934	0.0516125	SPADE
4587x4842	4587	4842	1	0	0	0.568596	0.408719	0	0	0	0.0226845	0	0	SPADE
5490x7207	5490	7207	0	0	0	0.200801	0	0.544321	0	0	0	0.209089	0.0457887	SPADE
4699x5433	4699	5433	3	0.56858	0	0.242646	0.0379984	0	0.150775	0	0	0	0	SPADE
6512x4647	6512	4647	1	0	0	0.730242	0.229171	0	0	0	0.0405874	0	0	SPADE
6793x6716	6793	6716	0	0	0	0.288623	0	0.551989	0	0	0	0.146239	0.0131491	SPADE
5436x4744	5436	4744	0	0	0	0.238685	0	0.555612	0	0	0	0.185265	0.0204375	SPADE
4416x5334	4416	5334	1	0	0	0.75985	0.232373	0	0	0	0.0077771	0	0	SPADE
6228x5139	6228	5139	1	0	0	0.477129	0.311872	0	0	0	0.210999	0	0	SPADE
3396x6515	3396	6515	0	0	0	0.207674	0	0.583887	0	0	0	0.14669	0.0617491	SPADE
6455x5139	6455	5139	1	0	0	0.511641	0.271633	0	0	0	0.216726	0	0	SPADE
4643x5137	4643	5137	3	0.335154	0	0.306714	0.136976	0	0.221155	0	0	0	0	SPADE
4019x5826	4019	5826	1	0	0	0.606689	0.327583	0	0	0	0.0657277	0	0	SPADE
4868x6714	4868	6714	0	0	0	0.308965	0	0.406574	0	0	0	0.125296	0.159164	SPADE
6342x4548	6342	4548	1	0	0	0.598412	0.278811	0	0	0	0.122777	0	0	SPADE
7021x5337	7021	5337	3	0.345254	0	0.328711	0.0419882	0	0.284047	0	0	0	0	SPADE
6625x5435	6625	5435	1	0	0	0.566605	0.408807	0	0	0	0.0245889	0	0	SPADE
3339x6614	3339	6614	0	0	0	0.32764	0	0.410988	0	0	0	0.21868	0.0426916	SPADE
6454x6519	6454	6519	2	0	0	0.423408	0.5269	1.18998688159025e-11	0	0.0496926	0	0	0	SPADE
3849x6122	3849	6122	1	0	0	0.585279	0.323633	0	0	0	0.0910887	0	0	SPADE
5210x4744	5210	4744	0	0	0	0.290326	0	0.460626	0	0	0	0.194695	0.0543528	SPADE
6285x4844	6285	4844	1	0	0	0.564007	0.345878	0	0	0	0.0901156	0	0	SPADE
6569x4548	6569	4548	1	0	0	0.488959	0.298018	0	0	0	0.213023	0	0	SPADE
3962x6910	3962	6910	0	0	0	0.206589	0	0.556073	0	0	0	0.202916	0.0344211	SPADE
5323x4744	5323	4744	0	0	0	0.261951	0	0.589365	0	0	0	0.104078	0.0446057	SPADE
2830x5924	2830	5924	0	0	0	0.192449	0	0.693114	0	0	0	0.102066	0.0123718	SPADE
3568x4052	3568	4052	0	0	0	0.189372	0	0.678381	0	0	0	0.0692415	0.0630059	SPADE
7474x5140	7474	5140	0	0	0	0.243976	0	0.584176	0	0	0	0.162735	0.0091133	SPADE
6455x5533	6455	5533	1	0	0	0.55642	0.404053	0	0	0	0.0395265	0	0	SPADE
6001x6321	6001	6321	1	0	0	0.4547	0.37086	0	0	0	0.17444	0	0	SPADE
7247x5928	7247	5928	2	0	0	0.39649	0.488925	4.12918382497817e-10	0	0.114585	0	0	0	SPADE
5095x6320	5095	6320	0	0	0	0.17766	0	0.7233	0	0	0	0.0671244	0.0319157	SPADE
6341x5927	6341	5927	1	0	0	0.699047	0.287786	0	0	0	0.0131669	0	0	SPADE
6116x4548	6116	4548	1	0	0	0.681207	0.192771	0	0	0	0.126023	0	0	SPADE
5209x5138	5209	5138	0	0	0	0.315704	0	0.463459	0	0	0	0.121331	0.0995059	SPADE
6399x4647	6399	4647	1	0	0	0.497331	0.306375	0	0	0	0.196294	0	0	SPADE
5322x5138	5322	5138	0	0	0	0.141023	0	0.766084	0	0	0	0.0716181	0.0212741	SPADE
3284x5136	3284	5136	2	0	0	0.405982	0.538681	0.0059423	0	0.0493945	0	0	0	SPADE
4415x6517	4415	6517	2	0	0	0.327336	0.662357	2.38045755251963e-11	0	0.0103063	0	0	0	SPADE
4020x5432	4020	5432	1	0	0	0.475108	0.338962	0	0	0	0.18593	0	0	SPADE
5210x4153	5210	4153	0	0	0	0.208048	0	0.524302	0	0	0	0.194688	0.0729621	SPADE
5605x5828	5605	5828	3	0.721383	0	0.141737	0.00922352	0	0.127656	0	0	0	0	SPADE
6002x4745	6002	4745	1	0	0	0.681646	0.266496	0	0	0	0.0518584	0	0	SPADE
5097x4547	5097	4547	2	0	0	0.461663	0.463241	3.3051890808321e-10	0	0.0750954	0	0	0	SPADE
4304x4743	4304	4743	1	0	0	0.672832	0.303667	0	0	0	0.0235007	0	0	SPADE
3001x5037	3001	5037	0	0	0	0.337996	0	0.449217	0	0	0	0.164848	0.0479387	SPADE
4983x5138	4983	5138	2	0	0	0.223521	0.7069	0.00746282	0	0.0621168	0	0	0	SPADE
3962x6713	3962	6713	2	0	0	0.414553	0.577337	1.32777285675086e-11	0	0.00810976	0	0	0	SPADE
4700x4448	4700	4448	1	0	0	0.79554	0.178271	0	0	0	0.0261896	0	0	SPADE
6002x5336	6002	5336	1	0	0	0.952573	0.0287231	0	0	0	0.0187038	0	0	SPADE
3622x6713	3622	6713	2	0	0	0.408702	0.399851	0.00872671	0	0.18272	0	0	0	SPADE
6227x6124	6227	6124	1	0	0	0.806607	0.147408	0	0	0	0.0459853	0	0	SPADE
6793x6519	6793	6519	2	0	0	0.301973	0.593725	4.9064134559786e-11	0	0.104302	0	0	0	SPADE
4246x5630	4246	5630	1	0	0	0.513104	0.415829	0	0	0	0.0710677	0	0	SPADE
6512x4844	6512	4844	1	0	0	0.703	0.217677	0	0	0	0.0793229	0	0	SPADE
5774x6518	5774	6518	3	0.434509	0	0.251816	0.00705099	0	0.306625	0	0	0	0	SPADE
5888x5730	5888	5730	1	0	0	0.844999	0.0897114	0	0	0	0.0652892	0	0	SPADE
5151x6419	5151	6419	0	0	0	0.228404	0	0.653511	0	0	0	0.103601	0.0144834	SPADE
6342x4942	6342	4942	1	0	0	0.90467	0.0460489	0	0	0	0.0492815	0	0	SPADE
3285x4545	3285	4545	2	0	0	0.414197	0.382059	0.00559845	0	0.198145	0	0	0	SPADE
4134x4447	4134	4447	1	0	0	0.749094	0.228998	0	0	0	0.0219077	0	0	SPADE
4756x5335	4756	5335	3	0.319432	0	0.279833	0.155047	0	0.245687	0	0	0	0	SPADE
3340x6023	3340	6023	0	0	0	0.273394	0	0.47938	0	0	0	0.170379	0.0768466	SPADE
6171x6223	6171	6223	1	0	0	0.674576	0.286586	0	0	0	0.0388385	0	0	SPADE
3905x6417	3905	6417	1	0	0	0.581656	0.317147	0	0	0	0.101197	0	0	SPADE
4983x4941	4983	4941	2	0	0	0.140115	0.842344	4.91596644279994e-10	0	0.0175408	0	0	0	SPADE
3679x6220	3679	6220	2	0	0	0.292104	0.681891	1.03508252961242e-10	0	0.026005	0	0	0	SPADE
4245x6418	4245	6418	3	0.487781	0	0.228212	0.0487055	0	0.235302	0	0	0	0	SPADE
6680x6322	6680	6322	2	0	0	0.492673	0.449286	0.000492154	0	0.0575496	0	0	0	SPADE
5377x7207	5377	7207	0	0	0	0.202486	0	0.508972	0	0	0	0.236846	0.0516966	SPADE
6850x6618	6850	6618	0	0	0	0.225629	0	0.568586	0	0	0	0.155617	0.0501679	SPADE
3057x5136	3057	5136	0	0	0	0.277279	0	0.479343	0	0	0	0.226746	0.0166322	SPADE
5039x5039	5039	5039	2	0	0	0.323889	0.589663	3.92617856165896e-12	0	0.0864477	0	0	0	SPADE
4530x5137	4530	5137	1	0	0	0.51754	0.449989	0	0	0	0.0324712	0	0	SPADE
5491x6616	5491	6616	2	0	0	0.133057	0.860397	1.3506669924588e-10	0	0.00654624	0	0	0	SPADE
4415x6122	4415	6122	3	0.401949	0	0.268861	0.114487	0	0.214702	0	0	0	0	SPADE
5097x4153	5097	4153	0	0	0	0.25273	0	0.58976	0	0	0	0.0750574	0.0824529	SPADE
6909x4154	6909	4154	0	0	0	0.278828	0	0.618411	0	0	0	0.0882192	0.0145415	SPADE
5038x6419	5038	6419	0	0	0	0.318739	0	0.483145	0	0	0	0.168411	0.0297057	SPADE
6511x5632	6511	5632	3	0.389416	0	0.373229	0.0522867	0	0.185069	0	0	0	0	SPADE
3284x4939	3284	4939	2	0	0	0.347907	0.635461	5.14733291618783e-11	0	0.0166316	0	0	0	SPADE
3907x5235	3907	5235	1	0	0	0.780309	0.18314	0	0	0	0.0365513	0	0	SPADE
3624x4545	3624	4545	2	0	0	0.164782	0.822113	1.19579592936064e-09	0	0.0131046	0	0	0	SPADE
4304x3955	4304	3955	0	0	0	0.163996	0	0.731973	0	0	0	0.0524581	0.0515724	SPADE
3285x4348	3285	4348	0	0	0	0.258348	0	0.518519	0	0	0	0.0991321	0.124	SPADE
6001x5927	6001	5927	1	0	0	0.512249	0.329749	0	0	0	0.158002	0	0	SPADE
4021x4250	4021	4250	2	0	0	0.26219	0.690318	0.0157212	0	0.0317701	0	0	0	SPADE
4868x6123	4868	6123	0	0	0	0.26289	0	0.578666	0	0	0	0.148987	0.00945706	SPADE
4869x5335	4869	5335	2	0	0	0.308531	0.600622	1.37018677912159e-10	0	0.0908473	0	0	0	SPADE
4248x4250	4248	4250	3	0.334958	0	0.339138	0.105601	0	0.220303	0	0	0	0	SPADE
4021x4447	4021	4447	1	0	0	0.464001	0.300114	0	0	0	0.235885	0	0	SPADE
3340x5235	3340	5235	2	0	0	0.313485	0.64098	1.16696792524089e-11	0	0.0455356	0	0	0	SPADE
6116x4745	6116	4745	1	0	0	0.590672	0.390735	0	0	0	0.0185931	0	0	SPADE
7588x4943	7588	4943	0	0	0	0.368284	0	0.470517	0	0	0	0.149164	0.0120355	SPADE
3511x4545	3511	4545	2	0	0	0.163141	0.779597	5.12297918199082e-11	0	0.0572618	0	0	0	SPADE
3964x4151	3964	4151	2	0	0	0.285167	0.637505	4.6640795749451e-06	0	0.0773234	0	0	0	SPADE
6737x6420	6737	6420	2	0	0	0.497893	0.479781	0.0104765	0	0.0118492	0	0	0	SPADE
5662x5138	5662	5138	2	0	0	0.356209	0.496679	0.00129688	0	0.145816	0	0	0	SPADE
4756x5532	4756	5532	2	0	0	0.373973	0.549354	0.00598618	0	0.070686	0	0	0	SPADE
4701x4054	4701	4054	2	0	0	0.410742	0.504698	0.00543037	0	0.0791291	0	0	0	SPADE
6059x4449	6059	4449	1	0	0	0.518617	0.301129	0	0	0	0.180254	0	0	SPADE
6852x4450	6852	4450	2	0	0	0.255	0.737005	3.08539028903579e-11	0	0.00799499	0	0	0	SPADE
7361x4746	7361	4746	2	0	0	0.246449	0.676677	5.55654735588639e-11	0	0.0768735	0	0	0	SPADE
6113x6912	6113	6912	2	0	0	0.343881	0.55274	4.0140298837538e-13	0	0.103378	0	0	0	SPADE
3737x5333	3737	5333	2	0	0	0.194803	0.741783	9.93306168194008e-11	0	0.0634135	0	0	0	SPADE
7135x4746	7135	4746	2	0	0	0.146493	0.81782	9.29459037349261e-11	0	0.0356873	0	0	0	SPADE
5606x5237	5606	5237	2	0	0	0.294632	0.653119	1.23381558154056e-11	0	0.0522484	0	0	0	SPADE
3792x6811	3792	6811	0	0	0	0.25916	0	0.484291	0	0	0	0.108003	0.148546	SPADE
5322x5729	5322	5729	0	0	0	0.216689	0	0.647285	0	0	0	0.132383	0.00364314	SPADE
6060x4252	6060	4252	3	0.363117	0	0.280677	0.147817	0	0.208389	0	0	0	0	SPADE
4757x4152	4757	4152	2	0	0	0.354955	0.537851	1.97005462222434e-11	0	0.107194	0	0	0	SPADE
6796x4154	6796	4154	0	0	0	0.23525	0	0.513648	0	0	0	0.230685	0.0204177	SPADE
6343x4351	6343	4351	1	0	0	0.538953	0.41559	0	0	0	0.0454567	0	0	SPADE
6680x6913	6680	6913	0	0	0	0.318674	0	0.406373	0	0	0	0.140735	0.134218	SPADE
3398x4151	3398	4151	0	0	0	0.244646	0	0.646999	0	0	0	0.0991687	0.00918669	SPADE
4189x5925	4189	5925	1	0	0	0.537294	0.428177	0	0	0	0.0345289	0	0	SPADE
5151x7010	5151	7010	0	0	0	0.298414	0	0.507653	0	0	0	0.166727	0.0272063	SPADE
6568x4942	6568	4942	1	0	0	0.762956	0.216226	0	0	0	0.020818	0	0	SPADE
5661x6715	5661	6715	2	0	0	0.424934	0.537701	2.21497692318933e-10	0	0.0373657	0	0	0	SPADE
5267x4251	5267	4251	0	0	0	0.354589	0	0.412118	0	0	0	0.156037	0.0772556	SPADE
5040x4251	5040	4251	2	0	0	0.338265	0.650535	7.49437055623399e-12	0	0.0111995	0	0	0	SPADE
5776x4744	5776	4744	3	0.408937	0	0.237694	0.034665	0	0.318704	0	0	0	0	SPADE
4417x4349	4417	4349	1	0	0	0.474213	0.458679	0	0	0	0.0671083	0	0	SPADE
6228x5730	6228	5730	1	0	0	0.738447	0.185134	0	0	0	0.0764191	0	0	SPADE
3567x5235	3567	5235	2	0	0	0.434974	0.492726	1.25138350277593e-09	0	0.0723005	0	0	0	SPADE
5264x6813	5264	6813	0	0	0	0.410196	0	0.411139	0	0	0	0.165294	0.0133713	SPADE
5719x5237	5719	5237	3	0.505727	0	0.241835	0.0235632	0	0.228875	0	0	0	0	SPADE
3907x4644	3907	4644	1	0	0	0.8193	0.150815	0	0	0	0.0298849	0	0	SPADE
6114x5927	6114	5927	1	0	0	0.467544	0.45613	0	0	0	0.0763264	0	0	SPADE
6568x5336	6568	5336	1	0	0	0.66557	0.233492	0	0	0	0.100938	0	0	SPADE
5831x5828	5831	5828	1	0	0	0.468551	0.299278	0	0	0	0.23217	0	0	SPADE
5774x6715	5774	6715	2	0	0	0.319276	0.666325	7.11273696904966e-12	0	0.0143981	0	0	0	SPADE
4757x4349	4757	4349	1	0	0	0.569325	0.362393	0	0	0	0.0682814	0	0	SPADE
5777x4153	5777	4153	2	0	0	0.437876	0.541509	0.012461	0	0.00815301	0	0	0	SPADE
6455x4745	6455	4745	1	0	0	0.656031	0.336492	0	0	0	0.00747748	0	0	SPADE
6003x4548	6003	4548	1	0	0	0.503565	0.355668	0	0	0	0.140766	0	0	SPADE
5492x5631	5492	5631	2	0	0	0.289555	0.667768	1.69671067560513e-10	0	0.0426775	0	0	0	SPADE
5831x6420	5831	6420	1	0	0	0.778175	0.170646	0	0	0	0.0511794	0	0	SPADE
5606x5040	5606	5040	2	0	0	0.355979	0.633528	1.95404018567043e-10	0	0.0104935	0	0	0	SPADE
4642x6320	4642	6320	2	0	0	0.246432	0.66448	1.86686221338491e-10	0	0.089088	0	0	0	SPADE
5661x6321	5661	6321	3	0.649172	0	0.20434	0.0287618	0	0.117727	0	0	0	0	SPADE
4587x4448	4587	4448	1	0	0	0.456003	0.315693	0	0	0	0.228304	0	0	SPADE
5663x4350	5663	4350	2	0	0	0.304343	0.628709	1.0705007374625e-10	0	0.066948	0	0	0	SPADE
5152x5828	5152	5828	0	0	0	0.338344	0	0.46855	0	0	0	0.131009	0.0620976	SPADE
3908x4250	3908	4250	2	0	0	0.228224	0.686969	0.00479462	0	0.080012	0	0	0	SPADE
5717x6616	5717	6616	2	0	0	0.245695	0.68726	3.44878820553552e-10	0	0.0670451	0	0	0	SPADE
6737x6223	6737	6223	2	0	0	0.200561	0.773175	1.99605295428532e-11	0	0.0262639	0	0	0	SPADE
4134x4053	4134	4053	2	0	0	0.306965	0.666511	4.66525511753683e-11	0	0.0265241	0	0	0	SPADE
6568x5731	6568	5731	3	0.470347	0	0.186785	0.0313954	0	0.311472	0	0	0	0	SPADE
4190x4743	4190	4743	1	0	0	0.802521	0.137786	0	0	0	0.0596923	0	0	SPADE
6059x5237	6059	5237	1	0	0	0.497705	0.385305	0	0	0	0.11699	0	0	SPADE
3849x6516	3849	6516	3	0.496452	0	0.284465	0.0397731	0	0.17931	0	0	0	0	SPADE
6794x5534	6794	5534	3	0.461442	0	0.274541	0.00430517	0	0.259712	0	0	0	0	SPADE
3736x5728	3736	5728	2	0	0	0.310724	0.622795	1.24675916314896e-10	0	0.0664816	0	0	0	SPADE
2887x5628	2887	5628	0	0	0	0.236011	0	0.590837	0	0	0	0.13073	0.0424215	SPADE
3511x4348	3511	4348	2	0	0	0.42484	0.524203	3.94090365250771e-10	0	0.0509572	0	0	0	SPADE
4020x5038	4020	5038	1	0	0	0.546621	0.284243	0	0	0	0.169135	0	0	SPADE
6171x6026	6171	6026	1	0	0	0.503014	0.409353	0	0	0	0.0876326	0	0	SPADE
5040x4645	5040	4645	3	0.419957	0	0.321729	0.0718731	0	0.186441	0	0	0	0	SPADE
3964x4743	3964	4743	1	0	0	0.504384	0.406889	0	0	0	0.0887269	0	0	SPADE
4586x5630	4586	5630	3	0.431199	0	0.296895	0.0899963	0	0.18191	0	0	0	0	SPADE
4813x5433	4813	5433	2	0	0	0.433752	0.546957	0.00401478	0	0.0152771	0	0	0	SPADE
7078x4647	7078	4647	2	0	0	0.407861	0.401559	1.50647640363591e-11	0	0.19058	0	0	0	SPADE
4078x4349	4078	4349	3	0.6293	0	0.207085	0.0805586	0	0.0830566	0	0	0	0	SPADE
6907x6125	6907	6125	2	0	0	0.460633	0.413639	5.4685349462851e-11	0	0.125727	0	0	0	SPADE
4699x6024	4699	6024	2	0	0	0.405125	0.570295	1.05439388831127e-10	0	0.0245804	0	0	0	SPADE
4756x4940	4756	4940	3	0.619987	0	0.168212	5.38895744941883e-11	0	0.211801	0	0	0	0	SPADE
3625x4151	3625	4151	2	0	0	0.385213	0.493686	3.62938689587713e-05	0	0.121064	0	0	0	SPADE
4076x5925	4076	5925	1	0	0	0.443573	0.329502	0	0	0	0.226925	0	0	SPADE
4926x5630	4926	5630	2	0	0	0.409109	0.441608	0.00403873	0	0.145245	0	0	0	SPADE
3454x4841	3454	4841	2	0	0	0.432955	0.557589	7.08346266895164e-11	0	0.00945582	0	0	0	SPADE
6511x5829	6511	5829	3	0.508948	0	0.239376	0.128789	0	0.122888	0	0	0	0	SPADE
4303x4940	4303	4940	1	0	0	0.853599	0.09679	0	0	0	0.0496105	0	0	SPADE
4870x4743	4870	4743	3	0.292364	0	0.296907	0.168247	0	0.242483	0	0	0	0	SPADE
4531x4349	4531	4349	1	0	0	0.420785	0.406427	0	0	0	0.172788	0	0	SPADE
4018x6812	4018	6812	2	0	0	0.408611	0.498568	1.46418899206451e-10	0	0.092821	0	0	0	SPADE
3679x6417	3679	6417	2	0	0	0.398308	0.53737	1.6511085521254e-10	0	0.0643219	0	0	0	SPADE
3509x6319	3509	6319	2	0	0	0.481668	0.509165	1.37666375159321e-10	0	0.00916653	0	0	0	SPADE
6227x6716	6227	6716	3	0.500531	0	0.244404	0.0409795	0	0.214086	0	0	0	0	SPADE
4417x4940	4417	4940	1	0	0	0.587096	0.306379	0	0	0	0.106525	0	0	SPADE
6626x4253	6626	4253	2	0	0	0.303193	0.595771	1.07274530584833e-10	0	0.101036	0	0	0	SPADE
4981x6911	4981	6911	0	0	0	0.311075	0	0.426311	0	0	0	0.182196	0.080418	SPADE
5152x5631	5152	5631	0	0	0	0.319827	0	0.472776	0	0	0	0.206333	0.00106465	SPADE
4359x5630	4359	5630	1	0	0	0.586185	0.375215	0	0	0	0.0386004	0	0	SPADE
6285x5041	6285	5041	1	0	0	0.59928	0.338935	0	0	0	0.0617851	0	0	SPADE
3566x6023	3566	6023	2	0	0	0.328653	0.58634	5.53575222765053e-11	0	0.0850073	0	0	0	SPADE
4924x7010	4924	7010	0	0	0	0.350472	0	0.525833	0	0	0	0.113216	0.0104799	SPADE
6171x5632	6171	5632	1	0	0	0.630243	0.354344	0	0	0	0.0154138	0	0	SPADE
3511x4939	3511	4939	2	0	0	0.339678	0.553477	9.36269011604543e-11	0	0.106845	0	0	0	SPADE
5832x5631	5832	5631	1	0	0	0.577024	0.295622	0	0	0	0.127354	0	0	SPADE
4303x5137	4303	5137	1	0	0	0.545616	0.430131	0	0	0	0.0242529	0	0	SPADE
5491x6222	5491	6222	2	0	0	0.164463	0.781358	1.64441992739701e-10	0	0.0541792	0	0	0	SPADE
3170x5727	3170	5727	0	0	0	0.336396	0	0.442871	0	0	0	0.150957	0.0697759	SPADE
5435x5532	5435	5532	2	0	0	0.401338	0.57	6.01388746548903e-12	0	0.028662	0	0	0	SPADE
6398x5829	6398	5829	1	0	0	0.818997	0.15142	0	0	0	0.0295834	0	0	SPADE
6738x5238	6738	5238	1	0	0	0.618451	0.370852	0	0	0	0.0106974	0	0	SPADE
3850x4939	3850	4939	1	0	0	0.547719	0.399816	0	0	0	0.0524647	0	0	SPADE
6172x5435	6172	5435	1	0	0	0.61936	0.224259	0	0	0	0.156381	0	0	SPADE
6228x5533	6228	5533	1	0	0	0.893158	0.0783315	0	0	0	0.0285103	0	0	SPADE
3001x4643	3001	4643	0	0	0	0.226388	0	0.504861	0	0	0	0.232511	0.03624	SPADE
3963x5137	3963	5137	1	0	0	0.499865	0.390887	0	0	0	0.109248	0	0	SPADE
5720x4449	5720	4449	2	0	0	0.342557	0.63845	8.66976984847593e-11	0	0.0189933	0	0	0	SPADE
7021x5534	7021	5534	2	0	0	0.384337	0.429619	0.0251746	0	0.160869	0	0	0	SPADE
5038x6616	5038	6616	0	0	0	0.209387	0	0.619463	0	0	0	0.125592	0.0455583	SPADE
6510x6420	6510	6420	2	0	0	0.292441	0.565558	0.00184475	0	0.140156	0	0	0	SPADE
7531x5042	7531	5042	0	0	0	0.219441	0	0.690256	0	0	0	0.0766998	0.0136037	SPADE
6456x3957	6456	3957	0	0	0	0.179572	0	0.588421	0	0	0	0.179505	0.0525013	SPADE
6340x6716	6340	6716	3	0.554879	0	0.202063	0.00155616	0	0.241502	0	0	0	0	SPADE
4190x5531	4190	5531	1	0	0	0.650885	0.253829	0	0	0	0.0952865	0	0	SPADE
6851x5238	6851	5238	1	0	0	0.68589	0.198216	0	0	0	0.115894	0	0	SPADE
4358x6812	4358	6812	0	0	0	0.379443	0	0.364224	0	0	0	0.137013	0.119321	SPADE
4358x6418	4358	6418	2	0	0	0.272588	0.692337	2.88931377994835e-10	0	0.0350753	0	0	0	SPADE
3964x4348	3964	4348	3	0.393691	0	0.351057	0.00982919	0	0.245423	0	0	0	0	SPADE
4416x5137	4416	5137	1	0	0	0.583818	0.316402	0	0	0	0.0997802	0	0	SPADE
3963x5925	3963	5925	1	0	0	0.690888	0.297826	0	0	0	0.011286	0	0	SPADE
4528x6517	4528	6517	2	0	0	0.346458	0.64415	4.76001389373331e-11	0	0.00939226	0	0	0	SPADE
6795x4746	6795	4746	1	0	0	0.703641	0.238748	0	0	0	0.0576106	0	0	SPADE
4869x5729	4869	5729	0	0	0	0.394005	0	0.366334	0	0	0	0.135874	0.103787	SPADE
5775x5336	5775	5336	3	0.447395	0	0.212298	0.0154479	0	0.32486	0	0	0	0	SPADE
5492x5828	5492	5828	2	0	0	0.122162	0.85202	1.49321641082265e-10	0	0.0258177	0	0	0	SPADE
6739x4253	6739	4253	2	0	0	0.295172	0.62565	9.80133836025997e-11	0	0.079178	0	0	0	SPADE
5663x4744	5663	4744	2	0	0	0.401327	0.523256	1.60055240509443e-09	0	0.0754172	0	0	0	SPADE
3623x6122	3623	6122	2	0	0	0.447134	0.524124	2.923123071172e-11	0	0.0287419	0	0	0	SPADE
6398x5238	6398	5238	1	0	0	0.824317	0.110262	0	0	0	0.0654213	0	0	SPADE
4245x6221	4245	6221	1	0	0	0.744075	0.161491	0	0	0	0.0944342	0	0	SPADE
3681x4250	3681	4250	2	0	0	0.379994	0.574383	1.7246032845404e-10	0	0.045623	0	0	0	SPADE
5833x4646	5833	4646	3	0.380002	0	0.260591	0.111839	0	0.247568	0	0	0	0	SPADE
5095x6517	5095	6517	0	0	0	0.197603	0	0.599551	0	0	0	0.118327	0.0845181	SPADE
5039x5828	5039	5828	0	0	0	0.366421	0	0.324279	0	0	0	0.148668	0.160632	SPADE
7135x4943	7135	4943	2	0	0	0.403756	0.563311	1.18105936112779e-10	0	0.0329333	0	0	0	SPADE
4586x5039	4586	5039	1	0	0	0.510087	0.394691	0	0	0	0.0952221	0	0	SPADE
4133x5235	4133	5235	1	0	0	0.807738	0.192122	0	0	0	0.000140166	0	0	SPADE
4982x6123	4982	6123	0	0	0	0.399685	0	0.396804	0	0	0	0.15321	0.0503012	SPADE
5321x6320	5321	6320	0	0	0	0.298269	0	0.553738	0	0	0	0.133372	0.0146211	SPADE
6624x6420	6624	6420	2	0	0	0.307088	0.687677	1.11210117136623e-11	0	0.00523448	0	0	0	SPADE
4700x4842	4700	4842	1	0	0	0.513243	0.41028	0	0	0	0.0764771	0	0	SPADE
5889x5336	5889	5336	3	0.340919	0	0.293299	0.171263	0	0.194519	0	0	0	0	SPADE
5887x6715	5887	6715	3	0.461672	0	0.280158	0.0981558	0	0.160015	0	0	0	0	SPADE
3170x5530	3170	5530	0	0	0	0.202568	0	0.650088	0	0	0	0.10079	0.0465545	SPADE
6398x5632	6398	5632	1	0	0	0.527416	0.355181	0	0	0	0.117404	0	0	SPADE
6850x6421	6850	6421	0	0	0	0.191473	0	0.761952	0	0	0	0.0433431	0.00323244	SPADE
3283x6318	3283	6318	0	0	0	0.226164	0	0.657151	0	0	0	0.0583228	0.0583615	SPADE
6511x6026	6511	6026	2	0	0	0.207627	0.749464	1.07068688427137e-10	0	0.042909	0	0	0	SPADE
5889x5139	5889	5139	3	0.268304	0	0.325763	0.20051	0	0.205423	0	0	0	0	SPADE
5266x5040	5266	5040	0	0	0	0.245486	0	0.599844	0	0	0	0.138422	0.0162483	SPADE
5549x4941	5549	4941	2	0	0	0.313742	0.66446	3.42975330194182e-11	0	0.0217978	0	0	0	SPADE
5207x6912	5207	6912	0	0	0	0.37013	0	0.407936	0	0	0	0.159496	0.0624381	SPADE
3962x6516	3962	6516	3	0.298097	0	0.414865	0.0398883	0	0.247149	0	0	0	0	SPADE
5775x5927	5775	5927	1	0	0	0.760866	0.226139	0	0	0	0.0129951	0	0	SPADE
3172x4348	3172	4348	0	0	0	0.185727	0	0.711645	0	0	0	0.0791796	0.0234482	SPADE
4982x5729	4982	5729	0	0	0	0.259919	0	0.616734	0	0	0	0.0700083	0.0533386	SPADE
6738x5435	6738	5435	3	0.589239	0	0.262756	0.00738474	0	0.14062	0	0	0	0	SPADE
5434x6912	5434	6912	0	0	0	0.341606	0	0.43003	0	0	0	0.189928	0.0384365	SPADE
4755x6123	4755	6123	2	0	0	0.442805	0.508754	8.45345979782363e-12	0	0.0484406	0	0	0	SPADE
5151x6813	5151	6813	0	0	0	0.194304	0	0.667244	0	0	0	0.126004	0.012448	SPADE
5830x7011	5830	7011	2	0	0	0.369831	0.495464	0.0112922	0	0.123413	0	0	0	SPADE
7020x5928	7020	5928	2	0	0	0.462927	0.41128	0.0180596	0	0.107733	0	0	0	SPADE
5663x4153	5663	4153	0	0	0	0.38264	0	0.449102	0	0	0	0.143606	0.0246519	SPADE
5605x5631	5605	5631	3	0.558287	0	0.21199	0.00118545	0	0.228537	0	0	0	0	SPADE
4926x5433	4926	5433	2	0	0	0.368354	0.464581	1.39001936517773e-11	0	0.167065	0	0	0	SPADE
6456x4548	6456	4548	1	0	0	0.877333	0.0889871	0	0	0	0.0336802	0	0	SPADE
6682x4548	6682	4548	1	0	0	0.822768	0.126187	0	0	0	0.0510445	0	0	SPADE
5775x5139	5775	5139	2	0	0	0.319645	0.627509	0.000183386	0	0.0526622	0	0	0	SPADE
5379x5040	5379	5040	0	0	0	0.409731	0	0.398068	0	0	0	0.173405	0.0187964	SPADE
6737x6618	6737	6618	2	0	0	0.244672	0.725267	3.70586395356301e-10	0	0.0300609	0	0	0	SPADE
5321x6518	5321	6518	0	0	0	0.260892	0	0.497029	0	0	0	0.175512	0.0665675	SPADE
6851x5041	6851	5041	1	0	0	0.6121	0.267887	0	0	0	0.120013	0	0	SPADE
6000x6715	6000	6715	3	0.755529	0	0.171938	0.00285968	0	0.0696734	0	0	0	0	SPADE
6057x6814	6057	6814	3	0.654186	0	0.171831	0.0064153	0	0.167568	0	0	0	0	SPADE
6170x6617	6170	6617	1	0	0	0.502865	0.365477	0	0	0	0.131658	0	0	SPADE
7248x4549	7248	4549	2	0	0	0.467193	0.531964	2.08864736210564e-10	0	0.000842878	0	0	0	SPADE
3737x4742	3737	4742	1	0	0	0.504008	0.318817	0	0	0	0.177175	0	0	SPADE
7587x5732	7587	5732	0	0	0	0.225106	0	0.570615	0	0	0	0.194245	0.0100336	SPADE
4078x4151	4078	4151	2	0	0	0.475354	0.516255	4.04694717710008e-10	0	0.00839078	0	0	0	SPADE
3568x4249	3568	4249	0	0	0	0.251966	0	0.58114	0	0	0	0.0926904	0.0742042	SPADE
7191x5436	7191	5436	2	0	0	0.403022	0.505695	0.00864688	0	0.0826361	0	0	0	SPADE
3226x6417	3226	6417	0	0	0	0.226907	0	0.626745	0	0	0	0.0996084	0.0467395	SPADE
5661x5927	5661	5927	3	0.393322	0	0.304597	0.115371	0	0.18671	0	0	0	0	SPADE
3623x5333	3623	5333	2	0	0	0.143231	0.818121	1.18392668701988e-10	0	0.0386477	0	0	0	SPADE
3851x4348	3851	4348	2	0	0	0.470186	0.442294	4.56563743240091e-12	0	0.08752	0	0	0	SPADE
4302x6319	4302	6319	3	0.386916	0	0.27257	0.114112	0	0.226402	0	0	0	0	SPADE
4813x4842	4813	4842	3	0.329456	0	0.395617	0.0464456	0	0.228481	0	0	0	0	SPADE
5774x6124	5774	6124	1	0	0	0.815918	0.142095	0	0	0	0.0419865	0	0	SPADE
5943x7011	5943	7011	2	0	0	0.298909	0.649391	6.33010258962179e-06	0	0.0516935	0	0	0	SPADE
5378x6025	5378	6025	2	0	0	0.377553	0.560227	1.13830073769473e-10	0	0.0622199	0	0	0	SPADE
3228x4643	3228	4643	0	0	0	0.356053	0	0.433915	0	0	0	0.192386	0.0176461	SPADE
3794x5038	3794	5038	3	0.444659	0	0.234621	0.0260333	0	0.294687	0	0	0	0	SPADE
5264x7010	5264	7010	0	0	0	0.234519	0	0.611542	0	0	0	0.153939	1.59618859641897e-11	SPADE
4870x4546	4870	4546	3	0.504918	0	0.244739	0.0560532	0	0.19429	0	0	0	0	SPADE
5662x4941	5662	4941	2	0	0	0.394351	0.58276	0.00496784	0	0.0179206	0	0	0	SPADE
3227x5826	3227	5826	0	0	0	0.284097	0	0.467311	0	0	0	0.109196	0.139395	SPADE
6738x5041	6738	5041	1	0	0	0.764814	0.159708	0	0	0	0.0754781	0	0	SPADE
5720x4252	5720	4252	2	0	0	0.270477	0.72144	8.78997930377415e-10	0	0.00808281	0	0	0	SPADE
5265x6025	5265	6025	0	0	0	0.189858	0	0.616937	0	0	0	0.167775	0.025429	SPADE
4811x7010	4811	7010	0	0	0	0.385327	0	0.412681	0	0	0	0.138013	0.0639786	SPADE
2888x5037	2888	5037	0	0	0	0.311084	0	0.411645	0	0	0	0.204595	0.072676	SPADE
3115x4643	3115	4643	0	0	0	0.401754	0	0.252892	0	0	0	0.115688	0.229666	SPADE
4188x6516	4188	6516	2	0	0	0.53092	0.464438	3.01747492857757e-10	0	0.00464201	0	0	0	SPADE
5660x6912	5660	6912	0	0	0	0.228112	0	0.658785	0	0	0	0.107276	0.00582761	SPADE
5266x5237	5266	5237	0	0	0	0.363944	0	0.396388	0	0	0	0.139994	0.0996737	SPADE
5493x4646	5493	4646	0	0	0	0.127789	0	0.798512	0	0	0	0.0618021	0.0118969	SPADE
5380x4251	5380	4251	0	0	0	0.22339	0	0.587102	0	0	0	0.131588	0.0579189	SPADE
5380x4646	5380	4646	0	0	0	0.260756	0	0.562899	0	0	0	0.16045	0.0158955	SPADE
4021x4053	4021	4053	2	0	0	0.263103	0.703402	5.2294096524428e-09	0	0.0334953	0	0	0	SPADE
6114x6715	6114	6715	1	0	0	0.588224	0.310186	0	0	0	0.10159	0	0	SPADE
3228x4840	3228	4840	2	0	0	0.369907	0.526586	2.56354546243004e-11	0	0.103507	0	0	0	SPADE
4474x4447	4474	4447	1	0	0	0.52651	0.443258	0	0	0	0.0302328	0	0	SPADE
5435x5926	5435	5926	2	0	0	0.321419	0.545186	1.9399178338627e-10	0	0.133396	0	0	0	SPADE
3792x6417	3792	6417	3	0.336805	0	0.418678	0.0224083	0	0.222108	0	0	0	0	SPADE
6851x5829	6851	5829	2	0	0	0.214342	0.743296	2.65671727655772e-10	0	0.0423626	0	0	0	SPADE
5040x4448	5040	4448	2	0	0	0.446699	0.536862	1.03468965600705e-10	0	0.0164393	0	0	0	SPADE
4984x4152	4984	4152	2	0	0	0.32778	0.633493	2.46077806291598e-10	0	0.0387271	0	0	0	SPADE
4698x7009	4698	7009	0	0	0	0.229386	0	0.5634	0	0	0	0.150935	0.0562789	SPADE
7020x6322	7020	6322	0	0	0	0.143382	0	0.813519	0	0	0	0.0313361	0.0117636	SPADE
6170x6814	6170	6814	3	0.379926	0	0.268777	0.0917729	0	0.259524	0	0	0	0	SPADE
5492x5237	5492	5237	2	0	0	0.326876	0.491123	0.0193052	0	0.162696	0	0	0	SPADE
6907x5928	6907	5928	2	0	0	0.311729	0.672062	1.25920200689359e-10	0	0.0162091	0	0	0	SPADE
7361x4943	7361	4943	2	0	0	0.375333	0.49981	7.84007911581575e-11	0	0.124857	0	0	0	SPADE
2830x5727	2830	5727	0	0	0	0.206398	0	0.686543	0	0	0	0.0405023	0.0665575	SPADE
5888x6124	5888	6124	1	0	0	0.46861	0.379442	0	0	0	0.151948	0	0	SPADE
5887x6518	5887	6518	1	0	0	0.785791	0.198598	0	0	0	0.0156108	0	0	SPADE
4189x5728	4189	5728	1	0	0	0.457767	0.347522	0	0	0	0.194711	0	0	SPADE
5946x4252	5946	4252	2	0	0	0.245152	0.705872	2.37587883903066e-11	0	0.0489762	0	0	0	SPADE
5322x5532	5322	5532	0	0	0	0.319211	0	0.474706	0	0	0	0.155328	0.0507556	SPADE
7077x6224	7077	6224	0	0	0	0.282798	0	0.473002	0	0	0	0.194969	0.0492316	SPADE
5890x4350	5890	4350	2	0	0	0.450521	0.520368	8.12734673307071e-11	0	0.0291105	0	0	0	SPADE
5153x4842	5153	4842	2	0	0	0.238746	0.718853	3.21381933201337e-10	0	0.042401	0	0	0	SPADE
4586x5827	4586	5827	3	0.442511	0	0.271632	0.0723487	0	0.213509	0	0	0	0	SPADE
4531x4152	4531	4152	2	0	0	0.122672	0.856533	2.02502392552774e-10	0	0.0207944	0	0	0	SPADE
6286x4055	6286	4055	2	0	0	0.224652	0.732932	1.7391172858312e-10	0	0.0424158	0	0	0	SPADE
5945x5631	5945	5631	1	0	0	0.586299	0.236558	0	0	0	0.177143	0	0	SPADE
6623x6814	6623	6814	0	0	0	0.2731	0	0.565368	0	0	0	0.101099	0.0604322	SPADE
3058x4545	3058	4545	0	0	0	0.379868	0	0.444175	0	0	0	0.119128	0.0568293	SPADE
6398x5041	6398	5041	1	0	0	0.476595	0.314899	0	0	0	0.208506	0	0	SPADE
6626x4056	6626	4056	2	0	0	0.434503	0.563048	1.41316729605324e-10	0	0.00244923	0	0	0	SPADE
5660x7109	5660	7109	0	0	0	0.172736	0	0.730562	0	0	0	0.0449232	0.0517797	SPADE
4191x4152	4191	4152	2	0	0	0.418364	0.371485	7.19726262386943e-11	0	0.210151	0	0	0	SPADE
4700x5039	4700	5039	3	0.413067	0	0.241439	0.0956268	0	0.249867	0	0	0	0	SPADE
5437x4153	5437	4153	0	0	0	0.229555	0	0.616005	0	0	0	0.13788	0.0165598	SPADE
5493x4449	5493	4449	0	0	0	0.267429	0	0.463834	0	0	0	0.141883	0.126854	SPADE
5947x4055	5947	4055	0	0	0	0.359722	0	0.345739	0	0	0	0.190207	0.104331	SPADE
6739x4450	6739	4450	2	0	0	0.294194	0.592938	1.10252988747476e-11	0	0.112868	0	0	0	SPADE
4133x5432	4133	5432	1	0	0	0.490564	0.315804	0	0	0	0.193632	0	0	SPADE
7135x4352	7135	4352	0	0	0	0.288183	0	0.465732	0	0	0	0.137282	0.108803	SPADE
6852x4253	6852	4253	2	0	0	0.463001	0.427102	0.00710918	0	0.102788	0	0	0	SPADE
4472x6615	4472	6615	2	0	0	0.35104	0.645202	5.39680687210938e-12	0	0.00375867	0	0	0	SPADE
3908x4447	3908	4447	3	0.295572	0	0.341947	0.152206	0	0.210276	0	0	0	0	SPADE
3056x6318	3056	6318	0	0	0	0.315984	0	0.482643	0	0	0	0.121252	0.080121	SPADE
4076x5728	4076	5728	1	0	0	0.80031	0.198279	0	0	0	0.00141124	0	0	SPADE
5038x6025	5038	6025	0	0	0	0.265938	0	0.546816	0	0	0	0.167591	0.0196544	SPADE
5661x6124	5661	6124	3	0.427558	0	0.247306	0.0531336	0	0.272003	0	0	0	0	SPADE
3000x6219	3000	6219	0	0	0	0.320406	0	0.436401	0	0	0	0.159551	0.0836425	SPADE
4698x6615	4698	6615	0	0	0	0.235598	0	0.539347	0	0	0	0.164587	0.0604674	SPADE
3906x5629	3906	5629	3	0.473605	0	0.260782	0.138649	0	0.126964	0	0	0	0	SPADE
6342x5139	6342	5139	1	0	0	0.477108	0.43239	0	0	0	0.0905011	0	0	SPADE
7474x5732	7474	5732	0	0	0	0.165248	0	0.759145	0	0	0	0.0703213	0.00528581	SPADE
4360x5039	4360	5039	1	0	0	0.688588	0.183701	0	0	0	0.127712	0	0	SPADE
6965x4844	6965	4844	3	0.401779	0	0.270811	0.184844	0	0.142566	0	0	0	0	SPADE
3283x5924	3283	5924	0	0	0	0.39082	0	0.379009	0	0	0	0.219165	0.011005	SPADE
3452x6614	3452	6614	2	0	0	0.403113	0.391577	0.00188101	0	0.203429	0	0	0	SPADE
6117x3957	6117	3957	0	0	0	0.351653	0	0.417067	0	0	0	0.172849	0.0584311	SPADE
3057x5530	3057	5530	0	0	0	0.150423	0	0.723593	0	0	0	0.0811681	0.0448159	SPADE
6850x6815	6850	6815	0	0	0	0.331844	0	0.433843	0	0	0	0.216071	0.0182422	SPADE
5549x4744	5549	4744	2	0	0	0.340826	0.623939	0.000456744	0	0.0347783	0	0	0	SPADE
6567x6716	6567	6716	2	0	0	0.406401	0.548231	1.20665242659004e-09	0	0.0453681	0	0	0	SPADE
4416x5728	4416	5728	1	0	0	0.513221	0.420291	0	0	0	0.0664885	0	0	SPADE
4132x6024	4132	6024	1	0	0	0.921149	0.0435133	0	0	0	0.0353378	0	0	SPADE
6568x5534	6568	5534	1	0	0	0.632244	0.283182	0	0	0	0.0845737	0	0	SPADE
4191x4349	4191	4349	1	0	0	0.655714	0.322264	0	0	0	0.0220222	0	0	SPADE
7361x5534	7361	5534	2	0	0	0.417143	0.378112	7.22813134696018e-12	0	0.204745	0	0	0	SPADE
4474x4250	4474	4250	1	0	0	0.462641	0.459995	0	0	0	0.0773643	0	0	SPADE
4641x6911	4641	6911	0	0	0	0.311832	0	0.422913	0	0	0	0.198177	0.0670776	SPADE
3680x5038	3680	5038	3	0.446584	0	0.229966	0.03805	0	0.285399	0	0	0	0	SPADE
7248x4746	7248	4746	2	0	0	0.271988	0.701045	1.37312685860703e-10	0	0.0269678	0	0	0	SPADE
6510x6617	6510	6617	2	0	0	0.240215	0.689474	1.26612196152915e-10	0	0.0703111	0	0	0	SPADE
3962x6319	3962	6319	1	0	0	0.516856	0.316114	0	0	0	0.167029	0	0	SPADE
4303x5728	4303	5728	1	0	0	0.53977	0.414437	0	0	0	0.0457924	0	0	SPADE
7361x5337	7361	5337	2	0	0	0.163044	0.798239	2.93287093086323e-11	0	0.0387176	0	0	0	SPADE
5604x6222	5604	6222	2	0	0	0.255789	0.640544	1.07590549324162e-10	0	0.103667	0	0	0	SPADE
6057x6420	6057	6420	1	0	0	0.794052	0.121547	0	0	0	0.084401	0	0	SPADE
6964x5632	6964	5632	2	0	0	0.371345	0.46411	8.70797590278073e-11	0	0.164545	0	0	0	SPADE
4925x5827	4925	5827	0	0	0	0.288364	0	0.486602	0	0	0	0.217234	0.00780002	SPADE
3114x5431	3114	5431	0	0	0	0.205521	0	0.57045	0	0	0	0.187608	0.0364207	SPADE
5606x4449	5606	4449	2	0	0	0.345474	0.560231	3.14564736615415e-11	0	0.0942955	0	0	0	SPADE
3736x5925	3736	5925	2	0	0	0.35935	0.485734	9.20305427401572e-12	0	0.154916	0	0	0	SPADE
4132x6418	4132	6418	3	0.676767	0	0.189833	0.00192252	0	0.131478	0	0	0	0	SPADE
3283x5727	3283	5727	0	0	0	0.314404	0	0.456727	0	0	0	0.217981	0.0108879	SPADE
3905x6615	3905	6615	2	0	0	0.335395	0.584376	1.45367184295368e-11	0	0.0802297	0	0	0	SPADE
3341x4446	3341	4446	2	0	0	0.17119	0.80771	5.27896822340757e-12	0	0.0210997	0	0	0	SPADE
3962x6122	3962	6122	1	0	0	0.582168	0.320553	0	0	0	0.0972794	0	0	SPADE
4190x5137	4190	5137	1	0	0	0.764829	0.188331	0	0	0	0.04684	0	0	SPADE
3114x5037	3114	5037	0	0	0	0.361363	0	0.38306	0	0	0	0.159453	0.0961231	SPADE
6625x5041	6625	5041	1	0	0	0.591762	0.238232	0	0	0	0.170006	0	0	SPADE
4134x4250	4134	4250	3	0.538641	0	0.244318	0.0783897	0	0.138651	0	0	0	0	SPADE
6680x6125	6680	6125	2	0	0	0.340698	0.582258	1.3922489941343e-10	0	0.0770445	0	0	0	SPADE
3397x5530	3397	5530	2	0	0	0.2094	0.772359	3.82076852890273e-11	0	0.0182402	0	0	0	SPADE
3057x5333	3057	5333	0	0	0	0.173829	0	0.652693	0	0	0	0.0914782	0.0820002	SPADE
3228x4249	3228	4249	0	0	0	0.333301	0	0.370761	0	0	0	0.13587	0.160068	SPADE
4643x4940	4643	4940	1	0	0	0.648301	0.331082	0	0	0	0.0206171	0	0	SPADE
4927x4251	4927	4251	2	0	0	0.431565	0.467993	2.34190179404864e-10	0	0.100442	0	0	0	SPADE
4814x4251	4814	4251	3	0.404977	0	0.333111	0.0432672	0	0.218645	0	0	0	0	SPADE
3115x4446	3115	4446	0	0	0	0.294662	0	0.567098	0	0	0	0.102824	0.0354169	SPADE
3964x4545	3964	4545	1	0	0	0.747021	0.222327	0	0	0	0.0306517	0	0	SPADE
6003x4351	6003	4351	3	0.550573	0	0.269087	0.0284525	0	0.151887	0	0	0	0	SPADE
7417x5436	7417	5436	2	0	0	0.451362	0.406744	1.84246182600096e-09	0	0.141894	0	0	0	SPADE
3284x4742	3284	4742	2	0	0	0.351521	0.579779	8.53097543490988e-11	0	0.0686999	0	0	0	SPADE
4812x5630	4812	5630	2	0	0	0.203536	0.727121	9.25276060913718e-12	0	0.0693428	0	0	0	SPADE
3510x5136	3510	5136	2	0	0	0.357899	0.547641	1.26614357518196e-11	0	0.0944599	0	0	0	SPADE
6512x5238	6512	5238	1	0	0	0.752878	0.197201	0	0	0	0.0499203	0	0	SPADE
4981x6517	4981	6517	0	0	0	0.191243	0	0.660849	0	0	0	0.0961794	0.0517288	SPADE
5377x6813	5377	6813	0	0	0	0.293571	0	0.538766	0	0	0	0.105507	0.0621562	SPADE
5435x5729	5435	5729	2	0	0	0.415796	0.449137	4.54017106245223e-11	0	0.135067	0	0	0	SPADE
6341x5533	6341	5533	1	0	0	0.552032	0.322418	0	0	0	0.12555	0	0	SPADE
3908x4053	3908	4053	2	0	0	0.358066	0.551061	4.34232012444386e-11	0	0.0908724	0	0	0	SPADE
6227x6518	6227	6518	1	0	0	0.587363	0.326933	0	0	0	0.0857042	0	0	SPADE
7304x5239	7304	5239	2	0	0	0.408239	0.483366	1.00808123888919e-12	0	0.108395	0	0	0	SPADE
6343x4154	6343	4154	2	0	0	0.326118	0.632587	0.0173622	0	0.0239327	0	0	0	SPADE
6171x5829	6171	5829	1	0	0	0.646073	0.240823	0	0	0	0.113104	0	0	SPADE
6738x4844	6738	4844	1	0	0	0.881478	0.0974238	0	0	0	0.0210984	0	0	SPADE
7418x5239	7418	5239	2	0	0	0.336896	0.584718	1.50692301690529e-11	0	0.0783868	0	0	0	SPADE
6059x4843	6059	4843	1	0	0	0.666661	0.31877	0	0	0	0.0145689	0	0	SPADE
3567x5038	3567	5038	2	0	0	0.485817	0.48146	4.58290476399362e-10	0	0.0327228	0	0	0	SPADE
3851x4545	3851	4545	1	0	0	0.691916	0.272997	0	0	0	0.0350865	0	0	SPADE
4078x3954	4078	3954	0	0	0	0.398666	0	0.431339	0	0	0	0.149794	0.020202	SPADE
7587x5338	7587	5338	0	0	0	0.182955	0	0.687786	0	0	0	0.110953	0.0183062	SPADE
5717x6419	5717	6419	3	0.346202	0	0.322429	0.0777035	0	0.253665	0	0	0	0	SPADE
4642x6123	4642	6123	2	0	0	0.387897	0.46158	1.95008526627367e-11	0	0.150524	0	0	0	SPADE
4416x5531	4416	5531	1	0	0	0.751708	0.170696	0	0	0	0.0775962	0	0	SPADE
5094x6714	5094	6714	0	0	0	0.403614	0	0.428384	0	0	0	0.160454	0.00754753	SPADE
4019x6221	4019	6221	1	0	0	0.635596	0.268182	0	0	0	0.096222	0	0	SPADE
6058x5632	6058	5632	1	0	0	0.481105	0.471071	0	0	0	0.0478236	0	0	SPADE
6397x6026	6397	6026	3	0.294294	0	0.343996	0.14247	0	0.219241	0	0	0	0	SPADE
4871x4152	4871	4152	2	0	0	0.420674	0.372596	0.00330186	0	0.203428	0	0	0	SPADE
6228x5336	6228	5336	1	0	0	0.616001	0.363403	0	0	0	0.0205955	0	0	SPADE
4360x5236	4360	5236	1	0	0	0.593641	0.37531	0	0	0	0.031049	0	0	SPADE
3566x6220	3566	6220	2	0	0	0.134197	0.863051	9.57951141106248e-11	0	0.00275129	0	0	0	SPADE
3284x5530	3284	5530	0	0	0	0.356319	0	0.431596	0	0	0	0.20014	0.0119446	SPADE
5208x6714	5208	6714	0	0	0	0.113353	0	0.836317	0	0	0	0.0368926	0.0134374	SPADE
4926x4842	4926	4842	3	0.54015	0	0.203624	1.50906511334011e-05	0	0.256212	0	0	0	0	SPADE
6682x4942	6682	4942	1	0	0	0.788376	0.165274	0	0	0	0.04635	0	0	SPADE
4530x4743	4530	4743	1	0	0	0.741352	0.202167	0	0	0	0.0564811	0	0	SPADE
6343x3957	6343	3957	0	0	0	0.348468	0	0.359542	0	0	0	0.153235	0.138755	SPADE
4246x6024	4246	6024	1	0	0	0.675832	0.271362	0	0	0	0.0528067	0	0	SPADE
5379x5434	5379	5434	0	0	0	0.242598	0	0.557078	0	0	0	0.170244	0.0300807	SPADE
5209x4941	5209	4941	0	0	0	0.244987	0	0.592964	0	0	0	0.154757	0.00729278	SPADE
6001x6518	6001	6518	1	0	0	0.40387	0.326894	0	0	0	0.269236	0	0	SPADE
5548x6124	5548	6124	2	0	0	0.288778	0.704561	3.94783603682612e-10	0	0.00666119	0	0	0	SPADE
3623x5727	3623	5727	2	0	0	0.250779	0.688115	1.72931825083501e-11	0	0.0611054	0	0	0	SPADE
3000x5825	3000	5825	0	0	0	0.363245	0	0.385284	0	0	0	0.137008	0.114464	SPADE
4472x6221	4472	6221	2	0	0	0.285406	0.661425	6.52458792889275e-11	0	0.0531692	0	0	0	SPADE
7022x4746	7022	4746	2	0	0	0.24825	0.674226	7.63935988022327e-11	0	0.077524	0	0	0	SPADE
4472x6024	4472	6024	3	0.314187	0	0.403718	0.0486419	0	0.233453	0	0	0	0	SPADE
5379x4843	5379	4843	0	0	0	0.21664	0	0.608502	0	0	0	0.173093	0.00176559	SPADE
3794x4447	3794	4447	3	0.308541	0	0.355257	0.10849	0	0.227712	0	0	0	0	SPADE
6795x4548	6795	4548	3	0.31587	0	0.411111	0.0306506	0	0.242368	0	0	0	0	SPADE
4191x3955	4191	3955	0	0	0	0.323555	0	0.359601	0	0	0	0.15421	0.162633	SPADE
3397x5333	3397	5333	2	0	0	0.214418	0.743394	0.000263004	0	0.0419246	0	0	0	SPADE
6965x4450	6965	4450	2	0	0	0.167283	0.808687	2.08268269417385e-11	0	0.0240302	0	0	0	SPADE
5094x6911	5094	6911	0	0	0	0.4091	0	0.346959	0	0	0	0.150081	0.0938606	SPADE
3169x6318	3169	6318	0	0	0	0.378497	0	0.349976	0	0	0	0.158233	0.113294	SPADE
3793x5432	3793	5432	3	0.562888	0	0.239344	0.0506783	0	0.14709	0	0	0	0	SPADE
6172x4646	6172	4646	1	0	0	0.465212	0.361837	0	0	0	0.172951	0	0	SPADE
5208x5926	5208	5926	0	0	0	0.329667	0	0.389265	0	0	0	0.215374	0.0656934	SPADE
6229x4351	6229	4351	1	0	0	0.623363	0.297175	0	0	0	0.0794617	0	0	SPADE
3285x4151	3285	4151	0	0	0	0.33835	0	0.373397	0	0	0	0.149029	0.139224	SPADE
7191x5633	7191	5633	2	0	0	0.38811	0.605576	7.42180313946366e-11	0	0.00631467	0	0	0	SPADE
2944x5333	2944	5333	0	0	0	0.21869	0	0.579652	0	0	0	0.132335	0.0693223	SPADE
6173x4055	6173	4055	2	0	0	0.391728	0.534566	2.09391443934021e-10	0	0.073706	0	0	0	SPADE
4814x4054	4814	4054	2	0	0	0.315305	0.658663	1.53003208726179e-11	0	0.0260324	0	0	0	SPADE
7079x4450	7079	4450	2	0	0	0.231826	0.723376	4.50806791454225e-10	0	0.0447977	0	0	0	SPADE
5377x7010	5377	7010	0	0	0	0.323456	0	0.445613	0	0	0	0.163055	0.0678767	SPADE
3398x4348	3398	4348	2	0	0	0.265224	0.69491	2.37437127529648e-10	0	0.0398651	0	0	0	SPADE
4246x5827	4246	5827	1	0	0	0.528597	0.409342	0	0	0	0.0620617	0	0	SPADE
4247x4447	4247	4447	1	0	0	0.653471	0.332576	0	0	0	0.0139524	0	0	SPADE
6908x5337	6908	5337	3	0.633521	0	0.218794	0.0272522	0	0.120432	0	0	0	0	SPADE
5605x5434	5605	5434	2	0	0	0.198565	0.728239	1.68215480992418e-10	0	0.0731957	0	0	0	SPADE
5038x6222	5038	6222	0	0	0	0.243946	0	0.535433	0	0	0	0.13657	0.0840508	SPADE
6113x7110	6113	7110	0	0	0	0.274267	0	0.512999	0	0	0	0.209974	0.00276055	SPADE
4133x5827	4133	5827	1	0	0	0.877616	0.0902293	0	0	0	0.0321549	0	0	SPADE
3793x5629	3793	5629	3	0.550354	0	0.199569	0.0161706	0	0.233907	0	0	0	0	SPADE
3341x4840	3341	4840	2	0	0	0.282098	0.637162	1.17093653754453e-10	0	0.0807396	0	0	0	SPADE
6510x6814	6510	6814	2	0	0	0.35721	0.595814	8.75889022495684e-11	0	0.0469757	0	0	0	SPADE
7192x4450	7192	4450	0	0	0	0.278973	0	0.529924	0	0	0	0.166958	0.0241448	SPADE
3510x5727	3510	5727	2	0	0	0.372571	0.465502	1.1030614074723e-10	0	0.161927	0	0	0	SPADE
4473x4842	4473	4842	1	0	0	0.48988	0.437864	0	0	0	0.0722561	0	0	SPADE
3736x6122	3736	6122	3	0.537391	0	0.283888	0.0336004	0	0.145121	0	0	0	0	SPADE
5096x5138	5096	5138	2	0	0	0.272885	0.659536	6.54948656969665e-11	0	0.0675797	0	0	0	SPADE
4020x4841	4020	4841	1	0	0	0.514767	0.397481	0	0	0	0.0877519	0	0	SPADE
4699x5630	4699	5630	2	0	0	0.43425	0.46701	3.18684278954607e-10	0	0.0987393	0	0	0	SPADE
4417x4546	4417	4546	1	0	0	0.610837	0.292319	0	0	0	0.096844	0	0	SPADE
3794x4841	3794	4841	1	0	0	0.45273	0.360539	0	0	0	0.18673	0	0	SPADE
5606x4843	5606	4843	2	0	0	0.367453	0.619261	3.27809173728929e-11	0	0.0132856	0	0	0	SPADE
4755x6517	4755	6517	0	0	0	0.193911	0	0.658758	0	0	0	0.0610238	0.0863076	SPADE
3850x5728	3850	5728	3	0.363846	0	0.380952	0.0214582	0	0.233743	0	0	0	0	SPADE
3282x6515	3282	6515	0	0	0	0.256472	0	0.465138	0	0	0	0.190321	0.088069	SPADE
6058x5829	6058	5829	1	0	0	0.674239	0.24592	0	0	0	0.079841	0	0	SPADE
6058x6026	6058	6026	1	0	0	0.598782	0.270224	0	0	0	0.130994	0	0	SPADE
5039x5630	5039	5630	0	0	0	0.292382	0	0.537146	0	0	0	0.151419	0.0190531	SPADE
6171x6420	6171	6420	1	0	0	0.43826	0.333025	0	0	0	0.228715	0	0	SPADE
3737x5531	3737	5531	2	0	0	0.218627	0.77015	7.20445448942093e-11	0	0.0112223	0	0	0	SPADE
3793x6023	3793	6023	1	0	0	0.753077	0.195366	0	0	0	0.0515578	0	0	SPADE
4812x6221	4812	6221	0	0	0	0.299777	0	0.506172	0	0	0	0.163394	0.0306575	SPADE
5320x7109	5320	7109	0	0	0	0.249615	0	0.579785	0	0	0	0.111414	0.059186	SPADE
6000x6912	6000	6912	2	0	0	0.278931	0.717915	4.2012770330233e-11	0	0.00315401	0	0	0	SPADE
4587x4645	4587	4645	1	0	0	0.863532	0.113108	0	0	0	0.0233596	0	0	SPADE
6567x6519	6567	6519	2	0	0	0.204137	0.762127	1.1136235252374e-10	0	0.0337361	0	0	0	SPADE
3568x4447	3568	4447	2	0	0	0.169303	0.805313	2.93679449488995e-11	0	0.0253837	0	0	0	SPADE
6057x7011	6057	7011	2	0	0	0.272524	0.690793	0.00852089	0	0.0281627	0	0	0	SPADE
3906x6220	3906	6220	1	0	0	0.910507	0.0706224	0	0	0	0.0188708	0	0	SPADE
4755x5926	4755	5926	2	0	0	0.271716	0.627916	5.43252019811361e-11	0	0.100368	0	0	0	SPADE
4133x5038	4133	5038	1	0	0	0.493361	0.40717	0	0	0	0.0994692	0	0	SPADE
2943x5924	2943	5924	0	0	0	0.296933	0	0.461813	0	0	0	0.179992	0.0612622	SPADE
6341x5730	6341	5730	1	0	0	0.568872	0.306452	0	0	0	0.124676	0	0	SPADE
6850x6224	6850	6224	2	0	0	0.198969	0.752546	1.8297245040122e-10	0	0.048485	0	0	0	SPADE
5833x4252	5833	4252	2	0	0	0.37231	0.502182	2.00533951474729e-10	0	0.125508	0	0	0	SPADE
4361x4447	4361	4447	1	0	0	0.486801	0.336297	0	0	0	0.176902	0	0	SPADE
3171x4939	3171	4939	2	0	0	0.4339	0.394676	2.6739577446336e-10	0	0.171424	0	0	0	SPADE
3057x5727	3057	5727	0	0	0	0.296116	0	0.545489	0	0	0	0.0754041	0.0829908	SPADE
6851x5435	6851	5435	3	0.561243	0	0.196326	0.0658066	0	0.176625	0	0	0	0	SPADE
6737x6026	6737	6026	2	0	0	0.401466	0.404137	1.77603945603662e-10	0	0.194398	0	0	0	SPADE
2944x5136	2944	5136	0	0	0	0.252788	0	0.525237	0	0	0	0.141625	0.0803505	SPADE
6342x5336	6342	5336	1	0	0	0.725316	0.201698	0	0	0	0.0729853	0	0	SPADE
3735x6516	3735	6516	2	0	0	0.330338	0.649081	8.21243266452374e-11	0	0.0205809	0	0	0	SPADE
6511x5435	6511	5435	1	0	0	0.628177	0.33844	0	0	0	0.0333827	0	0	SPADE
6003x3956	6003	3956	0	0	0	0.314196	0	0.445344	0	0	0	0.205274	0.0351869	SPADE
6737x5829	6737	5829	2	0	0	0.483447	0.430566	0.00997439	0	0.0760126	0	0	0	SPADE
5436x5335	5436	5335	2	0	0	0.46322	0.420223	4.94157292395618e-10	0	0.116557	0	0	0	SPADE
6682x5140	6682	5140	1	0	0	0.637575	0.313098	0	0	0	0.049327	0	0	SPADE
6739x4647	6739	4647	1	0	0	0.762867	0.134818	0	0	0	0.102315	0	0	SPADE
6114x6321	6114	6321	1	0	0	0.594981	0.265449	0	0	0	0.13957	0	0	SPADE
6341x6124	6341	6124	1	0	0	0.620915	0.359912	0	0	0	0.0191738	0	0	SPADE
5437x4350	5437	4350	0	0	0	0.164546	0	0.739533	0	0	0	0.0721289	0.0237927	SPADE
7303x6027	7303	6027	0	0	0	0.214801	0	0.559938	0	0	0	0.195163	0.0300984	SPADE
7021x5140	7021	5140	3	0.578263	0	0.219771	0.0595747	0	0.142391	0	0	0	0	SPADE
3792x6614	3792	6614	2	0	0	0.294687	0.658478	9.04825753089461e-11	0	0.0468344	0	0	0	SPADE
5718x5828	5718	5828	3	0.387845	0	0.2686	0.0568334	0	0.286721	0	0	0	0	SPADE
4361x4053	4361	4053	2	0	0	0.442428	0.359756	0.0036285	0	0.194187	0	0	0	SPADE
5945x5828	5945	5828	1	0	0	0.618537	0.319518	0	0	0	0.061945	0	0	SPADE
6851x5632	6851	5632	2	0	0	0.255427	0.663503	8.38831368956207e-10	0	0.0810705	0	0	0	SPADE
5550x4547	5550	4547	2	0	0	0.30256	0.576227	2.58409201716972e-10	0	0.121214	0	0	0	SPADE
3565x6614	3565	6614	2	0	0	0.304045	0.647027	0.0137896	0	0.0351388	0	0	0	SPADE
4471x7009	4471	7009	0	0	0	0.323365	0	0.430553	0	0	0	0.167165	0.0789169	SPADE
7077x6027	7077	6027	2	0	0	0.270075	0.701284	0.00344978	0	0.0251912	0	0	0	SPADE
5264x6616	5264	6616	0	0	0	0.353894	0	0.420288	0	0	0	0.188182	0.0376366	SPADE
5321x6123	5321	6123	2	0	0	0.490375	0.48954	5.48911607388058e-11	0	0.0200857	0	0	0	SPADE
4304x4152	4304	4152	2	0	0	0.413406	0.352188	0.0125471	0	0.22186	0	0	0	SPADE
6283x6814	6283	6814	2	0	0	0.466271	0.36122	0.00494034	0	0.167568	0	0	0	SPADE
7134x5534	7134	5534	2	0	0	0.176181	0.796102	4.79219617641617e-11	0	0.0277175	0	0	0	SPADE
2887x60221	2887	6022	0	0	0	0	0.0273071	0.601844	0	0.0432849	0.105417	0.136873	0.0852737	SPOTlight
7078x52381	7078	5238	3	0.124919	0.0441257	0.138539	0.0447327	0.0864809	0.11348	0.0652841	0.115674	0.14678	0.119986	SPOTlight
6284x62231	6284	6223	1	0.0594307	0.0363589	0.248339	0.0974263	0.0747641	0	0.0603098	0.200473	0.124343	0.0985557	SPOTlight
4191x45461	4191	4546	1	0.0524911	0.0357539	0.229655	0.100388	0.0765151	0	0.0576584	0.231338	0.118724	0.0974753	SPOTlight
4869x55321	4869	5532	2	0	0.0531283	0.103013	0.267742	0.20391	0	0.0681768	0.0910949	0.110833	0.102102	SPOTlight
7587x55351	7587	5535	0	0	0	0.0716805	0.0254558	0.275031	0	0.029321	0.137395	0.357825	0.103292	SPOTlight
5548x65181	5548	6518	2	0	0.0383422	0.120569	0.140534	0.124867	0	0.272109	0.0743578	0.0979725	0.13125	SPOTlight
7133x61251	7133	6125	0	0	0	0.0294702	0.0183026	0.307747	0	0.0247561	0.137441	0.380554	0.101729	SPOTlight
3340x54321	3340	5432	2	0	0.0535725	0.0829766	0.241881	0.188543	0	0.136636	0.0829217	0.102331	0.111138	SPOTlight
3227x52341	3227	5234	2	0	0.0474741	0.082063	0.227951	0.176225	0	0.171645	0.0802185	0.0994817	0.114941	SPOTlight
4756x57291	4756	5729	2	0	0.0361171	0.0943394	0.168562	0.144697	0	0.263662	0.0720243	0.0941531	0.126445	SPOTlight
4189x63191	4189	6319	1	0	0.0326183	0.130636	0.150021	0.111558	0	0.0445941	0.349306	0.0924886	0.0887781	SPOTlight
5492x54341	5492	5434	2	0	0.0486614	0.101228	0.233494	0.181973	0	0.132577	0.0847414	0.107787	0.109537	SPOTlight
5776x43501	5776	4350	2	0	0.0509391	0.125302	0.218703	0.167112	0	0.126647	0.0870547	0.110876	0.113366	SPOTlight
5380x44481	5380	4448	0	0	0	0.044423	0.0274383	0.462863	0	0.0401004	0.119962	0.198452	0.106762	SPOTlight
6907x65191	6907	6519	0	0	0	0.102716	0.023224	0.24388	0	0.0317244	0.139951	0.34413	0.114374	SPOTlight
6794x57311	6794	5731	2	0.0185748	0.0501826	0.14711	0.218395	0.169169	0	0.0819402	0.0932423	0.115652	0.105733	SPOTlight
3396x61211	3396	6121	2	0	0.051278	0.0720168	0.252699	0.195789	0	0.134559	0.0831949	0.100529	0.109935	SPOTlight
7474x55351	7474	5535	2	0	0.0377881	0.090916	0.170828	0.147856	0	0.261653	0.0713445	0.0936535	0.12596	SPOTlight
7305x46481	7305	4648	2	0	0.0380867	0.0964707	0.183603	0.152951	0	0.232806	0.0745735	0.0964241	0.125085	SPOTlight
3227x50371	3227	5037	2	0	0.0397819	0.118726	0.166165	0.140486	0	0.231216	0.0777431	0.101189	0.124693	SPOTlight
3453x56291	3453	5629	2	0	0.0529395	0.0812079	0.253478	0.193559	0	0.123518	0.0849595	0.103252	0.107086	SPOTlight
4811x64181	4811	6418	0	0	0	0.078269	0.0275868	0.268162	0	0.0303752	0.138007	0.359418	0.0981821	SPOTlight
4528x63201	4528	6320	2	0	0.0554282	0.0679042	0.290767	0.224032	0	0.0701022	0.0891885	0.10308	0.0994978	SPOTlight
3339x64171	3339	6417	0	0	0	0.087141	0.0274098	0.234547	0	0.0309334	0.136626	0.353711	0.129631	SPOTlight
3453x60231	3453	6023	2	0	0.0534245	0.0888844	0.254391	0.19305	0	0.108363	0.086482	0.106182	0.109223	SPOTlight
6454x57301	6454	5730	3	0.0805444	0.039774	0.139148	0.0769186	0.0991484	0.12731	0.0624342	0.111881	0.144722	0.11812	SPOTlight
6284x58291	6284	5829	1	0.0582976	0.0419327	0.247528	0.119841	0.0888377	0	0.064015	0.147655	0.12857	0.103323	SPOTlight
4474x46451	4474	4645	1	0.0571513	0.0468539	0.23906	0.130635	0.10084	0	0.0664506	0.120103	0.131435	0.107472	SPOTlight
5208x65171	5208	6517	0	0	0	0.054986	0.0204837	0.319841	0	0.0387094	0.119766	0.274479	0.171734	SPOTlight
6172x48431	6172	4843	1	0	0.0277118	0.115096	0.133693	0.110943	0	0.0384308	0.404426	0.0891837	0.0805158	SPOTlight
3398x45451	3398	4545	2	0	0.0509814	0.0602776	0.234482	0.177469	0	0.197102	0.0730189	0.0925981	0.114071	SPOTlight
6340x63221	6340	6322	3	0.166172	0.0530609	0.131668	0.0514703	0.0997994	0.0619715	0.0670343	0.112926	0.139903	0.115994	SPOTlight
5604x70101	5604	7010	0	0	0	0.0954539	0.023866	0.247858	0	0.0341504	0.136434	0.338295	0.123942	SPOTlight
4813x46451	4813	4645	1	0.0712739	0.0433701	0.235761	0.0878586	0.0741046	0	0.053498	0.223968	0.117088	0.0930783	SPOTlight
4304x45461	4304	4546	1	0	0.0321951	0.118171	0.13284	0.109116	0	0.040354	0.396655	0.0895888	0.0810801	SPOTlight
7021x49431	7021	4943	3	0.0753671	0.0410452	0.132542	0.0893336	0.102573	0.12141	0.0641441	0.108456	0.145447	0.119681	SPOTlight
4134x46441	4134	4644	1	0.0472796	0.0309626	0.264901	0.0712967	0.0755213	0	0.058148	0.227732	0.129245	0.094914	SPOTlight
6453x69131	6453	6913	2	0	0.0501648	0.0405048	0.30728	0.222269	0	0.095207	0.0838115	0.0973287	0.103434	SPOTlight
4528x69111	4528	6911	0	0	0	0.0433822	0.0223831	0.413501	0	0.0384909	0.11749	0.230919	0.133834	SPOTlight
4755x63201	4755	6320	0	0	0	0.0538337	0.0127112	0.334567	0	0.033613	0.128213	0.297246	0.139816	SPOTlight
6680x67161	6680	6716	2	0	0.0333706	0.0716994	0.254606	0.205435	0	0.147553	0.0827674	0.0966127	0.107956	SPOTlight
4812x60241	4812	6024	2	0	0.0570935	0.0994773	0.275213	0.192727	0	0.0694505	0.0892005	0.111061	0.105778	SPOTlight
4530x45461	4530	4546	1	0.0102205	0.0283238	0.111509	0.140043	0.115549	0	0.0381598	0.393796	0.0815029	0.0808968	SPOTlight
4075x67131	4075	6713	2	0	0.0292637	0.114479	0.185217	0.162082	0	0.203106	0.0837356	0.104014	0.118102	SPOTlight
6060x40551	6060	4055	2	0	0.0367611	0.0792295	0.219724	0.180759	0	0.186682	0.0814115	0.0990972	0.116336	SPOTlight
3453x54321	3453	5432	2	0	0.0468994	0.107162	0.204022	0.158524	0	0.185266	0.0810425	0.0987503	0.118334	SPOTlight
6909x43521	6909	4352	2	0	0.0392152	0.0717683	0.207131	0.155831	0	0.23648	0.0736193	0.0936175	0.122338	SPOTlight
2944x55301	2944	5530	0	0	0	0.0874775	0.0247882	0.29823	0	0.0325705	0.132753	0.324727	0.0994529	SPOTlight
7248x51401	7248	5140	2	0	0.0421177	0.0511439	0.253504	0.191723	0	0.177819	0.0785119	0.0909878	0.114193	SPOTlight
7134x59281	7134	5928	2	0	0.045352	0.10084	0.164738	0.136311	0	0.258075	0.0725997	0.0920333	0.130052	SPOTlight
4132x62211	4132	6221	1	0.0601294	0.0453825	0.224516	0.100045	0.0756549	0	0.0515977	0.227751	0.114588	0.100336	SPOTlight
3849x67131	3849	6713	2	0	0.0415876	0.0522292	0.295051	0.229611	0	0.0966683	0.0871588	0.0989373	0.0987576	SPOTlight
6738x56321	6738	5632	2	0	0.0389257	0.0892833	0.198689	0.151889	0	0.225597	0.0750852	0.0979253	0.122605	SPOTlight
6965x46471	6965	4647	2	0	0.0326444	0.107334	0.203971	0.17312	0	0.178714	0.0844601	0.106119	0.113638	SPOTlight
6510x62231	6510	6223	2	0	0.0390423	0.115298	0.174101	0.138113	0	0.230238	0.076378	0.0995452	0.127285	SPOTlight
6057x62231	6057	6223	1	0.0132063	0.0388071	0.186707	0.157153	0.107041	0.0145056	0.0512927	0.215932	0.120695	0.0946594	SPOTlight
3793x58261	3793	5826	3	0.106121	0.0411101	0.136201	0.0543451	0.0906935	0.123773	0.064614	0.113558	0.148553	0.121031	SPOTlight
5434x67151	5434	6715	0	0	0	0.0282279	0.0308066	0.519447	0	0.0412109	0.112013	0.185855	0.0824386	SPOTlight
7418x46481	7418	4648	0	0	0	0.0516051	0.0214517	0.453036	0	0.0416061	0.119208	0.207523	0.10557	SPOTlight
3113x64171	3113	6417	0	0	0	0.0411021	0.0252062	0.443016	0	0.0363435	0.127948	0.223487	0.102898	SPOTlight
4190x49401	4190	4940	1	0.0442239	0.041662	0.216371	0.113059	0.0949156	0	0.0521356	0.217046	0.118782	0.101805	SPOTlight
3455x42491	3455	4249	0	0	0	0.0492907	0.0198232	0.325075	0	0.0324147	0.136257	0.347611	0.0895274	SPOTlight
6964x58301	6964	5830	2	0.0219355	0.0577758	0.122619	0.235537	0.170607	0	0.0936529	0.0886651	0.106111	0.103097	SPOTlight
4246x54331	4246	5433	1	0	0.017597	0.131452	0.149424	0.121667	0	0.045852	0.357448	0.0933627	0.0831978	SPOTlight
7133x65191	7133	6519	0	0	0	0	0.0219132	0.544355	0	0.0355069	0.113623	0.201683	0.0829193	SPOTlight
5832x50401	5832	5040	3	0.112438	0.0441984	0.144375	0.065891	0.0895793	0.104641	0.0650081	0.111202	0.144704	0.117963	SPOTlight
4924x68131	4924	6813	0	0	0	0.0819178	0.0273599	0.300898	0	0.0334486	0.137546	0.30518	0.113649	SPOTlight
5095x61231	5095	6123	0	0	0	0.0589546	0.0115465	0.274081	0	0.0270023	0.132173	0.341647	0.154596	SPOTlight
5095x59261	5095	5926	0	0	0	0.0442184	0.0120779	0.455368	0	0.0301234	0.118373	0.247553	0.0922868	SPOTlight
3963x55311	3963	5531	3	0.0994837	0.0369897	0.150385	0.0351116	0.0762024	0.147462	0.0636654	0.115351	0.154651	0.120698	SPOTlight
4019x60231	4019	6023	1	0.0368746	0.0390105	0.184705	0.172204	0.155272	0	0.0566044	0.139133	0.117925	0.0982714	SPOTlight
3907x54321	3907	5432	1	0.0467106	0.0425155	0.224528	0.139619	0.112467	0	0.0615282	0.153047	0.11815	0.101435	SPOTlight
4587x42511	4587	4251	1	0.0238352	0.0258144	0.158994	0.122578	0.0966002	0	0.0439189	0.344252	0.0991754	0.0848316	SPOTlight
4416x59251	4416	5925	1	0.0110746	0.0274405	0.144398	0.121899	0.0871089	0	0.0411773	0.382627	0.100831	0.0834437	SPOTlight
4360x54331	4360	5433	1	0.0450855	0.031718	0.216731	0.097746	0.0753815	0	0.0466126	0.279453	0.11598	0.0912919	SPOTlight
7531x52391	7531	5239	0	0	0	0.0755013	0.0101068	0.340691	0	0.0403275	0.122383	0.252763	0.158227	SPOTlight
6852x46471	6852	4647	3	0.122654	0.0427076	0.11793	0.0369523	0.0828289	0.139687	0.0646985	0.118159	0.152511	0.121873	SPOTlight
6906x67161	6906	6716	0	0	0	0.0360994	0.013401	0.385137	0	0.0321859	0.128249	0.306773	0.0981553	SPOTlight
3170x61211	3170	6121	0	0	0	0.0671279	0.010962	0.300612	0	0.0285	0.133583	0.329475	0.129741	SPOTlight
3567x54321	3567	5432	2	0	0.0571842	0.0403882	0.314312	0.230313	0	0.0738421	0.0838546	0.0980693	0.102036	SPOTlight
4644x41521	4644	4152	2	0	0.0315108	0.107983	0.142309	0.134111	0	0.294808	0.0657756	0.0931211	0.130381	SPOTlight
5944x62231	5944	6223	1	0	0.0177747	0.116747	0.122311	0.09451	0	0.0372608	0.452556	0.0822621	0.0765793	SPOTlight
7303x62241	7303	6224	0	0	0	0.079226	0.0231879	0.256749	0	0.031659	0.11283	0.284664	0.211684	SPOTlight
3736x63191	3736	6319	3	0.0820219	0.0363628	0.141662	0.0432569	0.0788898	0.163171	0.0645465	0.113767	0.154212	0.122109	SPOTlight
6454x61251	6454	6125	2	0	0.0546559	0.0822683	0.27962	0.203312	0	0.0871507	0.0863808	0.103932	0.10268	SPOTlight
5434x65181	5434	6518	2	0	0.0353357	0.0447536	0.261867	0.216481	0	0.166026	0.0745746	0.090546	0.110415	SPOTlight
2887x52341	2887	5234	0	0	0	0.0765617	0.0113447	0.236319	0.0132281	0.035566	0.13993	0.344823	0.142227	SPOTlight
5152x52361	5152	5236	0	0	0	0.0222403	0.022641	0.419569	0	0.0290629	0.134057	0.282726	0.089704	SPOTlight
6568x51391	6568	5139	1	0.0426252	0.0310893	0.182042	0.118725	0.121898	0	0.048342	0.268628	0.100456	0.0861939	SPOTlight
4076x55311	4076	5531	1	0.0467474	0.0503096	0.199453	0.174019	0.123443	0	0.0622735	0.124349	0.12245	0.096956	SPOTlight
5208x61231	5208	6123	0	0	0	0.0606933	0.0137597	0.309732	0	0.0314763	0.132694	0.315591	0.136055	SPOTlight
5887x63211	5887	6321	1	0.0113446	0.0253289	0.138558	0.134347	0.114538	0	0.0421702	0.349113	0.0997121	0.0848872	SPOTlight
4245x66151	4245	6615	2	0.0193926	0.0551971	0.162466	0.209634	0.156464	0	0.0866261	0.0905059	0.117599	0.102115	SPOTlight
5607x40551	5607	4055	0	0	0	0.0304407	0.0185882	0.490831	0	0.0353461	0.0983775	0.175508	0.150908	SPOTlight
4359x58271	4359	5827	1	0.0673856	0.0344593	0.278972	0.0892949	0.079508	0	0.0602701	0.154773	0.135562	0.0997753	SPOTlight
3340x58261	3340	5826	0	0	0	0.0672657	0.026905	0.251154	0	0.0292895	0.138943	0.308164	0.178278	SPOTlight
5493x48431	5493	4843	0	0	0	0.0721285	0.0151233	0.345021	0	0.0328215	0.139058	0.31463	0.0812178	SPOTlight
6285x52381	6285	5238	1	0.0454215	0.0421733	0.228501	0.112236	0.0911212	0	0.058565	0.196305	0.129543	0.0961336	SPOTlight
3795x40531	3795	4053	0	0	0	0.034313	0.011411	0.417349	0	0.040253	0.115141	0.232862	0.148671	SPOTlight
6569x47451	6569	4745	1	0.0474759	0.0547469	0.200531	0.160235	0.128097	0	0.062722	0.123963	0.119711	0.102519	SPOTlight
4981x67141	4981	6714	0	0	0	0.0706589	0.0236472	0.299772	0	0.0282538	0.129472	0.314279	0.133917	SPOTlight
3001x48401	3001	4840	0	0	0	0.052387	0.0255217	0.423679	0	0.0367639	0.128134	0.245006	0.0885088	SPOTlight
5945x52371	5945	5237	1	0.0275183	0.0352336	0.194214	0.110523	0.0959267	0	0.0506655	0.296191	0.10161	0.0881174	SPOTlight
5604x68131	5604	6813	2	0	0.0505408	0.110813	0.208422	0.156738	0	0.17752	0.0787723	0.104895	0.112299	SPOTlight
6397x66171	6397	6617	3	0.142122	0.0464979	0.12999	0.0682285	0.104448	0.0734068	0.0664835	0.112186	0.1417	0.114937	SPOTlight
3906x58261	3906	5826	1	0.0260232	0.0289401	0.1788	0.121322	0.0958722	0	0.0507471	0.294867	0.109869	0.0935602	SPOTlight
3454x46431	3454	4643	2	0	0.0345669	0.102227	0.151867	0.146707	0	0.269932	0.0738662	0.0935012	0.127334	SPOTlight
4189x61221	4189	6122	1	0.0239505	0.0392925	0.16007	0.160139	0.119689	0	0.0502311	0.240957	0.11062	0.0950517	SPOTlight
3114x56281	3114	5628	0	0	0	0.0666403	0.0200624	0.290858	0	0.0299126	0.143626	0.353315	0.0955864	SPOTlight
6964x60271	6964	6027	2	0	0.047742	0.10333	0.198348	0.145785	0	0.207843	0.0803829	0.0964371	0.120132	SPOTlight
6966x42531	6966	4253	0	0	0	0.0357936	0.014535	0.302324	0	0.0188542	0.14629	0.400564	0.0816392	SPOTlight
6229x47451	6229	4745	1	0.0125556	0.0501729	0.167704	0.184291	0.138805	0	0.058155	0.182094	0.111388	0.0948339	SPOTlight
5210x43501	5210	4350	2	0	0.0490303	0.118517	0.242143	0.17291	0	0.101442	0.0858255	0.119386	0.110746	SPOTlight
4643x53341	4643	5334	3	0.109642	0.0428199	0.139502	0.0595034	0.0933801	0.108538	0.0657342	0.111845	0.14938	0.119656	SPOTlight
5322x59261	5322	5926	2	0	0.0491356	0.0893657	0.218091	0.159993	0	0.185448	0.0780709	0.101703	0.118193	SPOTlight
6908x51401	6908	5140	1	0.027281	0.051771	0.151296	0.189922	0.142165	0	0.0575819	0.181229	0.10724	0.0915143	SPOTlight
5153x44481	5153	4448	2	0	0.0445804	0.0696404	0.260925	0.211868	0	0.120325	0.0849497	0.10282	0.104891	SPOTlight
4188x67131	4188	6713	2	0	0.0459846	0.0425822	0.293493	0.220627	0	0.113371	0.0825857	0.0953886	0.105968	SPOTlight
5265x62221	5265	6222	0	0	0	0.0840482	0.0181998	0.321044	0	0.0344909	0.143396	0.292979	0.105842	SPOTlight
5548x63211	5548	6321	2	0.0131131	0.0507182	0.150861	0.203989	0.158109	0	0.109541	0.0891574	0.118801	0.10571	SPOTlight
4302x59251	4302	5925	1	0.0277705	0.0406584	0.189057	0.1923	0.142234	0	0.0645826	0.110808	0.129754	0.102835	SPOTlight
7247x57311	7247	5731	2	0	0.0608106	0.0700367	0.285332	0.210997	0	0.0755762	0.0874685	0.106098	0.103681	SPOTlight
4870x43491	4870	4349	3	0.122311	0.0457863	0.140192	0.0514822	0.0841062	0.108344	0.0645595	0.114797	0.148216	0.120206	SPOTlight
3171x51361	3171	5136	0	0	0	0.0757029	0.0236332	0.290205	0	0.0298737	0.134269	0.329079	0.117236	SPOTlight
4756x51371	4756	5137	3	0.0734567	0.0410319	0.139846	0.0875139	0.0975874	0.124554	0.0627639	0.109239	0.146488	0.117519	SPOTlight
6455x49421	6455	4942	1	0.0603864	0.0391993	0.233409	0.073194	0.0794489	0	0.0503679	0.263895	0.108326	0.0917733	SPOTlight
6170x70111	6170	7011	2	0	0.0420759	0.137459	0.177665	0.140126	0	0.200037	0.0770795	0.10367	0.121888	SPOTlight
5490x70101	5490	7010	0	0	0	0.0630744	0	0.275092	0	0.0372905	0.140995	0.344584	0.138964	SPOTlight
6340x69131	6340	6913	2	0	0.0390148	0.141811	0.169287	0.132162	0	0.195003	0.0820928	0.11353	0.1271	SPOTlight
4755x67141	4755	6714	0	0	0	0.0730691	0.0236913	0.259026	0	0.0287398	0.13124	0.334763	0.14947	SPOTlight
4699x58271	4699	5827	2	0	0.0338401	0.123818	0.168541	0.13095	0	0.232032	0.0750773	0.110131	0.12561	SPOTlight
7360x59291	7360	5929	0	0	0	0	0.0178243	0.567513	0	0.0401898	0.109186	0.184828	0.0804597	SPOTlight
4247x46441	4247	4644	1	0.049099	0.0444593	0.230239	0.128044	0.0851878	0	0.0632476	0.15913	0.134652	0.105941	SPOTlight
4246x52351	4246	5235	1	0.0375576	0.037117	0.194992	0.112097	0.0740638	0	0.0474099	0.296718	0.107361	0.0926828	SPOTlight
4700x46451	4700	4645	1	0.0563954	0.0303464	0.261685	0.110224	0.0942638	0	0.0607898	0.150096	0.136694	0.0995064	SPOTlight
3963x57281	3963	5728	1	0.0205573	0.0208616	0.187499	0.097966	0.0882477	0	0.046076	0.336311	0.110929	0.0915525	SPOTlight
4248x40531	4248	4053	2	0	0.0465477	0.0294705	0.328629	0.246682	0	0.0680445	0.0878971	0.0959749	0.096754	SPOTlight
5550x43501	5550	4350	2	0.0105884	0.0523736	0.148705	0.223698	0.155457	0	0.0857737	0.0911666	0.12163	0.110608	SPOTlight
5040x40541	5040	4054	0	0	0	0.0311855	0	0.380245	0	0.030296	0.12698	0.303633	0.127661	SPOTlight
4245x68121	4245	6812	0	0	0	0.0791545	0.0254847	0.293809	0	0.0319165	0.130826	0.323237	0.115573	SPOTlight
3568x46441	3568	4644	2	0	0.050223	0.0332801	0.319692	0.225208	0	0.0814572	0.0857814	0.100904	0.103454	SPOTlight
5719x48431	5719	4843	2	0	0.0421569	0.0587173	0.237338	0.179733	0	0.190575	0.0770445	0.09555	0.118886	SPOTlight
3567x56291	3567	5629	2	0	0.0455595	0.0528131	0.2512	0.195976	0	0.170312	0.078516	0.0953003	0.110323	SPOTlight
4076x61221	4076	6122	1	0.0338506	0.0371346	0.221744	0.120572	0.0911299	0	0.0506456	0.235741	0.114867	0.0943152	SPOTlight
4586x52361	4586	5236	3	0.145032	0.0442609	0.149969	0.0378725	0.0785424	0.0973854	0.0662843	0.113532	0.148286	0.118836	SPOTlight
5890x39561	5890	3956	0	0	0	0.0198909	0.0252448	0.445463	0	0.0349338	0.120612	0.228863	0.124993	SPOTlight
3681x48411	3681	4841	3	0.115258	0.0433311	0.148981	0.0654246	0.0949429	0.0878267	0.0680596	0.111276	0.147401	0.117499	SPOTlight
6172x52381	6172	5238	1	0.0133892	0.039388	0.127337	0.1515	0.122187	0	0.0449778	0.322128	0.0938522	0.0852408	SPOTlight
7077x58301	7077	5830	2	0	0.0432066	0.0340177	0.318498	0.253943	0	0.073421	0.0839865	0.0949103	0.0980171	SPOTlight
4982x59261	4982	5926	0	0	0	0	0	0.581458	0	0.0372376	0.103731	0.175051	0.102522	SPOTlight
3170x59241	3170	5924	0	0	0	0.0245936	0.0228557	0.541873	0	0.0423993	0.108974	0.169744	0.0895595	SPOTlight
6794x63221	6794	6322	2	0	0.0441394	0.0880264	0.230669	0.192414	0	0.150597	0.0824109	0.101903	0.10984	SPOTlight
6736x68151	6736	6815	0	0	0	0.0339261	0	0.350188	0	0.0201774	0.146155	0.350297	0.0992563	SPOTlight
2943x61211	2943	6121	0	0	0	0.0874899	0.0117438	0.286847	0	0.0298716	0.136791	0.342079	0.105178	SPOTlight
6173x42521	6173	4252	1	0.0615546	0.0514269	0.221098	0.139642	0.0974449	0	0.0608405	0.14575	0.125888	0.0963559	SPOTlight
6512x50411	6512	5041	1	0	0.0166158	0.188218	0.106414	0.0888314	0	0.0415236	0.35262	0.112355	0.0934226	SPOTlight
4020x56291	4020	5629	1	0	0.0286826	0.123498	0.139039	0.10127	0	0.0414797	0.395233	0.0887378	0.0820594	SPOTlight
4418x39551	4418	3955	0	0	0	0.0735594	0.0155581	0.35474	0	0.0296103	0.133486	0.278451	0.114595	SPOTlight
5606x46461	5606	4646	2	0	0.0434018	0.109404	0.154593	0.116653	0	0.282731	0.0702	0.0941464	0.128871	SPOTlight
4584x70091	4584	7009	0	0	0	0.0394391	0.0337985	0.399206	0	0.0372664	0.122013	0.257467	0.11081	SPOTlight
3397x51361	3397	5136	2	0	0.0557994	0.0832664	0.240725	0.179465	0	0.152818	0.0783191	0.10102	0.108588	SPOTlight
4075x63191	4075	6319	1	0.0907446	0.046653	0.293846	0.0659196	0.0642797	0	0.0611348	0.159615	0.121678	0.0961288	SPOTlight
6683x41541	6683	4154	2	0	0.0274219	0.100897	0.1219	0.111429	0	0.337796	0.0649549	0.0960383	0.139564	SPOTlight
5378x66161	5378	6616	0	0	0	0.0609195	0.0121404	0.325449	0	0.0332969	0.130189	0.304019	0.133986	SPOTlight
3283x61211	3283	6121	0	0	0	0.0489059	0.0273755	0.334177	0	0.0357734	0.129931	0.283004	0.140834	SPOTlight
7191x52391	7191	5239	3	0.119377	0.0401752	0.140576	0.04189	0.0767575	0.127561	0.0657469	0.114041	0.152598	0.121278	SPOTlight
5887x71091	5887	7109	0	0	0	0.0823869	0.0213423	0.257412	0	0.0457864	0.132163	0.288677	0.172232	SPOTlight
7417x60271	7417	6027	0	0	0	0.0141763	0	0.573637	0	0.0370703	0.115075	0.179117	0.0809246	SPOTlight
6567x61251	6567	6125	2	0	0.0487197	0.0219227	0.318309	0.233176	0	0.0957001	0.082767	0.0981632	0.101243	SPOTlight
5547x67151	5547	6715	2	0	0.0501017	0.138919	0.2058	0.162131	0	0.134239	0.0863547	0.111727	0.110728	SPOTlight
4643x55311	4643	5531	3	0.0995942	0.0390953	0.156462	0.0531926	0.0766917	0.126348	0.0651781	0.1125	0.149867	0.121072	SPOTlight
3792x62201	3792	6220	1	0.0510713	0.0509659	0.258832	0.135779	0.0977488	0	0.0623002	0.109609	0.132269	0.101424	SPOTlight
4360x48411	4360	4841	1	0.0192779	0.0373597	0.159314	0.135413	0.116476	0	0.0459679	0.288645	0.103974	0.0935726	SPOTlight
6115x51391	6115	5139	1	0.0689242	0.0370663	0.328992	0.0601346	0.0689869	0	0.066623	0.111752	0.151192	0.106329	SPOTlight
7077x64211	7077	6421	0	0	0	0.0631279	0.0174999	0.282625	0.0101362	0.0402801	0.134742	0.26039	0.191199	SPOTlight
7361x51401	7361	5140	2	0	0.0444245	0.144129	0.180633	0.147287	0	0.179433	0.0790649	0.107269	0.117759	SPOTlight
3850x53341	3850	5334	3	0.101418	0.0420952	0.153015	0.034014	0.0745005	0.143144	0.0640595	0.114839	0.150921	0.121994	SPOTlight
6115x53361	6115	5336	1	0.0392038	0.0440406	0.220087	0.146175	0.109275	0	0.0655552	0.134756	0.134187	0.10672	SPOTlight
3113x62201	3113	6220	0	0	0	0	0.0169848	0.441596	0	0.0267661	0.136253	0.299464	0.0789363	SPOTlight
4981x63201	4981	6320	0	0	0	0.0848486	0.0308838	0.283071	0.0108251	0.0328663	0.138246	0.321975	0.0972842	SPOTlight
3227x56291	3227	5629	0	0	0	0.0182636	0.0227829	0.514497	0	0.035629	0.120936	0.200088	0.0878043	SPOTlight
5887x69121	5887	6912	2	0	0.0428233	0.0795876	0.220534	0.1855	0	0.168555	0.0828403	0.104005	0.116156	SPOTlight
3057x59241	3057	5924	0	0	0	0.0248494	0.0184392	0.518434	0	0.0369898	0.1222	0.191947	0.0871403	SPOTlight
7247x55341	7247	5534	2	0	0.034988	0.0883943	0.157648	0.121334	0	0.309972	0.0682523	0.0879638	0.131448	SPOTlight
6284x60261	6284	6026	1	0.0173446	0.0324826	0.177564	0.11609	0.0881432	0	0.0473123	0.322084	0.104646	0.0943326	SPOTlight
5661x65181	5661	6518	2	0	0.0473114	0.0405892	0.273355	0.220278	0	0.139112	0.0797203	0.0903985	0.109235	SPOTlight
7531x54361	7531	5436	0	0	0	0.0671866	0.0335393	0.365974	0	0.0388052	0.127112	0.272783	0.0946	SPOTlight
4983x45471	4983	4547	3	0.116781	0.0410548	0.160764	0.0360233	0.0699668	0.12143	0.0651904	0.113968	0.15223	0.122591	SPOTlight
3171x47421	3171	4742	0	0	0	0.0677787	0.0179415	0.281341	0	0.0347568	0.136108	0.344752	0.117323	SPOTlight
3455x44461	3455	4446	2	0	0.033486	0.0941587	0.160874	0.136344	0	0.286792	0.067515	0.0912646	0.129565	SPOTlight
3681x40531	3681	4053	0	0	0	0	0.0140329	0.618434	0	0.0421786	0.0998935	0.149056	0.0764045	SPOTlight
5097x43501	5097	4350	2	0	0.0418586	0.063005	0.259312	0.200568	0	0.144829	0.0789288	0.104633	0.106866	SPOTlight
6909x45491	6909	4549	2	0	0.0329882	0.129564	0.18128	0.161317	0	0.181796	0.0810986	0.115731	0.116226	SPOTlight
7530x56331	7530	5633	0	0	0	0.0626004	0.0160088	0.30034	0	0.0272858	0.14904	0.326142	0.118582	SPOTlight
4869x51381	4869	5138	2	0	0.0378631	0.100675	0.188465	0.146206	0	0.235049	0.0755476	0.0950651	0.12113	SPOTlight
3679x66141	3679	6614	2	0	0.030443	0.0987799	0.16962	0.149546	0	0.259774	0.0727314	0.0942504	0.124854	SPOTlight
5717x68141	5717	6814	2	0	0.0452671	0.13564	0.198126	0.168865	0	0.151787	0.0844318	0.106446	0.109437	SPOTlight
6002x51391	6002	5139	1	0.0457344	0.0301774	0.31509	0.0759964	0.0508678	0.0137608	0.0651919	0.132188	0.162863	0.108131	SPOTlight
3566x58261	3566	5826	2	0	0.0402543	0.0812213	0.219954	0.179897	0	0.185233	0.0791555	0.0994082	0.114877	SPOTlight
3001x52341	3001	5234	0	0	0	0.0491166	0.0117311	0.411092	0	0.0362511	0.128508	0.260937	0.102364	SPOTlight
3567x48411	3567	4841	2	0	0.0487441	0.0444373	0.277754	0.205729	0	0.136079	0.0801664	0.10085	0.106241	SPOTlight
7360x57311	7360	5731	2	0.0136474	0.0412206	0.149314	0.197409	0.165492	0	0.12445	0.0859821	0.114992	0.107493	SPOTlight
3509x67131	3509	6713	2	0	0.0435639	0.11429	0.176579	0.144569	0	0.21982	0.0741552	0.105854	0.121169	SPOTlight
7020x61251	7020	6125	0	0	0	0.0376005	0.0121227	0.361706	0	0.0239839	0.143368	0.339186	0.0820337	SPOTlight
6963x64211	6963	6421	0	0	0	0.0609028	0.0234858	0.320811	0	0.0327681	0.125757	0.289755	0.146521	SPOTlight
2887x54311	2887	5431	0	0	0	0.0356281	0.0150378	0.437826	0	0.0327682	0.129536	0.264444	0.0847598	SPOTlight
5719x54341	5719	5434	3	0.14049	0.0480299	0.129945	0.0581278	0.100229	0.0853957	0.0682396	0.113329	0.141441	0.114774	SPOTlight
3738x45451	3738	4545	3	0.126093	0.0414599	0.134837	0.0389559	0.0784076	0.124166	0.0661215	0.116852	0.150834	0.122273	SPOTlight
5888x55331	5888	5533	1	0.0377866	0.0453525	0.159237	0.169981	0.131477	0	0.0514323	0.212244	0.0993797	0.0931097	SPOTlight
3738x43481	3738	4348	2	0	0.0376297	0.119799	0.160823	0.136944	0	0.249768	0.0737688	0.0991587	0.122108	SPOTlight
3226x62201	3226	6220	0	0	0	0.0423018	0.015042	0.431287	0	0.0345532	0.120484	0.24281	0.113522	SPOTlight
6285x56321	6285	5632	1	0.0543623	0.0411472	0.211667	0.146452	0.102146	0	0.0577659	0.180192	0.110099	0.0961696	SPOTlight
3624x51361	3624	5136	2	0	0.0534889	0.0744734	0.27032	0.200938	0	0.096811	0.0884907	0.106602	0.108876	SPOTlight
6172x50401	6172	5040	1	0.0492501	0.0281804	0.238761	0.0872596	0.0853554	0	0.0563554	0.237703	0.124306	0.0928291	SPOTlight
7247x61251	7247	6125	0	0	0	0.0442943	0.0172283	0.287295	0	0.0281977	0.142557	0.338208	0.142221	SPOTlight
5833x40551	5833	4055	0	0	0	0.0401744	0.0119235	0.302015	0	0.0273849	0.141292	0.353889	0.123322	SPOTlight
4983x53351	4983	5335	2	0	0.0423582	0.0976616	0.159854	0.130619	0	0.284744	0.0678811	0.0914928	0.125389	SPOTlight
4471x68121	4471	6812	0	0	0	0.0583541	0.023524	0.31211	0	0.0304595	0.144385	0.338849	0.0923185	SPOTlight
2887x58251	2887	5825	0	0	0	0.0454756	0	0.340407	0	0.0297302	0.128575	0.304475	0.151337	SPOTlight
6907x57311	6907	5731	2	0	0.0576574	0.129364	0.233243	0.170831	0	0.0944063	0.0888491	0.117447	0.108202	SPOTlight
5209x57291	5209	5729	0	0	0	0.0829765	0.013486	0.293589	0	0.0331776	0.139135	0.349752	0.0878839	SPOTlight
5833x44491	5833	4449	3	0.0943363	0.0380001	0.1244	0.0411449	0.0795294	0.16281	0.064031	0.115265	0.155636	0.124848	SPOTlight
7078x48441	7078	4844	3	0.142382	0.0498778	0.145526	0.0513231	0.0859132	0.0759873	0.0687389	0.11298	0.14855	0.118722	SPOTlight
4077x45461	4077	4546	1	0.0714564	0.0353485	0.279307	0.0822398	0.0809295	0	0.0654411	0.145269	0.1381	0.101909	SPOTlight
4585x60241	4585	6024	2	0	0.0512936	0.120709	0.24017	0.176039	0	0.0971864	0.0892253	0.117475	0.107901	SPOTlight
5718x56311	5718	5631	3	0.0974008	0.0442461	0.150335	0.0630176	0.0904202	0.107841	0.0660025	0.112034	0.15079	0.117913	SPOTlight
5095x57291	5095	5729	0	0	0	0.0232049	0.0208516	0.488543	0	0.0342451	0.123737	0.23189	0.0775284	SPOTlight
4585x66151	4585	6615	0	0	0	0.042927	0.0152711	0.290589	0	0.0212126	0.131592	0.385092	0.113316	SPOTlight
7022x45491	7022	4549	2	0	0.041158	0.0764551	0.210488	0.178501	0	0.201848	0.074694	0.0962543	0.120601	SPOTlight
5038x68131	5038	6813	0	0	0	0.0259142	0.0187606	0.330916	0	0.0181765	0.154482	0.383332	0.0684188	SPOTlight
4247x50381	4247	5038	1	0	0.0391147	0.165351	0.101887	0.109343	0	0.0468499	0.344892	0.106549	0.0860125	SPOTlight
4302x65161	4302	6516	2	0	0.0477738	0.0743057	0.201108	0.166004	0	0.219019	0.0729248	0.0989507	0.119914	SPOTlight
3397x57271	3397	5727	0	0	0	0.0693114	0.034362	0.279382	0	0.0298476	0.14238	0.337706	0.10701	SPOTlight
3905x68121	3905	6812	0	0	0	0.0561203	0.0199197	0.30007	0	0.031121	0.126324	0.318929	0.147517	SPOTlight
6116x43511	6116	4351	1	0	0.024715	0.124081	0.117355	0.104861	0	0.0398323	0.423474	0.083878	0.0818038	SPOTlight
6795x53371	6795	5337	1	0.0129088	0.0317629	0.206085	0.0831557	0.0835096	0	0.0464366	0.318662	0.122903	0.094576	SPOTlight
5436x51381	5436	5138	2	0	0.0379638	0.120888	0.137626	0.120262	0	0.286645	0.0699589	0.0981138	0.128543	SPOTlight
4811x68131	4811	6813	0	0	0	0.0554896	0.0199226	0.35418	0	0.0322575	0.129862	0.308598	0.0996904	SPOTlight
4472x64181	4472	6418	2	0	0.0352031	0.0987256	0.15952	0.137402	0	0.282208	0.0703724	0.089717	0.126853	SPOTlight
5210x45471	5210	4547	2	0	0.0563271	0.107713	0.220051	0.169311	0	0.143157	0.0818564	0.106559	0.115025	SPOTlight
3171x45451	3171	4545	0	0	0	0.0526859	0.0133294	0.338348	0	0.0402648	0.128932	0.28333	0.14311	SPOTlight
6398x54351	6398	5435	1	0.0956484	0.0480834	0.298089	0.0670944	0.0751696	0	0.0625468	0.120884	0.135127	0.0973572	SPOTlight
4302x61221	4302	6122	1	0.0598138	0.0378289	0.257515	0.120738	0.100164	0	0.0617604	0.131371	0.129438	0.101371	SPOTlight
5550x41531	5550	4153	0	0	0	0	0	0.53325	0	0.0346653	0.10658	0.210853	0.114652	SPOTlight
6794x59281	6794	5928	2	0	0.0339099	0.123144	0.143157	0.121952	0	0.283469	0.0745807	0.0964442	0.123343	SPOTlight
4984x43491	4984	4349	2	0	0.0512624	0.10691	0.205071	0.148427	0	0.179895	0.0804426	0.105444	0.122548	SPOTlight
6624x56321	6624	5632	3	0.165811	0.0513528	0.122937	0.0384484	0.0858308	0.0874161	0.0681445	0.114825	0.14595	0.119285	SPOTlight
6285x54351	6285	5435	1	0.0497991	0.031465	0.304556	0.0656383	0.065869	0	0.0589714	0.171511	0.145316	0.106874	SPOTlight
3735x67131	3735	6713	2	0	0.0511532	0.0591758	0.237833	0.184285	0	0.175802	0.0776459	0.100586	0.11352	SPOTlight
5323x49411	5323	4941	0	0	0	0.0210721	0	0.402351	0	0.0329312	0.131019	0.293551	0.119076	SPOTlight
7134x53371	7134	5337	3	0.131646	0.0421822	0.122407	0.0349708	0.0833343	0.126662	0.0669281	0.116812	0.152096	0.122962	SPOTlight
5718x60251	5718	6025	3	0.0777685	0.0382433	0.136555	0.0498003	0.0822742	0.157182	0.064053	0.115793	0.154983	0.123347	SPOTlight
6059x50401	6059	5040	1	0.072509	0.0383358	0.282336	0.0893	0.0813857	0	0.059567	0.14598	0.130194	0.100393	SPOTlight
5945x54341	5945	5434	1	0.0226989	0.0462725	0.183341	0.171732	0.134451	0	0.0549018	0.160663	0.122097	0.103843	SPOTlight
7191x48441	7191	4844	2	0	0.0504023	0.123784	0.234936	0.186055	0	0.100382	0.0892231	0.112304	0.102915	SPOTlight
6002x55331	6002	5533	1	0.0234653	0.0357831	0.160585	0.156066	0.126882	0	0.0489856	0.265895	0.0968551	0.0854827	SPOTlight
5096x53351	5096	5335	0	0	0	0.0542472	0	0.29797	0	0.0223127	0.135355	0.333889	0.156226	SPOTlight
4359x62211	4359	6221	3	0.0800968	0.0401313	0.132105	0.0778306	0.0956982	0.13298	0.0638195	0.110704	0.14676	0.119875	SPOTlight
4868x65171	4868	6517	0	0	0	0.0981096	0.0343815	0.297617	0	0.0287331	0.13686	0.309801	0.094499	SPOTlight
6963x62241	6963	6224	0	0	0	0.051647	0.0200902	0.410874	0	0.0317915	0.133904	0.243054	0.10864	SPOTlight
3680x58261	3680	5826	2	0	0.0477191	0.0156877	0.309458	0.244944	0	0.111488	0.081239	0.0869666	0.102497	SPOTlight
5832x54341	5832	5434	3	0.0976882	0.0395381	0.132271	0.0580373	0.090653	0.132022	0.0656553	0.116716	0.1475	0.11992	SPOTlight
3510x53331	3510	5333	2	0	0.0387509	0.0624777	0.240224	0.19201	0	0.179509	0.0768354	0.0949158	0.115278	SPOTlight
4418x41521	4418	4152	2	0	0.0421198	0.112224	0.202846	0.151732	0	0.186374	0.0802945	0.104487	0.119922	SPOTlight
4644x45461	4644	4546	1	0.0291344	0.0441714	0.177575	0.186706	0.149074	0	0.0611497	0.139712	0.114303	0.0981747	SPOTlight
2774x58251	2774	5825	0	0	0	0.0382929	0	0.372575	0	0.042891	0.115989	0.264882	0.165371	SPOTlight
4358x70091	4358	7009	2	0	0.0412795	0.125453	0.155035	0.127907	0	0.249731	0.0749545	0.100875	0.124764	SPOTlight
4927x46451	4927	4645	3	0.131021	0.0486423	0.135385	0.0575139	0.0947441	0.0899317	0.066672	0.114868	0.144913	0.116309	SPOTlight
3510x55301	3510	5530	2	0	0.0466549	0.0570925	0.243566	0.194212	0	0.179095	0.075406	0.0918043	0.112169	SPOTlight
3850x55311	3850	5531	3	0.131133	0.046365	0.130549	0.0594683	0.0962908	0.093849	0.0673676	0.11561	0.141629	0.117739	SPOTlight
7417x56331	7417	5633	2	0	0.0452157	0.108228	0.243901	0.186257	0	0.102363	0.0886465	0.118841	0.106548	SPOTlight
4642x57291	4642	5729	3	0.0756316	0.0369449	0.148947	0.0547239	0.0820953	0.149289	0.0650281	0.114943	0.150927	0.121471	SPOTlight
5322x53351	5322	5335	2	0	0.0406042	0.091355	0.188243	0.161198	0	0.223834	0.0746917	0.100846	0.119228	SPOTlight
6965x50411	6965	5041	1	0.0942566	0.0399655	0.288738	0.0858983	0.0720425	0	0.0603458	0.122058	0.140983	0.0957126	SPOTlight
4643x47431	4643	4743	1	0	0.0488575	0.155154	0.151698	0.11711	0	0.0499955	0.268393	0.113043	0.0957495	SPOTlight
6566x69131	6566	6913	0	0	0	0.068661	0.0157247	0.35819	0	0.0386568	0.13541	0.298181	0.0851758	SPOTlight
4811x66151	4811	6615	0	0	0	0.0914338	0.0267892	0.247971	0.0112787	0.0299344	0.141506	0.335363	0.115723	SPOTlight
5265x56311	5265	5631	0	0	0	0.083352	0.0213117	0.233092	0	0.0321069	0.138753	0.301659	0.189726	SPOTlight
7192x46471	7192	4647	2	0.0130618	0.0467449	0.142328	0.205362	0.153018	0	0.138044	0.0851822	0.108951	0.107308	SPOTlight
5890x41531	5890	4153	2	0	0.0441526	0.0905009	0.26795	0.203003	0	0.0946734	0.0850476	0.110256	0.104417	SPOTlight
3056x61211	3056	6121	0	0	0	0	0.0102113	0.48471	0	0.0386467	0.128554	0.247026	0.0908512	SPOTlight
6229x45481	6229	4548	1	0	0.0214111	0.149086	0.130529	0.115215	0	0.0451946	0.34486	0.105879	0.0878257	SPOTlight
6513x40561	6513	4056	2	0	0.033397	0.0958861	0.159706	0.138611	0	0.279548	0.0680868	0.0957651	0.129	SPOTlight
6680x65191	6680	6519	2	0	0.0503007	0.106012	0.197027	0.161497	0	0.185315	0.0785325	0.105188	0.116128	SPOTlight
6907x63221	6907	6322	0	0	0	0.0806979	0.0271338	0.301533	0	0.0365281	0.126163	0.298845	0.129099	SPOTlight
3907x50381	3907	5038	1	0	0.0292262	0.152591	0.108735	0.0981072	0	0.0415115	0.390861	0.0935928	0.0853753	SPOTlight
6001x57301	6001	5730	1	0.0590562	0.0422492	0.274047	0.0930961	0.0685596	0	0.0588795	0.165316	0.131915	0.106881	SPOTlight
6400x40551	6400	4055	2	0	0.0342126	0.111507	0.146453	0.126995	0	0.281793	0.0746206	0.0967923	0.127626	SPOTlight
6963x66181	6963	6618	0	0	0	0.0586681	0.0231353	0.430324	0	0.0399754	0.12497	0.234042	0.0888848	SPOTlight
7304x54361	7304	5436	2	0	0.0340061	0.125219	0.165296	0.144551	0	0.227209	0.077543	0.104755	0.121419	SPOTlight
5662x55331	5662	5533	3	0.0886845	0.0413359	0.125721	0.0612875	0.0953907	0.139518	0.0634668	0.114725	0.147864	0.122007	SPOTlight
5547x69121	5547	6912	2	0	0.0390765	0.0681692	0.209947	0.172083	0	0.220011	0.0778771	0.0919516	0.120885	SPOTlight
4473x56301	4473	5630	1	0	0.0198769	0.18351	0.099466	0.0863407	0	0.0452949	0.36127	0.110855	0.0933866	SPOTlight
3623x55301	3623	5530	2	0	0.0525205	0.110183	0.230029	0.179559	0	0.123355	0.0836664	0.10896	0.111726	SPOTlight
6513x42531	6513	4253	3	0.119558	0.0505331	0.141285	0.0689489	0.103025	0.0870294	0.0640231	0.111071	0.138614	0.115913	SPOTlight
4585x64181	4585	6418	2	0	0.0496638	0.136537	0.221068	0.176122	0	0.108116	0.0880427	0.112792	0.107658	SPOTlight
4813x50391	4813	5039	3	0.0872921	0.0408536	0.139003	0.0617525	0.0935418	0.132211	0.0650448	0.11096	0.149049	0.120293	SPOTlight
3341x50371	3341	5037	2	0	0.048568	0.11656	0.213473	0.158844	0	0.16199	0.0792771	0.105496	0.115791	SPOTlight
6397x64201	6397	6420	3	0.152526	0.0497435	0.13842	0.0435605	0.0873331	0.081183	0.069654	0.113908	0.145974	0.117698	SPOTlight
4019x64181	4019	6418	1	0.033993	0.0394848	0.196586	0.13572	0.110393	0	0.0578602	0.21618	0.111093	0.0986911	SPOTlight
5096x47441	5096	4744	2	0	0.0448063	0.118421	0.17094	0.146109	0	0.217003	0.0767065	0.104916	0.121098	SPOTlight
5832x52371	5832	5237	3	0.166409	0.049881	0.136633	0.0389239	0.0877414	0.0769097	0.0684918	0.114621	0.143116	0.117273	SPOTlight
3625x43481	3625	4348	2	0	0.0381923	0.0801625	0.208014	0.164839	0	0.215257	0.0794874	0.0969518	0.117096	SPOTlight
4529x57281	4529	5728	3	0.0794471	0.0395444	0.152577	0.0649779	0.0873136	0.126066	0.0672442	0.111885	0.151592	0.119353	SPOTlight
6510x70111	6510	7011	0	0	0	0.0460814	0.0288283	0.452931	0	0.0308999	0.126977	0.230505	0.0837772	SPOTlight
4415x67141	4415	6714	0	0	0	0.0856217	0.0331984	0.2531	0	0.0336239	0.127058	0.294816	0.172582	SPOTlight
5040x48421	5040	4842	2	0.0148499	0.0460638	0.138146	0.179028	0.156426	0	0.166938	0.0838319	0.106092	0.108626	SPOTlight
6454x63221	6454	6322	2	0	0.0457449	0.115562	0.21883	0.181394	0	0.138635	0.0868333	0.10576	0.107241	SPOTlight
4132x66151	4132	6615	2	0	0.0487152	0.123618	0.199192	0.154253	0	0.165351	0.0819623	0.108941	0.117967	SPOTlight
6567x63221	6567	6322	2	0	0.0568649	0.114884	0.261685	0.183781	0	0.0696014	0.0929202	0.117028	0.103235	SPOTlight
7021x57311	7021	5731	2	0	0.0503527	0.034525	0.3149	0.245992	0	0.072889	0.0855181	0.0980445	0.0977788	SPOTlight
2831x53321	2831	5332	0	0	0	0.0352164	0.0194459	0.459259	0	0.0418598	0.105718	0.188308	0.150193	SPOTlight
7022x43521	7022	4352	2	0	0.0479438	0.0351655	0.285994	0.217451	0	0.124358	0.0825262	0.0987759	0.107786	SPOTlight
6230x41541	6230	4154	3	0.109937	0.0389276	0.12596	0.0371699	0.0845656	0.145858	0.0661064	0.11944	0.150164	0.121872	SPOTlight
3114x52341	3114	5234	0	0	0	0.0685298	0.0148179	0.288386	0	0.0314753	0.148915	0.350215	0.0976617	SPOTlight
6567x59281	6567	5928	2	0	0.0366739	0.0844551	0.173783	0.149203	0	0.264803	0.0725136	0.0886321	0.129937	SPOTlight
4077x47431	4077	4743	1	0	0.0371934	0.147591	0.136102	0.0891454	0.0104633	0.0407927	0.341894	0.110415	0.0864037	SPOTlight
3509x65161	3509	6516	2	0	0.048271	0.0368791	0.292764	0.229833	0	0.114157	0.0808281	0.0936455	0.103622	SPOTlight
5776x45471	5776	4547	3	0.0980051	0.037983	0.13575	0.0428595	0.0818517	0.150411	0.0646531	0.115052	0.151113	0.122323	SPOTlight
5436x49411	5436	4941	0	0	0	0.0738611	0.0247849	0.381523	0	0.0439957	0.125816	0.253572	0.0964479	SPOTlight
6623x66171	6623	6617	2	0	0.0344782	0.0706106	0.229298	0.190577	0	0.193637	0.0783373	0.0954551	0.107606	SPOTlight
4472x58271	4472	5827	1	0.0510196	0.0496896	0.236572	0.147494	0.104179	0	0.0559435	0.125194	0.129108	0.100799	SPOTlight
5946x44491	5946	4449	3	0.0999258	0.0449129	0.142712	0.0798602	0.0984584	0.0943418	0.0661827	0.112129	0.145215	0.116262	SPOTlight
3849x63191	3849	6319	1	0.0254993	0.0284371	0.156996	0.144794	0.106499	0	0.0428679	0.29604	0.101398	0.0974694	SPOTlight
5774x63211	5774	6321	1	0.0300594	0.0315062	0.240592	0.121346	0.096455	0	0.0525882	0.198924	0.131009	0.0975207	SPOTlight
5831x60251	5831	6025	1	0.0193361	0.0411227	0.161698	0.200903	0.156993	0	0.0612329	0.142559	0.116728	0.0994286	SPOTlight
5435x61241	5435	6124	2	0	0.0544257	0.0895941	0.239336	0.180219	0	0.145956	0.0814612	0.100188	0.10882	SPOTlight
5944x64201	5944	6420	1	0.0169407	0.03253	0.191951	0.126486	0.113282	0	0.0495535	0.250822	0.116786	0.101649	SPOTlight
3000x60221	3000	6022	0	0	0	0.0581027	0.0238817	0.338932	0	0.0276126	0.143194	0.322267	0.0860096	SPOTlight
6227x63211	6227	6321	1	0.0563665	0.0515304	0.262702	0.0935629	0.0928118	0	0.0638367	0.145537	0.13533	0.0983222	SPOTlight
5323x43501	5323	4350	0	0	0	0.0689572	0.0242692	0.338066	0	0.0364695	0.126277	0.293919	0.112042	SPOTlight
7417x58301	7417	5830	0	0	0	0.039333	0.010116	0.288462	0	0.0247715	0.129277	0.347864	0.160177	SPOTlight
5266x54341	5266	5434	0	0	0	0.104342	0.0189101	0.24969	0	0.027911	0.151298	0.348881	0.0989673	SPOTlight
6229x49421	6229	4942	1	0.0361709	0.0423814	0.20557	0.155748	0.130525	0	0.0594602	0.151653	0.118611	0.0998803	SPOTlight
7076x66181	7076	6618	0	0	0	0.0209829	0	0.375691	0	0.0384492	0.130743	0.316428	0.117706	SPOTlight
4529x59251	4529	5925	3	0.0767001	0.0338142	0.130423	0.0467719	0.0839751	0.173107	0.0618828	0.116732	0.154292	0.122302	SPOTlight
4926x52361	4926	5236	2	0	0.043861	0.117896	0.182198	0.155172	0	0.203021	0.0783897	0.100519	0.118943	SPOTlight
3453x62201	3453	6220	2	0	0.0494232	0.127859	0.202264	0.167292	0	0.149901	0.0820656	0.107171	0.114024	SPOTlight
3341x46431	3341	4643	2	0	0.0407096	0.108415	0.167769	0.141548	0	0.239755	0.0743538	0.099341	0.128109	SPOTlight
4585x68121	4585	6812	0	0	0	0.0457743	0.0173167	0.305309	0.012077	0.0235682	0.145313	0.346594	0.104048	SPOTlight
5547x71091	5547	7109	0	0	0	0	0.0227275	0.496361	0	0.0284117	0.12547	0.249983	0.0770466	SPOTlight
6908x47461	6908	4746	3	0.115341	0.0427432	0.155447	0.0500597	0.0869332	0.107511	0.0670645	0.11282	0.145756	0.116324	SPOTlight
5096x49411	5096	4941	2	0	0.0423063	0.121859	0.165948	0.127982	0	0.242399	0.0746415	0.100307	0.124557	SPOTlight
5946x46461	5946	4646	1	0.0354257	0.0346556	0.225308	0.078799	0.0623945	0.0120175	0.0486114	0.29292	0.114452	0.0954154	SPOTlight
6284x64201	6284	6420	1	0	0.031238	0.127348	0.160752	0.118968	0	0.0446106	0.335343	0.0911555	0.0905848	SPOTlight
6908x55341	6908	5534	2	0	0.0446791	0.0407961	0.272032	0.213	0	0.155078	0.0784335	0.0889156	0.107066	SPOTlight
5549x53351	5549	5335	2	0	0.0529903	0.140992	0.217629	0.161669	0	0.113511	0.0875312	0.115387	0.11029	SPOTlight
7304x58301	7304	5830	2	0	0.0360757	0.120198	0.146149	0.119121	0	0.275245	0.0751623	0.0999524	0.128097	SPOTlight
3339x62201	3339	6220	2	0	0.0420468	0.0959675	0.159152	0.128314	0	0.2886	0.0671457	0.0908366	0.127937	SPOTlight
3452x64171	3452	6417	2	0	0.038353	0.108475	0.19977	0.162243	0	0.195916	0.080983	0.101205	0.113055	SPOTlight
5379x52371	5379	5237	2	0	0.0322844	0.100898	0.137934	0.11834	0	0.328224	0.0655001	0.0875306	0.12929	SPOTlight
3058x47421	3058	4742	0	0	0	0.0224685	0.0149384	0.387767	0	0.0246709	0.1313	0.334038	0.0848183	SPOTlight
4188x69101	4188	6910	0	0	0	0.0447551	0.0254184	0.482842	0	0.0421338	0.11292	0.179945	0.111986	SPOTlight
2830x55301	2830	5530	0	0	0	0.0343455	0.0140032	0.346702	0	0.0280405	0.127805	0.33618	0.112924	SPOTlight
7474x53371	7474	5337	2	0	0.0397289	0.113449	0.207245	0.165585	0	0.168791	0.0813994	0.105955	0.117846	SPOTlight
4018x66151	4018	6615	2	0	0.0486189	0.0275727	0.326847	0.251187	0	0.0629493	0.0863945	0.0993429	0.0970874	SPOTlight
4529x55311	4529	5531	3	0.145134	0.0462565	0.128538	0.035047	0.0844359	0.110485	0.0674783	0.114819	0.148973	0.118834	SPOTlight
3566x64171	3566	6417	2	0	0.0492642	0.0468835	0.314196	0.238737	0	0.0674825	0.0888435	0.0974105	0.0971824	SPOTlight
3849x59251	3849	5925	1	0.0748715	0.0439544	0.301333	0.0830112	0.0695585	0	0.0667577	0.118141	0.142423	0.09995	SPOTlight
5944x60261	5944	6026	1	0.0262494	0.0280333	0.201858	0.110539	0.0888962	0	0.0529278	0.281223	0.116944	0.0933299	SPOTlight
6569x41541	6569	4154	2	0	0.032684	0.0995973	0.169896	0.129306	0	0.263443	0.0748131	0.102134	0.128126	SPOTlight
5718x62221	5718	6222	3	0.0887324	0.0380278	0.113791	0.0504566	0.0943002	0.162016	0.0658456	0.113575	0.152295	0.12096	SPOTlight
4644x43491	4644	4349	1	0.0129049	0.029574	0.131642	0.110837	0.0949562	0	0.0394565	0.422354	0.0791607	0.0791143	SPOTlight
6286x44491	6286	4449	1	0.0181776	0.0373659	0.150217	0.141801	0.122711	0	0.0455066	0.296694	0.0998333	0.0876934	SPOTlight
5889x47451	5889	4745	3	0.0974487	0.0379205	0.115277	0.0299985	0.0761897	0.18309	0.0642307	0.117319	0.153332	0.125194	SPOTlight
3851x39541	3851	3954	0	0	0	0.0484213	0.0153531	0.337028	0	0.0349736	0.121513	0.261923	0.180787	SPOTlight
5889x49421	5889	4942	3	0.138383	0.0445924	0.128568	0.0493395	0.0950354	0.0990575	0.0659513	0.113745	0.146601	0.118728	SPOTlight
3453x58261	3453	5826	2	0.0111457	0.0518564	0.148363	0.182904	0.134842	0	0.167551	0.0792596	0.107981	0.116096	SPOTlight
6397x62231	6397	6223	3	0.121278	0.0507708	0.140442	0.066563	0.101172	0.0883996	0.0651239	0.112299	0.137575	0.116377	SPOTlight
4417x47431	4417	4743	1	0.0665552	0.0301732	0.254848	0.100303	0.0969584	0	0.0529488	0.182938	0.115981	0.0992947	SPOTlight
7134x57311	7134	5731	2	0	0.0581623	0.134532	0.229525	0.169372	0	0.0913251	0.0905911	0.119622	0.106869	SPOTlight
7474x49431	7474	4943	0	0	0	0	0	0.41024	0	0.0238334	0.144902	0.354591	0.0664341	SPOTlight
6624x62231	6624	6223	2	0	0.0504053	0.0844083	0.263146	0.200178	0	0.0954026	0.0855546	0.110991	0.109915	SPOTlight
4983x47441	4983	4744	3	0.109649	0.043101	0.126866	0.0473991	0.0871047	0.135023	0.0652388	0.115451	0.148778	0.121388	SPOTlight
7475x47461	7475	4746	0	0	0	0.0309137	0.0186836	0.430365	0	0.0283134	0.146098	0.26337	0.0822567	SPOTlight
5321x69121	5321	6912	0	0	0	0.0572066	0.0193591	0.27963	0	0.025567	0.134815	0.373141	0.110281	SPOTlight
5152x60251	5152	6025	0	0	0	0.0429171	0.0141399	0.379374	0	0.0388199	0.123678	0.280519	0.120552	SPOTlight
3114x48401	3114	4840	0	0	0	0.0255353	0.0154993	0.478453	0	0.0340976	0.119904	0.203236	0.123274	SPOTlight
5663x45471	5663	4547	2	0	0.0456307	0.12865	0.197902	0.156037	0	0.153675	0.0828617	0.111407	0.123836	SPOTlight
6286x42521	6286	4252	1	0.0288149	0.0364195	0.182115	0.0965722	0.0839239	0	0.0478293	0.341215	0.0982019	0.0849083	SPOTlight
6456x43511	6456	4351	1	0.0274439	0.0453316	0.184473	0.153772	0.119683	0	0.0497063	0.211604	0.114055	0.0939311	SPOTlight
4641x65171	4641	6517	2	0	0.0362536	0.0894935	0.20965	0.172649	0	0.186618	0.0782609	0.104598	0.122477	SPOTlight
3681x44471	3681	4447	2	0	0.035829	0.076274	0.189005	0.158593	0	0.243977	0.0696931	0.0951765	0.131452	SPOTlight
6681x53371	6681	5337	1	0.010353	0.0318924	0.193054	0.121089	0.094861	0	0.0461887	0.299292	0.107571	0.0956984	SPOTlight
6396x70111	6396	7011	0	0	0	0.0286097	0.0133024	0.399671	0	0.0270278	0.12898	0.295837	0.106572	SPOTlight
6795x49431	6795	4943	1	0.042563	0.0424921	0.214237	0.136716	0.0954262	0	0.0514006	0.199934	0.118477	0.0987547	SPOTlight
4020x52351	4020	5235	1	0.0314896	0.0322239	0.174256	0.103576	0.0773069	0	0.0415464	0.359196	0.0953067	0.0850979	SPOTlight
4869x59261	4869	5926	0	0	0	0.0516617	0.0115226	0.305694	0	0.023269	0.140889	0.342483	0.12448	SPOTlight
7078x50411	7078	5041	3	0.119284	0.0489829	0.131104	0.0715096	0.103763	0.0902201	0.0652739	0.110764	0.142122	0.116977	SPOTlight
6453x67161	6453	6716	2	0	0.0543175	0.0791941	0.250018	0.186174	0	0.139678	0.0800693	0.102329	0.10822	SPOTlight
6456x41541	6456	4154	2	0	0.0467061	0.0977613	0.198399	0.152724	0	0.205911	0.0784464	0.099308	0.120744	SPOTlight
7588x51411	7588	5141	0	0	0	0.0720675	0.0213603	0.250169	0	0.0273978	0.126645	0.30806	0.1943	SPOTlight
5491x60251	5491	6025	2	0	0.0412212	0.14551	0.168566	0.140419	0	0.187567	0.0821528	0.111744	0.12282	SPOTlight
4642x59261	4642	5926	2	0	0.0469368	0.120012	0.238985	0.17093	0	0.105577	0.090664	0.114294	0.112601	SPOTlight
7190x64211	7190	6421	0	0	0	0.0798731	0.0286593	0.247929	0	0.0335612	0.120898	0.280955	0.208124	SPOTlight
2945x47411	2945	4741	0	0	0	0.0288819	0.0170358	0.39656	0	0.0276026	0.143271	0.29397	0.0926774	SPOTlight
7531x48451	7531	4845	0	0	0	0.0685059	0.0150835	0.271654	0	0.0346925	0.136899	0.349744	0.123421	SPOTlight
4360x46441	4360	4644	1	0.0227341	0.0332536	0.144163	0.156365	0.121495	0	0.0470973	0.283244	0.0974824	0.094165	SPOTlight
4925x66161	4925	6616	0	0	0	0.031153	0.0160813	0.407504	0	0.0311673	0.133472	0.300454	0.0801687	SPOTlight
6114x61241	6114	6124	1	0	0.0137879	0.133812	0.109869	0.110597	0	0.0390113	0.410349	0.0983695	0.0842057	SPOTlight
5096x55321	5096	5532	0	0	0	0.0249713	0	0.528747	0	0.0509077	0.112738	0.166565	0.116071	SPOTlight
6681x57311	6681	5731	2	0.010809	0.0518219	0.143859	0.22542	0.179173	0	0.0801713	0.0924622	0.113625	0.10266	SPOTlight
5491x68131	5491	6813	0	0	0	0.0589181	0.0176931	0.357234	0	0.0320545	0.132743	0.26183	0.139528	SPOTlight
4361x42501	4361	4250	1	0.0149126	0.0178266	0.135228	0.121985	0.0967098	0	0.0392534	0.411325	0.083351	0.0794088	SPOTlight
3794x46441	3794	4644	1	0.0114522	0.0476884	0.145082	0.15177	0.112836	0	0.0477791	0.291728	0.0983514	0.0933121	SPOTlight
6852x48441	6852	4844	1	0.0661205	0.0462116	0.239421	0.0860239	0.0857224	0	0.0532747	0.211478	0.120307	0.0914409	SPOTlight
6284x66171	6284	6617	1	0.0322885	0.0419608	0.164852	0.145882	0.110536	0	0.047483	0.265848	0.10077	0.090379	SPOTlight
4304x43491	4304	4349	1	0	0.0228362	0.183828	0.124173	0.11993	0	0.0494046	0.285235	0.121021	0.0935722	SPOTlight
7133x63221	7133	6322	0	0	0	0.024914	0.0175673	0.436266	0	0.0302161	0.128306	0.238313	0.124417	SPOTlight
6624x58291	6624	5829	2	0	0.0397167	0.0821856	0.161141	0.144589	0	0.28994	0.069333	0.0848913	0.128204	SPOTlight
7418x50421	7418	5042	2	0	0.0481861	0.107869	0.197098	0.164263	0	0.185339	0.0814767	0.100242	0.115527	SPOTlight
4813x52361	4813	5236	3	0.140675	0.0457587	0.140149	0.0330572	0.0830371	0.107177	0.0673429	0.116289	0.147764	0.118751	SPOTlight
3623x59251	3623	5925	2	0	0.0465572	0.0907396	0.228992	0.184202	0	0.154494	0.0806403	0.101136	0.113238	SPOTlight
6794x61251	6794	6125	2	0	0.0291601	0.0689735	0.211283	0.169877	0	0.22711	0.0742295	0.0933361	0.126031	SPOTlight
3681x46441	3681	4644	3	0.08601	0.0428327	0.149458	0.0849074	0.100376	0.101607	0.0662845	0.108783	0.143727	0.116014	SPOTlight
4075x65161	4075	6516	3	0.132723	0.0413666	0.128277	0.0342278	0.0805107	0.129344	0.0658886	0.116406	0.149975	0.121281	SPOTlight
6114x65181	6114	6518	1	0.072884	0.0419351	0.297768	0.0685069	0.0637355	0	0.0607525	0.16738	0.128515	0.0985227	SPOTlight
6796x43511	6796	4351	2	0	0.0420227	0.0906457	0.229389	0.181639	0	0.164739	0.0842307	0.100727	0.106606	SPOTlight
5321x67151	5321	6715	0	0	0	0.0700238	0	0.261489	0	0.0258345	0.134929	0.392664	0.11506	SPOTlight
3850x51371	3850	5137	1	0.0152649	0.021035	0.191665	0.0966048	0.0874246	0	0.0454154	0.34718	0.10641	0.089001	SPOTlight
7190x62241	7190	6224	0	0	0	0.0459863	0	0.324159	0	0.0314622	0.134251	0.334234	0.129908	SPOTlight
6626x44501	6626	4450	3	0.0927361	0.040761	0.140273	0.0637001	0.091161	0.124739	0.0668823	0.113067	0.148716	0.117964	SPOTlight
5208x63201	5208	6320	0	0	0	0.0379068	0.0192325	0.401544	0	0.0356032	0.128079	0.279977	0.0976571	SPOTlight
3851x47421	3851	4742	1	0	0.0350906	0.136634	0.110962	0.0919702	0	0.0340751	0.4229	0.0846066	0.0837614	SPOTlight
5209x55321	5209	5532	0	0	0	0.0419637	0.0233155	0.465548	0	0.0420864	0.11872	0.201471	0.106896	SPOTlight
6230x39571	6230	3957	0	0	0	0.0172933	0	0.427581	0	0.0283662	0.124796	0.284473	0.11749	SPOTlight
4754x69111	4754	6911	0	0	0	0.0636292	0.0114324	0.259053	0	0.0282477	0.120381	0.323522	0.193735	SPOTlight
6342x47451	6342	4745	1	0.0484149	0.0464579	0.220805	0.14804	0.110845	0	0.0531334	0.132103	0.128482	0.11172	SPOTlight
7305x50421	7305	5042	2	0	0.0468644	0.121182	0.159255	0.132453	0	0.236348	0.0741195	0.10397	0.125807	SPOTlight
5153x46451	5153	4645	2	0	0.044355	0.105824	0.199334	0.161113	0	0.193628	0.0801808	0.0977546	0.117811	SPOTlight
6000x71091	6000	7109	0	0	0	0.0255073	0.0136808	0.399696	0	0.0313183	0.12894	0.275609	0.125249	SPOTlight
5830x68141	5830	6814	2	0	0.052672	0.0837131	0.279528	0.211786	0	0.0788784	0.0877691	0.104406	0.101247	SPOTlight
6795x51401	6795	5140	1	0.0563412	0.0395446	0.26184	0.107027	0.0970143	0	0.0585207	0.130255	0.140306	0.109151	SPOTlight
3226x60231	3226	6023	0	0	0	0.0205089	0.0180501	0.455157	0	0.0347376	0.11131	0.251208	0.109029	SPOTlight
5888x59271	5888	5927	1	0.0410233	0.0465321	0.188573	0.153219	0.121159	0	0.0506547	0.196939	0.104427	0.0974731	SPOTlight
6682x43511	6682	4351	2	0.0111803	0.0464921	0.155738	0.213392	0.163359	0	0.0935947	0.0908511	0.118276	0.107117	SPOTlight
3284x53331	3284	5333	2	0	0.0534628	0.0529667	0.300338	0.234586	0	0.0725872	0.0888577	0.101709	0.0954931	SPOTlight
3340x56291	3340	5629	2	0	0.0403614	0.0563343	0.291958	0.227626	0	0.0983937	0.0864081	0.0974775	0.101441	SPOTlight
6286x46461	6286	4646	1	0.027841	0.0276035	0.207159	0.0837473	0.0705559	0	0.0416765	0.336644	0.110379	0.0943933	SPOTlight
5209x53351	5209	5335	0	0	0	0.0933643	0.0222865	0.286449	0	0.0320839	0.131434	0.315373	0.119009	SPOTlight
4531x39551	4531	3955	0	0	0	0.0304593	0.0145348	0.464587	0	0.0414573	0.120018	0.238614	0.09033	SPOTlight
4644x39551	4644	3955	0	0	0	0.0496027	0.0183455	0.413927	0	0.0392135	0.119712	0.253694	0.105505	SPOTlight
4247x48411	4247	4841	1	0.0344658	0.0266585	0.208512	0.105006	0.0898809	0	0.0414319	0.272846	0.12522	0.0959792	SPOTlight
6681x55341	6681	5534	3	0.169732	0.0540844	0.140366	0.0396048	0.0894459	0.0648976	0.0681995	0.113245	0.145093	0.115332	SPOTlight
7020x65191	7020	6519	0	0	0	0	0.0101077	0.587135	0	0.0404163	0.11531	0.17169	0.0753416	SPOTlight
3398x47421	3398	4742	2	0	0.0402467	0.0657433	0.237652	0.182114	0	0.184237	0.0771927	0.0970194	0.115795	SPOTlight
5945x50401	5945	5040	1	0	0.0228602	0.119472	0.139231	0.117877	0	0.0386417	0.395459	0.0858229	0.0806357	SPOTlight
5832x48431	5832	4843	3	0.113128	0.0490818	0.133743	0.0706278	0.0996556	0.0944177	0.0663887	0.111286	0.146084	0.115587	SPOTlight
7304x56331	7304	5633	2	0	0.0350884	0.101148	0.182689	0.153036	0	0.239001	0.0764208	0.0983164	0.114301	SPOTlight
5151x66161	5151	6616	0	0	0	0.0103379	0.0168289	0.55458	0	0.0383412	0.11284	0.180744	0.0863281	SPOTlight
4528x67141	4528	6714	0	0	0	0.0418353	0.0205252	0.395525	0	0.0329006	0.126451	0.28681	0.0959528	SPOTlight
3737x49391	3737	4939	1	0	0.0320584	0.128306	0.122266	0.101828	0	0.0389788	0.392383	0.0952757	0.0889045	SPOTlight
3058x49391	3058	4939	0	0	0	0.0641675	0.0149728	0.286811	0	0.0364549	0.121383	0.286868	0.189344	SPOTlight
4926x50391	4926	5039	2	0	0.0478958	0.105558	0.195205	0.156012	0	0.20034	0.0756644	0.0971987	0.122125	SPOTlight
5774x69121	5774	6912	2	0	0.0408561	0.0927142	0.158607	0.138884	0	0.273142	0.0690053	0.0938517	0.13294	SPOTlight
3964x49401	3964	4940	1	0.0412574	0.049731	0.205797	0.151615	0.13025	0	0.0543406	0.147412	0.118263	0.101334	SPOTlight
4529x53341	4529	5334	1	0.093859	0.0467122	0.297612	0.0722246	0.0707033	0	0.0674593	0.112823	0.138794	0.0998122	SPOTlight
7135x51401	7135	5140	3	0.168807	0.0517831	0.131236	0.0470924	0.0953887	0.067927	0.0677597	0.113263	0.141124	0.115619	SPOTlight
4075x69101	4075	6910	0	0	0	0.047087	0.0200841	0.382539	0	0.0368328	0.127451	0.267399	0.118607	SPOTlight
5605x60251	5605	6025	3	0.108083	0.0376842	0.139836	0.0306781	0.0757508	0.15278	0.0668354	0.114851	0.151707	0.121794	SPOTlight
3170x53331	3170	5333	2	0.0149232	0.0481294	0.166254	0.191749	0.146643	0	0.1194	0.0889021	0.117036	0.106964	SPOTlight
5946x48431	5946	4843	1	0.0359423	0.0328195	0.232322	0.100841	0.0892462	0	0.053162	0.225777	0.128495	0.101395	SPOTlight
2944x49381	2944	4938	0	0	0	0.0200197	0	0.437827	0	0.0314834	0.138731	0.286997	0.0849424	SPOTlight
5266x48421	5266	4842	0	0	0	0.0497379	0.0106463	0.279349	0	0.02549	0.132979	0.369702	0.132096	SPOTlight
6569x43511	6569	4351	3	0.151526	0.0512212	0.142254	0.0455308	0.0902764	0.0812556	0.0703624	0.111624	0.14189	0.11406	SPOTlight
3113x58251	3113	5825	0	0	0	0.063603	0.017319	0.312656	0	0.038052	0.136304	0.294572	0.137495	SPOTlight
6227x69131	6227	6913	2	0	0.04202	0.12869	0.195877	0.157916	0	0.171805	0.0846824	0.105425	0.113585	SPOTlight
6965x52381	6965	5238	3	0.085077	0.0410839	0.143919	0.0602146	0.0898759	0.13513	0.0668148	0.111011	0.147865	0.119009	SPOTlight
3851x41511	3851	4151	2	0	0.0411037	0.0476252	0.294441	0.224314	0	0.112967	0.0834652	0.0958196	0.100264	SPOTlight
5944x68141	5944	6814	2	0	0.0472022	0.0678479	0.251864	0.194247	0	0.149287	0.0795237	0.0969845	0.113044	SPOTlight
6115x57301	6115	5730	1	0.0350409	0.0313072	0.233486	0.123096	0.0946157	0	0.0542461	0.20792	0.127173	0.0931145	SPOTlight
5264x64191	5264	6419	0	0	0	0.0572514	0.028812	0.3423	0	0.0275573	0.122163	0.275262	0.146654	SPOTlight
4870x49411	4870	4941	3	0.143488	0.0479102	0.128578	0.0353276	0.0845478	0.108824	0.0674078	0.11432	0.14977	0.119827	SPOTlight
6739x40561	6739	4056	0	0	0	0.0170378	0.0154298	0.53515	0	0.0385311	0.109477	0.196202	0.0881722	SPOTlight
4925x62211	4925	6221	0	0	0	0.0377367	0.0206859	0.329679	0	0.0245303	0.150482	0.358711	0.0781745	SPOTlight
3341x42491	3341	4249	0	0	0	0.0185089	0	0.304743	0	0.0203795	0.155372	0.416177	0.0848196	SPOTlight
5323x45471	5323	4547	0	0	0	0.0201564	0.030193	0.469974	0	0.0451202	0.120118	0.223485	0.0909535	SPOTlight
4982x55321	4982	5532	2	0	0.0332623	0.0929903	0.182944	0.151274	0	0.250443	0.0753644	0.0917761	0.121947	SPOTlight
3510x59241	3510	5924	2	0.010871	0.053281	0.138288	0.224207	0.159481	0	0.101316	0.0870154	0.118935	0.106606	SPOTlight
5493x42521	5493	4252	0	0	0	0.0691213	0.0249543	0.299504	0	0.042339	0.119203	0.246091	0.198787	SPOTlight
5549x51381	5549	5138	2	0	0.0297551	0.123352	0.138523	0.11729	0	0.290129	0.0722516	0.100657	0.128042	SPOTlight
3795x42501	3795	4250	2	0	0.0371712	0.0533482	0.275236	0.202228	0	0.144713	0.0827829	0.0977314	0.10679	SPOTlight
3963x53341	3963	5334	1	0.0179081	0.0315327	0.171243	0.134069	0.105811	0	0.0459239	0.290199	0.108331	0.0949819	SPOTlight
6625x52381	6625	5238	1	0	0.02348	0.154132	0.0984833	0.0998858	0	0.0372242	0.409201	0.0980802	0.079513	SPOTlight
6454x59281	6454	5928	3	0.155574	0.0505181	0.146933	0.03886	0.0853757	0.0806789	0.0692828	0.112071	0.143815	0.116891	SPOTlight
7248x49431	7248	4943	2	0	0.0509382	0.0849652	0.249227	0.194687	0	0.134407	0.0811469	0.100002	0.104627	SPOTlight
5607x42521	5607	4252	0	0	0	0.0575479	0.0239507	0.363704	0	0.0372555	0.118532	0.275622	0.123388	SPOTlight
5775x57301	5775	5730	1	0	0.0375263	0.135007	0.112131	0.0871043	0	0.0371475	0.428682	0.0842457	0.0781561	SPOTlight
3228x44461	3228	4446	0	0	0	0.0571679	0.0188134	0.33232	0	0.0260255	0.127285	0.296619	0.141769	SPOTlight
4358x66151	4358	6615	2	0	0.0484712	0.130781	0.20203	0.163513	0	0.145193	0.0855834	0.112707	0.111721	SPOTlight
5492x50401	5492	5040	2	0	0.0385355	0.119996	0.200023	0.15899	0	0.182512	0.0814307	0.104463	0.11405	SPOTlight
4473x50391	4473	5039	1	0.0394778	0.0420539	0.20499	0.182166	0.121623	0	0.0611657	0.129596	0.120515	0.0984134	SPOTlight
6908x49431	6908	4943	1	0.0113943	0.0377791	0.182712	0.188157	0.179706	0	0.0573001	0.10783	0.131781	0.103341	SPOTlight
4303x53341	4303	5334	1	0	0.0331324	0.126293	0.110708	0.0982995	0	0.0426217	0.426914	0.0789627	0.083068	SPOTlight
2944x57271	2944	5727	0	0	0	0.0863809	0.0293014	0.294273	0	0.0386729	0.130069	0.297693	0.12361	SPOTlight
7530x58301	7530	5830	0	0	0	0.0314241	0.0193794	0.417095	0	0.0361856	0.132705	0.255382	0.107829	SPOTlight
4302x67131	4302	6713	2	0	0.0464637	0.0466676	0.306683	0.235608	0	0.076863	0.0872941	0.101926	0.0984955	SPOTlight
4473x54331	4473	5433	1	0	0.0357135	0.148419	0.168305	0.120023	0	0.0467141	0.284737	0.106071	0.090017	SPOTlight
6399x44501	6399	4450	1	0.0428376	0.0329839	0.198941	0.11429	0.0887942	0	0.0520452	0.267272	0.111927	0.0909081	SPOTlight
5889x45481	5889	4548	3	0.0778871	0.0363214	0.156801	0.0637959	0.0856596	0.134781	0.0642053	0.112062	0.149371	0.119116	SPOTlight
6340x65191	6340	6519	3	0.093749	0.0404325	0.157059	0.0594475	0.0931241	0.112769	0.0643523	0.111276	0.148501	0.11929	SPOTlight
6625x46471	6625	4647	1	0	0.0224387	0.137642	0.108801	0.0921347	0	0.0358246	0.435481	0.0871674	0.0805105	SPOTlight
5152x54341	5152	5434	0	0	0	0.0359698	0	0.430933	0	0.0319716	0.125377	0.261412	0.114336	SPOTlight
6682x47451	6682	4745	1	0.016418	0.0444871	0.175507	0.133719	0.105403	0	0.0519296	0.265748	0.107884	0.0989034	SPOTlight
6624x60261	6624	6026	2	0.0175755	0.0463539	0.138119	0.239484	0.176573	0	0.0840902	0.089072	0.110216	0.0985156	SPOTlight
4586x54331	4586	5433	3	0.17808	0.0555398	0.130902	0.0498502	0.101646	0.0476241	0.0696003	0.11284	0.140549	0.11337	SPOTlight
6397x68141	6397	6814	2	0	0.0457409	0.122199	0.183181	0.132456	0	0.213368	0.0781849	0.103021	0.121849	SPOTlight
3511x41511	3511	4151	0	0	0	0.079431	0.0111442	0.23831	0	0.0400039	0.127254	0.281843	0.222015	SPOTlight
7305x48451	7305	4845	2	0	0.044985	0.0802205	0.18306	0.156098	0	0.250134	0.0739851	0.0907627	0.120755	SPOTlight
5436x45471	5436	4547	0	0	0	0.0469671	0.0128744	0.342171	0	0.0381892	0.129626	0.252387	0.177785	SPOTlight
7247x63231	7247	6323	0	0	0	0.0644808	0.0124992	0.367303	0	0.0315903	0.138851	0.288917	0.0963583	SPOTlight
6283x70111	6283	7011	0	0	0	0.0643504	0.0167875	0.350046	0	0.0327589	0.121133	0.266858	0.148066	SPOTlight
4473x52361	4473	5236	1	0.0367244	0.0297333	0.212888	0.095876	0.0637446	0	0.0454502	0.317357	0.111819	0.0864081	SPOTlight
4927x44481	4927	4448	3	0.117128	0.0432032	0.158905	0.0456191	0.0804828	0.109983	0.0676645	0.110931	0.148757	0.117327	SPOTlight
3509x61211	3509	6121	2	0.0227228	0.0534547	0.168002	0.209963	0.161399	0	0.0701303	0.0903733	0.12356	0.100395	SPOTlight
4698x68121	4698	6812	0	0	0	0	0.0342814	0.506803	0	0.0402665	0.128154	0.212512	0.0779831	SPOTlight
4757x47431	4757	4743	1	0	0.021442	0.126015	0.13152	0.0936494	0	0.0316139	0.434414	0.0842841	0.0770627	SPOTlight
6512x44501	6512	4450	1	0.040996	0.0455975	0.225706	0.14688	0.121474	0	0.0562068	0.138424	0.123759	0.100957	SPOTlight
4868x63201	4868	6320	0	0	0	0.058521	0.0133377	0.355067	0	0.0364587	0.112902	0.269571	0.154142	SPOTlight
3396x63181	3396	6318	2	0	0.0437241	0.0450536	0.278341	0.212653	0	0.143746	0.0777699	0.0931082	0.105604	SPOTlight
4757x45461	4757	4546	1	0.0376768	0.035048	0.189252	0.119197	0.0976931	0	0.053518	0.262173	0.11479	0.0906519	SPOTlight
4927x40541	4927	4054	0	0	0	0.0159405	0.0120595	0.43782	0	0.0279574	0.119899	0.310869	0.0754542	SPOTlight
5151x62221	5151	6222	0	0	0	0.0761477	0.025022	0.248068	0	0.0360322	0.128687	0.313226	0.172817	SPOTlight
4021x46441	4021	4644	1	0.0262398	0.0351029	0.16172	0.17731	0.12753	0	0.0483529	0.217421	0.114368	0.0919562	SPOTlight
7191x50421	7191	5042	2	0.0192644	0.0596242	0.151416	0.211346	0.163361	0	0.0888688	0.0897113	0.113925	0.102484	SPOTlight
7190x60271	7190	6027	0	0	0	0.0626912	0.0182159	0.361343	0	0.027872	0.125072	0.306734	0.0980724	SPOTlight
4245x70091	4245	7009	0	0	0	0.0769103	0.0257865	0.311243	0	0.0253044	0.155297	0.320856	0.0846023	SPOTlight
7360x61261	7360	6126	0	0	0	0.0579504	0.0156635	0.338752	0	0.0382052	0.122116	0.263498	0.163815	SPOTlight
6455x53361	6455	5336	1	0.0297776	0.0411538	0.188235	0.19659	0.148624	0	0.0638299	0.106803	0.12327	0.101717	SPOTlight
5037x70101	5037	7010	0	0	0	0.0267156	0	0.312621	0	0.0211858	0.149633	0.41115	0.0786941	SPOTlight
4077x51371	4077	5137	1	0.0521359	0.0473522	0.27327	0.109889	0.0853488	0	0.0678913	0.119353	0.138931	0.105828	SPOTlight
4812x58271	4812	5827	0	0	0	0.0260312	0.0141977	0.461783	0	0.0339726	0.121841	0.243421	0.098754	SPOTlight
4701x42511	4701	4251	1	0.0450395	0.0354827	0.258557	0.118315	0.113475	0	0.0607231	0.127624	0.136007	0.104777	SPOTlight
5154x42511	5154	4251	0	0	0	0.0662491	0.0324447	0.24335	0	0.0356377	0.141237	0.341005	0.140076	SPOTlight
3000x56281	3000	5628	0	0	0	0.0447	0.016821	0.280814	0.0104306	0.0230612	0.141413	0.343653	0.139107	SPOTlight
5378x64191	5378	6419	0	0	0	0.0458066	0.031553	0.375717	0	0.0309377	0.129049	0.286499	0.100438	SPOTlight
5662x57301	5662	5730	3	0.112939	0.0444573	0.124912	0.0403127	0.0811808	0.143888	0.0647831	0.116317	0.151481	0.11973	SPOTlight
4359x60241	4359	6024	1	0.0389067	0.0355857	0.205629	0.153218	0.119127	0	0.0565549	0.191262	0.107708	0.0920082	SPOTlight
4698x64181	4698	6418	0	0	0	0.0445778	0	0.31478	0	0.0237124	0.139398	0.389022	0.0885088	SPOTlight
5153x50391	5153	5039	0	0	0	0.0201443	0	0.331078	0	0.0229438	0.150127	0.400063	0.0756436	SPOTlight
6681x59281	6681	5928	2	0	0.0366489	0.14306	0.191419	0.164002	0	0.148804	0.0876903	0.115492	0.112884	SPOTlight
4415x63191	4415	6319	2	0	0.0512338	0.0942048	0.246048	0.171477	0	0.139913	0.0837862	0.105028	0.108309	SPOTlight
3679x60231	3679	6023	2	0	0.0333394	0.0446161	0.259275	0.205787	0	0.175136	0.0806047	0.0922645	0.108977	SPOTlight
5548x59271	5548	5927	3	0.128971	0.0471848	0.152967	0.0415321	0.0839597	0.0979979	0.0664765	0.11319	0.149556	0.118165	SPOTlight
7190x58301	7190	5830	2	0	0.0391893	0.0580789	0.254454	0.190524	0	0.165251	0.0803141	0.09974	0.112448	SPOTlight
3624x47421	3624	4742	3	0.0850996	0.0356905	0.128549	0.0463943	0.0823354	0.166319	0.0628316	0.118415	0.152365	0.122	SPOTlight
3227x54311	3227	5431	2	0	0.0507113	0.0455648	0.268959	0.215558	0	0.134119	0.0794556	0.0973637	0.108268	SPOTlight
5491x64191	5491	6419	2	0	0.0558319	0.0570565	0.311374	0.221953	0	0.0661737	0.0867189	0.101017	0.0998746	SPOTlight
3907x48411	3907	4841	1	0.0817489	0.0442502	0.311101	0.0775427	0.0543183	0	0.0626636	0.116387	0.146192	0.105797	SPOTlight
6964x54351	6964	5435	2	0	0.0534762	0.086147	0.258404	0.183212	0	0.12556	0.0840543	0.103172	0.105974	SPOTlight
4190x53341	4190	5334	1	0.028008	0.0303314	0.211052	0.108316	0.0902767	0	0.055885	0.259222	0.11834	0.0985682	SPOTlight
3680x52351	3680	5235	2	0	0.0532267	0.115319	0.220055	0.173523	0	0.137197	0.0840928	0.105475	0.111111	SPOTlight
3680x56291	3680	5629	2	0	0.0419436	0.129374	0.200981	0.148547	0	0.170562	0.0832121	0.107485	0.117895	SPOTlight
5776x49421	5776	4942	3	0.100572	0.0411514	0.120329	0.0345305	0.0825885	0.165374	0.0665651	0.113807	0.153869	0.121213	SPOTlight
6057x66171	6057	6617	1	0.0248895	0.042151	0.170445	0.160146	0.106019	0	0.0494286	0.249391	0.107439	0.0900916	SPOTlight
4699x52361	4699	5236	3	0.0872913	0.0368538	0.137299	0.0336926	0.0741332	0.167601	0.0651212	0.116411	0.1572	0.124396	SPOTlight
3622x65161	3622	6516	2	0	0.0520867	0.111246	0.230885	0.179456	0	0.124684	0.0866064	0.10693	0.108105	SPOTlight
5378x58281	5378	5828	2	0	0.0373129	0.0651539	0.249907	0.194536	0	0.171618	0.0779171	0.0956082	0.107947	SPOTlight
6116x41541	6116	4154	2	0	0.0514632	0.0947224	0.235534	0.190734	0	0.134941	0.082747	0.100816	0.109041	SPOTlight
4301x69111	4301	6911	0	0	0	0.0564977	0.0137885	0.292593	0	0.030972	0.131405	0.324093	0.15065	SPOTlight
5266x46451	5266	4645	0	0	0	0.060649	0.0161	0.36811	0	0.0484882	0.120079	0.230131	0.156443	SPOTlight
5831x66171	5831	6617	3	0.173049	0.0505987	0.141141	0.0375899	0.0905548	0.0653136	0.0682192	0.115215	0.142635	0.115684	SPOTlight
6115x49421	6115	4942	1	0.0266724	0.0306885	0.171233	0.163147	0.110415	0	0.0503004	0.253336	0.103269	0.0909387	SPOTlight
7077x56331	7077	5633	2	0	0.0373872	0.144154	0.18212	0.141873	0	0.19245	0.0783152	0.107669	0.116032	SPOTlight
6001x61241	6001	6124	1	0.0723963	0.0519279	0.264443	0.0882399	0.07564	0	0.0591858	0.16565	0.126903	0.0956133	SPOTlight
3397x49391	3397	4939	2	0	0.0458363	0.0857545	0.211025	0.168814	0	0.196442	0.0763277	0.0961911	0.11961	SPOTlight
7248x53371	7248	5337	2	0	0.0341775	0.0996229	0.188304	0.154008	0	0.221994	0.0748019	0.10442	0.122671	SPOTlight
5549x55321	5549	5532	2	0	0.0596286	0.0818882	0.265844	0.204597	0	0.0910066	0.0843557	0.108062	0.104618	SPOTlight
5434x71091	5434	7109	0	0	0	0.0306856	0	0.333838	0	0.0308223	0.130297	0.330784	0.143573	SPOTlight
4925x60241	4925	6024	0	0	0	0.0807082	0.0177467	0.297407	0	0.0296979	0.145691	0.33892	0.0898294	SPOTlight
4134x48411	4134	4841	1	0.0203192	0.0443558	0.172002	0.1886	0.145504	0	0.0626361	0.145345	0.12001	0.101229	SPOTlight
4529x61231	4529	6123	2	0	0.0336215	0.0793901	0.166804	0.148367	0	0.288928	0.0666242	0.085074	0.131191	SPOTlight
3906x60231	3906	6023	1	0.0423094	0.0410123	0.181807	0.176638	0.129797	0	0.0516924	0.169269	0.114996	0.0924787	SPOTlight
3737x51361	3737	5136	3	0.086343	0.042759	0.15325	0.068297	0.0932398	0.114005	0.066478	0.110658	0.146717	0.118253	SPOTlight
5039x54331	5039	5433	2	0	0.0388034	0.0501598	0.298001	0.23117	0	0.102631	0.083794	0.0950474	0.100392	SPOTlight
4925x64191	4925	6419	0	0	0	0.0615207	0.0214492	0.314412	0	0.0244746	0.128057	0.319507	0.130579	SPOTlight
6399x42521	6399	4252	1	0.0421609	0.0366351	0.26077	0.102835	0.0853096	0	0.0575925	0.185483	0.133341	0.0958724	SPOTlight
3454x50381	3454	5038	2	0	0.046322	0.0567497	0.308522	0.236072	0	0.0733545	0.0862068	0.0977095	0.0950639	SPOTlight
5775x55331	5775	5533	3	0.0992303	0.0417742	0.152345	0.0341187	0.0772826	0.143061	0.0646914	0.111456	0.155321	0.12072	SPOTlight
5717x70111	5717	7011	0	0	0	0.0570911	0.0283751	0.280773	0	0.0200322	0.152003	0.369206	0.0925195	SPOTlight
5604x66161	5604	6616	2	0	0.0536105	0.110769	0.246515	0.187286	0	0.0989901	0.091356	0.107421	0.104052	SPOTlight
5720x40551	5720	4055	0	0	0	0	0.0224967	0.584083	0	0.0380089	0.107734	0.157896	0.0897814	SPOTlight
5662x53361	5662	5336	2	0	0.0542093	0.0675543	0.281163	0.217374	0	0.0913043	0.0876231	0.100926	0.0998458	SPOTlight
4641x67141	4641	6714	0	0	0	0.0474046	0.0110962	0.401104	0	0.0362414	0.123567	0.237127	0.143459	SPOTlight
4868x69111	4868	6911	0	0	0	0.101457	0.0296024	0.270552	0.0100997	0.033816	0.138677	0.332279	0.0835169	SPOTlight
3738x41511	3738	4151	2	0	0.0428846	0.12038	0.168749	0.12745	0	0.247808	0.0732151	0.0946885	0.124825	SPOTlight
5207x71091	5207	7109	0	0	0	0	0.0193593	0.563041	0	0.0404903	0.115471	0.186634	0.0750043	SPOTlight
5267x44481	5267	4448	0	0	0	0.0792062	0.0285012	0.29518	0	0.0304628	0.141733	0.344825	0.0800919	SPOTlight
5378x62221	5378	6222	2	0	0.0420784	0.122933	0.199528	0.150604	0	0.182175	0.0818072	0.106182	0.114692	SPOTlight
3511x47421	3511	4742	2	0	0.0303313	0.102517	0.134838	0.127953	0	0.311066	0.0705686	0.0907943	0.131932	SPOTlight
6002x49421	6002	4942	1	0.0617465	0.033662	0.237623	0.112491	0.0909455	0	0.0536979	0.191647	0.114573	0.103614	SPOTlight
6059x46461	6059	4646	1	0.0750951	0.0395331	0.326226	0.0588831	0.05624	0	0.0689311	0.118137	0.148002	0.108952	SPOTlight
3454x52351	3454	5235	2	0	0.0456015	0.0347894	0.317628	0.248414	0	0.0726455	0.0844356	0.095532	0.100954	SPOTlight
6623x70121	6623	7012	0	0	0	0.0221045	0.0256904	0.556216	0	0.0380441	0.105468	0.170351	0.0821261	SPOTlight
5039x52361	5039	5236	2	0	0.050411	0.0885348	0.261613	0.197207	0	0.104967	0.0859969	0.101872	0.109398	SPOTlight
4076x53341	4076	5334	1	0	0.024376	0.153645	0.120793	0.0974524	0	0.0406467	0.38841	0.0927826	0.0818955	SPOTlight
4814x44481	4814	4448	1	0.0825411	0.0369704	0.288601	0.080031	0.0703622	0	0.0599037	0.140036	0.141385	0.100169	SPOTlight
5548x57301	5548	5730	3	0.10332	0.042088	0.151764	0.0614598	0.0908174	0.112483	0.0645386	0.111584	0.145356	0.11659	SPOTlight
3000x54311	3000	5431	0	0	0	0.0304103	0	0.331864	0.0103056	0.0250879	0.151227	0.373807	0.0772986	SPOTlight
4587x40531	4587	4053	2	0	0.0385835	0.0887413	0.242766	0.20371	0	0.127243	0.0856574	0.107351	0.105948	SPOTlight
6058x54341	6058	5434	1	0.0903208	0.0437073	0.286046	0.109139	0.0819869	0	0.056342	0.10989	0.124609	0.0979587	SPOTlight
3793x52351	3793	5235	3	0.0888413	0.0416828	0.132742	0.0787241	0.101857	0.118801	0.0645205	0.114126	0.141369	0.117335	SPOTlight
7418x48451	7418	4845	0	0	0	0.0526613	0.0124763	0.383937	0	0.033855	0.130103	0.281328	0.105639	SPOTlight
5831x62221	5831	6222	1	0.0290709	0.0377234	0.173246	0.141719	0.114	0	0.0456962	0.269979	0.100766	0.0878004	SPOTlight
6003x41541	6003	4154	2	0	0.0474815	0.0921832	0.222277	0.161433	0	0.183286	0.0814574	0.0999333	0.111948	SPOTlight
5719x50401	5719	5040	3	0.155642	0.0471866	0.153262	0.0351868	0.0819775	0.0832711	0.0691274	0.112903	0.144987	0.116457	SPOTlight
4698x62211	4698	6221	2	0	0.0418852	0.0756145	0.231479	0.175773	0	0.187094	0.0778091	0.0969922	0.113353	SPOTlight
5604x64191	5604	6419	2	0	0.043433	0.118086	0.215656	0.163823	0	0.163541	0.0810942	0.104967	0.109401	SPOTlight
6625x48441	6625	4844	1	0.035556	0.0288614	0.194723	0.0940869	0.0650264	0	0.0470861	0.349634	0.097639	0.0873868	SPOTlight
5773x71091	5773	7109	0	0	0	0.0269667	0.0124556	0.401507	0	0.0293429	0.118211	0.299031	0.112485	SPOTlight
7473x59291	7473	5929	0	0	0	0.0612426	0.0269026	0.396535	0	0.034635	0.132621	0.247081	0.100983	SPOTlight
4415x69111	4415	6911	0	0	0	0.0652232	0.013983	0.2748	0.0116393	0.0305797	0.12699	0.341563	0.135222	SPOTlight
4133x56291	4133	5629	1	0	0.0240174	0.140115	0.120173	0.100369	0	0.0370011	0.412722	0.084324	0.0812788	SPOTlight
5434x63211	5434	6321	2	0	0.050813	0.0718356	0.280974	0.213751	0	0.0921067	0.0836208	0.0997449	0.107154	SPOTlight
6399x48441	6399	4844	1	0.0673111	0.0357095	0.278031	0.0728518	0.0664627	0	0.0555399	0.199157	0.132084	0.0928529	SPOTlight
7078x54361	7078	5436	2	0	0.0379228	0.0822906	0.178241	0.150795	0	0.258618	0.0712305	0.0967874	0.124114	SPOTlight
6173x44491	6173	4449	1	0.0471847	0.0377264	0.268313	0.0970039	0.08039	0	0.0571615	0.185258	0.132555	0.0944069	SPOTlight
4474x40531	4474	4053	2	0	0.0417085	0.0421087	0.300188	0.223145	0	0.122644	0.0803638	0.0912886	0.0985534	SPOTlight
4303x55311	4303	5531	1	0.0405189	0.0431372	0.185784	0.104285	0.0762663	0	0.0473828	0.311066	0.102495	0.0890642	SPOTlight
4585x62211	4585	6221	2	0	0.0532019	0.152448	0.19815	0.160336	0	0.121496	0.0863403	0.115357	0.112669	SPOTlight
4132x68121	4132	6812	2	0	0.0462092	0.0775891	0.27591	0.210881	0	0.105484	0.0831322	0.101073	0.0997221	SPOTlight
3622x63191	3622	6319	2	0	0.0535419	0.043323	0.302811	0.219591	0	0.0935947	0.0837072	0.102542	0.100889	SPOTlight
3396x59241	3396	5924	0	0	0	0.0174924	0.0163381	0.361967	0	0.0173348	0.129597	0.37114	0.0861304	SPOTlight
3965x39541	3965	3954	0	0	0	0.057578	0.0241663	0.384613	0	0.0402397	0.12838	0.232365	0.132658	SPOTlight
7135x45491	7135	4549	2	0	0.0507649	0.111678	0.236289	0.180792	0	0.116778	0.0901622	0.110435	0.103101	SPOTlight
6228x59271	6228	5927	1	0.0466739	0.0474417	0.229789	0.135723	0.102723	0	0.0640527	0.145729	0.12732	0.100548	SPOTlight
5944x66171	5944	6617	1	0.0197557	0.0354877	0.163554	0.181514	0.139398	0	0.0536828	0.19908	0.110111	0.0974161	SPOTlight
5379x56311	5379	5631	2	0	0.0438585	0.103018	0.208579	0.163249	0	0.193762	0.0789014	0.095688	0.112944	SPOTlight
3680x54321	3680	5432	2	0	0.0479725	0.0583452	0.273211	0.210587	0	0.131373	0.0834084	0.0913036	0.103799	SPOTlight
3624x49391	3624	4939	3	0.0905806	0.0400466	0.121906	0.0404399	0.0827749	0.165473	0.0653119	0.114943	0.155944	0.122581	SPOTlight
6115x55331	6115	5533	1	0	0.0396097	0.133833	0.161541	0.116151	0	0.0418548	0.337905	0.0869159	0.0821882	SPOTlight
5265x58281	5265	5828	0	0	0	0.0318462	0.0152063	0.511467	0	0.0383125	0.124007	0.186211	0.0929509	SPOTlight
4077x49401	4077	4940	1	0.0120205	0.0332809	0.151519	0.118823	0.100401	0	0.0416499	0.363002	0.0926152	0.0866888	SPOTlight
4530x49401	4530	4940	1	0.0567727	0.043949	0.281195	0.0911029	0.0781867	0	0.0570925	0.15155	0.13501	0.105141	SPOTlight
6850x60261	6850	6026	2	0	0.0505684	0.10322	0.23524	0.182329	0	0.12733	0.0851283	0.109035	0.10715	SPOTlight
5719x46461	5719	4646	2	0	0.0325287	0.118065	0.12328	0.117208	0	0.318507	0.0692776	0.0888867	0.132247	SPOTlight
3113x60231	3113	6023	0	0	0	0.0345177	0.0123014	0.332521	0	0.0218388	0.137365	0.354351	0.107106	SPOTlight
4587x48421	4587	4842	1	0.0332353	0.040548	0.176197	0.173461	0.151014	0	0.0570534	0.148118	0.117857	0.102516	SPOTlight
5490x72071	5490	7207	0	0	0	0.03545	0.0135362	0.328675	0	0.0255681	0.131641	0.362837	0.102292	SPOTlight
4699x54331	4699	5433	3	0.136373	0.0451768	0.135629	0.0483764	0.0918396	0.0991995	0.067518	0.116829	0.144251	0.114807	SPOTlight
6512x46471	6512	4647	1	0.0356135	0.0369868	0.249192	0.116667	0.0968757	0	0.0578633	0.174888	0.13487	0.0970435	SPOTlight
6793x67161	6793	6716	0	0	0	0.0627666	0.0212935	0.374147	0	0.0348409	0.12712	0.295511	0.0843215	SPOTlight
5436x47441	5436	4744	0	0	0	0.0359439	0.0153615	0.3535	0	0.0249006	0.146125	0.340353	0.0838156	SPOTlight
4416x53341	4416	5334	1	0.0538671	0.0454887	0.249572	0.129324	0.11178	0	0.0581883	0.122715	0.126547	0.102518	SPOTlight
6228x51391	6228	5139	1	0	0.0180635	0.118202	0.124544	0.09783	0	0.0377448	0.441424	0.0838654	0.0783258	SPOTlight
3396x65151	3396	6515	0	0	0	0.0279511	0.0102937	0.396472	0	0.0285365	0.129983	0.290641	0.116123	SPOTlight
6455x51391	6455	5139	1	0	0.0140173	0.129886	0.117942	0.0942833	0	0.0370579	0.449363	0.0822967	0.075154	SPOTlight
4643x51371	4643	5137	3	0.0796146	0.0402339	0.138411	0.0720104	0.0937339	0.130867	0.0665554	0.112136	0.148355	0.118082	SPOTlight
4019x58261	4019	5826	1	0.0337748	0.0398157	0.180185	0.150137	0.119579	0	0.0497334	0.225365	0.107511	0.0938987	SPOTlight
4868x67141	4868	6714	0	0	0	0.0621867	0.0131506	0.291783	0	0.0419982	0.116806	0.271509	0.202567	SPOTlight
6342x45481	6342	4548	1	0.0167834	0.0214609	0.178928	0.121852	0.110291	0	0.0445684	0.305943	0.106684	0.0934891	SPOTlight
7021x53371	7021	5337	3	0.083783	0.0365066	0.147178	0.0408939	0.0749587	0.162286	0.0634814	0.113868	0.153291	0.123754	SPOTlight
6625x54351	6625	5435	1	0.0375375	0.0483119	0.176315	0.173493	0.144385	0	0.0592059	0.150271	0.112056	0.0984246	SPOTlight
3339x66141	3339	6614	0	0	0	0.0620585	0.0153053	0.264975	0	0.0256899	0.143945	0.37838	0.109647	SPOTlight
6454x65191	6454	6519	2	0	0.0462873	0.125942	0.217884	0.171736	0	0.144309	0.0820178	0.103857	0.107967	SPOTlight
3849x61221	3849	6122	1	0.026517	0.0281724	0.176443	0.145229	0.108589	0	0.0511259	0.265983	0.108378	0.089563	SPOTlight
5210x47441	5210	4744	0	0	0	0.0609031	0.021028	0.296951	0	0.0251337	0.135733	0.354987	0.105264	SPOTlight
6285x48441	6285	4844	1	0.0208181	0.0337266	0.166122	0.148857	0.113723	0	0.0492866	0.27484	0.103538	0.0890888	SPOTlight
6569x45481	6569	4548	1	0	0.0259703	0.13435	0.108646	0.0872446	0	0.0329617	0.446368	0.0854145	0.0790449	SPOTlight
3962x69101	3962	6910	0	0	0	0.0303028	0.018664	0.343826	0	0.0237552	0.147175	0.346755	0.0895216	SPOTlight
5323x47441	5323	4744	0	0	0	0.0419885	0.025027	0.399483	0	0.0353173	0.125303	0.265641	0.107241	SPOTlight
2830x59241	2830	5924	0	0	0	0.0140445	0.0227416	0.48704	0	0.0324258	0.122196	0.24007	0.0814821	SPOTlight
3568x40521	3568	4052	0	0	0	0.0275149	0.0285458	0.47312	0	0.0406063	0.113524	0.190776	0.125913	SPOTlight
7474x51401	7474	5140	0	0	0	0.0410828	0.0167709	0.364538	0	0.0313995	0.145671	0.321757	0.0787808	SPOTlight
6455x55331	6455	5533	1	0.0270084	0.0465544	0.173175	0.177834	0.138506	0	0.0573446	0.178408	0.108947	0.092223	SPOTlight
6001x63211	6001	6321	1	0	0.0315558	0.13028	0.136209	0.0925533	0	0.0460799	0.381244	0.0909282	0.0911491	SPOTlight
7247x59281	7247	5928	2	0	0.0442297	0.111314	0.179527	0.144011	0	0.223951	0.0775089	0.100439	0.119019	SPOTlight
5095x63201	5095	6320	0	0	0	0.0130416	0.0190225	0.529993	0	0.0356123	0.105055	0.198217	0.0990584	SPOTlight
6341x59271	6341	5927	1	0.0514473	0.0483335	0.230204	0.147801	0.107045	0	0.0572338	0.130355	0.126025	0.101556	SPOTlight
6116x45481	6116	4548	1	0.0367787	0.0309502	0.183354	0.1023	0.0905051	0	0.0410927	0.337513	0.0904564	0.0870505	SPOTlight
5209x51381	5209	5138	0	0	0	0.0761837	0.0178253	0.322713	0	0.0366456	0.123127	0.268353	0.155152	SPOTlight
6399x46471	6399	4647	1	0	0.0201558	0.130507	0.125245	0.088634	0	0.0352754	0.439962	0.0843274	0.0758929	SPOTlight
5322x51381	5322	5138	0	0	0	0	0	0.556576	0	0.0355618	0.123098	0.199458	0.0853065	SPOTlight
3284x51361	3284	5136	2	0	0.0443378	0.129905	0.209192	0.171533	0	0.135366	0.0857473	0.112473	0.111447	SPOTlight
4415x65171	4415	6517	2	0	0.0525998	0.106187	0.260851	0.194755	0	0.0771373	0.0938371	0.111794	0.102839	SPOTlight
4020x54321	4020	5432	1	0	0.0298764	0.112142	0.13472	0.111943	0	0.0321472	0.436608	0.0709446	0.0716194	SPOTlight
5210x41531	5210	4153	0	0	0	0.0307305	0.0101084	0.329348	0	0.0253501	0.134764	0.347496	0.122203	SPOTlight
5605x58281	5605	5828	3	0.165504	0.049532	0.12613	0.0389494	0.0878158	0.0850515	0.0693596	0.115159	0.145571	0.116927	SPOTlight
6002x47451	6002	4745	1	0.0421104	0.0335689	0.22184	0.122693	0.107521	0	0.0557522	0.19785	0.122374	0.0962894	SPOTlight
5097x45471	5097	4547	2	0	0.0484262	0.140487	0.180665	0.143446	0	0.173539	0.0856592	0.112296	0.115482	SPOTlight
4304x47431	4304	4743	1	0.0463182	0.0481272	0.227594	0.145138	0.100527	0	0.061843	0.136702	0.133025	0.100726	SPOTlight
3001x50371	3001	5037	0	0	0	0.0645215	0.0236947	0.297056	0	0.0264582	0.141163	0.336738	0.110369	SPOTlight
4983x51381	4983	5138	2	0	0.0467227	0.0569812	0.25369	0.209091	0	0.146685	0.0798388	0.100255	0.106735	SPOTlight
3962x67131	3962	6713	2	0	0.0515331	0.146601	0.230441	0.179269	0	0.0725287	0.0938658	0.123781	0.10198	SPOTlight
4700x44481	4700	4448	1	0.0502434	0.0320149	0.262267	0.111738	0.0908646	0	0.0547399	0.161585	0.133522	0.103025	SPOTlight
6002x53361	6002	5336	1	0.0932044	0.0479164	0.307438	0.0685914	0.0588434	0	0.0633673	0.134051	0.12652	0.100068	SPOTlight
3622x67131	3622	6713	2	0	0.0245997	0.108988	0.144459	0.125893	0	0.303103	0.0687106	0.0927678	0.131478	SPOTlight
6227x61241	6227	6124	1	0.0589043	0.0463532	0.26425	0.0969088	0.0783024	0	0.0553468	0.172928	0.126232	0.100774	SPOTlight
6793x65191	6793	6519	2	0	0.0424052	0.0807335	0.208071	0.166207	0	0.211363	0.0754774	0.0933754	0.122367	SPOTlight
4246x56301	4246	5630	1	0.0170197	0.0306506	0.16318	0.171015	0.132567	0	0.0539952	0.232136	0.106325	0.0931118	SPOTlight
6512x48441	6512	4844	1	0.0367867	0.0373532	0.230969	0.10448	0.0863477	0	0.0538841	0.237405	0.12221	0.0905633	SPOTlight
5774x65181	5774	6518	3	0.0930524	0.0350532	0.130495	0.0293006	0.0735236	0.17554	0.0650889	0.11667	0.155441	0.125836	SPOTlight
5888x57301	5888	5730	1	0.0617763	0.0368133	0.260638	0.0843768	0.0621552	0	0.0478711	0.220795	0.126789	0.0987849	SPOTlight
5151x64191	5151	6419	0	0	0	0.0455604	0.021307	0.441513	0	0.0351958	0.121595	0.250763	0.0840659	SPOTlight
6342x49421	6342	4942	1	0.0710053	0.0322823	0.29701	0.0632678	0.0551327	0	0.0536143	0.187279	0.138333	0.102076	SPOTlight
3285x45451	3285	4545	2	0	0.0370451	0.107611	0.122232	0.114648	0	0.328097	0.0654085	0.0892151	0.135745	SPOTlight
4134x44471	4134	4447	1	0.0604034	0.0454996	0.244553	0.127576	0.0979495	0	0.0559442	0.14831	0.118415	0.101348	SPOTlight
4756x53351	4756	5335	3	0.0705142	0.0368474	0.12779	0.0806291	0.0965929	0.145089	0.0640962	0.112892	0.145483	0.120065	SPOTlight
3340x60231	3340	6023	0	0	0	0.0430736	0.0171012	0.321658	0	0.0287964	0.125696	0.331883	0.131793	SPOTlight
6171x62231	6171	6223	1	0.0437696	0.0383751	0.212778	0.149869	0.109398	0	0.0563313	0.1818	0.113066	0.0946131	SPOTlight
3905x64171	3905	6417	1	0.0261305	0.0336245	0.1762	0.142188	0.0952826	0	0.0480108	0.280627	0.1083	0.0896362	SPOTlight
4983x49411	4983	4941	2	0	0.0468087	0.0286539	0.325565	0.236391	0	0.0861823	0.0837497	0.0946074	0.0980415	SPOTlight
3679x62201	3679	6220	2	0	0.0469943	0.0914107	0.260953	0.19538	0	0.102961	0.0904334	0.106285	0.105582	SPOTlight
4245x64181	4245	6418	3	0.110348	0.0415424	0.125328	0.0423188	0.0890327	0.14168	0.0647229	0.115204	0.148424	0.121398	SPOTlight
6680x63221	6680	6322	2	0	0.0419118	0.157041	0.192544	0.153722	0	0.144625	0.0853022	0.110124	0.11473	SPOTlight
5377x72071	5377	7207	0	0	0	0.0280678	0.0110242	0.300766	0	0.0251862	0.149335	0.387243	0.0983778	SPOTlight
6850x66181	6850	6618	0	0	0	0.0366188	0.0254771	0.363508	0	0.031877	0.133309	0.301363	0.107846	SPOTlight
3057x51361	3057	5136	0	0	0	0.0415883	0.0132634	0.299203	0	0.0205123	0.152184	0.39745	0.0757995	SPOTlight
5039x50391	5039	5039	2	0	0.0374403	0.0935095	0.220743	0.171492	0	0.189481	0.0775753	0.0982249	0.111534	SPOTlight
4530x51371	4530	5137	1	0.0261924	0.0460835	0.169431	0.192194	0.143508	0	0.0574936	0.167145	0.102827	0.0951251	SPOTlight
5491x66161	5491	6616	2	0	0.0516711	0.0252549	0.322458	0.244967	0	0.069636	0.0868349	0.100585	0.098593	SPOTlight
4415x61221	4415	6122	3	0.09139	0.041555	0.137179	0.064697	0.0924721	0.129516	0.0637413	0.11036	0.148891	0.120198	SPOTlight
5097x41531	5097	4153	0	0	0	0.0495108	0.0229738	0.427445	0	0.0377925	0.113003	0.203712	0.145563	SPOTlight
6909x41541	6909	4154	0	0	0	0.0562956	0.0239103	0.440814	0	0.0400294	0.120402	0.23199	0.0865587	SPOTlight
5038x64191	5038	6419	0	0	0	0.0720007	0.0253587	0.305225	0	0.03129	0.138795	0.332337	0.0949941	SPOTlight
6511x56321	6511	5632	3	0.108597	0.0416817	0.160509	0.0514521	0.0861903	0.112205	0.0663893	0.109696	0.145227	0.118052	SPOTlight
3284x49391	3284	4939	2	0	0.0548548	0.11262	0.255884	0.180347	0	0.0861238	0.0886135	0.113836	0.107722	SPOTlight
3907x52351	3907	5235	1	0.0708686	0.0456723	0.237759	0.107453	0.0952418	0	0.0600306	0.171358	0.114292	0.0973244	SPOTlight
3624x45451	3624	4545	2	0	0.0500282	0.0326663	0.322171	0.234227	0	0.0793436	0.0852765	0.0969126	0.0993753	SPOTlight
4304x39551	4304	3955	0	0	0	0.0176555	0.0111457	0.541354	0	0.0424312	0.102133	0.166197	0.119084	SPOTlight
3285x43481	3285	4348	0	0	0	0.0547858	0.0152701	0.369167	0	0.0387559	0.115683	0.231756	0.174583	SPOTlight
6001x59271	6001	5927	1	0.0160946	0.0270427	0.133479	0.13413	0.0929137	0	0.0434213	0.37985	0.0879632	0.0851065	SPOTlight
4021x42501	4021	4250	2	0	0.050212	0.084177	0.260496	0.203646	0	0.109167	0.0848713	0.103501	0.103929	SPOTlight
4868x61231	4868	6123	0	0	0	0.0404421	0.0246748	0.382572	0	0.027159	0.130118	0.311025	0.0840078	SPOTlight
4869x53351	4869	5335	2	0	0.0362888	0.0794075	0.219964	0.187321	0	0.19217	0.077353	0.0969877	0.110508	SPOTlight
4248x42501	4248	4250	3	0.0790349	0.0406599	0.152033	0.0637374	0.0858907	0.131544	0.0639241	0.112944	0.150046	0.120185	SPOTlight
4021x44471	4021	4447	1	0	0.0240138	0.112209	0.102523	0.0917123	0	0.0334474	0.482395	0.0781642	0.075536	SPOTlight
3340x52351	3340	5235	2	0	0.043603	0.095172	0.246157	0.187965	0	0.12297	0.0892486	0.10879	0.106095	SPOTlight
6116x47451	6116	4745	1	0.0349034	0.0529242	0.182734	0.186713	0.129091	0	0.0560628	0.156553	0.110093	0.0909253	SPOTlight
7588x49431	7588	4943	0	0	0	0.0712814	0.0181361	0.332131	0	0.030947	0.136724	0.317396	0.0933835	SPOTlight
3511x45451	3511	4545	2	0	0.0389654	0.0291445	0.293386	0.218721	0	0.143582	0.079692	0.0886096	0.1079	SPOTlight
3964x41511	3964	4151	2	0	0.033814	0.0811055	0.235425	0.195517	0	0.161095	0.081041	0.0999422	0.11206	SPOTlight
6737x64201	6737	6420	2	0.0173611	0.0454575	0.168211	0.2104	0.168302	0	0.0776543	0.0917017	0.117297	0.103616	SPOTlight
5662x51381	5662	5138	2	0	0.0322562	0.0935185	0.173495	0.148769	0	0.267905	0.0711979	0.0903014	0.122557	SPOTlight
4756x55321	4756	5532	2	0	0.0520239	0.105092	0.211297	0.163123	0	0.171264	0.0810064	0.103847	0.112346	SPOTlight
4701x40541	4701	4054	2	0	0.0360321	0.128804	0.198158	0.16081	0	0.171447	0.0832664	0.106212	0.115271	SPOTlight
6059x44491	6059	4449	1	0	0.0235813	0.141599	0.117889	0.107865	0	0.0393099	0.403155	0.0910355	0.0755661	SPOTlight
6852x44501	6852	4450	2	0	0.0604451	0.0759829	0.288697	0.204556	0	0.0748621	0.0880805	0.104745	0.102631	SPOTlight
7361x47461	7361	4746	2	0	0.0500873	0.0609211	0.243422	0.188511	0	0.171668	0.077688	0.0935435	0.114159	SPOTlight
6113x69121	6113	6912	2	0	0.0490089	0.0986933	0.195999	0.153791	0	0.210327	0.0760978	0.0964088	0.119675	SPOTlight
3737x53331	3737	5333	2	0	0.0436081	0.0460083	0.271952	0.209522	0	0.149942	0.079129	0.0916159	0.108222	SPOTlight
7135x47461	7135	4746	2	0	0.0459274	0.0304328	0.303573	0.227666	0	0.111916	0.080311	0.0941136	0.106061	SPOTlight
5606x52371	5606	5237	2	0	0.0436096	0.0743059	0.260885	0.19372	0	0.145415	0.0819806	0.0947622	0.105322	SPOTlight
3792x68111	3792	6811	0	0	0	0.0472872	0.0183825	0.346014	0	0.0396064	0.111794	0.239794	0.197122	SPOTlight
5322x57291	5322	5729	0	0	0	0.0259645	0.01964	0.432298	0	0.0302996	0.127015	0.284565	0.0802169	SPOTlight
6060x42521	6060	4252	3	0.0843556	0.0411786	0.132986	0.0772365	0.0991365	0.12516	0.0640181	0.111413	0.145565	0.118951	SPOTlight
4757x41521	4757	4152	2	0	0.0511815	0.105974	0.190463	0.140499	0	0.212643	0.0719999	0.102306	0.124934	SPOTlight
6796x41541	6796	4154	0	0	0	0.0369743	0	0.323385	0	0.0185945	0.146572	0.391989	0.0824855	SPOTlight
6343x43511	6343	4351	1	0.0320408	0.0495224	0.153125	0.175389	0.137703	0	0.0535414	0.200999	0.111401	0.086279	SPOTlight
6680x69131	6680	6913	0	0	0	0.066081	0.0355313	0.267903	0	0.0311856	0.1282	0.291257	0.179843	SPOTlight
3398x41511	3398	4151	0	0	0	0.0398617	0.0199531	0.453775	0	0.0361108	0.123808	0.243226	0.083265	SPOTlight
4189x59251	4189	5925	1	0.0291575	0.0541486	0.171709	0.170465	0.134711	0	0.0630168	0.16439	0.113112	0.09929	SPOTlight
5151x70101	5151	7010	0	0	0	0.0823485	0.0213531	0.321638	0	0.0350454	0.138146	0.308933	0.0925359	SPOTlight
6568x49421	6568	4942	1	0.0530087	0.049106	0.253291	0.109366	0.0954724	0	0.0592573	0.150409	0.126334	0.103755	SPOTlight
5661x67151	5661	6715	2	0.0113058	0.0500107	0.128496	0.217267	0.172924	0	0.123717	0.0853909	0.103575	0.107314	SPOTlight
5267x42511	5267	4251	0	0	0	0.0716065	0.0238014	0.290676	0	0.0263254	0.136247	0.322304	0.12904	SPOTlight
5040x42511	5040	4251	2	0	0.0581116	0.0953379	0.271354	0.197857	0	0.0802445	0.0879362	0.106357	0.102801	SPOTlight
5776x47441	5776	4744	3	0.0831674	0.0323276	0.125712	0.0335234	0.080096	0.183112	0.062681	0.11771	0.156815	0.124855	SPOTlight
4417x43491	4417	4349	1	0.0220034	0.0461212	0.145402	0.186584	0.127807	0	0.0542465	0.225433	0.0987926	0.0936111	SPOTlight
6228x57301	6228	5730	1	0.0495835	0.0436301	0.218146	0.103352	0.0769823	0	0.0500415	0.260761	0.108737	0.0887663	SPOTlight
3567x52351	3567	5235	2	0	0.0422014	0.130509	0.203522	0.156074	0	0.166263	0.0824947	0.105629	0.113306	SPOTlight
5264x68131	5264	6813	0	0	0	0.0918414	0.0210723	0.288111	0	0.0329896	0.142297	0.330378	0.0933104	SPOTlight
5719x52371	5719	5237	3	0.11569	0.0415576	0.132379	0.0383127	0.0804987	0.13778	0.0678763	0.115453	0.149913	0.12054	SPOTlight
3907x46441	3907	4644	1	0.0784203	0.0404523	0.264517	0.100374	0.0858878	0	0.061742	0.152194	0.115693	0.10072	SPOTlight
6114x59271	6114	5927	1	0	0.0381861	0.157725	0.166085	0.135944	0	0.0579758	0.229304	0.114726	0.100053	SPOTlight
6568x53361	6568	5336	1	0.0484926	0.0382356	0.185896	0.121735	0.10103	0	0.0451672	0.273438	0.0958683	0.0901375	SPOTlight
5831x58281	5831	5828	1	0	0.0184263	0.11312	0.117676	0.0952822	0	0.0333431	0.473158	0.0734659	0.0755286	SPOTlight
5774x67151	5774	6715	2	0	0.0606195	0.104372	0.255161	0.193905	0	0.0830225	0.0851704	0.1125	0.10525	SPOTlight
4757x43491	4757	4349	1	0.0269022	0.0390829	0.184533	0.154773	0.114122	0	0.0560021	0.220052	0.11017	0.0943623	SPOTlight
5777x41531	5777	4153	2	0.0138229	0.0497504	0.147385	0.223453	0.179027	0	0.0741229	0.0911252	0.117864	0.10345	SPOTlight
6455x47451	6455	4745	1	0.0558161	0.0613773	0.21557	0.146914	0.130225	0	0.0590192	0.115424	0.113681	0.101974	SPOTlight
6003x45481	6003	4548	1	0.0155865	0.0384415	0.13834	0.140391	0.104325	0	0.0459131	0.337703	0.092557	0.0867428	SPOTlight
5492x56311	5492	5631	2	0	0.0464465	0.079179	0.262297	0.198342	0	0.120069	0.0846454	0.100113	0.108907	SPOTlight
5831x64201	5831	6420	1	0.0433394	0.0294523	0.253413	0.0946098	0.090621	0	0.0530397	0.192726	0.138014	0.104785	SPOTlight
5606x50401	5606	5040	2	0	0.0536975	0.115818	0.255942	0.186431	0	0.0774255	0.091587	0.112285	0.106814	SPOTlight
4642x63201	4642	6320	2	0	0.0355342	0.0703593	0.229791	0.188491	0	0.182337	0.0778675	0.0981785	0.117441	SPOTlight
5661x63211	5661	6321	3	0.151685	0.0511623	0.137824	0.0495504	0.0871736	0.0805321	0.0688433	0.110854	0.144686	0.117689	SPOTlight
4587x44481	4587	4448	1	0	0.0253974	0.119128	0.11821	0.0793265	0	0.0358246	0.454366	0.0865312	0.0812158	SPOTlight
5663x43501	5663	4350	2	0	0.0443172	0.0795516	0.248383	0.184566	0	0.160341	0.0787453	0.0960213	0.108075	SPOTlight
5152x58281	5152	5828	0	0	0	0.0726706	0.0226703	0.332494	0	0.0348002	0.117465	0.29432	0.12558	SPOTlight
3908x42501	3908	4250	2	0	0.0331958	0.0523715	0.258504	0.205384	0	0.181211	0.0753782	0.0889804	0.104976	SPOTlight
5717x66161	5717	6616	2	0	0.0477918	0.0694184	0.245371	0.18425	0	0.163105	0.0759265	0.104062	0.110075	SPOTlight
6737x62231	6737	6223	2	0	0.0518428	0.0519074	0.303083	0.212557	0	0.099256	0.0837406	0.0971056	0.100507	SPOTlight
4134x40531	4134	4053	2	0	0.0487813	0.0938652	0.263673	0.196825	0	0.102471	0.0852433	0.10589	0.103251	SPOTlight
6568x57311	6568	5731	3	0.0915414	0.0339005	0.116937	0.0355401	0.0803195	0.181007	0.0638024	0.115889	0.155806	0.125256	SPOTlight
4190x47431	4190	4743	1	0.0748544	0.0375436	0.240243	0.0891023	0.0762916	0	0.0510477	0.223347	0.117072	0.0904982	SPOTlight
6059x52371	6059	5237	1	0.0174205	0.0358161	0.146895	0.143991	0.122724	0	0.0461952	0.297629	0.102292	0.0870375	SPOTlight
3849x65161	3849	6516	3	0.120439	0.0462361	0.145532	0.0455787	0.0840791	0.111033	0.0667382	0.114057	0.147965	0.118342	SPOTlight
6794x55341	6794	5534	3	0.105344	0.0382385	0.141948	0.0297999	0.073932	0.154043	0.0645026	0.115046	0.15365	0.123496	SPOTlight
3736x57281	3736	5728	2	0	0.0498485	0.0905311	0.234922	0.173577	0	0.154486	0.0820089	0.0992763	0.115351	SPOTlight
2887x56281	2887	5628	0	0	0	0.0412367	0.015783	0.394965	0	0.0317183	0.122417	0.281883	0.111998	SPOTlight
3511x43481	3511	4348	2	0	0.0543587	0.121004	0.209038	0.164164	0	0.143817	0.0852167	0.109263	0.113139	SPOTlight
4020x50381	4020	5038	1	0.0121183	0.0266279	0.137483	0.120588	0.106034	0	0.0361193	0.402816	0.0778485	0.0803646	SPOTlight
6171x60261	6171	6026	1	0.0110572	0.0417239	0.170136	0.158328	0.111379	0	0.0488681	0.249315	0.110546	0.0986469	SPOTlight
5040x46451	5040	4645	3	0.101894	0.0405598	0.153449	0.0568368	0.0892625	0.115353	0.0633885	0.112103	0.148488	0.118666	SPOTlight
3964x47431	3964	4743	1	0	0.0409635	0.159178	0.160787	0.126585	0	0.0495372	0.259946	0.109876	0.093127	SPOTlight
4586x56301	4586	5630	3	0.104818	0.0436488	0.142206	0.0636571	0.0920131	0.112669	0.0665451	0.112864	0.145855	0.115723	SPOTlight
4813x54331	4813	5433	2	0	0.0484696	0.143573	0.222252	0.185263	0	0.0833777	0.0916148	0.11832	0.10713	SPOTlight
7078x46471	7078	4647	2	0	0.036726	0.10921	0.131784	0.116424	0	0.314998	0.0676089	0.0926902	0.130559	SPOTlight
4078x43491	4078	4349	3	0.15707	0.0518524	0.131618	0.0665945	0.103517	0.0582508	0.0693288	0.110382	0.137542	0.113844	SPOTlight
6907x61251	6907	6125	2	0	0.0401826	0.135662	0.149337	0.12031	0	0.239949	0.0762906	0.109666	0.128602	SPOTlight
4699x60241	4699	6024	2	0	0.050419	0.130745	0.227558	0.176471	0	0.0987886	0.0883421	0.119403	0.108273	SPOTlight
4756x49401	4756	4940	3	0.135806	0.0415208	0.121771	0.0312645	0.080876	0.132528	0.0670476	0.116696	0.152244	0.120245	SPOTlight
3625x41511	3625	4151	2	0	0.0284787	0.110379	0.181778	0.149244	0	0.227588	0.0793984	0.104399	0.118735	SPOTlight
4076x59251	4076	5925	1	0	0.0243469	0.115089	0.110126	0.107471	0	0.0362417	0.44746	0.0797196	0.0795473	SPOTlight
4926x56301	4926	5630	2	0	0.0450017	0.111689	0.150435	0.134417	0	0.257378	0.0760317	0.0971741	0.127873	SPOTlight
3454x48411	3454	4841	2	0.0162987	0.0492447	0.138641	0.24169	0.167517	0	0.0779953	0.0867363	0.120128	0.101748	SPOTlight
6511x58291	6511	5829	3	0.118958	0.0504267	0.131115	0.0806961	0.104704	0.0824994	0.0646088	0.112524	0.139126	0.115343	SPOTlight
4303x49401	4303	4940	1	0.0560543	0.0332779	0.280391	0.0681097	0.0708413	0	0.0556726	0.188826	0.13887	0.107957	SPOTlight
4870x47431	4870	4743	3	0.0670984	0.03634	0.129397	0.0828012	0.0999724	0.142092	0.0647193	0.113263	0.146303	0.118013	SPOTlight
4531x43491	4531	4349	1	0	0.0189155	0.118928	0.149515	0.122365	0	0.041496	0.388005	0.0819658	0.0788105	SPOTlight
4018x68121	4018	6812	2	0	0.0441119	0.121688	0.189063	0.145181	0	0.194523	0.0798901	0.105081	0.120462	SPOTlight
3679x64171	3679	6417	2	0	0.0504315	0.115971	0.202677	0.168173	0	0.157906	0.0809991	0.105542	0.118302	SPOTlight
[truncated: 6,296 more rows]

## Sheet: Figure2f
	methods	rep	metric	values
	SPADE	1	RMSD	0.03976
	CARD	1	RMSD	0.04437
	SPOTlight	1	RMSD	0.14627
	RCTD	1	RMSD	0.05942
	spatialDWLS	1	RMSD	0.17058
	SpatialDecon	1	RMSD	0.09888
	SPADE	2	RMSD	0.04024
	CARD	2	RMSD	0.04448
	SPOTlight	2	RMSD	0.14665
	RCTD	2	RMSD	0.06039
	spatialDWLS	2	RMSD	0.1726
	SpatialDecon	2	RMSD	0.09861
	SPADE	3	RMSD	0.03977
	CARD	3	RMSD	0.04441
	SPOTlight	3	RMSD	0.14908
	RCTD	3	RMSD	0.05954
	spatialDWLS	3	RMSD	0.17191
	SpatialDecon	3	RMSD	0.09851
	SPADE	4	RMSD	0.03978
	CARD	4	RMSD	0.0438
	SPOTlight	4	RMSD	0.15956
	RCTD	4	RMSD	0.05909
	spatialDWLS	4	RMSD	0.17333
	SpatialDecon	4	RMSD	0.09775
	SPADE	5	RMSD	0.04
	CARD	5	RMSD	0.04479
	SPOTlight	5	RMSD	0.14738
	RCTD	5	RMSD	0.06025
	spatialDWLS	5	RMSD	0.17443
	SpatialDecon	5	RMSD	0.09941
	SPADE	1	mAD	0.01714
	CARD	1	mAD	0.02841
	SPOTlight	1	mAD	0.09907
	RCTD	1	mAD	0.03364
	spatialDWLS	1	mAD	0.08917
	SpatialDecon	1	mAD	0.06002
	SPADE	2	mAD	0.01738
	CARD	2	mAD	0.02833
	SPOTlight	2	mAD	0.10189
	RCTD	2	mAD	0.03386
	spatialDWLS	2	mAD	0.09114
	SpatialDecon	2	mAD	0.05976
	SPADE	3	mAD	0.01709
	CARD	3	mAD	0.02843
	SPOTlight	3	mAD	0.10479
	RCTD	3	mAD	0.03373
	spatialDWLS	3	mAD	0.08954
	SpatialDecon	3	mAD	0.05986
	SPADE	4	mAD	0.01706
	CARD	4	mAD	0.02788
	SPOTlight	4	mAD	0.10728
	RCTD	4	mAD	0.03315
	spatialDWLS	4	mAD	0.09028
	SpatialDecon	4	mAD	0.0591
	SPADE	5	mAD	0.0172
	CARD	5	mAD	0.02852
	SPOTlight	5	mAD	0.09967
	RCTD	5	mAD	0.03383
	spatialDWLS	5	mAD	0.09149
	SpatialDecon	5	mAD	0.06005
	SPADE	1	R	0.9775
	CARD	1	R	0.97457
	SPOTlight	1	R	0.63817
	RCTD	1	R	0.95286
	spatialDWLS	1	R	0.48044
	SpatialDecon	1	R	0.84974
	SPADE	2	R	0.97714
	CARD	2	R	0.97461
	SPOTlight	2	R	0.64551
	RCTD	2	R	0.95175
	spatialDWLS	2	R	0.46751
	SpatialDecon	2	R	0.85213
	SPADE	3	R	0.97752
	CARD	3	R	0.97446
	SPOTlight	3	R	0.63494
	RCTD	3	R	0.95267
	spatialDWLS	3	R	0.47245
	SpatialDecon	3	R	0.85123
	SPADE	4	R	0.97795
	CARD	4	R	0.97566
	SPOTlight	4	R	0.54114
	RCTD	4	R	0.95463
	spatialDWLS	4	R	0.47218
	SpatialDecon	4	R	0.85682
	SPADE	5	R	0.97766
	CARD	5	R	0.97456
	SPOTlight	5	R	0.64544
	RCTD	5	R	0.95262
	spatialDWLS	5	R	0.46102
	SpatialDecon	5	R	0.85143
