# Supplementary material for: SPADE: spatial deconvolution for domain specific cell-type estimation
Source: Commun Biol. 2024 Apr 17;7:469. doi: 10.1038/s42003-024-06172-y (PMC11024133; doi:10.1038/s42003-024-06172-y)
Supplement: Supplementary file 5 — Supplementary Data 2 [file 42003_2024_6172_MOESM5_ESM.xlsx]

## Sheet: figure3ab
	x	y	PT	DCT	CD	Fib	lymph	LOH	Endo	Neutro	Macro	NK	Podo	method
7307x4116	7307	4116	0.120646	0.529746	0.157543	0	0	0.187498	0	0	0	0	0.00456624	SPADE
8873x6932	8873	6932	0.0436965	0.516054	0.178946	0	0	0.254102	0	0	0	0	0.00720148	SPADE
5280x6669	5280	6669	0.014807	0.076797	0.602922	0	0	0	0.305474	0	0	0	0	SPADE
9107x5279	9107	5279	0.0576383	0.407033	0.13086	0	0	0.402418	0	0	0	0	0.00205058	SPADE
8990x6037	8990	6037	0.0285644	0.789147	0.102607	0	0	0.0768024	0	0	0	0	0.00287942	SPADE
6475x5839	6475	5839	0.513237	0	0	0	0.133612	0.128933	0	0	0	0.224218	0	SPADE
8507x4938	8507	4938	0.0799005	0.0731263	0.619429	0	0	0	0.227544	0	0	0	0	SPADE
7669x5009	7669	5009	0.549925	0	0	0	0.0855892	0.201465	0	0	0	0.163021	0	SPADE
3959x5504	3959	5504	0.0359924	0.636126	0.0834448	0	0	0.242725	0	0	0	0	0.00171134	SPADE
6362x7698	6362	7698	0.0932404	0.389734	0.159022	0	0	0.356156	0	0	0	0	0.00184785	SPADE
6123x7836	6123	7836	0.103064	0.410315	0.225779	0	0	0.253623	0	0	0	0	0.00721921	SPADE
6715x5976	6715	5976	0.784163	0	0	0	0.0521381	0.0743979	0	0	0	0.0893012	0	SPADE
7436x6662	7436	6662	0.0463586	0.0563463	0.540428	0	0	0	0.356867	0	0	0	0	SPADE
6352x5083	6352	5083	0.718649	0	0	0	0.0662298	0.108459	0	0	0	0.106662	0	SPADE
5034x4743	5034	4743	0.0948024	0.387629	0.147558	0	0	0.366655	0	0	0	0	0.00335527	SPADE
5156x5225	5156	5225	0.00425439	0.070098	0.456371	0	0	0	0.469277	0	0	0	0	SPADE
6706x3499	6706	3499	0.0683457	0.379037	0.262511	0	0	0.282578	0	0	0	0	0.00752764	SPADE
4433x4126	4433	4126	0.0183101	0.457484	0.0730805	0	0	0.450493	0	0	0	0	0.000632853	SPADE
7200x7626	7200	7626	0.0564014	0.428205	0.238751	0	0	0.269164	0	0	0	0	0.00747866	SPADE
8746x4799	8746	4799	0.111403	0.44624	0.231917	0	0	0.202952	0	0	0	0	0.0074881	SPADE
5883x7837	5883	7837	0.0609194	0.482897	0.101124	0	0	0.353664	0	0	0	0	0.00139558	SPADE
3961x6055	3961	6055	0.0467995	0.471937	0.229814	0	0	0.244997	0	0	0	0	0.00645272	SPADE
6601x7559	6601	7559	0.0909404	0.429159	0.173179	0	0	0.300701	0	0	0	0	0.00602053	SPADE
8514x6864	8514	6864	0.0486051	0.716672	0.115613	0	0	0.116272	0	0	0	0	0.00283698	SPADE
7553x5904	7553	5904	0.343854	0	0	0	0.0640375	0.281428	0	0	0	0.31068	0	SPADE
7434x6249	7434	6249	0.701028	0	0	0	0.0357619	0.148472	0	0	0	0.114737	0	SPADE
3963x6467	3963	6467	0.0187537	0.555974	0.192847	0	0	0.227138	0	0	0	0	0.00528691	SPADE
9106x4867	9106	4867	0.0364103	0.767076	0.0486225	0	0	0.147361	0	0	0	0	0.000530708	SPADE
3840x5711	3840	5711	0.0644017	0.474118	0.20993	0	0	0.245834	0	0	0	0	0.00571628	SPADE
7559x7693	7559	7693	0.0123036	0.629413	0.0508395	0	0	0.306402	0	0	0	0	0.00104174	SPADE
7080x7557	7080	7557	0.0365617	0.410893	0.231365	0	0	0.318013	0	0	0	0	0.00316773	SPADE
6708x3912	6708	3912	0.760564	0	0	0	0.0793973	0.106071	0	0	0	0.0539679	0	SPADE
6828x4118	6828	4118	0.138651	0.038629	0.51597	0	0	0	0.30675	0	0	0	0	SPADE
5399x6325	5399	6325	0.132217	0.0569675	0.543847	0	0	0	0.266969	0	0	0	0	SPADE
7671x5422	7671	5422	0.406379	0	0	0	0.110331	0.216693	0	0	0	0.266597	0	SPADE
5631x4260	5631	4260	0.170755	0.291329	0.272952	0	0	0.254826	0	0	0	0	0.0101377	SPADE
8277x7553	8277	7553	0.00395144	0.429246	0.247294	0	0	0.317021	0	0	0	0	0.00248779	SPADE
5284x7633	5284	7633	0.0184531	0.786647	0.0837871	0	0	0.110011	0	0	0	0	0.00110213	SPADE
7426x4047	7426	4047	0.054294	0.677143	0.113472	0	0	0.154571	0	0	0	0	0.000521178	SPADE
3481x5781	3481	5781	0.466883	0	0	0	0.0808217	0.294214	0	0	0	0.158081	0	SPADE
8268x4938	8268	4938	0.0132775	0.084861	0.58024	0	0	0	0.321622	0	0	0	0	SPADE
5397x5912	5397	5912	0.0449183	0.0703552	0.565621	0	0	0	0.319105	0	0	0	0	SPADE
5280x6532	5280	6532	0.0332129	0.0737235	0.49655	0	0	0	0.396513	0	0	0	0	SPADE
5400x6738	5400	6738	0.0786815	0.0982884	0.615152	0	0	0	0.207878	0	0	0	0	SPADE
8144x3907	8144	3907	0.0376918	0.680282	0.131311	0	0	0.15023	0	0	0	0	0.000484956	SPADE
4205x7430	4205	7430	0.642142	0	0	0	0.0438474	0.232472	0	0	0	0.0815384	0	SPADE
8153x6246	8153	6246	0.0521473	0.0820271	0.659508	0	0	0	0.206318	0	0	0	0	SPADE
7433x5974	7433	5974	0.267704	0	0	0	0.0952748	0.266773	0	0	0	0.370249	0	SPADE
9110x6243	9110	6243	0.0419795	0.369672	0.27163	0	0	0.312582	0	0	0	0	0.00413632	SPADE
7074x5906	7074	5906	0.393348	0	0	0	0.125463	0.283273	0	0	0	0.197916	0	SPADE
5279x6256	5279	6256	0.0726236	0.0647479	0.47888	0	0	0	0.383748	0	0	0	0	SPADE
7915x6798	7915	6798	0.124972	0.444205	0.212811	0	0	0.213698	0	0	0	0	0.0043133	SPADE
4435x4539	4435	4539	0.100183	0.457485	0.202221	0	0	0.23605	0	0	0	0	0.00406023	SPADE
4324x7223	4324	7223	0.112145	0.361675	0.278721	0	0	0.241441	0	0	0	0	0.00601748	SPADE
4674x4401	4674	4401	3.22609761809873e-10	0.436131	0.13044	0	0	0.430664	0	0	0	0	0.00276398	SPADE
4206x7568	4206	7568	0.435156	0	0	0	0.10198	0.341059	0	0	0	0.121805	0	SPADE
4084x6811	4084	6811	0.0697611	0.50386	0.182118	0	0	0.242211	0	0	0	0	0.00205046	SPADE
6361x7560	6361	7560	0.0184055	0.472848	0.213682	0	0	0.291112	0	0	0	0	0.00395224	SPADE
6483x8179	6483	8179	0.436563	0	0	0	0.0451132	0.21014	0	0	0	0.308184	0	SPADE
8506x4525	8506	4525	0.00976694	0.485549	0.152788	0	0	0.348734	0	0	0	0	0.00316227	SPADE
7316x6731	7316	6731	0.123958	0.0625606	0.459797	0	0	0	0.353684	0	0	0	0	SPADE
7916x7073	7916	7073	0.063412	0.404319	0.13945	0	0	0.391964	0	0	0	0	0.000854568	SPADE
6587x3568	6587	3568	0.148362	0.338037	0.269551	0	0	0.238414	0	0	0	0	0.00563603	SPADE
9229x6036	9229	6036	0.392696	0	0	0	0.0676828	0.378623	0	0	0	0.160999	0	SPADE
7306x3841	7306	3841	0.206333	0.272827	0.262256	0	0	0.256684	0	0	0	0	0.00190041	SPADE
7308x4391	7308	4391	0.00171793	0.0895844	0.82547	0	0	0	0.0832277	0	0	0	0	SPADE
6839x7145	6839	7145	0.0381436	0.379837	0.27093	0	0	0.30364	0	0	0	0	0.00744912	SPADE
7909x5146	7909	5146	0.26608	0	0	0	0.201611	0.251182	0	0	0	0.281128	0	SPADE
5759x6668	5759	6668	0.0237437	0.0736133	0.49891	0	0	0	0.403733	0	0	0	0	SPADE
4924x7565	4924	7565	0.0965972	0.364417	0.173977	0	0	0.362296	0	0	0	0	0.00271355	SPADE
6825x3292	6825	3292	0.0977226	0.317736	0.298899	0	0	0.274256	0	0	0	0	0.0113861	SPADE
6358x6597	6358	6597	0.183509	0.0565167	0.404828	0	0	0	0.355147	0	0	0	0	SPADE
4078x5297	4078	5297	0.0616824	0.654072	0.120856	0	0	0.159125	0	0	0	0	0.00426504	SPADE
5872x4672	5872	4672	0.0332799	0.0717113	0.653664	0	0	0	0.241345	0	0	0	0	SPADE
8031x5765	8031	5765	0.518226	0	0	0	0.0653032	0.270568	0	0	0	0.145904	0	SPADE
7192x5561	7192	5561	0.377396	0	0	0	0.0823691	0.37293	0	0	0	0.167306	0	SPADE
8987x5211	8987	5211	0.0341463	0.556228	0.124857	0	0	0.282441	0	0	0	0	0.0023274	SPADE
8991x6450	8991	6450	0.0904195	0.381421	0.272986	0	0	0.252288	0	0	0	0	0.00288604	SPADE
6953x5562	6953	5562	0.612775	0	0	0	0.125021	0.124322	0	0	0	0.137882	0	SPADE
6479x6940	6479	6940	0.0234701	0.0502463	0.551987	0	0	0	0.374297	0	0	0	0	SPADE
7077x6869	7077	6869	0.0448264	0.0777207	0.62824	0	0	0	0.249213	0	0	0	0	SPADE
6359x7009	6359	7009	0.0165709	0.0836173	0.525883	0	0	0	0.373929	0	0	0	0	SPADE
4920x6189	4920	6189	1.39237362171444e-10	0.0915095	0.801388	0	0	0	0.107103	0	0	0	0	SPADE
6956x6388	6956	6388	0.701539	0	0	0	0.145437	0.0838371	0	0	0	0.0691871	0	SPADE
8395x7209	8395	7209	0.110277	0.460232	0.144082	0	0	0.284841	0	0	0	0	0.000568051	SPADE
6357x6459	6357	6459	0.450079	0	0	0	0.115565	0.173413	0	0	0	0.260943	0	SPADE
5389x3435	5389	3435	0.0461329	0.385437	0.170676	0	0	0.397059	0	0	0	0	0.000695377	SPADE
7201x7901	7201	7901	0.0069068	0.44278	0.210226	0	0	0.336563	0	0	0	0	0.00352436	SPADE
4443x6879	4443	6879	0.0425026	0.507668	0.0728328	0	0	0.376469	0	0	0	0	0.000527512	SPADE
3958x5091	3958	5091	0.00983189	0.429311	0.29252	0	0	0.264217	0	0	0	0	0.00412085	SPADE
6361x7422	6361	7422	0.027182	0.42314	0.257449	0	0	0.290546	0	0	0	0	0.00168305	SPADE
3956x4678	3956	4678	0.0873517	0.401179	0.176995	0	0	0.33155	0	0	0	0	0.00292455	SPADE
4800x6120	4800	6120	0.0512607	0.0458516	0.68167	0	0	0	0.221218	0	0	0	0	SPADE
4321x6122	4321	6122	0.0724724	0.427011	0.130437	0	0	0.368935	0	0	0	0	0.00114417	SPADE
7308x4529	7308	4529	9.34399919982385e-10	0.0672081	0.629769	0	0	0	0.303023	0	0	0	0	SPADE
7438x7212	7438	7212	0.0144791	0.598987	0.175585	0	0	0.208655	0	0	0	0	0.0022939	SPADE
7186x3910	7186	3910	0.0250669	0.355576	0.341463	0	0	0.274971	0	0	0	0	0.00292335	SPADE
3600x5574	3600	5574	0.10615	0.467607	0.150375	0	0	0.27096	0	0	0	0	0.0049088	SPADE
7670x5147	7670	5147	0.300274	0	0	0	0.129043	0.260348	0	0	0	0.310336	0	SPADE
6114x5496	6114	5496	0.624127	0	0	0	0.080018	0.177934	0	0	0	0.117922	0	SPADE
5989x3777	5989	3777	0.101138	0.363317	0.230011	0	0	0.304142	0	0	0	0	0.00139213	SPADE
6478x6803	6478	6803	0.406233	0	0	0	0.0692738	0.302586	0	0	0	0.221908	0	SPADE
7192x5424	7192	5424	0.462784	0	0	0	0.0720797	0.235473	0	0	0	0.229664	0	SPADE
7428x4597	7428	4597	0.191862	0.0442858	0.400481	0	0	0	0.363371	0	0	0	0	SPADE
7795x6592	7795	6592	0.0302756	0.062002	0.583713	0	0	0	0.32401	0	0	0	0	SPADE
4676x4951	4676	4951	0.062372	0.566791	0.0770812	0	0	0.292642	0	0	0	0	0.00111349	SPADE
6836x6457	6836	6457	0.313558	0	0	0	0.157306	0.285004	0	0	0	0.244133	0	SPADE
6841x7696	6841	7696	0.0226864	0.687213	0.116895	0	0	0.169925	0	0	0	0	0.00328034	SPADE
5634x5085	5634	5085	0.0115963	0.0669022	0.697291	0	0	0	0.22421	0	0	0	0	SPADE
6110x4120	6110	4120	0.0594409	0.43098	0.282875	0	0	0.22342	0	0	0	0	0.00328478	SPADE
4683x7153	4683	7153	0.15947	0.473628	0.185981	0	0	0.177624	0	0	0	0	0.00329779	SPADE
5510x3778	5510	3778	0.076959	0.358003	0.297354	0	0	0.2642	0	0	0	0	0.00348417	SPADE
7911x5697	7911	5697	0.440062	0	0	0	0.0445764	0.213067	0	0	0	0.302295	0	SPADE
5645x8113	5645	8113	0.5707	0	0	0	0.100878	0.249694	0	0	0	0.0787281	0	SPADE
6111x4533	6111	4533	0.133497	0.0552643	0.503715	0	0	0	0.307524	0	0	0	0	SPADE
8028x4939	8028	4939	0.117759	0.0633932	0.573968	0	0	0	0.24488	0	0	0	0	SPADE
7785x3977	7785	3977	0.0305936	0.506841	0.132568	0	0	0.32863	0	0	0	0	0.00136748	SPADE
6838x7008	6838	7008	0.0206598	0.0714752	0.577362	0	0	0	0.330503	0	0	0	0	SPADE
8391x5833	8391	5833	0.135681	0.0534311	0.556752	0	0	0	0.254135	0	0	0	0	SPADE
4439x5778	4439	5778	0.0168841	0.0996391	0.78833	0	0	0	0.0951463	0	0	0	0	SPADE
5403x7563	5403	7563	0.01163	0.548489	0.17313	0	0	0.264164	0	0	0	0	0.00258794	SPADE
7196x6662	7196	6662	4.62506035907071e-09	0.060298	0.591955	0	0	0	0.347747	0	0	0	0	SPADE
6602x7972	6602	7972	0.0494858	0.468351	0.194002	0	0	0.28653	0	0	0	0	0.00163135	SPADE
7065x3291	7065	3291	0.0371989	0.513418	0.248329	0	0	0.198682	0	0	0	0	0.00237143	SPADE
9227x5210	9227	5210	0.0652459	0.485796	0.194016	0	0	0.254101	0	0	0	0	0.000841329	SPADE
3724x6744	3724	6744	0.0707936	0.501245	0.186278	0	0	0.241055	0	0	0	0	0.000628356	SPADE
4079x5572	4079	5572	0.0529065	0.456615	0.182925	0	0	0.305007	0	0	0	0	0.00254635	SPADE
5511x4191	5511	4191	0.082063	0.53022	0.112222	0	0	0.272865	0	0	0	0	0.00262928	SPADE
8625x4455	8625	4455	0.0967949	0.36135	0.22317	0	0	0.316113	0	0	0	0	0.00257271	SPADE
5037x5431	5037	5431	0.0640968	0.0371876	0.471057	0	0	0	0.427658	0	0	0	0	SPADE
6236x6115	6236	6115	0.470208	0	0	0	0.0541875	0.343025	0	0	0	0.13258	0	SPADE
6952x5287	6952	5287	0.412095	0	0	0	0.0436774	0.355343	0	0	0	0.188885	0	SPADE
5987x3364	5987	3364	0.0273196	0.492589	0.247534	0	0	0.229296	0	0	0	0	0.00326118	SPADE
5157x5500	5157	5500	0.0761739	0.0628338	0.512812	0	0	0	0.34818	0	0	0	0	SPADE
8393x6383	8393	6383	0.0636831	0.414624	0.216462	0	0	0.304539	0	0	0	0	0.000692149	SPADE
7915x6660	7915	6660	8.38628318083957e-11	0.0922998	0.870465	0	0	0	0.0372353	0	0	0	0	SPADE
7311x5355	7311	5355	0.613424	0	0	0	0.146263	0.0922354	0	0	0	0.148078	0	SPADE
7430x5010	7430	5010	0.44948	0	0	0	0.036017	0.225964	0	0	0	0.28854	0	SPADE
6956x6526	6956	6526	0.400234	0	0	0	0.120233	0.351097	0	0	0	0.128436	0	SPADE
5038x5844	5038	5844	0.126749	0.0756454	0.593217	0	0	0	0.204389	0	0	0	0	SPADE
6003x7905	6003	7905	0.1356	0.364688	0.209398	0	0	0.286728	0	0	0	0	0.00358644	SPADE
5996x5979	5996	5979	0.413658	0	0	0	0.140694	0.324222	0	0	0	0.121425	0	SPADE
5750x3915	5750	3915	0.0806357	0.435978	0.172658	0	0	0.309704	0	0	0	0	0.00102407	SPADE
8265x4250	8265	4250	0.0226671	0.491833	0.17383	0	0	0.309007	0	0	0	0	0.00266253	SPADE
8268x5076	8268	5076	0.162756	0.0467319	0.406053	0	0	0	0.384459	0	0	0	0	SPADE
8145x4044	8145	4044	0.0461734	0.627987	0.10449	0	0	0.220001	0	0	0	0	0.00134924	SPADE
8275x7140	8275	7140	0.110319	0.345257	0.210129	0	0	0.331873	0	0	0	0	0.002422	SPADE
4081x5985	4081	5985	0.0365917	0.414211	0.222577	0	0	0.324982	0	0	0	0	0.00163777	SPADE
7912x5972	7912	5972	0.654467	0	0	0	0.0424508	0.150607	0	0	0	0.152475	0	SPADE
6835x6044	6835	6044	0.320627	0	0	0	0.150344	0.203364	0	0	0	0.325664	0	SPADE
5400x6600	5400	6600	0.0558857	0.0500066	0.469189	0	0	0	0.424919	0	0	0	0	SPADE
6118x6597	6118	6597	0.052707	0.0676437	0.662332	0	0	0	0.217317	0	0	0	0	SPADE
5398x6049	5398	6049	0.102658	0.0572042	0.621855	0	0	0	0.218283	0	0	0	0	SPADE
7918x7623	7918	7623	0.0275389	0.666117	0.127826	0	0	0.1758	0	0	0	0	0.00271885	SPADE
6718x6939	6718	6939	0.05035	0.0664391	0.57676	0	0	0	0.306451	0	0	0	0	SPADE
4682x6603	4682	6603	0.026619	0.559444	0.11085	0	0	0.300079	0	0	0	0	0.00300729	SPADE
5035x5019	5035	5019	0.0472216	0.347133	0.273723	0	0	0.328046	0	0	0	0	0.00387624	SPADE
4678x5639	4678	5639	0.0719138	0.0711309	0.56761	0	0	0	0.289345	0	0	0	0	SPADE
8034x6591	8034	6591	0.250013	0.0290236	0.356162	0	0	0	0.364801	0	0	0	0	SPADE
5403x7426	5403	7426	0.0884233	0.570217	0.152798	0	0	0.185379	0	0	0	0	0.00318349	SPADE
5633x4810	5633	4810	0.109863	0.0455639	0.441171	0	0	0	0.403402	0	0	0	0	SPADE
6600x7422	6600	7422	0.0241077	0.383621	0.253963	0	0	0.333198	0	0	0	0	0.00511029	SPADE
7197x6800	7197	6800	0.0114884	0.107446	0.805472	0	0	0	0.0755938	0	0	0	0	SPADE
8395x7071	8395	7071	0.0536525	0.353765	0.314418	0	0	0.276254	0	0	0	0	0.00191079	SPADE
4322x6397	4322	6397	0.0396983	0.648573	0.146396	0	0	0.163691	0	0	0	0	0.00164169	SPADE
6117x6185	6117	6185	0.455707	0	0	0	0.0385881	0.339039	0	0	0	0.166665	0	SPADE
4555x4607	4555	4607	0.131273	0.448787	0.215451	0	0	0.201004	0	0	0	0	0.0034851	SPADE
4438x5502	4438	5502	0.0712034	0.568992	0.112051	0	0	0.246237	0	0	0	0	0.00151616	SPADE
4321x6260	4321	6260	0.0856992	0.408596	0.132097	0	0	0.372905	0	0	0	0	0.000703718	SPADE
5642x7287	5642	7287	0.359585	0	0	0	0.0527491	0.292813	0	0	0	0.294852	0	SPADE
6110x4258	6110	4258	0.0352825	0.0434146	0.510921	0	0	0	0.410382	0	0	0	0	SPADE
8752x6588	8752	6588	0.0252886	0.574105	0.125051	0	0	0.272583	0	0	0	0	0.0029716	SPADE
6825x3154	6825	3154	0.201081	0.270847	0.266496	0	0	0.258362	0	0	0	0	0.00321435	SPADE
4926x7978	4926	7978	0.0831952	0.0596813	0.553169	0	0	0	0.303954	0	0	0	0	SPADE
6953x5700	6953	5700	0.588921	0	0	0	0.0598305	0.151258	0	0	0	0.19999	0	SPADE
4197x5090	4197	5090	0.0826961	0.367756	0.198963	0	0	0.34671	0	0	0	0	0.00387473	SPADE
6961x7902	6961	7902	0.0632286	0.454629	0.134414	0	0	0.346394	0	0	0	0	0.00133541	SPADE
7425x3496	7425	3496	0.101305	0.559644	0.150984	0	0	0.186829	0	0	0	0	0.00123833	SPADE
4434x4401	4434	4401	0.152184	0.366921	0.247496	0	0	0.23219	0	0	0	0	0.0012087	SPADE
8625x4318	8625	4318	0.0506232	0.502676	0.237725	0	0	0.205072	0	0	0	0	0.00390404	SPADE
4205x7292	4205	7292	0.0430622	0.447074	0.274717	0	0	0.227931	0	0	0	0	0.00721523	SPADE
4913x4262	4913	4262	0.0579844	0.59379	0.110661	0	0	0.236099	0	0	0	0	0.00146599	SPADE
5869x3846	5869	3846	0.0527333	0.38543	0.217133	0	0	0.34127	0	0	0	0	0.00343377	SPADE
6598x6871	6598	6871	0.0783274	0.0798938	0.596379	0	0	0	0.2454	0	0	0	0	SPADE
8751x6175	8751	6175	0.0184544	0.50051	0.249309	0	0	0.22623	0	0	0	0	0.00549709	SPADE
4561x6397	4561	6397	0.035715	0.563051	0.19173	0	0	0.207692	0	0	0	0	0.00181206	SPADE
5394x4948	5394	4948	0.00307519	0.0890835	0.751654	0	0	0	0.156187	0	0	0	0	SPADE
8272x6177	8272	6177	0.153173	0.0361601	0.516043	0	0	0	0.294624	0	0	0	0	SPADE
6002x7630	6002	7630	0.0336966	0.38999	0.252703	0	0	0.318582	0	0	0	0	0.00502892	SPADE
4319x5709	4319	5709	0.0145075	0.683758	0.0562939	0	0	0.244108	0	0	0	0	0.00133226	SPADE
7436x6799	7436	6799	0.0205221	0.0667556	0.582789	0	0	0	0.329934	0	0	0	0	SPADE
8750x5900	8750	5900	0.0242328	0.347325	0.304098	0	0	0.322294	0	0	0	0	0.00204895	SPADE
7790x5215	7790	5215	0.570881	0	0	0	0.0988271	0.172333	0	0	0	0.157959	0	SPADE
7200x7763	7200	7763	0.0255658	0.442574	0.0832207	0	0	0.446828	0	0	0	0	0.00181154	SPADE
8748x5212	8748	5212	0.0287878	0.504357	0.197389	0	0	0.268485	0	0	0	0	0.000980817	SPADE
8635x7346	8635	7346	0.0323393	0.736211	0.110842	0	0	0.119309	0	0	0	0	0.00129868	SPADE
3844x6812	3844	6812	0.0638167	0.561938	0.198038	0	0	0.173068	0	0	0	0	0.00313962	SPADE
9587x5691	9587	5691	0.396143	0	0	0	0.0392409	0.316985	0	0	0	0.247631	0	SPADE
9226x4935	9226	4935	0.080229	0.481518	0.167582	0	0	0.26747	0	0	0	0	0.00320047	SPADE
8386x4594	8386	4594	0.054422	0.504439	0.141204	0	0	0.298017	0	0	0	0	0.00191787	SPADE
7186x3772	7186	3772	0.0809715	0.481957	0.191977	0	0	0.243147	0	0	0	0	0.0019478	SPADE
4077x5022	4077	5022	0.145567	0.385993	0.224106	0	0	0.241575	0	0	0	0	0.00275969	SPADE
7909x5008	7909	5008	0.518058	0	0	0	0.0695748	0.242805	0	0	0	0.169562	0	SPADE
8509x5488	8509	5488	0.143163	0.0403808	0.449198	0	0	0	0.367258	0	0	0	0	SPADE
8989x5762	8989	5762	0.033877	0.391955	0.181585	0	0	0.389456	0	0	0	0	0.00312668	SPADE
6476x6115	6476	6115	0.488259	0	0	0	0.0235465	0.372053	0	0	0	0.116141	0	SPADE
8754x7139	8754	7139	0.0520815	0.682527	0.108627	0	0	0.154531	0	0	0	0	0.00223286	SPADE
7318x7144	7318	7144	0.0980408	0.431221	0.174952	0	0	0.292562	0	0	0	0	0.00322452	SPADE
5639x6462	5639	6462	0.0833945	0.0514677	0.530194	0	0	0	0.334944	0	0	0	0	SPADE
5991x4327	5991	4327	0.0606854	0.52443	0.182514	0	0	0.230645	0	0	0	0	0.00172561	SPADE
3486x7020	3486	7020	0.588354	0	0	0	0.0649992	0.230462	0	0	0	0.116185	0	SPADE
8390x5695	8390	5695	0.0268551	0.094726	0.831532	0	0	0	0.0468866	0	0	0	0	SPADE
6240x7079	6240	7079	0.0112986	0.0913312	0.674706	0	0	0	0.222664	0	0	0	0	SPADE
6230x4326	6230	4326	0.10081	0.048887	0.498558	0	0	0	0.351744	0	0	0	0	SPADE
7432x5698	7432	5698	0.576723	0	0	0	0.115377	0.134208	0	0	0	0.173692	0	SPADE
6602x7834	6602	7834	0.094884	0.531759	0.154229	0	0	0.214837	0	0	0	0	0.00429117	SPADE
4205x7155	4205	7155	0.0146518	0.481275	0.211071	0	0	0.290607	0	0	0	0	0.00239398	SPADE
8147x4595	8147	4595	0.0935541	0.0668164	0.641986	0	0	0	0.197643	0	0	0	0	SPADE
6962x8040	6962	8040	0.0356834	0.527456	0.137169	0	0	0.297562	0	0	0	0	0.00212942	SPADE
8515x7277	8515	7277	0.00370439	0.473024	0.102843	0	0	0.418349	0	0	0	0	0.00207958	SPADE
7067x4117	7067	4117	0.186049	0.301649	0.253224	0	0	0.255363	0	0	0	0	0.00371562	SPADE
7669x4872	7669	4872	0.368001	0	0	0	0.165873	0.180314	0	0	0	0.285812	0	SPADE
5277x5706	5277	5706	0.119473	0.0493524	0.398377	0	0	0	0.432797	0	0	0	0	SPADE
5524x7907	5524	7907	0.0392153	0.557593	0.115901	0	0	0.286063	0	0	0	0	0.00122841	SPADE
5164x7564	5164	7564	0.0270686	0.737843	0.10365	0	0	0.13078	0	0	0	0	0.000658641	SPADE
4684x7291	4684	7291	0.0189561	0.591016	0.140678	0	0	0.246587	0	0	0	0	0.00276233	SPADE
5037x5569	5037	5569	0.0376595	0.0663739	0.578636	0	0	0	0.317331	0	0	0	0	SPADE
8747x5074	8747	5074	0.118524	0.333695	0.284396	0	0	0.258394	0	0	0	0	0.00499187	SPADE
3723x6331	3723	6331	0.0314149	0.564117	0.115211	0	0	0.28793	0	0	0	0	0.00132771	SPADE
5996x5841	5996	5841	0.425759	0	0	0	0.0184575	0.284307	0	0	0	0.271476	0	SPADE
4083x6673	4083	6673	0.0117249	0.44362	0.260038	0	0	0.279178	0	0	0	0	0.00543941	SPADE
7797x7280	7797	7280	0.0280485	0.511958	0.0792256	0	0	0.379454	0	0	0	0	0.00131442	SPADE
8745x4524	8745	4524	0.0294484	0.638439	0.0414976	0	0	0.289303	0	0	0	0	0.00131146	SPADE
8028x4802	8028	4802	0.191795	0.0295042	0.419088	0	0	0	0.359613	0	0	0	0	SPADE
5991x4465	5991	4465	0.0681629	0.372282	0.203371	0	0	0.353981	0	0	0	0	0.00220272	SPADE
6840x7421	6840	7421	0.128928	0.351679	0.245506	0	0	0.268836	0	0	0	0	0.00505085	SPADE
6124x8111	6124	8111	0.222709	0.0347228	0.375141	0	0	0	0.367427	0	0	0	0	SPADE
5642x7425	5642	7425	0.160234	0.489686	0.192492	0	0	0.15302	0	0	0	0	0.00456781	SPADE
8873x6794	8873	6794	0.0424907	0.467808	0.249348	0	0	0.235455	0	0	0	0	0.00489795	SPADE
7917x7486	7917	7486	1.97380882739215e-11	0.443756	0.237885	0	0	0.314864	0	0	0	0	0.0034953	SPADE
7184x3222	7184	3222	0.0908801	0.524957	0.189331	0	0	0.193313	0	0	0	0	0.00151916	SPADE
3960x5779	3960	5779	0.0453653	0.501025	0.148659	0	0	0.301239	0	0	0	0	0.00371101	SPADE
9111x6518	9111	6518	0.477052	0	0	0	0.0924542	0.289134	0	0	0	0.14136	0	SPADE
6351x4807	6351	4807	0.681746	0	0	0	0.0213475	0.142188	0	0	0	0.154718	0	SPADE
5282x7220	5282	7220	0.0884938	0.363068	0.220871	0	0	0.32551	0	0	0	0	0.00205779	SPADE
8156x7347	8156	7347	0.0416003	0.661018	0.124984	0	0	0.1705	0	0	0	0	0.0018973	SPADE
6471x4601	6471	4601	0.172056	0.0441368	0.374661	0	0	0	0.409145	0	0	0	0	SPADE
5043x7221	5043	7221	0.0248329	0.723943	0.0537458	0	0	0.196639	0	0	0	0	0.000839066	SPADE
7320x7832	7320	7832	0.156959	0.355105	0.237376	0	0	0.2479	0	0	0	0	0.00265974	SPADE
6589x4119	6589	4119	0.0532403	0.340393	0.300223	0	0	0.300963	0	0	0	0	0.00518118	SPADE
6001x7355	6001	7355	0.00951054	0.582048	0.110832	0	0	0.293519	0	0	0	0	0.00409049	SPADE
8515x7140	8515	7140	0.104571	0.457962	0.182738	0	0	0.251986	0	0	0	0	0.00274237	SPADE
5871x4259	5871	4259	0.325217	0	0	0	0.0623997	0.239989	0	0	0	0.372394	0	SPADE
4675x4676	4675	4676	0.0373441	0.552225	0.107253	0	0	0.301796	0	0	0	0	0.00138251	SPADE
6235x5702	6235	5702	0.501179	0	0	0	0.0686487	0.218126	0	0	0	0.212047	0	SPADE
8869x5556	8869	5556	0.122039	0.402222	0.196474	0	0	0.278045	0	0	0	0	0.00121931	SPADE
8033x6315	8033	6315	0.204528	0.0503773	0.40542	0	0	0	0.339675	0	0	0	0	SPADE
6706x3361	6706	3361	0.0907356	0.458875	0.195807	0	0	0.252082	0	0	0	0	0.00250088	SPADE
6713x5426	6713	5426	0.31107	0	0	0	0.216023	0.183758	0	0	0	0.289149	0	SPADE
5154x4674	5154	4674	0.0512455	0.474828	0.136739	0	0	0.335215	0	0	0	0	0.001972	SPADE
5281x6807	5281	6807	0.0351344	0.0707334	0.581813	0	0	0	0.312319	0	0	0	0	SPADE
4082x6398	4082	6398	0.0691784	0.455317	0.188761	0	0	0.28258	0	0	0	0	0.00416402	SPADE
7075x6181	7075	6181	0.241342	0	0	0	0.297816	0.192235	0	0	0	0.268607	0	SPADE
6591x4807	6591	4807	0.29451	0	0	0	0.152083	0.281913	0	0	0	0.271494	0	SPADE
6713x5563	6713	5563	0.337605	0	0	0	0.118859	0.292593	0	0	0	0.250943	0	SPADE
8393x6521	8393	6521	0.0566639	0.539492	0.115281	0	0	0.285225	0	0	0	0	0.00333717	SPADE
8749x5625	8749	5625	0.0444142	0.709668	0.0694019	0	0	0.174569	0	0	0	0	0.00194691	SPADE
8031x5627	8031	5627	0.419544	0	0	0	0.0243615	0.329424	0	0	0	0.226671	0	SPADE
5879x6598	5879	6598	0.0294122	0.0571323	0.481653	0	0	0	0.431803	0	0	0	0	SPADE
3725x6881	3725	6881	0.0563599	0.530764	0.155866	0	0	0.255037	0	0	0	0	0.00197273	SPADE
7675x6523	7675	6523	0.153481	0.0640338	0.55318	0	0	0	0.229305	0	0	0	0	SPADE
6721x7628	6721	7628	0.0340264	0.664439	0.10977	0	0	0.190144	0	0	0	0	0.00162093	SPADE
8629x5556	8629	5556	0.0672589	0.0834179	0.657507	0	0	0	0.191816	0	0	0	0	SPADE
3600x5436	3600	5436	0.0945764	0.442642	0.19906	0	0	0.261947	0	0	0	0	0.00177555	SPADE
8036x7004	8036	7004	0.0932974	0.471091	0.204535	0	0	0.228286	0	0	0	0	0.00279043	SPADE
4445x7567	4445	7567	0.0219192	0.443673	0.243697	0	0	0.284408	0	0	0	0	0.00630347	SPADE
5033x4330	5033	4330	0.00134468	0.434237	0.195054	0	0	0.365607	0	0	0	0	0.00375774	SPADE
4195x4540	4195	4540	0.0444491	0.392734	0.278848	0	0	0.27909	0	0	0	0	0.00487984	SPADE
4326x7636	4326	7636	0.0110291	0.430114	0.278226	0	0	0.278201	0	0	0	0	0.00242979	SPADE
6227x3500	6227	3500	0.00596489	0.569669	0.134533	0	0	0.286986	0	0	0	0	0.00284722	SPADE
3602x6125	3602	6125	0.120255	0.518099	0.162178	0	0	0.194682	0	0	0	0	0.00478604	SPADE
4439x5640	4439	5640	0.0279923	0.50379	0.0814782	0	0	0.385803	0	0	0	0	0.000936796	SPADE
5994x5153	5994	5153	0.333817	0	0	0	0.0250791	0.296093	0	0	0	0.345011	0	SPADE
8032x5903	8032	5903	0.00526753	0.0611683	0.567396	0	0	0	0.366168	0	0	0	0	SPADE
7554x6317	7554	6317	0.120548	0.0514503	0.435768	0	0	0	0.392234	0	0	0	0	SPADE
8037x7554	8037	7554	0.0926422	0.556771	0.150397	0	0	0.196238	0	0	0	0	0.00395132	SPADE
5276x5431	5276	5431	0.157949	0.065183	0.497129	0	0	0	0.279739	0	0	0	0	SPADE
5285x7908	5285	7908	0.0658606	0.491436	0.1346	0	0	0.306932	0	0	0	0	0.00117067	SPADE
6349x3982	6349	3982	0.0256116	0.669164	0.0972412	0	0	0.20624	0	0	0	0	0.00174338	SPADE
7196x6525	7196	6525	0.0471231	0.0935631	0.655266	0	0	0	0.204048	0	0	0	0	SPADE
4796x5019	4796	5019	0.125918	0.521943	0.200827	0	0	0.149646	0	0	0	0	0.00166586	SPADE
6946x3498	6946	3498	0.0257255	0.512421	0.242291	0	0	0.216162	0	0	0	0	0.00340123	SPADE
5038x5707	5038	5707	0.00356385	0.0916614	0.65319	0	0	0	0.251584	0	0	0	0	SPADE
3485x6882	3485	6882	0.58342	0	0	0	0.110031	0.204438	0	0	0	0.102111	0	SPADE
6587x3706	6587	3706	0.00124909	0.485926	0.163981	0	0	0.346225	0	0	0	0	0.0026187	SPADE
3601x5849	3601	5849	0.0610178	0.386558	0.290921	0	0	0.254199	0	0	0	0	0.00730398	SPADE
6349x4119	6349	4119	0.355978	0	0	0	0.110565	0.239629	0	0	0	0.293828	0	SPADE
7917x7210	7917	7210	0.0377871	0.407094	0.151901	0	0	0.401781	0	0	0	0	0.00143643	SPADE
3846x7225	3846	7225	0.0080828	0.425611	0.192176	0	0	0.369514	0	0	0	0	0.00461645	SPADE
5755x5291	5755	5291	0.430821	0	0	0	0.0502785	0.256559	0	0	0	0.262342	0	SPADE
6226x3088	6226	3088	0.0422272	0.0856115	0.563527	0	0	0	0.308634	0	0	0	0	SPADE
8512x6176	8512	6176	0.013274	0.485579	0.210333	0	0	0.289616	0	0	0	0	0.00119778	SPADE
7070x4805	7070	4805	0.46968	0	0	0	0.0607559	0.356555	0	0	0	0.11301	0	SPADE
5871x4396	5871	4396	0.0136997	0.0625392	0.553512	0	0	0	0.370249	0	0	0	0	SPADE
6351x4532	6351	4532	0.0770877	0.0740906	0.577082	0	0	0	0.271739	0	0	0	0	SPADE
6470x4463	6470	4463	0.140072	0.0472564	0.499211	0	0	0	0.313461	0	0	0	0	SPADE
6234x5565	6234	5565	0.373249	0	0	0	0.173614	0.203041	0	0	0	0.250096	0	SPADE
3839x5436	3839	5436	0.107938	0.422937	0.171598	0	0	0.294764	0	0	0	0	0.00276315	SPADE
4078x5160	4078	5160	0.0187989	0.81613	0.0650395	0	0	0.0980775	0	0	0	0	0.00195373	SPADE
7315x6456	7315	6456	0.0637856	0.0625463	0.526697	0	0	0	0.346971	0	0	0	0	SPADE
7672x5835	7672	5835	0.601653	0	0	0	0.119867	0.14894	0	0	0	0.12954	0	SPADE
9109x5692	9109	5692	0.0209044	0.740365	0.0597102	0	0	0.178136	0	0	0	0	0.000884557	SPADE
9107x5142	9107	5142	0.0895132	0.339103	0.284538	0	0	0.276028	0	0	0	0	0.0108175	SPADE
8391x5970	8391	5970	2.040240626563e-10	0.0685681	0.665047	0	0	0	0.266385	0	0	0	0	SPADE
4202x6467	4202	6467	0.0413667	0.541063	0.0812704	0	0	0.334877	0	0	0	0	0.00142255	SPADE
7304x3290	7304	3290	0.10515	0.455	0.154915	0	0	0.27943	0	0	0	0	0.00550477	SPADE
8624x4180	8624	4180	0.0904193	0.515948	0.200891	0	0	0.188631	0	0	0	0	0.00411052	SPADE
6839x7283	6839	7283	0.0147462	0.742865	0.0551464	0	0	0.186568	0	0	0	0	0.00067414	SPADE
6351x4670	6351	4670	0.412272	0	0	0	0.139391	0.169851	0	0	0	0.278486	0	SPADE
4314x4333	4314	4333	0.0584763	0.598073	0.180462	0	0	0.158945	0	0	0	0	0.00404332	SPADE
4080x5710	4080	5710	0.0228674	0.47627	0.258417	0	0	0.238187	0	0	0	0	0.00425819	SPADE
6241x7492	6241	7492	0.0677094	0.353267	0.237631	0	0	0.336367	0	0	0	0	0.00502573	SPADE
4801x6396	4801	6396	0.0770288	0.0774301	0.622517	0	0	0	0.223025	0	0	0	0	SPADE
5278x6119	5278	6119	0.0957569	0.0465566	0.424331	0	0	0	0.433356	0	0	0	0	SPADE
8273x6452	8273	6452	0.0360403	0.445003	0.206314	0	0	0.309787	0	0	0	0	0.00285606	SPADE
5397x5774	5397	5774	0.480572	0	0	0	0.068623	0.247627	0	0	0	0.203178	0	SPADE
4318x5434	4318	5434	0.0375993	0.579068	0.112016	0	0	0.268223	0	0	0	0	0.00309339	SPADE
6481x7491	6481	7491	0.0392192	0.445937	0.148064	0	0	0.365208	0	0	0	0	0.00157199	SPADE
6479x7078	6479	7078	0.167061	0.0443874	0.503635	0	0	0	0.284917	0	0	0	0	SPADE
8989x5624	8989	5624	0.0774342	0.445636	0.202684	0	0	0.272198	0	0	0	0	0.00204728	SPADE
9230x6174	9230	6174	0.540941	0	0	0	0.0139305	0.350028	0	0	0	0.0951001	0	SPADE
3838x5160	3838	5160	0.0239996	0.881714	0.0381056	0	0	0.0543363	0	0	0	0	0.001845	SPADE
6715x6114	6715	6114	0.418398	0	0	0	0.057085	0.30581	0	0	0	0.218707	0	SPADE
8865x4455	8865	4455	0.0585747	0.431097	0.262893	0	0	0.244428	0	0	0	0	0.00300705	SPADE
6233x5290	6233	5290	0.728435	0	0	0	0.0114559	0.164093	0	0	0	0.0960156	0	SPADE
3721x5780	3721	5780	0.0515119	0.654835	0.142809	0	0	0.147726	0	0	0	0	0.00311777	SPADE
3844x6674	3844	6674	0.0246799	0.711273	0.0929105	0	0	0.168233	0	0	0	0	0.00290323	SPADE
5867x3295	5867	3295	0.00918928	0.101145	0.743005	0	0	0	0.14666	0	0	0	0	SPADE
5518x6118	5518	6118	0.0181241	0.0939799	0.561608	0	0	0	0.326288	0	0	0	0	SPADE
9346x5141	9346	5141	0.00251462	0.543601	0.134258	0	0	0.315775	0	0	0	0	0.00385061	SPADE
8144x3769	8144	3769	0.00275583	0.411255	0.198949	0	0	0.385066	0	0	0	0	0.00197442	SPADE
7792x5903	7792	5903	0.589886	0	0	0	0.0773702	0.229188	0	0	0	0.103556	0	SPADE
6593x5357	6593	5357	0.736527	0	0	0	0.096134	0.099477	0	0	0	0.067862	0	SPADE
8396x7346	8396	7346	0.0141701	0.539325	0.158817	0	0	0.286488	0	0	0	0	0.00119965	SPADE
4794x4607	4794	4607	0.0248531	0.45629	0.101435	0	0	0.416101	0	0	0	0	0.00132138	SPADE
5046x8046	5046	8046	0.0980516	0.347429	0.28267	0	0	0.267952	0	0	0	0	0.00389811	SPADE
8754x7001	8754	7001	0.0323801	0.762102	0.104924	0	0	0.0992038	0	0	0	0	0.00138993	SPADE
5272x4192	5272	4192	3.42753816703748e-10	0.401586	0.267455	0	0	0.326396	0	0	0	0	0.00456282	SPADE
4672x3850	4672	3850	0.0192188	0.35494	0.299491	0	0	0.32115	0	0	0	0	0.00519952	SPADE
7664x3633	7664	3633	0.0544773	0.488144	0.12272	0	0	0.33271	0	0	0	0	0.00194811	SPADE
5880x7011	5880	7011	0.122513	0.0759283	0.439951	0	0	0	0.361607	0	0	0	0	SPADE
6709x4462	6709	4462	0.108458	0.0551553	0.426635	0	0	0	0.409752	0	0	0	0	SPADE
4672x3988	4672	3988	0.0743446	0.411819	0.205584	0	0	0.304591	0	0	0	0	0.00366099	SPADE
6471x4876	6471	4876	0.296822	0	0	0	0.162141	0.268564	0	0	0	0.272473	0	SPADE
8148x5008	8148	5008	0.0933759	0.0769075	0.652177	0	0	0	0.177539	0	0	0	0	SPADE
6596x6321	6596	6321	0.306081	0	0	0	0.00346446	0.274911	0	0	0	0.415544	0	SPADE
6480x7353	6480	7353	0.0668999	0.56792	0.163945	0	0	0.198031	0	0	0	0	0.00320437	SPADE
4911x3849	4911	3849	0.0789171	0.450061	0.116047	0	0	0.351701	0	0	0	0	0.0032748	SPADE
7554x6180	7554	6180	0.232269	0	0	0	0.196457	0.208303	0	0	0	0.362972	0	SPADE
5876x5910	5876	5910	0.419338	0	0	0	0.0955079	0.359338	0	0	0	0.125817	0	SPADE
5883x7699	5883	7699	0.00995973	0.441973	0.189765	0	0	0.350408	0	0	0	0	0.00789457	SPADE
4202x6329	4202	6329	0.0533055	0.641411	0.0930795	0	0	0.210034	0	0	0	0	0.00217022	SPADE
7546x3978	7546	3978	0.122774	0.477922	0.185984	0	0	0.210108	0	0	0	0	0.00321175	SPADE
7556x6868	7556	6868	1.8442598351561e-10	0.0774949	0.715137	0	0	0	0.207368	0	0	0	0	SPADE
4444x7154	4444	7154	0.0466914	0.492861	0.191709	0	0	0.266105	0	0	0	0	0.00263348	SPADE
4559x5708	4559	5708	0.0715819	0.0774446	0.708097	0	0	0	0.142877	0	0	0	0	SPADE
5516x5567	5516	5567	0.298367	0	0	0	0.105537	0.309263	0	0	0	0.286833	0	SPADE
6112x4671	6112	4671	0.138302	0.0557069	0.405265	0	0	0	0.400727	0	0	0	0	SPADE
5043x7358	5043	7358	0.062098	0.317808	0.330148	0	0	0.285369	0	0	0	0	0.00457685	SPADE
4797x5295	4797	5295	0.0450103	0.483427	0.213614	0	0	0.254191	0	0	0	0	0.00375692	SPADE
8509x5350	8509	5350	0.145426	0.0541958	0.404871	0	0	0	0.395507	0	0	0	0	SPADE
6716x6251	6716	6251	0.297813	0	0	0	0.186315	0.222028	0	0	0	0.293844	0	SPADE
8264x3837	8264	3837	0.0775842	0.332775	0.303379	0	0	0.279972	0	0	0	0	0.00628995	SPADE
7914x6385	7914	6385	0.0251698	0.045571	0.456303	0	0	0	0.472956	0	0	0	0	SPADE
5636x5636	5636	5636	0.315835	0	0	0	0.0887486	0.297613	0	0	0	0.297804	0	SPADE
3486x7157	3486	7157	0.410065	0	0	0	0.130712	0.207412	0	0	0	0.251811	0	SPADE
7426x3909	7426	3909	0.0343599	0.487882	0.231944	0	0	0.239297	0	0	0	0	0.00651739	SPADE
7795x6729	7795	6729	0.0630718	0.654149	0.110437	0	0	0.169839	0	0	0	0	0.00250402	SPADE
4318x5296	4318	5296	0.0387397	0.36131	0.274959	0	0	0.320473	0	0	0	0	0.00451815	SPADE
7425x3772	7425	3772	0.0185436	0.444345	0.253438	0	0	0.280652	0	0	0	0	0.00302095	SPADE
6705x3224	6705	3224	0.0567721	0.504813	0.125801	0	0	0.311694	0	0	0	0	0.000920755	SPADE
3965x7018	3965	7018	0.0329483	0.738771	0.10509	0	0	0.121283	0	0	0	0	0.00190666	SPADE
3962x6192	3962	6192	0.0651001	0.344399	0.30071	0	0	0.284671	0	0	0	0	0.00511954	SPADE
4793x4194	4793	4194	0.0409375	0.400238	0.268765	0	0	0.284226	0	0	0	0	0.00583361	SPADE
6123x7974	6123	7974	0.150257	0.388417	0.213819	0	0	0.245178	0	0	0	0	0.00232919	SPADE
6947x3773	6947	3773	0.0163535	0.425561	0.196335	0	0	0.360475	0	0	0	0	0.00127516	SPADE
5520x6806	5520	6806	1.8877135976742e-10	0.0845199	0.742645	0	0	0	0.172835	0	0	0	0	SPADE
7678x7487	7678	7487	0.0789261	0.514489	0.209687	0	0	0.194229	0	0	0	0	0.00266841	SPADE
5754x5154	5754	5154	0.0592874	0.0695059	0.496499	0	0	0	0.374708	0	0	0	0	SPADE
7784x3701	7784	3701	0.0334141	0.54448	0.218557	0	0	0.197334	0	0	0	0	0.00621509	SPADE
6836x6320	6836	6320	0.464344	0	0	0	0.145398	0.204633	0	0	0	0.185625	0	SPADE
8866x4730	8866	4730	0.116456	0.347467	0.204467	0	0	0.327155	0	0	0	0	0.00445425	SPADE
5153x4536	5153	4536	0.0437912	0.416811	0.278208	0	0	0.257478	0	0	0	0	0.00371198	SPADE
7437x7075	7437	7075	0.0126891	0.400032	0.240695	0	0	0.340645	0	0	0	0	0.0059395	SPADE
7429x4735	7429	4735	0.683311	0	0	0	0.0547704	0.232094	0	0	0	0.0298247	0	SPADE
7069x4667	7069	4667	0.00979273	0.0838076	0.838098	0	0	0	0.0683012	0	0	0	0	SPADE
7191x5149	7191	5149	0.40531	0	0	0	0.0856467	0.292051	0	0	0	0.216992	0	SPADE
4201x6054	4201	6054	0.0588634	0.549933	0.155553	0	0	0.233276	0	0	0	0	0.00237459	SPADE
7548x4528	7548	4528	0.0316861	0.0662121	0.532455	0	0	0	0.369647	0	0	0	0	SPADE
4195x4402	4195	4402	0.0560813	0.501547	0.208163	0	0	0.231703	0	0	0	0	0.00250576	SPADE
4442x6603	4442	6603	0.0222374	0.583776	0.0991326	0	0	0.291706	0	0	0	0	0.00314701	SPADE
8512x6314	8512	6314	0.0535628	0.636918	0.142332	0	0	0.165434	0	0	0	0	0.00175258	SPADE
3843x6537	3843	6537	0.128673	0.427295	0.161756	0	0	0.277193	0	0	0	0	0.00508334	SPADE
7427x4184	7427	4184	0.0729659	0.485883	0.240889	0	0	0.196433	0	0	0	0	0.00382853	SPADE
5036x5294	5036	5294	0.107253	0.106188	0.533219	0	0	0	0.25334	0	0	0	0	SPADE
4445x7429	4445	7429	0.0684474	0.458563	0.203453	0	0	0.263673	0	0	0	0	0.00586316	SPADE
6353x5358	6353	5358	0.444643	0	0	0	0.0096691	0.399284	0	0	0	0.146405	0	SPADE
8874x7069	8874	7069	0.061844	0.470049	0.225897	0	0	0.237908	0	0	0	0	0.00430259	SPADE
5751x4190	5751	4190	0.0389492	0.581079	0.101674	0	0	0.276289	0	0	0	0	0.00200891	SPADE
6955x6250	6955	6250	0.607461	0	0	0	0.0487815	0.217478	0	0	0	0.12628	0	SPADE
4086x7499	4086	7499	0.345806	0	0	0	0.0919244	0.345958	0	0	0	0.216312	0	SPADE
6115x5772	6115	5772	0.237785	0	0	0	0.276785	0.2138	0	0	0	0.27163	0	SPADE
4084x6949	4084	6949	0.0299767	0.705477	0.0529598	0	0	0.210393	0	0	0	0	0.00119373	SPADE
7319x7557	7319	7557	0.0336351	0.513989	0.156283	0	0	0.293735	0	0	0	0	0.00235742	SPADE
4555x4745	4555	4745	0.0409657	0.549246	0.0897095	0	0	0.317842	0	0	0	0	0.00223761	SPADE
5404x7701	5404	7701	0.025209	0.482717	0.198025	0	0	0.29293	0	0	0	0	0.00111893	SPADE
8033x6178	8033	6178	0.127612	0.0700911	0.497871	0	0	0	0.304425	0	0	0	0	SPADE
8388x5007	8388	5007	0.226966	0.0331128	0.386399	0	0	0	0.353522	0	0	0	0	SPADE
5508x3365	5508	3365	0.0258605	0.4845	0.239682	0	0	0.243494	0	0	0	0	0.00646263	SPADE
5755x5567	5755	5567	0.281929	0	0	0	0.160835	0.21032	0	0	0	0.346917	0	SPADE
5393x4536	5393	4536	0.0866858	0.364945	0.236515	0	0	0.308473	0	0	0	0	0.00338042	SPADE
9225x4797	9225	4797	0.0305848	0.548824	0.0710587	0	0	0.346703	0	0	0	0	0.00283034	SPADE
7546x4115	7546	4115	0.123392	0.367093	0.231724	0	0	0.271732	0	0	0	0	0.00605868	SPADE
6466x3362	6466	3362	0.0431457	0.397967	0.247202	0	0	0.307862	0	0	0	0	0.00382284	SPADE
6232x5014	6232	5014	0.310239	0	0	0	0.187059	0.305058	0	0	0	0.197644	0	SPADE
7320x7694	7320	7694	0.0976117	0.405716	0.228778	0	0	0.262804	0	0	0	0	0.00508995	SPADE
7559x7556	7559	7556	0.0756558	0.363999	0.234145	0	0	0.323901	0	0	0	0	0.00229892	SPADE
6113x5221	6113	5221	0.603606	0	0	0	0.0732523	0.144463	0	0	0	0.178678	0	SPADE
5525x8045	5525	8045	0.0322339	0.0744913	0.756465	0	0	0	0.13681	0	0	0	0	SPADE
8154x6659	8154	6659	0.060903	0.429024	0.160768	0	0	0.345978	0	0	0	0	0.00332702	SPADE
3602x5987	3602	5987	0.144291	0.381961	0.228708	0	0	0.241067	0	0	0	0	0.00397273	SPADE
7796x6867	7796	6867	0.0372527	0.610383	0.139003	0	0	0.209727	0	0	0	0	0.00363401	SPADE
3606x7088	3606	7088	0.56793	0	0	0	0.0392379	0.229672	0	0	0	0.16316	0	SPADE
6476x6252	6476	6252	0.511456	0	0	0	0.117258	0.216046	0	0	0	0.15524	0	SPADE
4200x5778	4200	5778	0.0385926	0.393258	0.259024	0	0	0.305877	0	0	0	0	0.00324823	SPADE
7558x7418	7558	7418	0.0970311	0.579881	0.166677	0	0	0.152199	0	0	0	0	0.00421125	SPADE
6958x7076	6958	7076	0.156178	0.0571209	0.457539	0	0	0	0.329162	0	0	0	0	SPADE
4196x4815	4196	4815	0.0245467	0.666713	0.0989505	0	0	0.206743	0	0	0	0	0.00304631	SPADE
4085x7086	4085	7086	0.031963	0.622591	0.142602	0	0	0.200635	0	0	0	0	0.0022087	SPADE
7069x4530	7069	4530	0.0446368	0.0750298	0.490653	0	0	0	0.38968	0	0	0	0	SPADE
4791x3781	4791	3781	0.109807	0.340088	0.219851	0	0	0.325975	0	0	0	0	0.00427969	SPADE
7309x4804	7309	4804	0.454497	0	0	0	0.219339	0.13931	0	0	0	0.186853	0	SPADE
5039x6120	5039	6120	0.183028	0.0477664	0.388221	0	0	0	0.380985	0	0	0	0	SPADE
5152x4124	5152	4124	0.0646753	0.614147	0.129455	0	0	0.189264	0	0	0	0	0.00245869	SPADE
5513x4604	5513	4604	0.0442229	0.426019	0.127124	0	0	0.400761	0	0	0	0	0.00187326	SPADE
4563x7085	4563	7085	0.0288441	0.570455	0.131673	0	0	0.267331	0	0	0	0	0.0016974	SPADE
5752x4603	5752	4603	0.143259	0.058306	0.475593	0	0	0	0.322842	0	0	0	0	SPADE
6840x7558	6840	7558	0.11392	0.52236	0.192821	0	0	0.167506	0	0	0	0	0.00339222	SPADE
7306x3978	7306	3978	0.1165	0.362116	0.220526	0	0	0.293908	0	0	0	0	0.00694981	SPADE
5519x6393	5519	6393	0.191563	0.0565738	0.397688	0	0	0	0.354175	0	0	0	0	SPADE
7305x3703	7305	3703	0.0486683	0.319124	0.341612	0	0	0.2885	0	0	0	0	0.00209516	SPADE
4444x7016	4444	7016	0.0473651	0.569414	0.0734413	0	0	0.308702	0	0	0	0	0.0010784	SPADE
5517x5705	5517	5705	0.359218	0	0	0	0.0819121	0.267756	0	0	0	0.291114	0	SPADE
8630x5694	8630	5694	0.0979629	0.554859	0.139053	0	0	0.205108	0	0	0	0	0.00301659	SPADE
4316x4883	4316	4883	0.0909395	0.540216	0.187647	0	0	0.176699	0	0	0	0	0.00449952	SPADE
4325x7498	4325	7498	0.401867	0	0	0	0.0766746	0.301519	0	0	0	0.219939	0	SPADE
3965x7156	3965	7156	0.0495333	0.484467	0.204635	0	0	0.257516	0	0	0	0	0.00384901	SPADE
8149x5283	8149	5283	0.141078	0.0616942	0.475712	0	0	0	0.321516	0	0	0	0	SPADE
7072x5493	7072	5493	0.400157	0	0	0	0.00207582	0.260595	0	0	0	0.337173	0	SPADE
5644x7975	5644	7975	0.132196	0.488576	0.159193	0	0	0.218251	0	0	0	0	0.00178428	SPADE
5274x4880	5274	4880	0.132739	0.0323003	0.42954	0	0	0	0.405421	0	0	0	0	SPADE
4912x4124	4912	4124	0.0370527	0.738671	0.102078	0	0	0.119999	0	0	0	0	0.00219932	SPADE
5031x3918	5031	3918	0.0972373	0.386338	0.220222	0	0	0.29073	0	0	0	0	0.00547318	SPADE
7673x6110	7673	6110	0.554798	0	0	0	0.141079	0.167193	0	0	0	0.136931	0	SPADE
5163x7289	5163	7289	0.0462544	0.498977	0.181647	0	0	0.270435	0	0	0	0	0.00268698	SPADE
6228x3638	6228	3638	0.0991381	0.470112	0.146534	0	0	0.283078	0	0	0	0	0.00113782	SPADE
8264x3975	8264	3975	0.121625	0.519296	0.187917	0	0	0.169735	0	0	0	0	0.00142818	SPADE
5748x3502	5748	3502	0.0907885	0.428983	0.139557	0	0	0.339364	0	0	0	0	0.00130758	SPADE
6119x6873	6119	6873	0.0598695	0.331893	0.318636	0	0	0.282524	0	0	0	0	0.00707739	SPADE
6954x5838	6954	5838	0.322433	0	0	0	0.182303	0.224266	0	0	0	0.270998	0	SPADE
8867x5143	8867	5143	0.10272	0.326494	0.301188	0	0	0.263698	0	0	0	0	0.0059003	SPADE
7905x3907	7905	3907	0.0430124	0.457434	0.112227	0	0	0.383478	0	0	0	0	0.00384869	SPADE
3837x4748	3837	4748	0.0710881	0.494538	0.153507	0	0	0.277715	0	0	0	0	0.00315282	SPADE
4792x3918	4792	3918	0.0498456	0.361108	0.274869	0	0	0.307824	0	0	0	0	0.00635336	SPADE
7071x5080	7071	5080	0.35669	0	0	0	0.129875	0.336823	0	0	0	0.176612	0	SPADE
6955x6113	6955	6113	0.748219	0	0	0	0.0653858	0.116647	0	0	0	0.0697482	0	SPADE
5399x6462	5399	6462	0.149482	0.0453861	0.412755	0	0	0	0.392377	0	0	0	0	SPADE
7792x5766	7792	5766	0.474208	0	0	0	0.106174	0.195781	0	0	0	0.223837	0	SPADE
7188x4323	7188	4323	0.0834476	0.05688	0.409534	0	0	0	0.450138	0	0	0	0	SPADE
6474x5564	6474	5564	0.43251	0	0	0	0.0535444	0.394882	0	0	0	0.119064	0	SPADE
6707x3636	6707	3636	0.0146844	0.472406	0.131471	0	0	0.379634	0	0	0	0	0.00180478	SPADE
8029x5077	8029	5077	0.0674517	0.105327	0.673021	0	0	0	0.1542	0	0	0	0	SPADE
4921x6464	4921	6464	0.0689816	0.0843841	0.688456	0	0	0	0.158178	0	0	0	0	SPADE
5402x7150	5402	7150	0.0270991	0.0646951	0.638741	0	0	0	0.269464	0	0	0	0	SPADE
5628x3434	5628	3434	0.0257252	0.45307	0.0704761	0	0	0.45053	0	0	0	0	0.000198438	SPADE
7786x4114	7786	4114	0.0218645	0.435216	0.156798	0	0	0.380252	0	0	0	0	0.00586976	SPADE
5040x6532	5040	6532	0.0649152	0.0585294	0.719161	0	0	0	0.157395	0	0	0	0	SPADE
6827x3705	6827	3705	0.0658787	0.534838	0.199122	0	0	0.194498	0	0	0	0	0.0056635	SPADE
6116x5909	6116	5909	0.462635	0	0	0	0.0308277	0.288051	0	0	0	0.218486	0	SPADE
6959x7351	6959	7351	0.070077	0.632932	0.144268	0	0	0.148426	0	0	0	0	0.00429722	SPADE
7185x3497	7185	3497	0.0781469	0.63563	0.097779	0	0	0.186568	0	0	0	0	0.00187639	SPADE
4315x4608	4315	4608	0.0445657	0.745889	0.098753	0	0	0.110437	0	0	0	0	0.000354842	SPADE
5402x7288	5402	7288	0.151539	0.403199	0.230941	0	0	0.20976	0	0	0	0	0.00456167	SPADE
7676x6798	7676	6798	0.0267113	0.619326	0.111463	0	0	0.242003	0	0	0	0	0.000495764	SPADE
7667x4321	7667	4321	0.0962634	0.373324	0.17751	0	0	0.35169	0	0	0	0	0.00121339	SPADE
8507x4800	8507	4800	0.0361199	0.466441	0.195279	0	0	0.298206	0	0	0	0	0.00395347	SPADE
4560x5984	4560	5984	0.0691365	0.0689017	0.532914	0	0	0	0.329048	0	0	0	0	SPADE
9229x5898	9229	5898	0.392828	0	0	0	0.120019	0.300884	0	0	0	0.18627	0	SPADE
7910x5284	7910	5284	0.285943	0	0	0	0.0885527	0.236433	0	0	0	0.389072	0	SPADE
6000x7080	6000	7080	0.0615399	0.0399911	0.429552	0	0	0	0.468917	0	0	0	0	SPADE
3842x6261	3842	6261	0.16626	0.436448	0.209284	0	0	0.183905	0	0	0	0	0.00410331	SPADE
5150x3711	5150	3711	0.0307681	0.371513	0.284496	0	0	0.306629	0	0	0	0	0.00659471	SPADE
7431x5423	7431	5423	0.358102	0	0	0	0.050428	0.367632	0	0	0	0.223838	0	SPADE
5521x7081	5521	7081	0.185683	0.0459783	0.373094	0	0	0	0.395245	0	0	0	0	SPADE
3842x6124	3842	6124	0.060166	0.556187	0.151272	0	0	0.228163	0	0	0	0	0.00421175	SPADE
6473x5426	6473	5426	0.372197	0	0	0	0.0568264	0.287503	0	0	0	0.283474	0	SPADE
4196x4677	4196	4677	0.172345	0.356381	0.241268	0	0	0.225905	0	0	0	0	0.00410178	SPADE
4553x4195	4553	4195	0.0383394	0.403987	0.263212	0	0	0.287953	0	0	0	0	0.00650828	SPADE
8152x5971	8152	5971	0.0043827	0.0986693	0.823591	0	0	0	0.0733573	0	0	0	0	SPADE
5511x4054	5511	4054	0.037704	0.452128	0.176389	0	0	0.330671	0	0	0	0	0.00310678	SPADE
4559x5846	4559	5846	0.0253907	0.102761	0.744703	0	0	0	0.127144	0	0	0	0	SPADE
5396x5499	5396	5499	0.142411	0.0576451	0.493371	0	0	0	0.306573	0	0	0	0	SPADE
8038x7692	8038	7692	0.0828412	0.47512	0.228606	0	0	0.209369	0	0	0	0	0.00406406	SPADE
8386x4456	8386	4456	0.0218548	0.583972	0.199195	0	0	0.190722	0	0	0	0	0.0042563	SPADE
8027x4664	8027	4664	0.0884668	0.0447397	0.521182	0	0	0	0.345611	0	0	0	0	SPADE
5988x3501	5988	3501	0.00443347	0.35675	0.307436	0	0	0.32424	0	0	0	0	0.0071401	SPADE
7081x7833	7081	7833	0.0586836	0.485633	0.140758	0	0	0.31049	0	0	0	0	0.00443562	SPADE
6949x4599	6949	4599	0.0199629	0.080507	0.724716	0	0	0	0.174814	0	0	0	0	SPADE
5030x3642	5030	3642	0.0137961	0.588143	0.0278896	0	0	0.368873	0	0	0	0	0.00129838	SPADE
8628x5144	8628	5144	0.178371	0.31123	0.243973	0	0	0.263925	0	0	0	0	0.00250242	SPADE
6242x7767	6242	7767	0.0139505	0.403566	0.193528	0	0	0.386212	0	0	0	0	0.00274269	SPADE
6601x7697	6601	7697	0.0235246	0.508234	0.147732	0	0	0.318687	0	0	0	0	0.00182314	SPADE
5391x4123	5391	4123	0.0333612	0.52717	0.10024	0	0	0.336942	0	0	0	0	0.00228647	SPADE
3846x7362	3846	7362	0.468865	0	0	0	0.0312593	0.310183	0	0	0	0.189693	0	SPADE
6234x5427	6234	5427	0.421136	0	0	0	0.103866	0.298941	0	0	0	0.176056	0	SPADE
4561x6259	4561	6259	0.0644783	0.359024	0.281558	0	0	0.287293	0	0	0	0	0.00764607	SPADE
8755x7276	8755	7276	0.0662386	0.429516	0.20696	0	0	0.293728	0	0	0	0	0.00355785	SPADE
4560x6121	4560	6121	0.0517882	0.56331	0.136691	0	0	0.24405	0	0	0	0	0.00415967	SPADE
5639x6599	5639	6599	0.0102176	0.0389767	0.525145	0	0	0	0.425661	0	0	0	0	SPADE
8748x5350	8748	5350	0.032637	0.680149	0.116825	0	0	0.166853	0	0	0	0	0.00353573	SPADE
6467x3637	6467	3637	0.0702055	0.33877	0.300697	0	0	0.285314	0	0	0	0	0.00501291	SPADE
4324x7085	4324	7085	0.0261753	0.639709	0.0836181	0	0	0.249366	0	0	0	0	0.00113225	SPADE
5523x7632	5523	7632	0.109325	0.0672406	0.499344	0	0	0	0.32409	0	0	0	0	SPADE
5872x4534	5872	4534	6.23474727273338e-10	0.0774432	0.66136	0	0	0	0.261197	0	0	0	0	SPADE
5633x4672	5633	4672	7.00969782246895e-10	0.0693008	0.728548	0	0	0	0.202151	0	0	0	0	SPADE
7791x5491	7791	5491	0.462556	0	0	0	0.0776154	0.378941	0	0	0	0.0808876	0	SPADE
7913x6247	7913	6247	0.0270908	0.08867	0.583549	0	0	0	0.30069	0	0	0	0	SPADE
4434x4264	4434	4264	0.00865836	0.390837	0.247683	0	0	0.347628	0	0	0	0	0.005194	SPADE
5761x7218	5761	7218	0.00217171	0.48639	0.19453	0	0	0.313968	0	0	0	0	0.00294016	SPADE
5764x8044	5764	8044	0.0147173	0.508926	0.189613	0	0	0.28386	0	0	0	0	0.00288288	SPADE
5876x5773	5876	5773	0.44543	0	0	0	0.0879418	0.3327	0	0	0	0.133928	0	SPADE
4317x5159	4317	5159	0.0307501	0.59567	0.134388	0	0	0.236764	0	0	0	0	0.00242833	SPADE
3964x6743	3964	6743	0.0193792	0.467218	0.0545351	0	0	0.458167	0	0	0	0	0.000701143	SPADE
8147x4732	8147	4732	0.0440122	0.0706682	0.531277	0	0	0	0.354043	0	0	0	0	SPADE
5760x6943	5760	6943	0.13393	0.0475611	0.529926	0	0	0	0.288583	0	0	0	0	SPADE
6237x6253	6237	6253	0.44659	0	0	0	0.00946043	0.353806	0	0	0	0.190143	0	SPADE
8155x6797	8155	6797	0.0467454	0.586494	0.141749	0	0	0.222556	0	0	0	0	0.00245557	SPADE
7070x4943	7070	4943	0.432291	0	0	0	0.0948842	0.283792	0	0	0	0.189033	0	SPADE
3603x6400	3603	6400	0.030086	0.656342	0.0569996	0	0	0.25531	0	0	0	0	0.00126185	SPADE
6243x7904	6243	7904	0.0265764	0.62671	0.0562563	0	0	0.288215	0	0	0	0	0.00224319	SPADE
4443x6741	4443	6741	0.0591886	0.42219	0.271111	0	0	0.242695	0	0	0	0	0.00481589	SPADE
4316x4746	4316	4746	0.13727	0.390204	0.220777	0	0	0.250863	0	0	0	0	0.00088568	SPADE
5632x4535	5632	4535	0.0668916	0.0612576	0.409635	0	0	0	0.462216	0	0	0	0	SPADE
5765x8181	5765	8181	0.0394153	0.413261	0.247161	0	0	0.295746	0	0	0	0	0.00441611	SPADE
5635x5361	5635	5361	0.311336	0	0	0	0.187441	0.287601	0	0	0	0.213622	0	SPADE
5031x3780	5031	3780	0.0222718	0.432948	0.146599	0	0	0.395671	0	0	0	0	0.00251032	SPADE
6842x7971	6842	7971	0.0243919	0.534957	0.102893	0	0	0.333259	0	0	0	0	0.00449941	SPADE
4075x4471	4075	4471	0.138328	0.384157	0.189571	0	0	0.283687	0	0	0	0	0.00425674	SPADE
8145x4182	8145	4182	0.0550048	0.358105	0.236604	0	0	0.343432	0	0	0	0	0.0068545	SPADE
8986x4798	8986	4798	0.0139678	0.484143	0.138437	0	0	0.362345	0	0	0	0	0.00110723	SPADE
6107x3294	6107	3294	0.0101617	0.356182	0.304577	0	0	0.324582	0	0	0	0	0.00449657	SPADE
4803x7084	4803	7084	0.0975342	0.520988	0.154402	0	0	0.223301	0	0	0	0	0.003775	SPADE
8027x4526	8027	4526	0.0146582	0.0587788	0.602107	0	0	0	0.324456	0	0	0	0	SPADE
6709x4325	6709	4325	0.157494	0.0436155	0.476054	0	0	0	0.322836	0	0	0	0	SPADE
9589x6104	9589	6104	0.329894	0	0	0	0.211264	0.185226	0	0	0	0.273616	0	SPADE
7551x5354	7551	5354	0.743852	0	0	0	0.0489348	0.157492	0	0	0	0.049721	0	SPADE
5756x5842	5756	5842	0.768473	0	0	0	0.0682816	0.0811716	0	0	0	0.0820735	0	SPADE
8274x6728	8274	6728	0.0466364	0.744853	0.0761707	0	0	0.130932	0	0	0	0	0.00140786	SPADE
7313x5768	7313	5768	0.606917	0	0	0	0.0384511	0.21844	0	0	0	0.136191	0	SPADE
4925x7703	4925	7703	0.0718541	0.725005	0.0975421	0	0	0.102611	0	0	0	0	0.00298779	SPADE
5276x5293	5276	5293	0.00425526	0.0623795	0.474359	0	0	0	0.459006	0	0	0	0	SPADE
9105x4591	9105	4591	0.0141789	0.609928	0.123627	0	0	0.245256	0	0	0	0	0.00701035	SPADE
8157x7622	8157	7622	0.0137932	0.543251	0.152435	0	0	0.285885	0	0	0	0	0.00463538	SPADE
6474x5702	6474	5702	0.523481	0	0	0	0.138145	0.171707	0	0	0	0.166667	0	SPADE
6960x7489	6960	7489	0.0719542	0.471612	0.116487	0	0	0.338314	0	0	0	0	0.00163256	SPADE
3839x5298	3839	5298	0.0653995	0.505568	0.169841	0	0	0.256041	0	0	0	0	0.00315004	SPADE
4916x5088	4916	5088	0.0219389	0.515702	0.221253	0	0	0.238564	0	0	0	0	0.00254203	SPADE
5993x5015	5993	5015	0.381236	0	0	0	0.012404	0.323859	0	0	0	0.282502	0	SPADE
4923x7152	4923	7152	0.0853056	0.526369	0.131638	0	0	0.253946	0	0	0	0	0.00274135	SPADE
6239x6941	6239	6941	0.131218	0.0496534	0.562526	0	0	0	0.256603	0	0	0	0	SPADE
4203x6742	4203	6742	0.0229647	0.549407	0.233852	0	0	0.189516	0	0	0	0	0.00426089	SPADE
8626x4731	8626	4731	0.0420443	0.392373	0.197405	0	0	0.364552	0	0	0	0	0.00362574	SPADE
6108x3707	6108	3707	0.0814094	0.522874	0.122777	0	0	0.270984	0	0	0	0	0.00195532	SPADE
6947x3911	6947	3911	0.0250337	0.443691	0.161964	0	0	0.363949	0	0	0	0	0.00536298	SPADE
3721x5918	3721	5918	0.00829607	0.633391	0.09708	0	0	0.26029	0	0	0	0	0.000942677	SPADE
4915x4950	4915	4950	0.0663251	0.380644	0.298073	0	0	0.250187	0	0	0	0	0.00477065	SPADE
6710x4737	6710	4737	0.554579	0	0	0	0.0800602	0.201427	0	0	0	0.163934	0	SPADE
8872x6519	8872	6519	0.0266154	0.627138	0.0470739	0	0	0.297747	0	0	0	0	0.00142612	SPADE
5165x7839	5165	7839	0.0321914	0.413466	0.292766	0	0	0.254054	0	0	0	0	0.00752217	SPADE
7794x6454	7794	6454	0.0566373	0.0681076	0.592538	0	0	0	0.282717	0	0	0	0	SPADE
5874x5084	5874	5084	0.0795059	0.0838378	0.65592	0	0	0	0.180736	0	0	0	0	SPADE
8627x5006	8627	5006	0.0198686	0.507752	0.230085	0	0	0.240469	0	0	0	0	0.00182561	SPADE
5878x6323	5878	6323	0.624267	0	0	0	0.0411644	0.166742	0	0	0	0.167827	0	SPADE
5748x3365	5748	3365	0.0532572	0.75893	0.0959434	0	0	0.0892801	0	0	0	0	0.00258899	SPADE
6238x6528	6238	6528	0.208175	0.0466049	0.441579	0	0	0	0.30364	0	0	0	0	SPADE
8156x7210	8156	7210	0.0537291	0.730397	0.0573881	0	0	0.155891	0	0	0	0	0.00259504	SPADE
8868x5418	8868	5418	0.0423094	0.762589	0.099791	0	0	0.0925654	0	0	0	0	0.00274543	SPADE
7914x6522	7914	6522	0.0800186	0.0486077	0.476892	0	0	0	0.394482	0	0	0	0	SPADE
6357x6321	6357	6321	0.320392	0	0	0	0.118918	0.225454	0	0	0	0.335237	0	SPADE
8750x5762	8750	5762	0.00172377	0.484473	0.0371154	0	0	0.475634	0	0	0	0	0.00105399	SPADE
5151x3986	5151	3986	0.0149363	0.604234	0.093373	0	0	0.281743	0	0	0	0	0.00571366	SPADE
7666x4046	7666	4046	0.140449	0.333121	0.23289	0	0	0.289874	0	0	0	0	0.00366566	SPADE
5390x3710	5390	3710	0.0193939	0.490828	0.179413	0	0	0.307651	0	0	0	0	0.00271376	SPADE
6354x5496	6354	5496	0.481994	0	0	0	0.0320257	0.360406	0	0	0	0.125574	0	SPADE
4204x7017	4204	7017	0.0621546	0.536671	0.19933	0	0	0.199527	0	0	0	0	0.00231734	SPADE
5509x3641	5509	3641	0.0730452	0.516103	0.21507	0	0	0.190094	0	0	0	0	0.00568751	SPADE
4685x7704	4685	7704	0.0914124	0.497141	0.166296	0	0	0.24083	0	0	0	0	0.00432069	SPADE
7066x3704	7066	3704	0.0334853	0.615713	0.0530655	0	0	0.295343	0	0	0	0	0.00239274	SPADE
6356x6184	6356	6184	0.47724	0	0	0	0.118586	0.304962	0	0	0	0.0992123	0	SPADE
8025x3976	8025	3976	0.0666318	0.51107	0.12976	0	0	0.290225	0	0	0	0	0.00231309	SPADE
4804x7497	4804	7497	0.0129491	0.464677	0.231446	0	0	0.281576	0	0	0	0	0.00935162	SPADE
5275x5155	5275	5155	0.030977	0.0735426	0.553307	0	0	0	0.342174	0	0	0	0	SPADE
4565x7635	4565	7635	0.0375471	0.52179	0.165777	0	0	0.270906	0	0	0	0	0.00397958	SPADE
8265x4113	8265	4113	0.00580389	0.638288	0.189911	0	0	0.162899	0	0	0	0	0.00309698	SPADE
4319x5572	4319	5572	0.0725556	0.55495	0.176639	0	0	0.191269	0	0	0	0	0.00458618	SPADE
6117x6322	6117	6322	0.429973	0	0	0	0.124294	0.280436	0	0	0	0.165297	0	SPADE
5158x5775	5158	5775	0.0822717	0.0635676	0.459539	0	0	0	0.394621	0	0	0	0	SPADE
7199x7488	7199	7488	0.0598061	0.450001	0.187866	0	0	0.29727	0	0	0	0	0.00505619	SPADE
8032x6040	8032	6040	0.0129834	0.0646702	0.566629	0	0	0	0.355717	0	0	0	0	SPADE
8633x6795	8633	6795	0.114661	0.488447	0.21075	0	0	0.182751	0	0	0	0	0.00339104	SPADE
5517x5980	5517	5980	0.388529	0	0	0	0.0853038	0.401225	0	0	0	0.124943	0	SPADE
5151x3848	5151	3848	0.072505	0.382301	0.270685	0	0	0.266717	0	0	0	0	0.00779148	SPADE
7433x5836	7433	5836	0.463942	0	0	0	0.0768893	0.358648	0	0	0	0.10052	0	SPADE
4200x5916	4200	5916	0.130211	0.413705	0.208815	0	0	0.244496	0	0	0	0	0.00277388	SPADE
7439x7625	7439	7625	0.102644	0.362286	0.179685	0	0	0.353417	0	0	0	0	0.0019682	SPADE
5278x5981	5278	5981	0.0720062	0.0864002	0.688932	0	0	0	0.152662	0	0	0	0	SPADE
8628x5281	8628	5281	0.125285	0.523059	0.185307	0	0	0.161092	0	0	0	0	0.00525725	SPADE
4679x5777	4679	5777	0.0571845	0.0872262	0.636136	0	0	0	0.219453	0	0	0	0	SPADE
7312x5492	7312	5492	0.735028	0	0	0	0.0557082	0.155844	0	0	0	0.0534198	0	SPADE
5401x6875	5401	6875	0.125295	0.0541403	0.47753	0	0	0	0.343035	0	0	0	0	SPADE
8634x7070	8634	7070	0.0624759	0.441778	0.246962	0	0	0.242619	0	0	0	0	0.00616479	SPADE
8511x5901	8511	5901	0.0272314	0.0606811	0.515797	0	0	0	0.39629	0	0	0	0	SPADE
8632x6382	8632	6382	0.0327246	0.606396	0.0558472	0	0	0.303488	0	0	0	0	0.00154497	SPADE
8274x6590	8274	6590	0.0551192	0.772962	0.0774821	0	0	0.0918819	0	0	0	0	0.00255517	SPADE
3720x5505	3720	5505	0.107825	0.343666	0.217605	0	0	0.32996	0	0	0	0	0.000944357	SPADE
6229x3913	6229	3913	0.166796	0.345351	0.228544	0	0	0.253749	0	0	0	0	0.00555969	SPADE
8506x4662	8506	4662	0.0212373	0.750596	0.0601298	0	0	0.166048	0	0	0	0	0.00198935	SPADE
4557x5296	4557	5296	0.00141026	0.477909	0.22169	0	0	0.294172	0	0	0	0	0.00481894	SPADE
3961x5917	3961	5917	0.0168041	0.363381	0.292931	0	0	0.322874	0	0	0	0	0.00400963	SPADE
8270x5627	8270	5627	0.0983612	0.0560402	0.520581	0	0	0	0.325017	0	0	0	0	SPADE
5999x6804	5999	6804	2.35447252878128e-10	0.0850368	0.574994	0	0	0	0.339969	0	0	0	0	SPADE
9472x6861	9472	6861	0.482309	0	0	0	0.0270952	0.473739	0	0	0	0.0168562	0	SPADE
8995x7413	8995	7413	0.154122	0.0880881	0.459545	0	0	0	0.298245	0	0	0	0	SPADE
6834x5907	6834	5907	0.253947	0	0	0	0.186295	0.293377	0	0	0	0.266381	0	SPADE
4919x6051	4919	6051	0.0342657	0.0675848	0.538569	0	0	0	0.35958	0	0	0	0	SPADE
4917x5501	4917	5501	0.0727006	0.0780038	0.663768	0	0	0	0.185528	0	0	0	0	SPADE
6603x8110	6603	8110	0.136683	0.0601519	0.502168	0	0	0	0.300998	0	0	0	0	SPADE
7550x5216	7550	5216	0.476494	0	0	0	0.134799	0.170618	0	0	0	0.218089	0	SPADE
6711x4875	6711	4875	0.739056	0	0	0	0.0196415	0.228615	0	0	0	0.0126873	0	SPADE
7076x6456	7076	6456	0.0483231	0.08197	0.569771	0	0	0	0.299936	0	0	0	0	SPADE
7553x6042	7553	6042	0.404638	0	0	0	0.06262	0.22816	0	0	0	0.304583	0	SPADE
3604x6537	3604	6537	0.0467268	0.478054	0.240044	0	0	0.227812	0	0	0	0	0.00736279	SPADE
5875x5497	5875	5497	0.482283	0	0	0	0.0280612	0.471851	0	0	0	0.0178046	0	SPADE
6946x3636	6946	3636	0.0088536	0.595221	0.0752029	0	0	0.318288	0	0	0	0	0.00243456	SPADE
7435x6386	7435	6386	0.0186683	0.0578329	0.458399	0	0	0	0.4651	0	0	0	0	SPADE
4556x4883	4556	4883	0.0275804	0.639782	0.116733	0	0	0.213264	0	0	0	0	0.00264068	SPADE
7079x7282	7079	7282	0.00736927	0.503068	0.180596	0	0	0.304296	0	0	0	0	0.00467075	SPADE
6951x5012	6951	5012	0.370675	0	0	0	0.103101	0.37313	0	0	0	0.153094	0	SPADE
5522x7357	5522	7357	0.0787338	0.490876	0.180965	0	0	0.246134	0	0	0	0	0.00329144	SPADE
6362x7835	6362	7835	0.00453846	0.581788	0.211818	0	0	0.199127	0	0	0	0	0.0027283	SPADE
7550x5079	7550	5079	0.711674	0	0	0	0.0325131	0.102935	0	0	0	0.152878	0	SPADE
5641x7012	5641	7012	0.178236	0.0494807	0.360039	0	0	0	0.412244	0	0	0	0	SPADE
6346x3294	6346	3294	0.0674015	0.451117	0.24136	0	0	0.233578	0	0	0	0	0.00654319	SPADE
6238x6666	6238	6666	0.16486	0.0493644	0.407107	0	0	0	0.378669	0	0	0	0	SPADE
6121x7286	6121	7286	0.0718213	0.39883	0.142185	0	0	0.385906	0	0	0	0	0.00125713	SPADE
6600x7284	6600	7284	0.0567298	0.507776	0.167712	0	0	0.265001	0	0	0	0	0.00278223	SPADE
5753x4741	5753	4741	0.0101399	0.06477	0.559948	0	0	0	0.365142	0	0	0	0	SPADE
7787x4390	7787	4390	0.06166	0.501697	0.0855564	0	0	0.350374	0	0	0	0	0.000711824	SPADE
3845x6950	3845	6950	0.0648186	0.37126	0.272682	0	0	0.287612	0	0	0	0	0.00362712	SPADE
6116x6047	6116	6047	0.336709	0	0	0	0.066277	0.30498	0	0	0	0.292034	0	SPADE
7678x7349	7678	7349	0.0489719	0.456499	0.209629	0	0	0.279862	0	0	0	0	0.00503802	SPADE
6832x5219	6832	5219	0.28035	0	0	0	0.207754	0.26602	0	0	0	0.245876	0	SPADE
3718x5092	3718	5092	0.168232	0.294769	0.282344	0	0	0.246119	0	0	0	0	0.00853535	SPADE
10186x5620	10186	5620	0.0808791	0.40978	0.240503	0	0	0.2652	0	0	0	0	0.00363807	SPADE
4793x4331	4793	4331	0.0327284	0.64508	0.123784	0	0	0.196079	0	0	0	0	0.00232838	SPADE
9948x6171	9948	6171	0.557892	0	0	0	0.115156	0.149692	0	0	0	0.177259	0	SPADE
3724x6606	3724	6606	0.0517457	0.613589	0.128778	0	0	0.204182	0	0	0	0	0.00170601	SPADE
8394x6934	8394	6934	0.0691048	0.656545	0.129459	0	0	0.140671	0	0	0	0	0.00422074	SPADE
8154x6521	8154	6521	0.037941	0.0564984	0.501954	0	0	0	0.403607	0	0	0	0	SPADE
5396x5361	5396	5361	0.0822763	0.0678812	0.451234	0	0	0	0.398609	0	0	0	0	SPADE
7788x4665	7788	4665	0.14591	0.0467693	0.451997	0	0	0	0.355324	0	0	0	0	SPADE
5751x4328	5751	4328	0.0594365	0.596572	0.11934	0	0	0.22272	0	0	0	0	0.00193225	SPADE
6585x3155	6585	3155	0.00174155	0.385792	0.291691	0	0	0.316041	0	0	0	0	0.00473485	SPADE
7188x4460	7188	4460	0.0688196	0.0719111	0.490221	0	0	0	0.369049	0	0	0	0	SPADE
5763x7631	5763	7631	0.0543384	0.850557	0.0482125	0	0	0.0458987	0	0	0	0	0.000993105	SPADE
6472x5014	6472	5014	0.349814	0	0	0	0.186593	0.199419	0	0	0	0.264174	0	SPADE
8388x5144	8388	5144	0.199542	0.0447358	0.371122	0	0	0	0.3846	0	0	0	0	SPADE
7073x5768	7073	5768	0.385356	0	0	0	0.124281	0.254185	0	0	0	0.236178	0	SPADE
5640x6737	5640	6737	0.132991	0.0486568	0.419221	0	0	0	0.399131	0	0	0	0	SPADE
3841x5849	3841	5849	0.0804487	0.393891	0.247432	0	0	0.273411	0	0	0	0	0.00481675	SPADE
7195x6250	7195	6250	0.320602	0	0	0	0.030613	0.347839	0	0	0	0.300946	0	SPADE
7078x7007	7078	7007	0.0139035	0.0946099	0.695124	0	0	0	0.196362	0	0	0	0	SPADE
6001x7217	6001	7217	0.0803051	0.367321	0.262168	0	0	0.285303	0	0	0	0	0.00490286	SPADE
6354x5633	6354	5633	0.364722	0	0	0	0.227057	0.173491	0	0	0	0.234729	0	SPADE
7552x5767	7552	5767	0.45707	0	0	0	0.0755505	0.289742	0	0	0	0.177637	0	SPADE
4912x3987	4912	3987	8.38741228203094e-11	0.373303	0.313657	0	0	0.307737	0	0	0	0	0.00530303	SPADE
8505x4249	8505	4249	0.104395	0.415848	0.246088	0	0	0.226427	0	0	0	0	0.00724313	SPADE
5882x7562	5882	7562	0.0167179	0.514764	0.176918	0	0	0.287861	0	0	0	0	0.00373972	SPADE
6471x4738	6471	4738	0.441229	0	0	0	0.0339655	0.285142	0	0	0	0.239663	0	SPADE
8267x4801	8267	4801	3.22481703636991e-10	0.0714905	0.639831	0	0	0	0.288678	0	0	0	0	SPADE
7789x4940	7789	4940	0.402397	0	0	0	0.0259573	0.325254	0	0	0	0.246392	0	SPADE
4675x4813	4675	4813	0.128006	0.451692	0.18475	0	0	0.232782	0	0	0	0	0.00277011	SPADE
6232x4877	6232	4877	0.42889	0	0	0	0.164111	0.165748	0	0	0	0.241252	0	SPADE
7913x6109	7913	6109	0.0337472	0.0584292	0.481689	0	0	0	0.426135	0	0	0	0	SPADE
8151x5833	8151	5833	0.0255647	0.0884438	0.494592	0	0	0	0.391399	0	0	0	0	SPADE
8633x6657	8633	6657	0.12591	0.449205	0.19874	0	0	0.224034	0	0	0	0	0.00211153	SPADE
4803x7221	4803	7221	0.0221761	0.601097	0.130753	0	0	0.241026	0	0	0	0	0.00494785	SPADE
9228x5761	9228	5761	0.436552	0	0	0	0.104658	0.241984	0	0	0	0.216806	0	SPADE
8870x5968	8870	5968	0.0742024	0.609602	0.15112	0	0	0.161541	0	0	0	0	0.00353522	SPADE
8389x5420	8389	5420	0.186638	0.0415269	0.476561	0	0	0	0.295274	0	0	0	0	SPADE
5156x5362	5156	5362	0.0773689	0.0668905	0.530491	0	0	0	0.32525	0	0	0	0	SPADE
8988x5349	8988	5349	3.50615421649475e-10	0.467581	0.114586	0	0	0.417257	0	0	0	0	0.000576018	SPADE
7311x5217	7311	5217	0.291574	0	0	0	0.200955	0.204646	0	0	0	0.302825	0	SPADE
5523x7494	5523	7494	0.155837	0.364218	0.224592	0	0	0.251447	0	0	0	0	0.00390581	SPADE
5752x4466	5752	4466	0.0203773	0.0826416	0.589745	0	0	0	0.307236	0	0	0	0	SPADE
5392x4398	5392	4398	0.0672397	0.501767	0.138448	0	0	0.288823	0	0	0	0	0.00372275	SPADE
6122x7561	6122	7561	0.00936899	0.453648	0.124421	0	0	0.411594	0	0	0	0	0.000967525	SPADE
6115x5634	6115	5634	0.43732	0	0	0	0.15947	0.212923	0	0	0	0.190288	0	SPADE
8631x5969	8631	5969	0.0736697	0.372405	0.240567	0	0	0.310284	0	0	0	0	0.0030735	SPADE
6239x6803	6239	6803	0.00604992	0.0759836	0.708093	0	0	0	0.209874	0	0	0	0	SPADE
3841x5986	3841	5986	0.00506416	0.411291	0.271579	0	0	0.302853	0	0	0	0	0.00921267	SPADE
5158x5913	5158	5913	0.0582918	0.0600661	0.567342	0	0	0	0.3143	0	0	0	0	SPADE
6711x5013	6711	5013	0.392199	0	0	0	0.163397	0.269808	0	0	0	0.174596	0	SPADE
6363x8110	6363	8110	0.0368063	0.775068	0.0608147	0	0	0.125454	0	0	0	0	0.00185709	SPADE
4083x6536	4083	6536	0.0265641	0.652026	0.121761	0	0	0.194574	0	0	0	0	0.0050747	SPADE
4680x6190	4680	6190	0.0204105	0.760179	0.103673	0	0	0.114025	0	0	0	0	0.00171217	SPADE
6350x4395	6350	4395	0.124944	0.056491	0.396871	0	0	0	0.421694	0	0	0	0	SPADE
6120x7148	6120	7148	0.075548	0.0872013	0.61324	0	0	0	0.22401	0	0	0	0	SPADE
8871x6106	8871	6106	0.0375355	0.515198	0.137401	0	0	0.308342	0	0	0	0	0.00152306	SPADE
7309x4667	7309	4667	0.560194	0	0	0	0.156278	0.146623	0	0	0	0.136905	0	SPADE
9471x6723	9471	6723	0.267109	0	0	0	0.014165	0.29793	0	0	0	0.420796	0	SPADE
4794x4469	4794	4469	0.0541224	0.677865	0.108643	0	0	0.154668	0	0	0	0	0.00470093	SPADE
5873x4809	5873	4809	0.185211	0.0465184	0.455792	0	0	0	0.312479	0	0	0	0	SPADE
8991x6312	8991	6312	0.177885	0.339975	0.230493	0	0	0.247524	0	0	0	0	0.00412317	SPADE
7314x6043	7314	6043	0.540354	0	0	0	0.0884621	0.242534	0	0	0	0.12865	0	SPADE
7549x4941	7549	4941	0.281651	0	0	0	0.186354	0.202997	0	0	0	0.328998	0	SPADE
5629x3709	5629	3709	0.00638772	0.465128	0.171084	0	0	0.355083	0	0	0	0	0.00231752	SPADE
8387x4732	8387	4732	6.99134592463555e-11	0.105949	0.809542	0	0	0	0.0845088	0	0	0	0	SPADE
3837x4885	3837	4885	0.0995545	0.375188	0.209137	0	0	0.313632	0	0	0	0	0.00248813	SPADE
4314x4195	4314	4195	0.0188356	0.718339	0.038009	0	0	0.223011	0	0	0	0	0.00180557	SPADE
8992x6587	8992	6587	0.0474136	0.492982	0.105231	0	0	0.352643	0	0	0	0	0.00173082	SPADE
8153x6384	8153	6384	0.0151303	0.101327	0.726329	0	0	0	0.157214	0	0	0	0	SPADE
6598x6733	6598	6733	0.132643	0.0648749	0.430058	0	0	0	0.372425	0	0	0	0	SPADE
4437x5089	4437	5089	0.0234253	0.513539	0.103109	0	0	0.357606	0	0	0	0	0.00232068	SPADE
7430x5148	7430	5148	0.314809	0	0	0	0.135171	0.221745	0	0	0	0.328275	0	SPADE
5630x3984	5630	3984	0.113306	0.49648	0.182851	0	0	0.203711	0	0	0	0	0.00365263	SPADE
6346x3156	6346	3156	0.637589	0	0	0	0.019094	0.334278	0	0	0	0.00903978	0	SPADE
5152x4261	5152	4261	0.123684	0.324967	0.288823	0	0	0.259577	0	0	0	0	0.00294945	SPADE
4681x6327	4681	6327	0.00782425	0.674999	0.136755	0	0	0.177241	0	0	0	0	0.00318067	SPADE
6477x6527	6477	6527	0.185211	0.041332	0.404704	0	0	0	0.368754	0	0	0	0	SPADE
7314x6180	7314	6180	0.562384	0	0	0	0.0841573	0.16461	0	0	0	0.188848	0	SPADE
8035x6728	8035	6728	0.067161	0.605051	0.145152	0	0	0.179057	0	0	0	0	0.00357912	SPADE
7438x7350	7438	7350	0.02478	0.420196	0.20483	0	0	0.34727	0	0	0	0	0.00292435	SPADE
6960x7627	6960	7627	0.108368	0.339226	0.239112	0	0	0.310419	0	0	0	0	0.00287534	SPADE
4563x6947	4563	6947	0.0374125	0.520347	0.190191	0	0	0.247814	0	0	0	0	0.00423559	SPADE
4325x7361	4325	7361	0.0763421	0.406056	0.180422	0	0	0.334556	0	0	0	0	0.00262454	SPADE
9109x5830	9109	5830	1.49928979128662e-06	0.367651	0.327704	0	0	0.298867	0	0	0	0	0.00577698	SPADE
8510x5626	8510	5626	2.0963575249587e-10	0.0916988	0.867694	0	0	0	0.0406069	0	0	0	0	SPADE
6948x4186	6948	4186	8.34283698824981e-12	0.0860921	0.606805	0	0	0	0.307103	0	0	0	0	SPADE
8631x6107	8631	6107	0.0235502	0.460613	0.176969	0	0	0.33757	0	0	0	0	0.00129711	SPADE
7787x4527	7787	4527	2.51148828401189e-10	0.100757	0.7556	0	0	0	0.143643	0	0	0	0	SPADE
6592x5220	6592	5220	0.495993	0	0	0	0.118082	0.213812	0	0	0	0.172113	0	SPADE
8634x6933	8634	6933	0.0135021	0.42492	0.237049	0	0	0.31741	0	0	0	0	0.00711901	SPADE
6360x7285	6360	7285	0.011069	0.540706	0.20709	0	0	0.238117	0	0	0	0	0.00301745	SPADE
5762x7356	5762	7356	0.0702041	0.660265	0.138383	0	0	0.128387	0	0	0	0	0.00276036	SPADE
6470x4325	6470	4325	0.00825871	0.681844	0.112087	0	0	0.1957	0	0	0	0	0.00211048	SPADE
6832x5356	6832	5356	0.348854	0	0	0	0.100071	0.236982	0	0	0	0.314093	0	SPADE
5760x6805	5760	6805	0.153786	0.0665305	0.514125	0	0	0	0.265559	0	0	0	0	SPADE
4676x5089	4676	5089	0.0498717	0.477937	0.108599	0	0	0.361227	0	0	0	0	0.00236669	SPADE
4438x5365	4438	5365	0.0184236	0.519205	0.151454	0	0	0.308479	0	0	0	0	0.00243933	SPADE
5758x6255	5758	6255	0.536406	0	0	0	0.00531565	0.29087	0	0	0	0.167409	0	SPADE
7065x3429	7065	3429	0.0801541	0.371318	0.284904	0	0	0.259054	0	0	0	0	0.00457044	SPADE
4315x4471	4315	4471	0.0658855	0.461431	0.116201	0	0	0.355042	0	0	0	0	0.00144034	SPADE
5394x4811	5394	4811	0.177473	0.0429249	0.478959	0	0	0	0.300643	0	0	0	0	SPADE
7081x7970	7081	7970	0.050245	0.640513	0.109749	0	0	0.198936	0	0	0	0	0.000557041	SPADE
4440x5915	4440	5915	0.198644	0.0462787	0.42186	0	0	0	0.333217	0	0	0	0	SPADE
5638x6186	5638	6186	0.317018	0	0	0	0.0384214	0.331049	0	0	0	0.313511	0	SPADE
8508x5075	8508	5075	0.0172115	0.458701	0.241549	0	0	0.276394	0	0	0	0	0.00614489	SPADE
6356x6046	6356	6046	0.463986	0	0	0	0.155733	0.163676	0	0	0	0.216605	0	SPADE
5390x3847	5390	3847	0.114751	0.439304	0.233267	0	0	0.208195	0	0	0	0	0.00448348	SPADE
9112x6793	9112	6793	0.380457	0	0	0	0.059865	0.241682	0	0	0	0.317995	0	SPADE
5515x5155	5515	5155	1.19451746911418e-11	0.101759	0.771516	0	0	0	0.126725	0	0	0	0	SPADE
6237x6391	6237	6391	0.380087	0	0	0	0.100996	0.295737	0	0	0	0.223179	0	SPADE
5990x4189	5990	4189	0.157674	0.320509	0.236206	0	0	0.281194	0	0	0	0	0.0044166	SPADE
7678x7624	7678	7624	0.00274574	0.493893	0.0969838	0	0	0.405094	0	0	0	0	0.00128431	SPADE
5989x3914	5989	3914	0.0545514	0.53033	0.135922	0	0	0.276414	0	0	0	0	0.00278233	SPADE
4080x5848	4080	5848	0.154722	0.412181	0.199005	0	0	0.23	0	0	0	0	0.00409279	SPADE
5997x6116	5997	6116	0.402717	0	0	0	0.116645	0.250565	0	0	0	0.230073	0	SPADE
8992x6725	8992	6725	0.00295361	0.792229	0.101146	0	0	0.102015	0	0	0	0	0.00165723	SPADE
6838x6870	6838	6870	0.058077	0.0545061	0.543853	0	0	0	0.343564	0	0	0	0	SPADE
7912x5834	7912	5834	0.34704	0	0	0	0.0288013	0.369721	0	0	0	0.254438	0	SPADE
5271x4054	5271	4054	0.0567196	0.742337	0.0892462	0	0	0.108304	0	0	0	0	0.00339337	SPADE
6226x3225	6226	3225	0.0141271	0.500518	0.113361	0	0	0.369879	0	0	0	0	0.00211521	SPADE
6348x3706	6348	3706	0.0274846	0.411351	0.234441	0	0	0.31943	0	0	0	0	0.00729397	SPADE
7798x7693	7798	7693	0.0270734	0.797175	0.0620633	0	0	0.111725	0	0	0	0	0.00196302	SPADE
7665x3908	7665	3908	6.99523023876982e-11	0.362228	0.34205	0	0	0.286741	0	0	0	0	0.00898152	SPADE
8990x5899	8990	5899	0.00293707	0.608013	0.100886	0	0	0.28428	0	0	0	0	0.00388456	SPADE
7198x7075	7198	7075	0.0687786	0.0498621	0.566897	0	0	0	0.314462	0	0	0	0	SPADE
5516x5430	5516	5430	0.111166	0.0808122	0.616788	0	0	0	0.191235	0	0	0	0	SPADE
5631x4122	5631	4122	0.0398864	0.368094	0.242005	0	0	0.345521	0	0	0	0	0.00449244	SPADE
5270x3779	5270	3779	0.0585224	0.372811	0.25213	0	0	0.311753	0	0	0	0	0.004784	SPADE
8155x6934	8155	6934	0.152989	0.42843	0.220318	0	0	0.190046	0	0	0	0	0.00821658	SPADE
5515x5292	5515	5292	0.0120908	0.0959331	0.755915	0	0	0	0.136061	0	0	0	0	SPADE
4684x7428	4684	7428	0.0667281	0.630321	0.158408	0	0	0.141912	0	0	0	0	0.00263036	SPADE
6468x3913	6468	3913	0.069203	0.433705	0.163194	0	0	0.330195	0	0	0	0	0.00370362	SPADE
7428x4460	7428	4460	0.0243307	0.099076	0.678836	0	0	0	0.197758	0	0	0	0	SPADE
7432x5561	7432	5561	0.485088	0	0	0	0.0130367	0.23318	0	0	0	0.268696	0	SPADE
6948x4048	6948	4048	0.0534505	0.551248	0.19371	0	0	0.200114	0	0	0	0	0.00147828	SPADE
4323x6673	4323	6673	0.0574473	0.545627	0.158596	0	0	0.234308	0	0	0	0	0.00402193	SPADE
5272x4330	5272	4330	0.0234109	0.745129	0.0691153	0	0	0.161377	0	0	0	0	0.000967387	SPADE
5994x5428	5994	5428	0.338434	0	0	0	0.125782	0.300975	0	0	0	0.234809	0	SPADE
5391x3985	5391	3985	0.0443041	0.434844	0.14262	0	0	0.373778	0	0	0	0	0.00445403	SPADE
5994x5290	5994	5290	0.55284	0	0	0	0.147123	0.201259	0	0	0	0.0987784	0	SPADE
4565x7498	4565	7498	0.0182187	0.460003	0.272685	0	0	0.245369	0	0	0	0	0.00372336	SPADE
6003x7768	6003	7768	0.00175545	0.519219	0.248409	0	0	0.223939	0	0	0	0	0.00667732	SPADE
7674x6386	7674	6386	0.123686	0.0565383	0.421317	0	0	0	0.398458	0	0	0	0	SPADE
6359x6872	6359	6872	0.258274	0	0	0	0.155235	0.240844	0	0	0	0.345647	0	SPADE
8993x7000	8993	7000	0.0303263	0.456156	0.157359	0	0	0.353328	0	0	0	0	0.00283193	SPADE
4797x5432	4797	5432	0.0733624	0.0535724	0.474718	0	0	0	0.398347	0	0	0	0	SPADE
6831x4943	6831	4943	0.474441	0	0	0	0.113682	0.20399	0	0	0	0.207887	0	SPADE
5512x4466	5512	4466	0.0316009	0.494965	0.202572	0	0	0.269429	0	0	0	0	0.00143317	SPADE
5277x5568	5277	5568	0.0314194	0.0530039	0.430834	0	0	0	0.484743	0	0	0	0	SPADE
5519x6531	5519	6531	0.218506	0.0526966	0.405821	0	0	0	0.322977	0	0	0	0	SPADE
5884x8112	5884	8112	0.038967	0.337784	0.287222	0	0	0.332551	0	0	0	0	0.00347586	SPADE
4566x7773	4566	7773	0.100978	0.47737	0.216658	0	0	0.199816	0	0	0	0	0.00517813	SPADE
5995x5703	5995	5703	0.537682	0	0	0	0.131262	0.12912	0	0	0	0.201936	0	SPADE
9227x5348	9227	5348	0.00818015	0.47602	0.223171	0	0	0.290404	0	0	0	0	0.00222479	SPADE
7916x6935	7916	6935	0.146993	0.374164	0.248031	0	0	0.227681	0	0	0	0	0.00313107	SPADE
5159x6050	5159	6050	0.0359914	0.0578405	0.710191	0	0	0	0.195977	0	0	0	0	SPADE
6231x4464	6231	4464	0.103776	0.0790772	0.489951	0	0	0	0.327197	0	0	0	0	SPADE
4446x7704	4446	7704	0.1323	0.0567736	0.468095	0	0	0	0.342832	0	0	0	0	SPADE
7917x7348	7917	7348	0.0666695	0.652025	0.133454	0	0	0.146206	0	0	0	0	0.00164518	SPADE
7187x4185	7187	4185	0.020579	0.0858742	0.446108	0	0	0	0.447438	0	0	0	0	SPADE
7664x3495	7664	3495	0.0102843	0.733924	0.107302	0	0	0.147809	0	0	0	0	0.000681426	SPADE
6597x6596	6597	6596	0.0196266	0.102228	0.781624	0	0	0	0.0965206	0	0	0	0	SPADE
5630x3847	5630	3847	0.109366	0.409467	0.228458	0	0	0.248085	0	0	0	0	0.00462313	SPADE
9471x6586	9471	6586	0.631795	0	0	0	0.07394	0.13624	0	0	0	0.158025	0	SPADE
7668x4734	7668	4734	0.109895	0.0588188	0.467843	0	0	0	0.363443	0	0	0	0	SPADE
6710x4600	6710	4600	0.033488	0.0937446	0.78919	0	0	0	0.0835771	0	0	0	0	SPADE
7551x5491	7551	5491	0.508124	0	0	0	0.0561926	0.235345	0	0	0	0.200338	0	SPADE
5750x4053	5750	4053	0.157481	0.341584	0.253629	0	0	0.241198	0	0	0	0	0.00610811	SPADE
5284x7770	5284	7770	0.0543628	0.335263	0.299606	0	0	0.305476	0	0	0	0	0.00529232	SPADE
8036x7279	8036	7279	0.063094	0.537185	0.17018	0	0	0.22907	0	0	0	0	0.000470751	SPADE
5161x6738	5161	6738	0.0494337	0.71195	0.0611907	0	0	0.176737	0	0	0	0	0.00068848	SPADE
6236x5978	6236	5978	0.528377	0	0	0	0.0902703	0.242516	0	0	0	0.138836	0	SPADE
7080x7695	7080	7695	0.0356632	0.466186	0.157734	0	0	0.336936	0	0	0	0	0.00348031	SPADE
7307x4254	7307	4254	0.0251259	0.0759691	0.523372	0	0	0	0.375533	0	0	0	0	SPADE
7557x7005	7557	7005	0.0211852	0.413863	0.161286	0	0	0.40247	0	0	0	0	0.00119512	SPADE
5756x5704	5756	5704	0.338276	0	0	0	0.0794325	0.343464	0	0	0	0.238828	0	SPADE
7318x7281	7318	7281	0.058255	0.517592	0.205345	0	0	0.215911	0	0	0	0	0.00289783	SPADE
7555x6592	7555	6592	0.16098	0.0698565	0.523723	0	0	0	0.245441	0	0	0	0	SPADE
7425x3634	7425	3634	0.0247841	0.395538	0.252031	0	0	0.320203	0	0	0	0	0.00744347	SPADE
8508x5213	8508	5213	0.00972439	0.431873	0.216557	0	0	0.334274	0	0	0	0	0.00757177	SPADE
9346x5003	9346	5003	0.0425037	0.67241	0.132391	0	0	0.150205	0	0	0	0	0.00248963	SPADE
6004x8043	6004	8043	0.0842619	0.356065	0.233717	0	0	0.32039	0	0	0	0	0.00556582	SPADE
3958x5229	3958	5229	0.0268938	0.589438	0.0862782	0	0	0.296296	0	0	0	0	0.0010934	SPADE
4198x5228	4198	5228	0.0342973	0.611288	0.114184	0	0	0.237587	0	0	0	0	0.00264391	SPADE
8747x4937	8747	4937	0.0829996	0.439696	0.186229	0	0	0.28874	0	0	0	0	0.00233581	SPADE
5875x5635	5875	5635	0.331111	0	0	0	0.176407	0.237617	0	0	0	0.254866	0	SPADE
5997x6254	5997	6254	0.543547	0	0	0	0.0412481	0.358118	0	0	0	0.0570867	0	SPADE
7789x5078	7789	5078	0.521879	0	0	0	0.137524	0.140794	0	0	0	0.199803	0	SPADE
7195x6387	7195	6387	0.384083	0	0	0	0.0409852	0.278008	0	0	0	0.296924	0	SPADE
4798x5570	4798	5570	0.0600376	0.0742377	0.608626	0	0	0	0.257099	0	0	0	0	SPADE
7552x5629	7552	5629	0.46604	0	0	0	0.147031	0.236011	0	0	0	0.150917	0	SPADE
6588x3843	6588	3843	0.0637682	0.416969	0.169184	0	0	0.344674	0	0	0	0	0.00540476	SPADE
5763x7769	5763	7769	0.0139268	0.584353	0.152223	0	0	0.247597	0	0	0	0	0.00190019	SPADE
6120x7010	6120	7010	0.143864	0.0406661	0.404487	0	0	0	0.410982	0	0	0	0	SPADE
5283x7357	5283	7357	0.092495	0.432351	0.180831	0	0	0.291523	0	0	0	0	0.00279959	SPADE
4562x6534	4562	6534	0.000640862	0.478409	0.110659	0	0	0.408115	0	0	0	0	0.00217592	SPADE
4806x7910	4806	7910	0.486029	0	0	0	0.0219641	0.364951	0	0	0	0.127056	0	SPADE
5045x7771	5045	7771	0.0461559	0.569968	0.10106	0	0	0.278796	0	0	0	0	0.00401968	SPADE
6949x4461	6949	4461	0.144136	0.0592338	0.435715	0	0	0	0.360916	0	0	0	0	SPADE
4922x6877	4922	6877	0.0652097	0.452989	0.202872	0	0	0.274562	0	0	0	0	0.00436734	SPADE
7193x5837	7193	5837	0.44138	0	0	0	0.157534	0.21926	0	0	0	0.181826	0	SPADE
6235x5840	6235	5840	0.595312	0	0	0	0.0722827	0.151603	0	0	0	0.180802	0	SPADE
4204x6879	4204	6879	0.0621095	0.644021	0.161931	0	0	0.12788	0	0	0	0	0.00405827	SPADE
9109x5968	9109	5968	0.063644	0.392615	0.166754	0	0	0.375769	0	0	0	0	0.0012183	SPADE
4921x6602	4921	6602	0.0956786	0.403959	0.267816	0	0	0.227363	0	0	0	0	0.00518332	SPADE
5161x6876	5161	6876	0.0304558	0.445112	0.278143	0	0	0.239908	0	0	0	0	0.00638109	SPADE
6122x7698	6122	7698	0.0619648	0.748418	0.0849346	0	0	0.101216	0	0	0	0	0.00346677	SPADE
5512x4329	5512	4329	0.0650429	0.590525	0.11122	0	0	0.231263	0	0	0	0	0.00194843	SPADE
5283x7495	5283	7495	0.0843715	0.395597	0.212373	0	0	0.305443	0	0	0	0	0.00221502	SPADE
8275x7003	8275	7003	0.0968739	0.555207	0.187208	0	0	0.15895	0	0	0	0	0.00176115	SPADE
4802x6946	4802	6946	0.0749916	0.638504	0.148099	0	0	0.136284	0	0	0	0	0.00212182	SPADE
7544x3565	7544	3565	0.0479037	0.558541	0.18161	0	0	0.20502	0	0	0	0	0.00692588	SPADE
5993x4878	5993	4878	0.110209	0.0764523	0.610012	0	0	0	0.203327	0	0	0	0	SPADE
9108x5417	9108	5417	0.0146356	0.416431	0.243921	0	0	0.322048	0	0	0	0	0.00296465	SPADE
6475x5977	6475	5977	0.344758	0	0	0	0.0870643	0.259069	0	0	0	0.309109	0	SPADE
4680x6052	4680	6052	0.0190631	0.539313	0.190082	0	0	0.248092	0	0	0	0	0.00345005	SPADE
5153x4399	5153	4399	0.0615827	0.56155	0.194826	0	0	0.176436	0	0	0	0	0.00560492	SPADE
8872x6657	8872	6657	0.0702632	0.657371	0.137858	0	0	0.13217	0	0	0	0	0.00233797	SPADE
8146x4319	8146	4319	0.176072	0.34165	0.245195	0	0	0.232452	0	0	0	0	0.00462989	SPADE
6240x7216	6240	7216	0.104613	0.516359	0.167586	0	0	0.205378	0	0	0	0	0.00606357	SPADE
6113x4946	6113	4946	0.437065	0	0	0	0.166616	0.228711	0	0	0	0.167607	0	SPADE
8036x7141	8036	7141	0.0773126	0.686279	0.106207	0	0	0.129351	0	0	0	0	0.00085118	SPADE
6712x5288	6712	5288	0.393989	0	0	0	0.113734	0.20918	0	0	0	0.283097	0	SPADE
9110x6105	9110	6105	0.0322782	0.444747	0.182089	0	0	0.339146	0	0	0	0	0.00174023	SPADE
4913x4400	4913	4400	0.0898612	0.608882	0.153013	0	0	0.143748	0	0	0	0	0.00449535	SPADE
4799x5983	4799	5983	0.0742398	0.0635128	0.503149	0	0	0	0.359099	0	0	0	0	SPADE
8753x6863	8753	6863	0.0352725	0.742105	0.0570473	0	0	0.164199	0	0	0	0	0.00137678	SPADE
8744x4249	8744	4249	0.0413565	0.5585	0.221498	0	0	0.175628	0	0	0	0	0.00301727	SPADE
5032x4055	5032	4055	0.111182	0.415817	0.226775	0	0	0.240664	0	0	0	0	0.00556191	SPADE
4805x7634	4805	7634	0.0646364	0.507323	0.201964	0	0	0.222638	0	0	0	0	0.00343864	SPADE
4201x6191	4201	6191	0.115325	0.512518	0.188481	0	0	0.178686	0	0	0	0	0.00499082	SPADE
6957x6663	6957	6663	0.102996	0.046715	0.41116	0	0	0	0.439129	0	0	0	0	SPADE
8270x5489	8270	5489	0.0287456	0.0726145	0.606808	0	0	0	0.291832	0	0	0	0	SPADE
5749x3777	5749	3777	0.0483001	0.544718	0.173181	0	0	0.229062	0	0	0	0	0.00473917	SPADE
8752x6451	8752	6451	0.00350911	0.520856	0.045784	0	0	0.428499	0	0	0	0	0.00135199	SPADE
8635x7208	8635	7208	0.0931658	0.599478	0.142917	0	0	0.157278	0	0	0	0	0.00716225	SPADE
7908x4871	7908	4871	0.0264131	0.0895551	0.562995	0	0	0	0.321036	0	0	0	0	SPADE
4917x5363	4917	5363	0.121022	0.0465733	0.439313	0	0	0	0.393091	0	0	0	0	SPADE
4918x5638	4918	5638	0.171228	0.0448007	0.457671	0	0	0	0.3263	0	0	0	0	SPADE
9233x7137	9233	7137	0.763176	0	0	0	0.0770212	0.078216	0	0	0	0.0815866	0	SPADE
5513x4742	5513	4742	0.115898	0.0529991	0.406996	0	0	0	0.424107	0	0	0	0	SPADE
5040x6395	5040	6395	0.135326	0.0731525	0.478467	0	0	0	0.313054	0	0	0	0	SPADE
6709x4187	6709	4187	0.00182501	0.367083	0.319275	0	0	0.307255	0	0	0	0	0.00456236	SPADE
6121x7423	6121	7423	0.0975727	0.368447	0.194078	0	0	0.335699	0	0	0	0	0.00420361	SPADE
8030x5352	8030	5352	0.150572	0.0674152	0.463942	0	0	0	0.318071	0	0	0	0	SPADE
6112x4808	6112	4808	0.0166401	0.0734233	0.529894	0	0	0	0.380042	0	0	0	0	SPADE
5401x7013	5401	7013	0.169765	0.294846	0.269221	0	0	0.261529	0	0	0	0	0.00463936	SPADE
4437x5227	4437	5227	0.0822233	0.58481	0.122005	0	0	0.205944	0	0	0	0	0.00501825	SPADE
6948x4324	6948	4324	0.191767	0.0470395	0.440788	0	0	0	0.320406	0	0	0	0	SPADE
6228x3776	6228	3776	4.31280364857566e-11	0.476256	0.176535	0	0	0.346818	0	0	0	0	0.000390695	SPADE
3957x4954	3957	4954	0.0479291	0.80164	0.0745075	0	0	0.0746125	0	0	0	0	0.00131045	SPADE
6830x4668	6830	4668	0.468331	0	0	0	0.0410797	0.367129	0	0	0	0.12346	0	SPADE
8394x6796	8394	6796	0.00110515	0.513814	0.0478558	0	0	0.435247	0	0	0	0	0.00197859	SPADE
7908x4733	7908	4733	0.028199	0.0717516	0.778499	0	0	0	0.12155	0	0	0	0	SPADE
4086x7362	4086	7362	0.013481	0.595496	0.203159	0	0	0.184082	0	0	0	0	0.00378236	SPADE
5039x5982	5039	5982	0.158371	0.0637171	0.537336	0	0	0	0.240576	0	0	0	0	SPADE
4795x4744	4795	4744	0.0589345	0.467951	0.176034	0	0	0.295567	0	0	0	0	0.00151262	SPADE
5510x3916	5510	3916	0.0731765	0.595053	0.149729	0	0	0.178259	0	0	0	0	0.00378243	SPADE
5273x4467	5273	4467	0.0694995	0.430667	0.10314	0	0	0.39504	0	0	0	0	0.0016534	SPADE
8867x5005	8867	5005	0.119886	0.399563	0.223288	0	0	0.250621	0	0	0	0	0.00664212	SPADE
6592x5082	6592	5082	0.383273	0	0	0	0.141577	0.309988	0	0	0	0.165161	0	SPADE
7548x4666	7548	4666	0.0364028	0.0728137	0.63519	0	0	0	0.255594	0	0	0	0	SPADE
5873x4947	5873	4947	0.048502	0.0770245	0.681846	0	0	0	0.192628	0	0	0	0	SPADE
7434x6111	7434	6111	0.308136	0	0	0	0.146471	0.280098	0	0	0	0.265295	0	SPADE
7429x4873	7429	4873	0.638083	0	0	0	0.0290484	0.233045	0	0	0	0.0998238	0	SPADE
5159x6188	5159	6188	0.0143394	0.0907236	0.585919	0	0	0	0.309018	0	0	0	0	SPADE
5035x4881	5035	4881	0.0265446	0.406917	0.273324	0	0	0.286248	0	0	0	0	0.00696722	SPADE
6833x5494	6833	5494	0.292346	0	0	0	0.157934	0.256244	0	0	0	0.293477	0	SPADE
4922x7015	4922	7015	0.0892301	0.497943	0.202155	0	0	0.206871	0	0	0	0	0.00380117	SPADE
7788x4802	7788	4802	0.0958325	0.0551761	0.435619	0	0	0	0.413372	0	0	0	0	SPADE
7305x3566	7305	3566	0.0443402	0.53936	0.20287	0	0	0.211143	0	0	0	0	0.00228727	SPADE
4682x6740	4682	6740	0.142386	0.336469	0.263459	0	0	0.251282	0	0	0	0	0.00640356	SPADE
8869x5693	8869	5693	0.0234376	0.54891	0.0432392	0	0	0.382976	0	0	0	0	0.00143748	SPADE
6707x3774	6707	3774	0.0794533	0.427179	0.142212	0	0	0.345653	0	0	0	0	0.00550263	SPADE
5520x6668	5520	6668	0.0932805	0.0976902	0.543951	0	0	0	0.265078	0	0	0	0	SPADE
6111x4395	6111	4395	0.00954934	0.115457	0.746326	0	0	0	0.128668	0	0	0	0	SPADE
7677x7074	7677	7074	0.0309774	0.509994	0.202572	0	0	0.250336	0	0	0	0	0.00612098	SPADE
9348x5692	9348	5692	0.534984	0	0	0	0.0711608	0.245082	0	0	0	0.148773	0	SPADE
6467x3500	6467	3500	0.0149104	0.721461	0.0659464	0	0	0.195393	0	0	0	0	0.00228943	SPADE
6719x7215	6719	7215	0.053573	0.487181	0.199814	0	0	0.25689	0	0	0	0	0.00254137	SPADE
4082x6261	4082	6261	0.0357776	0.69981	0.0914176	0	0	0.171395	0	0	0	0	0.00159996	SPADE
5044x7496	5044	7496	0.0299733	0.812922	0.0118607	0	0	0.143006	0	0	0	0	0.00223828	SPADE
3840x5573	3840	5573	0.0297554	0.702322	0.123903	0	0	0.143819	0	0	0	0	0.000201167	SPADE
5880x6874	5880	6874	0.0100879	0.0894874	0.685336	0	0	0	0.215089	0	0	0	0	SPADE
7068x4254	7068	4254	0.156954	0.0763826	0.505954	0	0	0	0.260709	0	0	0	0	SPADE
5397x5637	5397	5637	0.07131	0.0737448	0.606035	0	0	0	0.248911	0	0	0	0	SPADE
5521x6944	5521	6944	0.0355369	0.0886301	0.573771	0	0	0	0.302062	0	0	0	0	SPADE
6596x6183	6596	6183	0.382717	0	0	0	0.000969634	0.22687	0	0	0	0.389444	0	SPADE
6355x5908	6355	5908	0.437993	0	0	0	0.114579	0.203591	0	0	0	0.243837	0	SPADE
4317x5021	4317	5021	0.0122783	0.477815	0.117784	0	0	0.390226	0	0	0	0	0.00189688	SPADE
5041x6808	5041	6808	1.60038279646902e-10	0.0735722	0.591929	0	0	0	0.334499	0	0	0	0	SPADE
8630x5832	8630	5832	0.0436041	0.43101	0.210159	0	0	0.310436	0	0	0	0	0.00479067	SPADE
7185x3359	7185	3359	0.0487375	0.468155	0.223795	0	0	0.256131	0	0	0	0	0.00318175	SPADE
7074x6044	7074	6044	0.575065	0	0	0	0.0492386	0.365632	0	0	0	0.0100642	0	SPADE
5757x5979	5757	5979	0.51801	0	0	0	0.115371	0.266522	0	0	0	0.100097	0	SPADE
4804x7359	4804	7359	0.032149	0.625513	0.12874	0	0	0.211157	0	0	0	0	0.00244123	SPADE
6957x6801	6957	6801	0.109028	0.0448819	0.463459	0	0	0	0.382631	0	0	0	0	SPADE
8632x6520	8632	6520	0.0785559	0.367026	0.284434	0	0	0.267226	0	0	0	0	0.00275868	SPADE
6594x5770	6594	5770	0.320451	0	0	0	0.0622607	0.296792	0	0	0	0.320496	0	SPADE
5643x7563	5643	7563	0.0582247	0.524579	0.210505	0	0	0.200672	0	0	0	0	0.00601914	SPADE
6827x3842	6827	3842	0.113077	0.589655	0.140825	0	0	0.152281	0	0	0	0	0.00416267	SPADE
5759x6530	5759	6530	0.0718915	0.0828184	0.556402	0	0	0	0.288888	0	0	0	0	SPADE
4558x5433	4558	5433	0.0675127	0.462874	0.17769	0	0	0.289133	0	0	0	0	0.00278917	SPADE
4199x5503	4199	5503	0.0544912	0.651187	0.10158	0	0	0.190042	0	0	0	0	0.00270053	SPADE
5517x5843	5517	5843	0.402701	0	0	0	0.0798917	0.254821	0	0	0	0.262587	0	SPADE
8866x4867	8866	4867	0.0572928	0.575209	0.189791	0	0	0.17441	0	0	0	0	0.0032967	SPADE
5040x6257	5040	6257	0.117513	0.0675579	0.489758	0	0	0	0.325171	0	0	0	0	SPADE
8035x6866	8035	6866	0.0576469	0.483453	0.0995229	0	0	0.358277	0	0	0	0	0.00109998	SPADE
7558x7281	7558	7281	0.0704548	0.536969	0.147511	0	0	0.243078	0	0	0	0	0.00198708	SPADE
4436x4814	4436	4814	0.102246	0.411605	0.195799	0	0	0.287562	0	0	0	0	0.0027883	SPADE
9349x6104	9349	6104	0.420586	0	0	0	0.109521	0.227284	0	0	0	0.242609	0	SPADE
7439x7487	7439	7487	0.163229	0.298175	0.283193	0	0	0.250614	0	0	0	0	0.00478906	SPADE
7906x4183	7906	4183	0.0671883	0.508342	0.109228	0	0	0.313421	0	0	0	0	0.00182073	SPADE
5758x6392	5758	6392	0.0914796	0.113852	0.623873	0	0	0	0.170796	0	0	0	0	SPADE
4911x3712	4911	3712	0.0538255	0.381887	0.273996	0	0	0.28249	0	0	0	0	0.00780166	SPADE
8151x5696	8151	5696	0.638908	0	0	0	0.105835	0.198514	0	0	0	0.0567437	0	SPADE
6593x5495	6593	5495	0.488126	0	0	0	0.0392835	0.242551	0	0	0	0.230039	0	SPADE
6597x6458	6597	6458	0.174062	0.0588862	0.475084	0	0	0	0.291967	0	0	0	0	SPADE
5870x4121	5870	4121	0.0190949	0.785484	0.0572887	0	0	0.136564	0	0	0	0	0.00156856	SPADE
7079x7420	7079	7420	0.114835	0.432097	0.194498	0	0	0.251429	0	0	0	0	0.00714007	SPADE
8271x5764	8271	5764	0.0579956	0.0816688	0.459574	0	0	0	0.400762	0	0	0	0	SPADE
6589x4256	6589	4256	0.10947	0.390153	0.167379	0	0	0.330148	0	0	0	0	0.00285066	SPADE
3966x7293	3966	7293	0.0653476	0.476407	0.252708	0	0	0.202876	0	0	0	0	0.00266096	SPADE
8751x6313	8751	6313	0.0816689	0.391119	0.153695	0	0	0.368482	0	0	0	0	0.00503468	SPADE
5762x7493	5762	7493	0.0029908	0.52169	0.199285	0	0	0.272513	0	0	0	0	0.00352124	SPADE
8871x6381	8871	6381	0.115939	0.291098	0.309297	0	0	0.277558	0	0	0	0	0.00610711	SPADE
6590x4669	6590	4669	0.384122	0	0	0	0.119389	0.245827	0	0	0	0.250662	0	SPADE
5998x6529	5998	6529	0.0859454	0.0490006	0.442162	0	0	0	0.422892	0	0	0	0	SPADE
7310x5079	7310	5079	0.303366	0	0	0	0.0589233	0.268159	0	0	0	0.369552	0	SPADE
6722x7903	6722	7903	0.0512258	0.641781	0.0715594	0	0	0.231613	0	0	0	0	0.00382121	SPADE
6472x5151	6472	5151	0.651888	0	0	0	0.0888221	0.138565	0	0	0	0.120725	0	SPADE
8514x7002	8514	7002	0.0443181	0.378471	0.260631	0	0	0.308933	0	0	0	0	0.00764674	SPADE
6828x3980	6828	3980	0.578784	0	0	0	0.136499	0.235553	0	0	0	0.0491636	0	SPADE
8986x4936	8986	4936	0.106616	0.605656	0.147881	0	0	0.136569	0	0	0	0	0.00327795	SPADE
6108x3570	6108	3570	0.00303047	0.535824	0.150919	0	0	0.309072	0	0	0	0	0.00115439	SPADE
5761x7080	5761	7080	0.028425	0.0880496	0.715345	0	0	0	0.168181	0	0	0	0	SPADE
6350x4257	6350	4257	0.0406314	0.520659	0.163764	0	0	0.273002	0	0	0	0	0.00194376	SPADE
6469x4188	6469	4188	0.0554042	0.638844	0.0913907	0	0	0.21161	0	0	0	0	0.00275121	SPADE
5405x8114	5405	8114	0.0363739	0.479314	0.243595	0	0	0.235645	0	0	0	0	0.00507178	SPADE
6000x6942	6000	6942	2.36118943955327e-11	0.0775207	0.5866	0	0	0	0.335879	0	0	0	0	SPADE
6466x3224	6466	3224	0.016211	0.646546	0.0779494	0	0	0.257795	0	0	0	0	0.00149912	SPADE
7791x5628	7791	5628	0.326751	0	0	0	0.0281365	0.259149	0	0	0	0.385963	0	SPADE
7545x3840	7545	3840	0.112655	0.35858	0.197214	0	0	0.326892	0	0	0	0	0.00465827	SPADE
7905x4045	7905	4045	0.0207473	0.586795	0.0739759	0	0	0.317852	0	0	0	0	0.000629901	SPADE
6478x6665	6478	6665	0.0152277	0.0610131	0.476787	0	0	0	0.446972	0	0	0	0	SPADE
6107x3432	6107	3432	0.0304052	0.340109	0.33265	0	0	0.294163	0	0	0	0	0.00267285	SPADE
4203x6604	4203	6604	0.0932152	0.458132	0.230133	0	0	0.216301	0	0	0	0	0.0022188	SPADE
8034x6453	8034	6453	0.0663576	0.0776666	0.632384	0	0	0	0.223592	0	0	0	0	SPADE
7555x6455	7555	6455	2.35797069926114e-11	0.0737271	0.801026	0	0	0	0.125247	0	0	0	0	SPADE
5042x6945	5042	6945	0.174582	0.315871	0.252172	0	0	0.251392	0	0	0	0	0.00598338	SPADE
5998x6391	5998	6391	0.490682	0	0	0	0.148146	0.228851	0	0	0	0.132321	0	SPADE
6958x6939	6958	6939	0.123467	0.061757	0.409681	0	0	0	0.405095	0	0	0	0	SPADE
7674x6248	7674	6248	0.157564	0.0551735	0.549341	0	0	0	0.237921	0	0	0	0	SPADE
8392x6108	8392	6108	0.163708	0.0482058	0.384322	0	0	0	0.403764	0	0	0	0	SPADE
5509x3503	5509	3503	0.0690776	0.750754	0.0782638	0	0	0.100679	0	0	0	0	0.00122557	SPADE
6714x5838	6714	5838	0.365888	0	0	0	0.12348	0.310961	0	0	0	0.199671	0	SPADE
6232x4739	6232	4739	0.00566263	0.0963507	0.799434	0	0	0	0.098553	0	0	0	0	SPADE
9111x6380	9111	6380	0.10117	0.588277	0.119645	0	0	0.188141	0	0	0	0	0.00276618	SPADE
6831x5081	6831	5081	0.339752	0	0	0	0.230919	0.185032	0	0	0	0.244297	0	SPADE
5514x4879	5514	4879	0.0738756	0.0870997	0.650256	0	0	0	0.188769	0	0	0	0	SPADE
7199x7351	7199	7351	0.0114291	0.473196	0.193008	0	0	0.315984	0	0	0	0	0.0063831	SPADE
3614x9428	3614	9428	0.29483	0	0	0	0.162498	0.213529	0	0	0	0.329142	0	SPADE
6109x3983	6109	3983	0.110342	0.372976	0.271971	0	0	0.237853	0	0	0	0	0.00685665	SPADE
7316x6593	7316	6593	0.0260419	0.0641657	0.465793	0	0	0	0.444	0	0	0	0	SPADE
4923x7290	4923	7290	0.202416	0.300198	0.26078	0	0	0.229464	0	0	0	0	0.00714202	SPADE
5393x4673	5393	4673	0.0928693	0.393716	0.194419	0	0	0.316398	0	0	0	0	0.00259755	SPADE
7671x5560	7671	5560	0.591084	0	0	0	0.0301771	0.211052	0	0	0	0.167687	0	SPADE
9587x5553	9587	5553	0.472855	0	0	0	0.08131	0.326565	0	0	0	0.119269	0	SPADE
6833x5632	6833	5632	0.351447	0	0	0	0.0393254	0.356391	0	0	0	0.252837	0	SPADE
4076x4609	4076	4609	0.0600677	0.474941	0.248927	0	0	0.211694	0	0	0	0	0.00437048	SPADE
5877x6185	5877	6185	0.480311	0	0	0	0.0648259	0.308113	0	0	0	0.14675	0	SPADE
4677x5226	4677	5226	0.1035	0.480937	0.136483	0	0	0.27495	0	0	0	0	0.00412932	SPADE
6119x6735	6119	6735	0.0545876	0.0933127	0.738689	0	0	0	0.113411	0	0	0	0	SPADE
7193x5699	7193	5699	0.723508	0	0	0	0.0409884	0.165041	0	0	0	0.0704629	0	SPADE
7431x5285	7431	5285	0.54378	0	0	0	0.0619135	0.167351	0	0	0	0.226955	0	SPADE
7545x3702	7545	3702	0.0480464	0.405191	0.187415	0	0	0.354536	0	0	0	0	0.00481255	SPADE
8626x4593	8626	4593	0.107205	0.441161	0.145366	0	0	0.302817	0	0	0	0	0.00345077	SPADE
4444x7291	4444	7291	0.0967179	0.483155	0.160118	0	0	0.257412	0	0	0	0	0.00259726	SPADE
5637x6049	5637	6049	0.332328	0	0	0	0.0324347	0.315776	0	0	0	0.319461	0	SPADE
6231x4601	6231	4601	0.0663233	0.0534776	0.418431	0	0	0	0.461768	0	0	0	0	SPADE
4081x6123	4081	6123	0.113564	0.559475	0.174122	0	0	0.148016	0	0	0	0	0.00482194	SPADE
7907x4596	7907	4596	2.02513559247078e-11	0.0988562	0.830413	0	0	0	0.0707306	0	0	0	0	SPADE
8511x6039	8511	6039	0.085213	0.0682949	0.50735	0	0	0	0.339142	0	0	0	0	SPADE
6482x7904	6482	7904	0.00669817	0.495578	0.0826664	0	0	0.413718	0	0	0	0	0.00134023	SPADE
7918x7761	7918	7761	0.0379731	0.708925	0.108029	0	0	0.141667	0	0	0	0	0.00340585	SPADE
6588x3981	6588	3981	0.0283112	0.485935	0.214691	0	0	0.265578	0	0	0	0	0.00548493	SPADE
7544x3427	7544	3427	0.0294869	0.684756	0.0569735	0	0	0.227366	0	0	0	0	0.00141803	SPADE
7440x7763	7440	7763	0.0021172	0.521537	0.230737	0	0	0.239659	0	0	0	0	0.00594973	SPADE
3481x5643	3481	5643	0.0846155	0.512137	0.174875	0	0	0.224981	0	0	0	0	0.00339182	SPADE
7067x3842	7067	3842	0.0244105	0.61133	0.097996	0	0	0.264136	0	0	0	0	0.00212762	SPADE
4324x6948	4324	6948	0.00100016	0.477494	0.151278	0	0	0.369227	0	0	0	0	0.00100143	SPADE
5992x4602	5992	4602	1.34682534657531e-10	0.0835016	0.584056	0	0	0	0.332442	0	0	0	0	SPADE
8155x7072	8155	7072	0.0440443	0.42352	0.19965	0	0	0.328586	0	0	0	0	0.00420067	SPADE
5874x5360	5874	5360	0.350095	0	0	0	0.16874	0.278009	0	0	0	0.203155	0	SPADE
5754x5016	5754	5016	0.060512	0.0694221	0.670383	0	0	0	0.199683	0	0	0	0	SPADE
8150x5420	8150	5420	0.105513	0.0551266	0.554718	0	0	0	0.284642	0	0	0	0	SPADE
7676x6936	7676	6936	0.0373937	0.413152	0.258996	0	0	0.287827	0	0	0	0	0.00263136	SPADE
6950x4737	6950	4737	0.425676	0	0	0	0.156956	0.176718	0	0	0	0.240649	0	SPADE
5045x7909	5045	7909	0.0333245	0.500618	0.0980917	0	0	0.366528	0	0	0	0	0.00143803	SPADE
6714x5701	6714	5701	0.287467	0	0	0	0.108127	0.244709	0	0	0	0.359697	0	SPADE
6347x3569	6347	3569	0.0512068	0.620417	0.104226	0	0	0.222698	0	0	0	0	0.00145243	SPADE
8149x5145	8149	5145	0.0404296	0.0847643	0.627692	0	0	0	0.247114	0	0	0	0	SPADE
7194x5974	7194	5974	0.333412	0	0	0	0.150743	0.26634	0	0	0	0.249505	0	SPADE
8030x5490	8030	5490	0.312568	0	0	0	0.201796	0.241322	0	0	0	0.244314	0	SPADE
8267x4663	8267	4663	0.13148	0.0561937	0.462533	0	0	0	0.349793	0	0	0	0	SPADE
6945x3223	6945	3223	0.0170293	0.470639	0.0889481	0	0	0.421851	0	0	0	0	0.00153221	SPADE
4795x4882	4795	4882	0.0175987	0.795136	0.056441	0	0	0.12921	0	0	0	0	0.00161492	SPADE
6591x4944	6591	4944	0.2444	0	0	0	0.225014	0.273912	0	0	0	0.256673	0	SPADE
6355x5771	6355	5771	0.42798	0	0	0	0.12635	0.302176	0	0	0	0.143494	0	SPADE
5271x3917	5271	3917	0.0212371	0.419574	0.280577	0	0	0.275885	0	0	0	0	0.00272642	SPADE
5270x3641	5270	3641	0.150806	0.309301	0.280992	0	0	0.25204	0	0	0	0	0.00686137	SPADE
5992x4740	5992	4740	0.22586	0.0240972	0.364142	0	0	0	0.3859	0	0	0	0	SPADE
5874x5222	5874	5222	0.0302923	0.0559737	0.459135	0	0	0	0.454599	0	0	0	0	SPADE
7670x5285	7670	5285	0.44969	0	0	0	0.0172454	0.335337	0	0	0	0.197728	0	SPADE
9350x6242	9350	6242	0.377525	0	0	0	0.0788791	0.299045	0	0	0	0.244551	0	SPADE
3605x6950	3605	6950	0.643603	0	0	0	0.0255951	0.133991	0	0	0	0.196811	0	SPADE
8504x4112	8504	4112	0.0538875	0.507334	0.158024	0	0	0.278154	0	0	0	0	0.00260014	SPADE
5868x3433	5868	3433	0.137365	0.0588542	0.438027	0	0	0	0.365754	0	0	0	0	SPADE
7907x4458	7907	4458	0.171587	0.0503921	0.493829	0	0	0	0.284192	0	0	0	0	SPADE
3605x6813	3605	6813	0.317525	0	0	0	0.166703	0.237248	0	0	0	0.278524	0	SPADE
8026x4389	8026	4389	0.0920007	0.363546	0.251114	0	0	0.289427	0	0	0	0	0.003911	SPADE
7786x4252	7786	4252	0.00153321	0.640491	0.118303	0	0	0.236102	0	0	0	0	0.00357129	SPADE
5522x7219	5522	7219	0.0318131	0.63487	0.100194	0	0	0.229552	0	0	0	0	0.00357017	SPADE
4686x7841	4686	7841	0.100567	0.427518	0.242956	0	0	0.226097	0	0	0	0	0.0028631	SPADE
4802x6809	4802	6809	0.0518645	0.61423	0.177122	0	0	0.154298	0	0	0	0	0.00248483	SPADE
8632x6245	8632	6245	0.0722618	0.327924	0.328665	0	0	0.267665	0	0	0	0	0.0034834	SPADE
4924x7427	4924	7427	0.0115717	0.544607	0.108836	0	0	0.331438	0	0	0	0	0.0035474	SPADE
9827x5690	9827	5690	0.518961	0	0	0	0.0562128	0.303053	0	0	0	0.121772	0	SPADE
7559x7831	7559	7831	0.0766338	0.46668	0.137231	0	0	0.317977	0	0	0	0	0.00147804	SPADE
4556x5020	4556	5020	0.0182112	0.446121	0.206701	0	0	0.325828	0	0	0	0	0.00313841	SPADE
6950x4874	6950	4874	0.399512	0	0	0	0.050404	0.397285	0	0	0	0.152798	0	SPADE
6241x7354	6241	7354	0.0219606	0.573938	0.184633	0	0	0.216359	0	0	0	0	0.00310964	SPADE
5042x7083	5042	7083	0.00433258	0.0777149	0.516845	0	0	0	0.401108	0	0	0	0	SPADE
7435x6524	7435	6524	0.261977	0.0270263	0.354806	0	0	0	0.356191	0	0	0	0	SPADE
5637x5911	5637	5911	0.322	0	0	0	0.203986	0.223617	0	0	0	0.250397	0	SPADE
4557x5158	4557	5158	0.0311854	0.553626	0.234436	0	0	0.175114	0	0	0	0	0.00563912	SPADE
7189x4736	7189	4736	0.362295	0	0	0	0.0136528	0.30313	0	0	0	0.320921	0	SPADE
8266x4526	8266	4526	0.0179956	0.453161	0.151506	0	0	0.371938	0	0	0	0	0.00540022	SPADE
7071x5218	7071	5218	0.455832	0	0	0	0.100653	0.228666	0	0	0	0.214849	0	SPADE
3845x7087	3845	7087	0.0441648	0.494919	0.217437	0	0	0.239871	0	0	0	0	0.00360823	SPADE
5404x7839	5404	7839	0.0529233	0.590557	0.0969223	0	0	0.257169	0	0	0	0	0.0024291	SPADE
8394x6658	8394	6658	0.0154586	0.351784	0.308564	0	0	0.3168	0	0	0	0	0.00739342	SPADE
5881x7149	5881	7149	0.106925	0.0585063	0.466184	0	0	0	0.368385	0	0	0	0	SPADE
8269x5351	8269	5351	0.0152238	0.0704603	0.528847	0	0	0	0.385469	0	0	0	0	SPADE
5278x5843	5278	5843	0.0920931	0.0537625	0.419821	0	0	0	0.434324	0	0	0	0	SPADE
8385x4181	8385	4181	0.0133228	0.385419	0.324876	0	0	0.269872	0	0	0	0	0.00651047	SPADE
8985x4523	8985	4523	0.0255572	0.388779	0.250712	0	0	0.332468	0	0	0	0	0.00248348	SPADE
5753x4878	5753	4878	0.0474774	0.0460793	0.50178	0	0	0	0.404663	0	0	0	0	SPADE
6841x7834	6841	7834	0.0828507	0.636415	0.0976315	0	0	0.180219	0	0	0	0	0.00288334	SPADE
5868x3571	5868	3571	0.0249086	0.74965	0.10828	0	0	0.113284	0	0	0	0	0.00387744	SPADE
4915x4813	4915	4813	0.0906784	0.556237	0.182271	0	0	0.168714	0	0	0	0	0.0021004	SPADE
7072x5355	7072	5355	0.378003	0	0	0	0.160865	0.216855	0	0	0	0.244277	0	SPADE
8271x5902	8271	5902	0.023378	0.0646606	0.653261	0	0	0	0.2587	0	0	0	0	SPADE
8745x4386	8745	4386	0.0304235	0.601223	0.204477	0	0	0.159611	0	0	0	0	0.00426624	SPADE
5885x8250	5885	8250	0.0692379	0.566561	0.183653	0	0	0.178421	0	0	0	0	0.00212717	SPADE
5405x7976	5405	7976	0.000149804	0.441934	0.303316	0	0	0.250075	0	0	0	0	0.00452486	SPADE
7675x6661	7675	6661	0.0539554	0.0753992	0.589011	0	0	0	0.281634	0	0	0	0	SPADE
8148x4870	8148	4870	0.215498	0.0419626	0.394703	0	0	0	0.347837	0	0	0	0	SPADE
3726x7294	3726	7294	0.34774	0	0	0	0.193925	0.252223	0	0	0	0.206112	0	SPADE
6114x5359	6114	5359	0.33931	0	0	0	0.0575462	0.31318	0	0	0	0.289964	0	SPADE
8037x7416	8037	7416	0.153256	0.350331	0.218675	0	0	0.270791	0	0	0	0	0.00694797	SPADE
4079x5435	4079	5435	0.00231965	0.427922	0.279825	0	0	0.286102	0	0	0	0	0.00383178	SPADE
4197x4953	4197	4953	0.0528234	0.402918	0.161262	0	0	0.38158	0	0	0	0	0.00141629	SPADE
5395x5086	5395	5086	0.122792	0.0574839	0.508987	0	0	0	0.310737	0	0	0	0	SPADE
4916x5225	4916	5225	0.0289607	0.0917193	0.709645	0	0	0	0.169675	0	0	0	0	SPADE
5395x5224	5395	5224	0.0900907	0.0459684	0.680502	0	0	0	0.183439	0	0	0	0	SPADE
4682x6878	4682	6878	0.00322645	0.358444	0.312559	0	0	0.316938	0	0	0	0	0.00883221	SPADE
7906x4320	7906	4320	0.0197024	0.560546	0.223484	0	0	0.191835	0	0	0	0	0.0044329	SPADE
5644x7838	5644	7838	0.0229575	0.451358	0.0627349	0	0	0.461487	0	0	0	0	0.00146321	SPADE
5159x6326	5159	6326	0.0747411	0.0528832	0.589056	0	0	0	0.28332	0	0	0	0	SPADE
6951x5149	6951	5149	0.483892	0	0	0	0.186226	0.147141	0	0	0	0.18274	0	SPADE
7557x7143	7557	7143	0.0392684	0.527564	0.219435	0	0	0.208705	0	0	0	0	0.00502753	SPADE
6826x3430	6826	3430	0.00767405	0.381943	0.302135	0	0	0.301084	0	0	0	0	0.00716428	SPADE
5157x5637	5157	5637	0.118536	0.0508245	0.598629	0	0	0	0.232011	0	0	0	0	SPADE
3959x5366	3959	5366	0.0768386	0.528632	0.136353	0	0	0.254867	0	0	0	0	0.00331071	SPADE
4798x5708	4798	5708	0.0311359	0.0503012	0.535013	0	0	0	0.383549	0	0	0	0	SPADE
8272x6039	8272	6039	0.0262562	0.0730936	0.563324	0	0	0	0.337326	0	0	0	0	SPADE
8026x4251	8026	4251	0.0943429	0.473017	0.233694	0	0	0.196568	0	0	0	0	0.002378	SPADE
4076x4747	4076	4747	0.0227389	0.46544	0.128113	0	0	0.379295	0	0	0	0	0.00441255	SPADE
6113x5084	6113	5084	0.404383	0	0	0	0.147104	0.198516	0	0	0	0.249997	0	SPADE
6945x3360	6945	3360	0.161682	0.305896	0.24445	0	0	0.284411	0	0	0	0	0.00356176	SPADE
8629x5419	8629	5419	0.1651	0.0438759	0.429501	0	0	0	0.361523	0	0	0	0	SPADE
7189x4598	7189	4598	0.131418	0.0789091	0.572327	0	0	0	0.217346	0	0	0	0	SPADE
7668x4596	7668	4596	1.68050316769536e-10	0.108098	0.72227	0	0	0	0.169632	0	0	0	0	SPADE
6717x6664	6717	6664	0.0141514	0.0689944	0.780494	0	0	0	0.136361	0	0	0	0	SPADE
4914x4537	4914	4537	0.029787	0.639484	0.120934	0	0	0.207343	0	0	0	0	0.00245216	SPADE
6473x5289	6473	5289	0.84305	0	0	0	0.046952	0.0485438	0	0	0	0.0614541	0	SPADE
4685x7566	4685	7566	0.106901	0.36089	0.22938	0	0	0.295222	0	0	0	0	0.00760749	SPADE
5034x4606	5034	4606	0.0396223	0.422915	0.206618	0	0	0.326024	0	0	0	0	0.00482109	SPADE
5636x5498	5636	5498	0.456621	0	0	0	0.078252	0.315208	0	0	0	0.149918	0	SPADE
6835x6182	6835	6182	0.604753	0	0	0	0.0908692	0.145117	0	0	0	0.159261	0	SPADE
4800x6258	4800	6258	0.103818	0.0559267	0.445473	0	0	0	0.394783	0	0	0	0	SPADE
8384x4043	8384	4043	0.0748568	0.684959	0.0937958	0	0	0.141857	0	0	0	0	0.00453181	SPADE
4441x6190	4441	6190	0.114415	0.471053	0.164275	0	0	0.249089	0	0	0	0	0.00116816	SPADE
4673x4125	4673	4125	0.0754621	0.579222	0.149649	0	0	0.193688	0	0	0	0	0.00197889	SPADE
6590x4531	6590	4531	0.0311126	0.0462941	0.453431	0	0	0	0.469162	0	0	0	0	SPADE
8024x3701	8024	3701	0.0289536	0.727714	0.080796	0	0	0.160989	0	0	0	0	0.0015471	SPADE
8749x5487	8749	5487	0.0520196	0.57339	0.10538	0	0	0.267296	0	0	0	0	0.00191469	SPADE
5285x8045	5285	8045	0.073423	0.656367	0.123701	0	0	0.143443	0	0	0	0	0.00306574	SPADE
5870x3983	5870	3983	0.0534307	0.584254	0.125764	0	0	0.235635	0	0	0	0	0.000916198	SPADE
8627x4868	8627	4868	0.026814	0.494261	0.128391	0	0	0.34942	0	0	0	0	0.00111292	SPADE
9348x5829	9348	5829	0.250496	0	0	0	0.245228	0.190809	0	0	0	0.313467	0	SPADE
8387x4869	8387	4869	5.30042047496183e-10	0.104947	0.816129	0	0	0	0.0789237	0	0	0	0	SPADE
4801x6671	4801	6671	0.143424	0.285713	0.293782	0	0	0.272163	0	0	0	0	0.00491787	SPADE
5877x6048	5877	6048	0.51623	0	0	0	0.120595	0.228068	0	0	0	0.135107	0	SPADE
4796x5157	4796	5157	0.034823	0.625297	0.172049	0	0	0.165254	0	0	0	0	0.00257666	SPADE
8390x5557	8390	5557	0.126592	0.0679207	0.562878	0	0	0	0.242609	0	0	0	0	SPADE
4198x5366	4198	5366	0.0378891	0.715946	0.0598373	0	0	0.184923	0	0	0	0	0.00140426	SPADE
5155x5087	5155	5087	0.0452028	0.0669941	0.453201	0	0	0	0.434603	0	0	0	0	SPADE
4674x4538	4674	4538	0.0608583	0.435788	0.182772	0	0	0.317496	0	0	0	0	0.00308558	SPADE
4320x5984	4320	5984	0.175863	0.331389	0.22515	0	0	0.264034	0	0	0	0	0.00356449	SPADE
5150x3573	5150	3573	0.0706993	0.456193	0.212461	0	0	0.255526	0	0	0	0	0.00512047	SPADE
3843x6399	3843	6399	0.101771	0.395362	0.208431	0	0	0.291417	0	0	0	0	0.00301811	SPADE
6358x6734	6358	6734	0.0562059	0.0705634	0.586188	0	0	0	0.287043	0	0	0	0	SPADE
3723x6468	3723	6468	0.0212397	0.70424	0.0736534	0	0	0.199463	0	0	0	0	0.00140398	SPADE
4077x4884	4077	4884	0.00828039	0.509375	0.128416	0	0	0.349664	0	0	0	0	0.00426507	SPADE
7794x6316	7794	6316	0.0213244	0.0681985	0.602718	0	0	0	0.307759	0	0	0	0	SPADE
5162x7014	5162	7014	0.0310562	0.532024	0.0995425	0	0	0.334158	0	0	0	0	0.00321983	SPADE
6718x6802	6718	6802	0.110604	0.0509975	0.594265	0	0	0	0.244133	0	0	0	0	SPADE
7073x5631	7073	5631	0.652081	0	0	0	0.0336959	0.264129	0	0	0	0.0500945	0	SPADE
7190x4873	7190	4873	0.665797	0	0	0	0.0737919	0.153083	0	0	0	0.107328	0	SPADE
4564x7360	4564	7360	5.1432645123712e-05	0.415386	0.301935	0	0	0.276455	0	0	0	0	0.00617216	SPADE
8505x4387	8505	4387	0.076251	0.492441	0.137435	0	0	0.293139	0	0	0	0	0.000734256	SPADE
6599x7009	6599	7009	1.3490892299498e-09	0.0577602	0.506155	0	0	0	0.436085	0	0	0	0	SPADE
5990x4052	5990	4052	0.0678567	0.39091	0.197056	0	0	0.34028	0	0	0	0	0.00389807	SPADE
5878x6461	5878	6461	0.0836199	0.0738359	0.525901	0	0	0	0.316644	0	0	0	0	SPADE
6961x7764	6961	7764	0.0049393	0.820007	0.0429991	0	0	0.130723	0	0	0	0	0.00133078	SPADE
9349x5967	9349	5967	0.455965	0	0	0	0.0710311	0.211377	0	0	0	0.261627	0	SPADE
7798x7555	7798	7555	0.0278134	0.494092	0.260946	0	0	0.210838	0	0	0	0	0.00631077	SPADE
4678x5502	4678	5502	0.0229627	0.797132	0.0789328	0	0	0.0980038	0	0	0	0	0.00296883	SPADE
4554x4332	4554	4332	0.00102928	0.452925	0.194127	0	0	0.3478	0	0	0	0	0.00411849	SPADE
6483x8041	6483	8041	0.0320162	0.52448	0.203753	0	0	0.235201	0	0	0	0	0.00455019	SPADE
5514x5017	5514	5017	6.85438793724786e-08	0.090059	0.655705	0	0	0	0.254236	0	0	0	0	SPADE
7904x3770	7904	3770	0.0700393	0.458479	0.221536	0	0	0.244959	0	0	0	0	0.00498749	SPADE
6716x6389	6716	6389	0.284295	0	0	0	0.0644603	0.28374	0	0	0	0.367505	0	SPADE
7077x6732	7077	6732	0.0156652	0.066073	0.437004	0	0	0	0.481258	0	0	0	0	SPADE
6468x3775	6468	3775	0.0794885	0.348517	0.299224	0	0	0.267545	0	0	0	0	0.00522484	SPADE
8871x6244	8871	6244	0.03	0.37839	0.282981	0	0	0.305652	0	0	0	0	0.00297736	SPADE
4558x5571	4558	5571	0.0602108	0.444075	0.235551	0	0	0.253297	0	0	0	0	0.00686582	SPADE
4441x6328	4441	6328	0.0409059	0.760313	0.0626372	0	0	0.134013	0	0	0	0	0.00213051	SPADE
4085x7224	4085	7224	0.12781	0.375974	0.265893	0	0	0.224406	0	0	0	0	0.00591732	SPADE
5041x6670	5041	6670	0.0474711	0.545835	0.106325	0	0	0.298449	0	0	0	0	0.00191971	SPADE
4920x6326	4920	6326	0.0104036	0.0646421	0.684406	0	0	0	0.240548	0	0	0	0	SPADE
8152x6109	8152	6109	0.0233314	0.109001	0.720084	0	0	0	0.147584	0	0	0	0	SPADE
5881x7286	5881	7286	0.123893	0.484288	0.16854	0	0	0.220692	0	0	0	0	0.00258709	SPADE
4322x6535	4322	6535	0.109247	0.0560474	0.512816	0	0	0	0.321889	0	0	0	0	SPADE
9226x5073	9226	5073	0.0842565	0.420172	0.254666	0	0	0.237424	0	0	0	0	0.00348035	SPADE
7785x3839	7785	3839	0.0634041	0.601789	0.135916	0	0	0.197277	0	0	0	0	0.00161382	SPADE
7437x6937	7437	6937	0.0535474	0.0609182	0.608665	0	0	0	0.276869	0	0	0	0	SPADE
6717x6527	6717	6527	0.656526	0	0	0	0.0518384	0.167131	0	0	0	0.124505	0	SPADE
7310x4942	7310	4942	0.369928	0	0	0	0.118784	0.267429	0	0	0	0.243859	0	SPADE
7547x4390	7547	4390	0.109522	0.0830878	0.562414	0	0	0	0.244976	0	0	0	0	SPADE
4320x5847	4320	5847	0.00572154	0.588332	0.035095	0	0	0.369161	0	0	0	0	0.00169113	SPADE
6586x3293	6586	3293	0.0401658	0.502777	0.190623	0	0	0.262825	0	0	0	0	0.00360973	SPADE
6834x5769	6834	5769	0.695683	0	0	0	0.0469633	0.216456	0	0	0	0.0408984	0	SPADE
6363x7973	6363	7973	0.00162601	0.0660096	0.813973	0	0	0	0.118391	0	0	0	0	SPADE
5155x4949	5155	4949	0.134968	0.406158	0.209503	0	0	0.244552	0	0	0	0	0.00481917	SPADE
3720x5643	3720	5643	0.110657	0.412558	0.207246	0	0	0.266157	0	0	0	0	0.00338158	SPADE
6959x7214	6959	7214	0.189582	0.303285	0.245286	0	0	0.259375	0	0	0	0	0.00247189	SPADE
7556x6730	7556	6730	0.0523822	0.0932617	0.719392	0	0	0	0.134964	0	0	0	0	SPADE
6721x7765	6721	7765	0.0514563	0.416045	0.252696	0	0	0.27387	0	0	0	0	0.00593184	SPADE
7796x7004	7796	7004	0.0305797	0.630949	0.115749	0	0	0.220187	0	0	0	0	0.00253482	SPADE
5164x7702	5164	7702	0.0538389	0.812567	0.0425366	0	0	0.0891248	0	0	0	0	0.00193263	SPADE
7197x6938	7197	6938	0.0328004	0.103218	0.733588	0	0	0	0.130393	0	0	0	0	SPADE
5999x6667	5999	6667	0.232602	0.0450127	0.380362	0	0	0	0.342023	0	0	0	0	SPADE
5884x7975	5884	7975	0.0355376	0.0923093	0.77645	0	0	0	0.0957027	0	0	0	0	SPADE
5869x3708	5869	3708	6.9420701201683e-11	0.437997	0.211257	0	0	0.34587	0	0	0	0	0.00487595	SPADE
4921x6739	4921	6739	0.0515817	0.462887	0.104661	0	0	0.37834	0	0	0	0	0.00253086	SPADE
7186x3635	7186	3635	0.0700184	0.348527	0.303941	0	0	0.273901	0	0	0	0	0.00361279	SPADE
6481x7628	6481	7628	0.0432211	0.428776	0.176989	0	0	0.347005	0	0	0	0	0.00400855	SPADE
6243x8042	6243	8042	0.100258	0.424363	0.197258	0	0	0.276792	0	0	0	0	0.00133035	SPADE
4925x7840	4925	7840	6.46965361315105e-11	0.102316	0.720919	0	0	0	0.176766	0	0	0	0	SPADE
5757x6117	5757	6117	0.409725	0	0	0	0.0896973	0.266442	0	0	0	0.234135	0	SPADE
4918x5776	4918	5776	0.0735941	0.0733912	0.482307	0	0	0	0.370708	0	0	0	0	SPADE
4919x5914	4919	5914	0.0656721	0.0732264	0.391339	0	0	0	0.469763	0	0	0	0	SPADE
8870x5831	8870	5831	0.136162	0.326739	0.285	0	0	0.248475	0	0	0	0	0.00362368	SPADE
3601x5712	3601	5712	0.0641079	0.571345	0.122093	0	0	0.23854	0	0	0	0	0.00391408	SPADE
5165x7977	5165	7977	0.0141251	0.68178	0.0443596	0	0	0.258736	0	0	0	0	0.000999796	SPADE
5281x6944	5281	6944	0.0949431	0.559244	0.170378	0	0	0.170956	0	0	0	0	0.00447852	SPADE
8993x6863	8993	6863	0.166041	0.298997	0.268331	0	0	0.260574	0	0	0	0	0.00605681	SPADE
8985x4661	8985	4661	0.0286073	0.573456	0.0921613	0	0	0.305098	0	0	0	0	0.000677581	SPADE
8988x5486	8988	5486	0.123787	0.476995	0.203605	0	0	0.189387	0	0	0	0	0.00622708	SPADE
5033x4468	5033	4468	0.165266	0.440745	0.201322	0	0	0.18806	0	0	0	0	0.0046074	SPADE
5524x7769	5524	7769	0.0621888	0.438462	0.107085	0	0	0.390902	0	0	0	0	0.00136299	SPADE
6595x5908	6595	5908	0.311924	0	0	0	0.225412	0.184609	0	0	0	0.278054	0	SPADE
6002x7492	6002	7492	0.015866	0.51219	0.129738	0	0	0.341132	0	0	0	0	0.00107399	SPADE
6109x3845	6109	3845	0.120899	0.375862	0.195223	0	0	0.304271	0	0	0	0	0.00374441	SPADE
7672x5697	7672	5697	0.309218	0	0	0	0.0531997	0.254627	0	0	0	0.382956	0	SPADE
8029x5214	8029	5214	0.116459	0.0719583	0.529783	0	0	0	0.2818	0	0	0	0	SPADE
6712x5150	6712	5150	0.529897	0	0	0	0.0427728	0.178185	0	0	0	0.249145	0	SPADE
6469x4050	6469	4050	0.624163	0	0	0	0.0511176	0.252174	0	0	0	0.0725456	0	SPADE
4683x7015	4683	7015	0.121124	0.436206	0.178191	0	0	0.259907	0	0	0	0	0.00457258	SPADE
7666x4184	7666	4184	0.0986826	0.553891	0.134648	0	0	0.212012	0	0	0	0	0.000767229	SPADE
4436x4952	4436	4952	0.035616	0.632943	0.160349	0	0	0.167869	0	0	0	0	0.0032227	SPADE
4435x4677	4435	4677	0.0759441	0.532492	0.154599	0	0	0.233348	0	0	0	0	0.00361656	SPADE
8746x4661	8746	4661	0.00597473	0.654721	0.153038	0	0	0.183789	0	0	0	0	0.00247785	SPADE
4792x4056	4792	4056	0.0609606	0.574611	0.183911	0	0	0.1782	0	0	0	0	0.0023172	SPADE
6828x4255	6828	4255	0.0986862	0.0807011	0.605942	0	0	0	0.214671	0	0	0	0	SPADE
5629x3571	5629	3571	0.0521963	0.515999	0.0993065	0	0	0.329651	0	0	0	0	0.002847	SPADE
8276x7416	8276	7416	0.153715	0.378412	0.234259	0	0	0.230636	0	0	0	0	0.00297719	SPADE
4677x5364	4677	5364	0.0505881	0.38667	0.19616	0	0	0.364622	0	0	0	0	0.00196009	SPADE
5632x4397	5632	4397	0.130201	0.0397057	0.422377	0	0	0	0.407716	0	0	0	0	SPADE
3962x6330	3962	6330	0.110817	0.53971	0.132722	0	0	0.214509	0	0	0	0	0.00224169	SPADE
5882x7424	5882	7424	0.0985596	0.411257	0.168945	0	0	0.318885	0	0	0	0	0.00235384	SPADE
5282x7082	5282	7082	0.13418	0.351569	0.271631	0	0	0.238169	0	0	0	0	0.00445102	SPADE
4563x6809	4563	6809	0.0338747	0.820795	0.0680753	0	0	0.074721	0	0	0	0	0.00253416	SPADE
7549x4803	7549	4803	0.629498	0	0	0	0.122987	0.127023	0	0	0	0.120492	0	SPADE
6220x1436	6220	1436	0.711166	0	0	0	0.0578093	0.0884206	0	0	0	0.142604	0	SPADE
7194x6112	7194	6112	0.494494	0	0	0	0.128609	0.158964	0	0	0	0.217933	0	SPADE
3606x7226	3606	7226	0.718303	0	0	0	0.0470841	0.188548	0	0	0	0.0460649	0	SPADE
6477x6390	6477	6390	0.779183	0	0	0	0.0430019	0.119833	0	0	0	0.0579817	0	SPADE
7911x5559	7911	5559	0.47744	0	0	0	0.109755	0.175348	0	0	0	0.237457	0	SPADE
3482x6056	3482	6056	0.0324854	0.68994	0.147293	0	0	0.127412	0	0	0	0	0.00286981	SPADE
7317x6869	7317	6869	0.204111	0.0320201	0.463006	0	0	0	0.300863	0	0	0	0	SPADE
6590x4394	6590	4394	0.123365	0.0622736	0.557543	0	0	0	0.256819	0	0	0	0	SPADE
7067x3979	7067	3979	0.0283504	0.395816	0.191694	0	0	0.3794	0	0	0	0	0.00473927	SPADE
4799x5845	4799	5845	0.0323366	0.0550867	0.537569	0	0	0	0.375008	0	0	0	0	SPADE
9231x6449	9231	6449	0.529245	0	0	0	0.0183212	0.233806	0	0	0	0.218628	0	SPADE
3722x6055	3722	6055	0.0448264	0.422362	0.169851	0	0	0.36135	0	0	0	0	0.00161046	SPADE
6230x4189	6230	4189	0.0835221	0.350954	0.27336	0	0	0.288253	0	0	0	0	0.00391053	SPADE
6118x6460	6118	6460	0.101567	0.0476294	0.442418	0	0	0	0.408386	0	0	0	0	SPADE
7319x7419	7319	7419	0.0938221	0.346539	0.277593	0	0	0.275268	0	0	0	0	0.00677775	SPADE
6482x7766	6482	7766	0.136408	0.0509402	0.454339	0	0	0	0.358312	0	0	0	0	SPADE
7910x5421	7910	5421	0.281197	0	0	0	0.165623	0.280885	0	0	0	0.272296	0	SPADE
8990x6174	8990	6174	0.0649297	0.445634	0.234771	0	0	0.252524	0	0	0	0	0.00214104	SPADE
8751x6038	8751	6038	0.0416904	0.787416	0.0499798	0	0	0.119975	0	0	0	0	0.000938816	SPADE
5636x5773	5636	5773	0.408007	0	0	0	0.140468	0.193564	0	0	0	0.257962	0	SPADE
8510x5763	8510	5763	0.145312	0.0620004	0.556381	0	0	0	0.236307	0	0	0	0	SPADE
5749x3640	5749	3640	0.0826373	0.444364	0.196419	0	0	0.273084	0	0	0	0	0.00349604	SPADE
3482x5919	3482	5919	0.136733	0.501542	0.168856	0	0	0.188979	0	0	0	0	0.00389028	SPADE
8513x6727	8513	6727	0.0588654	0.563983	0.120962	0	0	0.253682	0	0	0	0	0.00250777	SPADE
5518x6256	5518	6256	0.0619098	0.0658766	0.460457	0	0	0	0.411756	0	0	0	0	SPADE
4553x4057	4553	4057	0.0190233	0.584204	0.154012	0	0	0.239172	0	0	0	0	0.00358922	SPADE
7076x6594	7076	6594	0.0786742	0.0727714	0.679551	0	0	0	0.169003	0	0	0	0	SPADE
3726x7156	3726	7156	0.2866	0	0	0	0.266336	0.220379	0	0	0	0.226685	0	SPADE
8987x5073	8987	5073	0.0825248	0.426729	0.242338	0	0	0.24356	0	0	0	0	0.00484786	SPADE
6353x5220	6353	5220	0.508391	0	0	0	0.107703	0.232442	0	0	0	0.151464	0	SPADE
5755x5429	5755	5429	0.743567	0	0	0	0.0581459	0.104176	0	0	0	0.0941115	0	SPADE
4442x6466	4442	6466	0.0323493	0.447036	0.273954	0	0	0.241174	0	0	0	0	0.00548596	SPADE
7667x4459	7667	4459	0.00392768	0.0671454	0.707615	0	0	0	0.221312	0	0	0	0	SPADE
7190x5011	7190	5011	0.46979	0	0	0	0.0187453	0.206884	0	0	0	0.30458	0	SPADE
8274x6865	8274	6865	0.043193	0.405931	0.184109	0	0	0.360766	0	0	0	0	0.00600154	SPADE
6720x7352	6720	7352	0.0143583	0.4356	0.195252	0	0	0.352136	0	0	0	0	0.0026536	SPADE
9228x5486	9228	5486	0.0477728	0.484509	0.108432	0	0	0.356807	0	0	0	0	0.00247996	SPADE
9353x7068	9353	7068	0.532825	0	0	0	0.137054	0.141511	0	0	0	0.18861	0	SPADE
7315x6318	7315	6318	0.394756	0	0	0	0.0491795	0.241556	0	0	0	0.314509	0	SPADE
7075x6319	7075	6319	0.293922	0	0	0	0.0856421	0.302446	0	0	0	0.317991	0	SPADE
3838x5023	3838	5023	0.078075	0.576068	0.191905	0	0	0.149775	0	0	0	0	0.00417781	SPADE
8157x7485	8157	7485	0.0173008	0.40584	0.268493	0	0	0.303556	0	0	0	0	0.00480996	SPADE
5635x5223	5635	5223	0.0184815	0.0943351	0.646603	0	0	0	0.24058	0	0	0	0	SPADE
5162x7151	5162	7151	0.124477	0.325292	0.268602	0	0	0.275983	0	0	0	0	0.00564659	SPADE
5269x3504	5269	3504	0.690745	0	0	0	0.0825751	0.139568	0	0	0	0.0871114	0	SPADE
4562x6672	4562	6672	0.0182054	0.520896	0.230987	0	0	0.226796	0	0	0	0	0.00311561	SPADE
6242x7629	6242	7629	0.0116629	0.601115	0.173533	0	0	0.210021	0	0	0	0	0.00366866	SPADE
3603x6262	3603	6262	0.0598342	0.400585	0.191482	0	0	0.343208	0	0	0	0	0.00489086	SPADE
8150x5558	8150	5558	0.00442473	0.0986525	0.669619	0	0	0	0.227304	0	0	0	0	SPADE
7440x7900	7440	7900	0.0961493	0.528129	0.160079	0	0	0.212109	0	0	0	0	0.00353347	SPADE
4564x7222	4564	7222	0.112997	0.447957	0.215599	0	0	0.217831	0	0	0	0	0.00561471	SPADE
8868x5280	8868	5280	0.0868615	0.407568	0.258037	0	0	0.244144	0	0	0	0	0.00338836	SPADE
8865x4592	8865	4592	0.0264851	0.434463	0.284512	0	0	0.247397	0	0	0	0	0.0071422	SPADE
6360x7147	6360	7147	0.106574	0.0652261	0.401297	0	0	0	0.426903	0	0	0	0	SPADE
5392x4260	5392	4260	0.038306	0.54463	0.158251	0	0	0.256782	0	0	0	0	0.002031	SPADE
9468x5760	9468	5760	0.372778	0	0	0	0.051926	0.302156	0	0	0	0.27314	0	SPADE
6952x5425	6952	5425	0.381318	0	0	0	0.157	0.2326	0	0	0	0.229082	0	SPADE
5032x4193	5032	4193	0.143922	0.434368	0.212141	0	0	0.207223	0	0	0	0	0.00234612	SPADE
3964x6880	3964	6880	0.0544827	0.70745	0.0797247	0	0	0.156717	0	0	0	0	0.00162479	SPADE
4805x7772	4805	7772	0.132549	0.356364	0.229208	0	0	0.275835	0	0	0	0	0.00604274	SPADE
6244x8180	6244	8180	0.038121	0.464227	0.0582633	0	0	0.437276	0	0	0	0	0.00211275	SPADE
4673x4263	4673	4263	0.0212991	0.709768	0.124585	0	0	0.139441	0	0	0	0	0.00490684	SPADE
4679x5914	4679	5914	0.239614	0.0417024	0.352924	0	0	0	0.365759	0	0	0	0	SPADE
8513x6451	8513	6451	0.0682604	0.416224	0.251397	0	0	0.25734	0	0	0	0	0.00677896	SPADE
3957x4816	3957	4816	0.0808236	0.513295	0.117589	0	0	0.286445	0	0	0	0	0.00184723	SPADE
8269x5214	8269	5214	0.0308345	0.0427512	0.484178	0	0	0	0.442236	0	0	0	0	SPADE
5044x7633	5044	7633	0.018476	0.532858	0.214445	0	0	0.230816	0	0	0	0	0.00340477	SPADE
6837x6595	6837	6595	0.753253	0	0	0	0.0323813	0.152205	0	0	0	0.0621613	0	SPADE
5160x6601	5160	6601	0.108538	0.0736817	0.628017	0	0	0	0.189763	0	0	0	0	SPADE
6227x3363	6227	3363	0.0205191	0.591315	0.127765	0	0	0.256172	0	0	0	0	0.00422931	SPADE
6352x4945	6352	4945	0.466457	0	0	0	0.118733	0.270734	0	0	0	0.144075	0	SPADE
7312x5630	7312	5630	0.518921	0	0	0	0.0671861	0.386442	0	0	0	0.027451	0	SPADE
8385x4319	8385	4319	0.0233846	0.589192	0.104321	0	0	0.279832	0	0	0	0	0.00326991	SPADE
6837x6733	6837	6733	0.148044	0.0529058	0.463902	0	0	0	0.335148	0	0	0	0	SPADE
6599x7146	6599	7146	0.0709378	0.0712558	0.645608	0	0	0	0.212199	0	0	0	0	SPADE
5643x7700	5643	7700	0.0180232	0.717706	0.0616272	0	0	0.200594	0	0	0	0	0.00205012	SPADE
8024x3838	8024	3838	0.011957	0.38181	0.259872	0	0	0.341261	0	0	0	0	0.005099	SPADE
6720x7490	6720	7490	0.0167301	0.536119	0.242043	0	0	0.201113	0	0	0	0	0.0039944	SPADE
8392x6245	8392	6245	0.0889403	0.54659	0.178172	0	0	0.182114	0	0	0	0	0.00418362	SPADE
5638x6324	5638	6324	0.0143661	0.0716043	0.681678	0	0	0	0.232352	0	0	0	0	SPADE
4199x5641	4199	5641	0.0361433	0.39994	0.195131	0	0	0.36543	0	0	0	0	0.00335497	SPADE
7198x7213	7198	7213	0.0451379	0.383375	0.211803	0	0	0.356629	0	0	0	0	0.00305549	SPADE
3719x5367	3719	5367	0.105282	0.473394	0.187846	0	0	0.229375	0	0	0	0	0.0041029	SPADE
5995x5566	5995	5566	0.754134	0	0	0	0.0474601	0.0760471	0	0	0	0.122359	0	SPADE
5640x6874	5640	6874	0.0831453	0.0714194	0.560636	0	0	0	0.284799	0	0	0	0	SPADE
6595x6045	6595	6045	0.552745	0	0	0	0.0457347	0.234856	0	0	0	0.166664	0	SPADE
5279x6394	5279	6394	3.10967865114875e-10	0.11589	0.808418	0	0	0	0.0756921	0	0	0	0	SPADE
5641x7150	5641	7150	0.0635621	0.514976	0.105614	0	0	0.313518	0	0	0	0	0.00232946	SPADE
5634x4948	5634	4948	0.0798097	0.0892795	0.471109	0	0	0	0.359802	0	0	0	0	SPADE
7673x5973	7673	5973	0.365044	0	0	0	0.0487747	0.245432	0	0	0	0.340749	0	SPADE
9105x4729	9105	4729	0.0348737	0.529754	0.157169	0	0	0.273251	0	0	0	0	0.00495273	SPADE
6719x7077	6719	7077	0.0325499	0.413182	0.193441	0	0	0.357865	0	0	0	0	0.00296228	SPADE
7679x7762	7679	7762	0.0819735	0.378288	0.268113	0	0	0.269927	0	0	0	0	0.00169873	SPADE
6829x4393	6829	4393	0.0162447	0.0746041	0.510739	0	0	0	0.398413	0	0	0	0	SPADE
7068x4392	7068	4392	0.050733	0.0550927	0.434682	0	0	0	0.459492	0	0	0	0	SPADE
6594x5632	6594	5632	0.349685	0	0	0	0.0879874	0.239278	0	0	0	0.323049	0	SPADE
7547x4253	7547	4253	0.124726	0.336401	0.215206	0	0	0.321183	0	0	0	0	0.00248493	SPADE
6480x7216	6480	7216	0.121628	0.515055	0.194551	0	0	0.16487	0	0	0	0	0.00389596	SPADE
7078x7145	7078	7145	0.0470909	0.0991367	0.630879	0	0	0	0.222894	0	0	0	0	SPADE
7313x5905	7313	5905	0.65836	0	0	0	0.0484915	0.242515	0	0	0	0.0506332	0	SPADE
8389x5282	8389	5282	0.202208	0.0450456	0.38112	0	0	0	0.371626	0	0	0	0	SPADE
8146x4457	8146	4457	0.00719876	0.101097	0.75294	0	0	0	0.138764	0	0	0	0	SPADE
5398x6187	5398	6187	0.00882771	0.062794	0.720815	0	0	0	0.207563	0	0	0	0	SPADE
7665x3771	7665	3771	0.0773656	0.328456	0.283196	0	0	0.305014	0	0	0	0	0.00596942	SPADE
9108x5555	9108	5555	0.080353	0.50984	0.148135	0	0	0.260106	0	0	0	0	0.00156574	SPADE
5163x7427	5163	7427	0.142867	0.34424	0.23284	0	0	0.275885	0	0	0	0	0.00416731	SPADE
8266x4388	8266	4388	0.00330711	0.366806	0.30932	0	0	0.313552	0	0	0	0	0.00701446	SPADE
9106x5004	9106	5004	0.046247	0.549406	0.135567	0	0	0.266697	0	0	0	0	0.00208338	SPADE
7317x7006	7317	7006	0.0339774	0.0565962	0.446101	0	0	0	0.463326	0	0	0	0	SPADE
6954x5975	6954	5975	0.520961	0	0	0	0.121332	0.199847	0	0	0	0.15786	0	SPADE
5879x6736	5879	6736	0.0234481	0.0791671	0.451473	0	0	0	0.445912	0	0	0	0	SPADE
6708x4049	6708	4049	0.0546538	0.433707	0.179203	0	0	0.328668	0	0	0	0	0.00376768	SPADE
7305x3428	7305	3428	0.539798	0	0	0	0.071685	0.176838	0	0	0	0.211679	0	SPADE
3604x6675	3604	6675	0.361345	0	0	0	0.0950822	0.298881	0	0	0	0.244692	0	SPADE
8276x7278	8276	7278	0.0421065	0.470385	0.194899	0	0	0.287433	0	0	0	0	0.00517601	SPADE
4914x4675	4914	4675	0.00710185	0.558731	0.113404	0	0	0.318781	0	0	0	0	0.00198144	SPADE
5160x6463	5160	6463	0.14993	0.0388714	0.431175	0	0	0	0.380023	0	0	0	0	SPADE
5764x7906	5764	7906	0.0577144	0.514392	0.137184	0	0	0.288066	0	0	0	0	0.0026431	SPADE
6722x8040	6722	8040	0.0283266	0.327374	0.326737	0	0	0.305857	0	0	0	0	0.0117052	SPADE
6347x3431	6347	3431	0.0556415	0.514787	0.236577	0	0	0.190134	0	0	0	0	0.0028605	SPADE
8753x6726	8753	6726	0.0277065	0.571984	0.187784	0	0	0.209643	0	0	0	0	0.00288241	SPADE
3963x6605	3963	6605	0.0887931	0.556026	0.180777	0	0	0.171478	0	0	0	0	0.00292593	SPADE
7066x3566	7066	3566	0.0901066	0.564209	0.148327	0	0	0.191831	0	0	0	0	0.00552687	SPADE
6004x8181	6004	8181	0.0989372	0.0591644	0.405894	0	0	0	0.436004	0	0	0	0	SPADE
6229x4051	6229	4051	0.0332207	0.381323	0.228256	0	0	0.353726	0	0	0	0	0.0034742	SPADE
7677x7211	7677	7211	0.0730022	0.495122	0.22238	0	0	0.204267	0	0	0	0	0.00522857	SPADE
6348x3844	6348	3844	0.0813094	0.517503	0.137858	0	0	0.259162	0	0	0	0	0.00416816	SPADE
4554x4470	4554	4470	0.0563699	0.42086	0.174381	0	0	0.345651	0	0	0	0	0.00273842	SPADE
3966x7431	3966	7431	0.0341249	0.493931	0.127671	0	0	0.340715	0	0	0	0	0.00355781	SPADE
6826x3567	6826	3567	0.0592618	0.42736	0.251713	0	0	0.252774	0	0	0	0	0.0088919	SPADE
9468x5898	9468	5898	0.299937	0	0	0	0.212201	0.224776	0	0	0	0.263085	0	SPADE
6233x5152	6233	5152	0.464537	0	0	0	0.0309543	0.313472	0	0	0	0.191036	0	SPADE
3599x5299	3599	5299	0.0353633	0.63114	0.10994	0	0	0.222541	0	0	0	0	0.00101532	SPADE
5988x3639	5988	3639	0.0244906	0.521643	0.181314	0	0	0.269744	0	0	0	0	0.00280785	SPADE
5389x3572	5389	3572	0.00103121	0.419571	0.180263	0	0	0.395944	0	0	0	0	0.00319071	SPADE
8513x6589	8513	6589	0.0268715	0.414486	0.179945	0	0	0.372994	0	0	0	0	0.00570417	SPADE
7427x4322	7427	4322	0.150334	0.0683052	0.541177	0	0	0	0.240185	0	0	0	0	SPADE
7187x4048	7187	4048	0.100613	0.346016	0.287697	0	0	0.261292	0	0	0	0	0.00438254	SPADE
3722x6193	3722	6193	0.0682091	0.390022	0.215577	0	0	0.323732	0	0	0	0	0.00246018	SPADE
5036x5156	5036	5156	0.023849	0.543351	0.138352	0	0	0.290446	0	0	0	0	0.00400209	SPADE
7797x7142	7797	7142	0.0430875	0.445684	0.186295	0	0	0.322426	0	0	0	0	0.0025075	SPADE
6830x4806	6830	4806	0.461759	0	0	0	0.0838529	0.373903	0	0	0	0.0804849	0	SPADE
9228x5623	9228	5623	0.0467726	0.634768	0.148998	0	0	0.166129	0	0	0	0	0.00333216	SPADE
4440x6053	4440	6053	0.0267993	0.64573	0.0788358	0	0	0.247307	0	0	0	0	0.00132829	SPADE
4681x6465	4681	6465	0.0988106	0.387937	0.180424	0	0	0.327009	0	0	0	0	0.00581955	SPADE
6829x4531	6829	4531	0.0951307	0.103092	0.617939	0	0	0	0.183839	0	0	0	0	SPADE
6586x3430	6586	3430	0.10779	0.444548	0.200723	0	0	0.24257	0	0	0	0	0.00436873	SPADE
4323x6810	4323	6810	0.0495369	0.590743	0.137479	0	0	0.220655	0	0	0	0	0.00158586	SPADE
5275x5018	5275	5018	0.0391851	0.0458494	0.535065	0	0	0	0.379901	0	0	0	0	SPADE
3719x5230	3719	5230	0.0217654	0.423067	0.28059	0	0	0.271758	0	0	0	0	0.00281975	SPADE
7797x7417	7797	7417	0.0579267	0.743693	0.0815463	0	0	0.1149	0	0	0	0	0.0019336	SPADE
8273x6315	8273	6315	0.0896088	0.439302	0.233506	0	0	0.233554	0	0	0	0	0.00402868	SPADE
7064x3153	7064	3153	0.172832	0.415762	0.215004	0	0	0.190713	0	0	0	0	0.0056888	SPADE
7790x5353	7790	5353	0.487539	0	0	0	0.0967545	0.228248	0	0	0	0.187458	0	SPADE
7191x5286	7191	5286	0.519515	0	0	0	0.00322197	0.271996	0	0	0	0.205267	0	SPADE
3960x5642	3960	5642	0.00465672	0.436828	0.122725	0	0	0.432888	0	0	0	0	0.00290282	SPADE
4801x6533	4801	6533	0.017536	0.506877	0.205592	0	0	0.266681	0	0	0	0	0.00331445	SPADE
8025x4113	8025	4113	0.0376581	0.405243	0.190162	0	0	0.36194	0	0	0	0	0.00499752	SPADE
7307x41161	7307	4116	0.211868	0.0926432	0.135358	0.122447	0.0355059	0.112992	0.157282	0	0	0.0502397	0.0816647	SPOTlight
8873x69321	8873	6932	0.163877	0.0914177	0.148753	0.120041	0.0487255	0.132911	0.15924	0	0	0.0480687	0.086965	SPOTlight
5280x66691	5280	6669	0.0952655	0	0.177431	0.148996	0.0588911	0.0419277	0.29038	0	0.0178198	0.0735041	0.0957852	SPOTlight
9107x52791	9107	5279	0.17552	0.0810949	0.137034	0.122142	0.042376	0.146094	0.160446	0	0	0.0487119	0.0865812	SPOTlight
8990x60371	8990	6037	0.161912	0.113849	0.148699	0.115661	0.0456554	0.12679	0.158645	0	0	0.0433861	0.085402	SPOTlight
6475x58391	6475	5839	0.269715	0	0	0.195294	0.165326	0	0.0821735	0.0350969	0	0.252394	0	SPOTlight
8507x49381	8507	4938	0.139895	0.0236476	0.178634	0.144465	0.0512842	0.0402251	0.250914	0	0.0135408	0.0675311	0.0898635	SPOTlight
7669x50091	7669	5009	0.351215	0.0174697	0	0.172409	0.119963	0	0.111417	0	0	0.227526	0	SPOTlight
3959x55041	3959	5504	0.163474	0.100239	0.139647	0.116931	0.0447586	0.143672	0.159044	0	0	0.0475977	0.0846366	SPOTlight
6362x76981	6362	7698	0.192603	0.0817404	0.134135	0.121186	0.0398893	0.130037	0.156886	0	0.0105041	0.048902	0.084117	SPOTlight
6123x78361	6123	7836	0.196306	0.0854337	0.14492	0.121156	0.0394726	0.115422	0.159823	0	0	0.0530007	0.0844657	SPOTlight
6715x59761	6715	5976	0.485493	0.0430105	0	0.159031	0.038466	0	0.115768	0	0	0.140974	0.0172573	SPOTlight
7436x66621	7436	6662	0.114383	0	0.157555	0.141924	0.0596911	0.0344027	0.30155	0	0.0209609	0.0770431	0.0924906	SPOTlight
6352x50831	6352	5083	0.443038	0.0302215	0	0.161914	0.0424707	0	0.114793	0	0.0291579	0.162198	0.0162071	SPOTlight
5034x47431	5034	4743	0.196018	0.0831207	0.131607	0.121832	0.0366375	0.129237	0.157578	0	0.0106456	0.050182	0.0831413	SPOTlight
5156x52251	5156	5225	0.0782658	0	0.13919	0.147299	0.0649691	0.0305719	0.344449	0	0.0222034	0.0811399	0.0919128	SPOTlight
6706x34991	6706	3499	0.175471	0.0793423	0.156733	0.122957	0.044203	0.119521	0.162302	0	0	0.0530518	0.0864176	SPOTlight
4433x41261	4433	4126	0.156664	0.0863272	0.136421	0.11874	0.0460099	0.161602	0.158945	0	0	0.0470816	0.0882092	SPOTlight
7200x76261	7200	7626	0.167063	0.0821602	0.155508	0.123937	0.0435032	0.126579	0.161792	0	0	0.0518546	0.0876037	SPOTlight
8746x47991	8746	4799	0.200826	0.0887627	0.142424	0.122017	0.036554	0.106045	0.15761	0	0.0108709	0.0515891	0.0833015	SPOTlight
5883x78371	5883	7837	0.178898	0.0904655	0.132761	0.119067	0.0438991	0.142982	0.157599	0	0	0.0480831	0.0862449	SPOTlight
3961x60551	3961	6055	0.164359	0.0883961	0.154964	0.121601	0.0455273	0.125152	0.161931	0	0	0.0502792	0.0877911	SPOTlight
6601x75591	6601	7559	0.192753	0.0850603	0.13558	0.119205	0.0385064	0.125546	0.156608	0	0.0104229	0.0518076	0.084511	SPOTlight
8514x68641	8514	6864	0.16912	0.109016	0.14697	0.115954	0.0456109	0.125012	0.157819	0	0	0.0449585	0.0855395	SPOTlight
7553x59041	7553	5904	0.198031	0	0	0.189856	0.144817	0	0.0934087	0.0630189	0	0.310868	0	SPOTlight
7434x62491	7434	6249	0.44613	0.0399857	0	0.167012	0.0292927	0	0.118618	0	0.0180314	0.157769	0.023162	SPOTlight
3963x64671	3963	6467	0.150885	0.0918936	0.157922	0.120059	0.0474915	0.132694	0.161513	0	0	0.0501158	0.0874256	SPOTlight
9106x48671	9106	4867	0.164291	0.114579	0.138552	0.114265	0.0444618	0.136103	0.156566	0	0	0.044738	0.0864448	SPOTlight
3840x57111	3840	5711	0.17604	0.0886988	0.149442	0.122045	0.0437287	0.124072	0.159189	0	0	0.0508451	0.0859391	SPOTlight
7559x76931	7559	7693	0.151689	0.0963946	0.138638	0.116628	0.0491376	0.157457	0.158587	0	0	0.0454065	0.0860615	SPOTlight
7080x75571	7080	7557	0.158438	0.0753976	0.152606	0.115944	0.044094	0.137375	0.160317	0	0.0154737	0.0556335	0.0847218	SPOTlight
6708x39121	6708	3912	0.49457	0.0402617	0	0.157192	0.0399045	0	0.11265	0	0.0295779	0.101184	0.024659	SPOTlight
6828x41181	6828	4118	0.17735	0.0143612	0.139158	0.139363	0.0462046	0.0236689	0.276828	0	0.0160924	0.0720467	0.0949272	SPOTlight
5399x63251	5399	6325	0.182966	0.0145719	0.150431	0.13207	0.0467516	0.0295425	0.266026	0	0.0217102	0.0707705	0.0851606	SPOTlight
7671x54221	7671	5422	0.230178	0	0	0.183305	0.188216	0	0.0711357	0.0361195	0	0.291047	0	SPOTlight
5631x42601	5631	4260	0.24241	0.0726045	0.135288	0.123961	0.0276995	0.0927806	0.154975	0	0.0139101	0.057192	0.0791793	SPOTlight
8277x75531	8277	7553	0.136824	0.0783025	0.16156	0.115634	0.0475644	0.141367	0.163455	0	0.0127779	0.0523997	0.0901167	SPOTlight
5284x76331	5284	7633	0.151448	0.115859	0.146792	0.112388	0.0506285	0.134854	0.159607	0	0	0.0431505	0.0852725	SPOTlight
7426x40471	7426	4047	0.174016	0.107343	0.14022	0.113434	0.0428954	0.128564	0.158502	0	0.0108619	0.0425629	0.0816006	SPOTlight
3481x57811	3481	5781	0.325584	0.0101321	0.0198398	0.187955	0.11384	0	0.0968847	0.0106985	0.01004	0.204067	0.0209593	SPOTlight
8268x49381	8268	4938	0.0973312	0	0.172146	0.133061	0.0667411	0.0401267	0.300998	0	0.0177554	0.0790431	0.0927971	SPOTlight
5397x59121	5397	5912	0.115756	0.0105205	0.162058	0.140829	0.0582578	0.0351157	0.291314	0	0.0150316	0.0733142	0.0978036	SPOTlight
5280x65321	5280	6532	0.0982577	0	0.148208	0.13562	0.0590168	0.0300681	0.318526	0	0.0236917	0.0808187	0.105794	SPOTlight
5400x67381	5400	6738	0.150414	0.0266719	0.173728	0.135326	0.053134	0.0353974	0.241045	0	0.0135266	0.071021	0.0997358	SPOTlight
8144x39071	8144	3907	0.159666	0.106325	0.148225	0.111756	0.0462867	0.129827	0.160154	0	0.012912	0.0448174	0.0800304	SPOTlight
4205x74301	4205	7430	0.444113	0.0593085	0.0193557	0.16295	0.0413914	0	0.115429	0	0.0105735	0.119555	0.0273222	SPOTlight
8153x62461	8153	6246	0.119869	0.0160042	0.191344	0.13533	0.0579202	0.0431872	0.251738	0	0.013884	0.0735121	0.0972111	SPOTlight
7433x59741	7433	5974	0.145158	0	0	0.186517	0.201852	0	0.0566397	0.0798028	0	0.330031	0	SPOTlight
9110x62431	9110	6243	0.160888	0.0714856	0.156472	0.118553	0.0443208	0.130728	0.161131	0	0.0156853	0.0561305	0.0846056	SPOTlight
7074x59061	7074	5906	0.257036	0	0	0.190089	0.170467	0	0.0890145	0.0493473	0	0.244046	0	SPOTlight
5279x62561	5279	6256	0.132424	0	0.142304	0.134241	0.057044	0.0301974	0.315139	0	0.0223267	0.0791837	0.0871393	SPOTlight
7915x67981	7915	6798	0.216556	0.0832741	0.137494	0.115643	0.0333315	0.106856	0.15737	0	0.0179542	0.0530808	0.0784403	SPOTlight
4435x45391	4435	4539	0.202374	0.082922	0.138448	0.118396	0.0357442	0.115334	0.158116	0	0.0164818	0.0524901	0.0796935	SPOTlight
4324x72231	4324	7223	0.203699	0.0788113	0.146419	0.116182	0.0423547	0.105874	0.159564	0	0.0120645	0.0556689	0.0793621	SPOTlight
4674x44011	4674	4401	0.138199	0.0814645	0.145413	0.117323	0.0550814	0.160537	0.159996	0	0	0.0517599	0.0902263	SPOTlight
4206x75681	4206	7568	0.307977	0	0.0187462	0.167047	0.0958421	0.0188577	0.104899	0.047172	0.0389248	0.17493	0.0256041	SPOTlight
4084x68111	4084	6811	0.183634	0.0895328	0.141323	0.113951	0.0416302	0.122728	0.158906	0	0.0159806	0.0517174	0.0805973	SPOTlight
6361x75601	6361	7560	0.148666	0.0842222	0.153407	0.112245	0.0495931	0.139482	0.16239	0	0.0119329	0.0529823	0.0850795	SPOTlight
6483x81791	6483	8179	0.2596	0	0	0.181238	0.150049	0	0.0775334	0.0449029	0	0.286677	0	SPOTlight
8506x45251	8506	4525	0.144852	0.0867452	0.143965	0.113242	0.0494537	0.152928	0.15924	0	0.0135853	0.0522565	0.0837328	SPOTlight
7316x67311	7316	6731	0.169652	0.0119289	0.132119	0.134207	0.0496816	0.025002	0.292929	0	0.020397	0.0715006	0.0925822	SPOTlight
7916x70731	7916	7073	0.176944	0.0812463	0.133677	0.117585	0.0418975	0.145309	0.155486	0	0.0151679	0.05078	0.0819073	SPOTlight
6587x35681	6587	3568	0.232733	0.0798993	0.139846	0.125811	0.0313852	0.0987525	0.15768	0	0	0.0553685	0.0785249	SPOTlight
9229x60361	9229	6036	0.30177	0.0163078	0.0228451	0.174687	0.0888903	0.0319202	0.0990676	0	0.0230534	0.218316	0.0231421	SPOTlight
7306x38411	7306	3841	0.269112	0.0794916	0.129013	0.126829	0.0230883	0.0874098	0.156264	0	0	0.0543166	0.0744756	SPOTlight
7308x43911	7308	4391	0.095648	0.0272702	0.233287	0.129946	0.0638936	0.057005	0.20588	0	0.0142369	0.0719233	0.100909	SPOTlight
6839x71451	6839	7145	0.153479	0.0797199	0.160841	0.120123	0.0467453	0.128052	0.155806	0	0.0137985	0.0506954	0.090739	SPOTlight
7909x51461	7909	5146	0.114931	0	0	0.199651	0.247243	0	0.0499104	0.0748687	0	0.313396	0	SPOTlight
5759x66681	5759	6668	0.102032	0	0.148485	0.134257	0.0620455	0.0340976	0.322352	0	0.0227538	0.0780906	0.0958875	SPOTlight
4924x75651	4924	7565	0.198397	0.080341	0.130859	0.119121	0.0390176	0.130296	0.15434	0	0.0139744	0.0539925	0.0796614	SPOTlight
6825x32921	6825	3292	0.192823	0.0781884	0.152662	0.120446	0.0361124	0.10814	0.156283	0	0.0145304	0.0550542	0.0857616	SPOTlight
6358x65971	6358	6597	0.206708	0.0145007	0.113159	0.136124	0.0437312	0.0174568	0.293266	0	0.0132116	0.0804168	0.0814262	SPOTlight
4078x52971	4078	5297	0.173516	0.106686	0.141286	0.114259	0.0416134	0.124402	0.155395	0	0.0118388	0.0453583	0.0856451	SPOTlight
5872x46721	5872	4672	0.116406	0.0117501	0.186477	0.128671	0.0615103	0.0438755	0.264441	0	0.01711	0.0798623	0.0898978	SPOTlight
8031x57651	8031	5765	0.362265	0.0420295	0.0119191	0.163739	0.10741	0	0.105057	0	0	0.186363	0.0212189	SPOTlight
7192x55611	7192	5561	0.281748	0.0164364	0.0268833	0.168298	0.132552	0.0168189	0.102433	0	0.018634	0.21591	0.0202874	SPOTlight
8987x52111	8987	5211	0.158277	0.0985447	0.14444	0.111384	0.0434552	0.140678	0.154037	0	0.0196098	0.04404	0.0855344	SPOTlight
8991x64501	8991	6450	0.185045	0.0803046	0.155357	0.123404	0.0435568	0.117238	0.158064	0	0	0.0532197	0.0838108	SPOTlight
6953x55621	6953	5562	0.378095	0.0154427	0	0.1779	0.121939	0	0.0908596	0.0148864	0	0.200877	0	SPOTlight
6479x69401	6479	6940	0.0966029	0	0.156658	0.141901	0.0667213	0.0338062	0.315656	0	0.0161324	0.0784245	0.0940978	SPOTlight
7077x68691	7077	6869	0.118802	0.0166319	0.1792	0.129794	0.0590225	0.0406564	0.263418	0	0.0160824	0.0751053	0.101288	SPOTlight
6359x70091	6359	7009	0.0956462	0	0.156354	0.135894	0.0651657	0.0381354	0.315281	0	0.0185732	0.0745719	0.100378	SPOTlight
4920x61891	4920	6189	0.0932475	0.0235468	0.238073	0.133715	0.0643226	0.0610565	0.212031	0	0	0.0728106	0.101197	SPOTlight
6956x63881	6956	6388	0.444974	0.0379077	0	0.165443	0.0847888	0	0.10677	0	0	0.160116	0	SPOTlight
8395x72091	8395	7209	0.204683	0.0894198	0.132603	0.120596	0.0361446	0.126031	0.152904	0	0.0113039	0.0469026	0.0794115	SPOTlight
6357x64591	6357	6459	0.246473	0	0	0.198395	0.161497	0	0.0768828	0.0419566	0	0.274795	0	SPOTlight
5389x34351	5389	3435	0.16775	0.0796225	0.14573	0.11273	0.0400632	0.145467	0.154564	0	0.0155337	0.0526063	0.0859332	SPOTlight
7201x79011	7201	7901	0.142037	0.083873	0.160255	0.115179	0.0485219	0.144912	0.160953	0	0	0.0520954	0.0921732	SPOTlight
4443x68791	4443	6879	0.168601	0.0914908	0.131753	0.112782	0.0448944	0.151845	0.156127	0	0.0124385	0.0490276	0.0810407	SPOTlight
3958x50911	3958	5091	0.142985	0.0777179	0.172941	0.116135	0.049053	0.133011	0.165354	0	0	0.0528622	0.0899397	SPOTlight
6361x74221	6361	7422	0.147804	0.0818061	0.16125	0.115601	0.0424497	0.129421	0.163038	0	0.0133071	0.0527969	0.0925274	SPOTlight
3956x46781	3956	4678	0.195536	0.0796843	0.13856	0.117152	0.0349078	0.124821	0.161397	0	0.0135149	0.0508144	0.083613	SPOTlight
4800x61201	4800	6120	0.125898	0.0189471	0.188255	0.137631	0.0554617	0.0405818	0.252125	0	0.0165404	0.0715859	0.0929737	SPOTlight
4321x61221	4321	6122	0.188318	0.0885683	0.135223	0.114795	0.0396933	0.134213	0.151467	0	0.0159562	0.0467412	0.0850257	SPOTlight
7308x45291	7308	4529	0.085957	0	0.181631	0.132288	0.0628557	0.0477146	0.287154	0	0.0198999	0.0771434	0.105357	SPOTlight
7438x72121	7438	7212	0.142414	0.100626	0.155517	0.111918	0.0472408	0.13572	0.157249	0	0.011565	0.0481322	0.0896179	SPOTlight
7186x39101	7186	3910	0.143279	0.0730628	0.171026	0.121533	0.0438202	0.123963	0.163843	0	0.0118319	0.0556492	0.0919921	SPOTlight
3600x55741	3600	5574	0.205411	0.0912414	0.132561	0.117625	0.0354016	0.119133	0.153749	0	0.0124324	0.0478494	0.0845963	SPOTlight
7670x51471	7670	5147	0.156988	0	0	0.198548	0.208156	0	0.058266	0.0533969	0.0129575	0.311687	0	SPOTlight
6114x54961	6114	5496	0.421952	0.0323762	0	0.18114	0.0541053	0	0.112777	0	0.0211714	0.157318	0.0191607	SPOTlight
5989x37771	5989	3777	0.200776	0.0787231	0.141723	0.118225	0.0308931	0.11865	0.157344	0	0.0132421	0.0533055	0.0871184	SPOTlight
6478x68031	6478	6803	0.273977	0	0.0142158	0.18605	0.138102	0	0.088774	0.0327392	0	0.266142	0	SPOTlight
7192x54241	7192	5424	0.306912	0	0	0.185295	0.129627	0	0.0897113	0.0349617	0	0.253494	0	SPOTlight
7428x45971	7428	4597	0.213466	0.023567	0.108592	0.138539	0.0308847	0.0137511	0.294506	0	0.0191564	0.0788274	0.0787102	SPOTlight
7795x65921	7795	6592	0.110668	0	0.165623	0.133758	0.0555746	0.0413745	0.294202	0	0.0170398	0.07722	0.10454	SPOTlight
4676x49511	4676	4951	0.17846	0.0965488	0.129283	0.112669	0.0419248	0.139222	0.157763	0	0.0169807	0.0478427	0.079306	SPOTlight
6836x64571	6836	6457	0.192705	0	0	0.177608	0.188626	0	0.0818035	0.0703761	0.0106218	0.27826	0	SPOTlight
6841x76961	6841	7696	0.151776	0.110555	0.148142	0.108721	0.0412988	0.134728	0.159063	0	0.0111921	0.0463166	0.0882077	SPOTlight
5634x50851	5634	5085	0.101202	0.0143291	0.195114	0.135051	0.0579175	0.0485893	0.25724	0	0.0134749	0.0724162	0.104665	SPOTlight
6110x41201	6110	4120	0.170527	0.0864342	0.159104	0.117181	0.0394148	0.116673	0.156947	0	0.0189928	0.0495438	0.0851825	SPOTlight
4683x71531	4683	7153	0.240714	0.0955867	0.132931	0.119402	0.0221994	0.0956274	0.157986	0	0	0.0532881	0.0822656	SPOTlight
5510x37781	5510	3778	0.178951	0.0777761	0.155701	0.118136	0.0378602	0.114349	0.161607	0	0.0123648	0.0540751	0.0891797	SPOTlight
7911x56971	7911	5697	0.262595	0	0	0.208544	0.123002	0	0.0661783	0.0485477	0	0.291134	0	SPOTlight
5645x81131	5645	8113	0.399217	0.0247531	0.0129675	0.153677	0.0759334	0	0.113488	0	0.0389986	0.160341	0.0206236	SPOTlight
6111x45331	6111	4533	0.188568	0.0122073	0.136497	0.131727	0.0411713	0.0284368	0.277031	0	0.0207774	0.0725994	0.0909842	SPOTlight
8028x49391	8028	4939	0.172268	0.022201	0.155995	0.132862	0.0423144	0.027907	0.258776	0	0.0214011	0.0764353	0.0898403	SPOTlight
7785x39771	7785	3977	0.15481	0.089664	0.144639	0.116562	0.0483682	0.149215	0.157272	0	0	0.0480506	0.091419	SPOTlight
6838x70081	6838	7008	0.104677	0	0.169374	0.132895	0.0686513	0.0351668	0.302433	0	0.0166435	0.0774967	0.0926634	SPOTlight
8391x58331	8391	5833	0.188098	0.0157142	0.151018	0.130808	0.0382672	0.0310405	0.258948	0	0.0180198	0.0727273	0.0953588	SPOTlight
4439x57781	4439	5778	0.113079	0.0292529	0.225451	0.131403	0.0577426	0.0523705	0.209714	0	0.01279	0.0700837	0.0981136	SPOTlight
5403x75631	5403	7563	0.143605	0.09251	0.155716	0.117828	0.0450614	0.144182	0.16	0	0	0.0495904	0.0915072	SPOTlight
7196x66621	7196	6662	0.0863296	0	0.171004	0.133162	0.0674716	0.0373922	0.308425	0	0.0203567	0.08157	0.0942891	SPOTlight
6602x79721	6602	7972	0.168426	0.0859934	0.150508	0.120093	0.0458917	0.133033	0.155778	0	0	0.0504919	0.0897851	SPOTlight
7065x32911	7065	3291	0.15228	0.0864134	0.159446	0.115622	0.047897	0.126854	0.157842	0	0.0110356	0.0523469	0.0902635	SPOTlight
9227x52101	9227	5210	0.171939	0.086688	0.147032	0.116688	0.0451692	0.129716	0.155638	0	0.0101799	0.0494671	0.0874826	SPOTlight
3724x67441	3724	6744	0.178002	0.089386	0.144663	0.117359	0.0425604	0.128451	0.15328	0	0.0104065	0.0493448	0.0865479	SPOTlight
4079x55721	4079	5572	0.168535	0.0878713	0.144624	0.122557	0.0435154	0.135487	0.159304	0	0	0.0501264	0.0879798	SPOTlight
5511x41911	5511	4191	0.196251	0.10158	0.134235	0.115279	0.031661	0.125206	0.160175	0	0	0.0506684	0.0849444	SPOTlight
8625x44551	8625	4455	0.198266	0.0808365	0.143442	0.122476	0.0394104	0.120626	0.156149	0	0	0.0511474	0.0876471	SPOTlight
5037x54311	5037	5431	0.127949	0	0.133742	0.136511	0.0543226	0.0279312	0.327701	0	0.0183839	0.0786205	0.0948393	SPOTlight
6236x61151	6236	6115	0.332471	0.0285635	0.0232916	0.175017	0.0991863	0.0261565	0.10594	0	0	0.176696	0.0326784	SPOTlight
6952x52871	6952	5287	0.313375	0.0200416	0.0234729	0.171728	0.092602	0.0265469	0.0970633	0	0	0.238464	0.0167069	SPOTlight
5987x33641	5987	3364	0.152652	0.0870695	0.161083	0.113953	0.0410266	0.126074	0.162606	0	0.011625	0.0540982	0.0898132	SPOTlight
5157x55001	5157	5500	0.143085	0	0.14487	0.13492	0.0537648	0.0326407	0.296813	0	0.0279981	0.0714349	0.0944729	SPOTlight
8393x63831	8393	6383	0.176374	0.0849259	0.148052	0.120661	0.0408753	0.130407	0.155976	0	0	0.0528416	0.0898877	SPOTlight
7915x66601	7915	6660	0.0841715	0.0282117	0.257329	0.129463	0.0626435	0.0647976	0.18959	0	0.0113944	0.0701306	0.102268	SPOTlight
7311x53551	7311	5355	0.374403	0	0	0.179284	0.126085	0	0.0936256	0.0158053	0	0.210797	0	SPOTlight
7430x50101	7430	5010	0.275604	0	0	0.188548	0.135268	0	0.0766933	0.0320021	0	0.291885	0	SPOTlight
6956x65261	6956	6526	0.295818	0.0207374	0.0171413	0.174783	0.136999	0	0.103566	0.0441422	0	0.206813	0	SPOTlight
5038x58441	5038	5844	0.181025	0.0295453	0.165524	0.130826	0.0417522	0.0311348	0.24105	0	0.0174547	0.0744855	0.0872039	SPOTlight
6003x79051	6003	7905	0.21859	0.0803517	0.135089	0.119013	0.0292875	0.111659	0.154462	0	0.0147295	0.0536416	0.0831773	SPOTlight
5996x59791	5996	5979	0.283379	0	0.0178963	0.183305	0.151142	0.017594	0.0963687	0.0210683	0	0.208167	0.0210793	SPOTlight
5750x39151	5750	3915	0.191397	0.0880567	0.140556	0.117516	0.0410202	0.130302	0.153973	0	0	0.0498712	0.0873078	SPOTlight
8265x42501	8265	4250	0.152055	0.0892104	0.153354	0.114196	0.0422231	0.144484	0.159482	0	0	0.0524717	0.092525	SPOTlight
8268x50761	8268	5076	0.190517	0.0167742	0.113905	0.134605	0.0427953	0.0167289	0.302121	0	0.0180023	0.0752065	0.0893447	SPOTlight
8145x40441	8145	4044	0.171046	0.105291	0.139928	0.11454	0.0476197	0.136221	0.158297	0	0	0.0413056	0.0857509	SPOTlight
8275x71401	8275	7140	0.203664	0.0805768	0.137454	0.12445	0.0281536	0.117539	0.155425	0	0.010487	0.0585044	0.0837471	SPOTlight
4081x59851	4081	5985	0.157705	0.0793051	0.155382	0.121547	0.0454416	0.138231	0.16024	0	0	0.0523981	0.0897498	SPOTlight
7912x59721	7912	5972	0.424249	0.0332513	0	0.176643	0.0558891	0	0.112151	0	0	0.187178	0.0106381	SPOTlight
6835x60441	6835	6044	0.151752	0	0	0.200148	0.205303	0	0.0515881	0.0766003	0	0.314608	0	SPOTlight
5400x66001	5400	6600	0.11837	0	0.132374	0.13581	0.0673708	0.0258866	0.327313	0	0.015959	0.0797288	0.097188	SPOTlight
6118x65971	6118	6597	0.133957	0.0220391	0.182434	0.135988	0.0578	0.0400341	0.252698	0	0.012006	0.0746623	0.0883817	SPOTlight
5398x60491	5398	6049	0.167312	0.0164468	0.169908	0.138381	0.0452331	0.0345462	0.242885	0	0.016863	0.0739213	0.0945041	SPOTlight
7918x76231	7918	7623	0.154978	0.107004	0.147085	0.115727	0.0445218	0.134917	0.157896	0	0	0.0486689	0.0892021	SPOTlight
6718x69391	6718	6939	0.127148	0.011149	0.163711	0.135335	0.0607283	0.0337631	0.28768	0	0.0158881	0.07565	0.0889469	SPOTlight
4682x66031	4682	6603	0.154967	0.0944817	0.143457	0.115261	0.0439842	0.150005	0.157675	0	0	0.0495653	0.0906033	SPOTlight
5035x50191	5035	5019	0.167293	0.0699778	0.159251	0.121603	0.0423398	0.129446	0.160507	0	0	0.0557189	0.0938634	SPOTlight
4678x56391	4678	5639	0.144638	0	0.165215	0.138473	0.0512981	0.0328711	0.279006	0	0.0164828	0.0791333	0.0928833	SPOTlight
8034x65911	8034	6591	0.25359	0.0179434	0.0932741	0.142048	0.0302366	0	0.29235	0	0.0192068	0.0762788	0.0750723	SPOTlight
5403x74261	5403	7426	0.194364	0.100586	0.137312	0.117758	0.0330118	0.116871	0.153793	0	0.0120767	0.0470769	0.0871501	SPOTlight
5633x48101	5633	4810	0.168259	0	0.121605	0.13332	0.0493726	0.0226205	0.317982	0	0.0156154	0.0811445	0.0900819	SPOTlight
6600x74221	6600	7422	0.150002	0.0775887	0.160104	0.116989	0.048112	0.134149	0.155626	0	0.0157956	0.0502166	0.0914169	SPOTlight
7197x68001	7197	6800	0.111168	0.0307041	0.233129	0.133599	0.0556432	0.0563378	0.202883	0	0.0110084	0.0702701	0.095256	SPOTlight
8395x70711	8395	7071	0.167891	0.0705432	0.161271	0.118824	0.0439236	0.121603	0.160401	0	0.0100217	0.0562399	0.0892819	SPOTlight
4322x63971	4322	6397	0.163682	0.10694	0.147753	0.116726	0.0433545	0.126538	0.158562	0	0	0.0484935	0.0879514	SPOTlight
6117x61851	6117	6185	0.3317	0.027327	0.0208322	0.170495	0.102991	0	0.0975484	0	0	0.225785	0.0233213	SPOTlight
4555x46071	4555	4607	0.212275	0.0921818	0.136354	0.118776	0.0317566	0.103821	0.155692	0	0.0170273	0.0486023	0.0835143	SPOTlight
4438x55021	4438	5502	0.188775	0.0982316	0.131963	0.116727	0.0345376	0.131335	0.153382	0	0.0132123	0.0459557	0.0858808	SPOTlight
4321x62601	4321	6260	0.192074	0.0817181	0.131078	0.118336	0.0442818	0.137164	0.150115	0	0.011817	0.0474523	0.0859641	SPOTlight
5642x72871	5642	7287	0.228024	0	0	0.186372	0.158814	0	0.0823788	0.0448906	0	0.299521	0	SPOTlight
6110x42581	6110	4258	0.110627	0	0.139065	0.141144	0.0607392	0.0307829	0.323328	0	0.0133552	0.0828064	0.0981529	SPOTlight
8752x65881	8752	6588	0.15545	0.0990838	0.142287	0.117283	0.0457504	0.145434	0.157092	0	0	0.0471631	0.0904571	SPOTlight
6825x31541	6825	3154	0.259853	0.0769109	0.128598	0.128395	0.0211224	0.0910932	0.154708	0	0	0.0581818	0.0811375	SPOTlight
4926x79781	4926	7978	0.142148	0.0111045	0.155812	0.138156	0.0480916	0.0310273	0.281996	0	0.0228551	0.0771295	0.0916796	SPOTlight
6953x57001	6953	5700	0.372159	0	0	0.194634	0.109234	0	0.0962494	0	0	0.227724	0	SPOTlight
4197x50901	4197	5090	0.191568	0.0765443	0.141263	0.118564	0.0330564	0.128622	0.161574	0	0.0118231	0.0531009	0.0838843	SPOTlight
6961x79021	6961	7902	0.17672	0.087845	0.13514	0.112896	0.0400065	0.138377	0.156688	0	0.0153213	0.0508135	0.086193	SPOTlight
7425x34961	7425	3496	0.205904	0.096319	0.130277	0.115445	0.032208	0.114579	0.15432	0	0.0121091	0.0516417	0.0871976	SPOTlight
4434x44011	4434	4401	0.226897	0.081347	0.136026	0.122475	0.035364	0.100915	0.150948	0	0.015227	0.0490394	0.0817619	SPOTlight
8625x43181	8625	4318	0.165162	0.089956	0.155437	0.125214	0.0408002	0.123755	0.154872	0	0	0.0565396	0.0882656	SPOTlight
4205x72921	4205	7292	0.158388	0.0787918	0.160572	0.120921	0.0485325	0.123572	0.161722	0	0	0.0551501	0.0923516	SPOTlight
4913x42621	4913	4262	0.18017	0.100299	0.136374	0.11557	0.0424212	0.135676	0.155103	0	0	0.0487868	0.0855996	SPOTlight
5869x38461	5869	3846	0.172308	0.0769148	0.147823	0.122072	0.0411088	0.132901	0.157749	0	0	0.0555513	0.0935725	SPOTlight
6598x68711	6598	6871	0.138288	0.0173573	0.175852	0.133713	0.0548609	0.0368307	0.261998	0	0.0109953	0.0761133	0.0939924	SPOTlight
8751x61751	8751	6175	0.148302	0.0853382	0.161553	0.121621	0.0465215	0.132491	0.160163	0	0	0.0526605	0.0913509	SPOTlight
4561x63971	4561	6397	0.163992	0.0960893	0.150506	0.111357	0.0455446	0.128723	0.161664	0	0	0.0513306	0.090793	SPOTlight
5394x49481	5394	4948	0.0940444	0.0216963	0.21645	0.13693	0.0610939	0.0531447	0.235252	0	0.0134007	0.0718366	0.0961513	SPOTlight
8272x61771	8272	6177	0.194287	0.0176657	0.136106	0.13933	0.0384203	0.02664	0.269637	0	0.0132114	0.0749715	0.0897309	SPOTlight
6002x76301	6002	7630	0.154367	0.0738236	0.161086	0.123856	0.0447587	0.136411	0.160815	0	0	0.054627	0.0902557	SPOTlight
4319x57091	4319	5709	0.148452	0.107211	0.140306	0.115951	0.0445802	0.151389	0.156828	0	0	0.0462262	0.0890573	SPOTlight
7436x67991	7436	6799	0.0962641	0	0.170499	0.138194	0.0654691	0.0406883	0.297068	0	0.0136078	0.0792022	0.0990075	SPOTlight
8750x59001	8750	5900	0.143345	0.0706643	0.1664	0.118906	0.0439845	0.133729	0.161618	0	0.011995	0.0567212	0.0926357	SPOTlight
7790x52151	7790	5215	0.384824	0.0103222	0	0.177993	0.10878	0	0.0990353	0.0167463	0	0.2023	0	SPOTlight
7200x77631	7200	7763	0.157407	0.0865616	0.13432	0.120372	0.0429016	0.162524	0.157175	0	0	0.0502294	0.0885095	SPOTlight
8748x52121	8748	5212	0.160743	0.0862135	0.148887	0.11101	0.0437101	0.134323	0.158757	0	0.0134841	0.0522364	0.0906353	SPOTlight
8635x73461	8635	7346	0.162235	0.11194	0.146684	0.107233	0.0411567	0.127149	0.15724	0	0.0116031	0.0458252	0.0889325	SPOTlight
3844x68121	3844	6812	0.175974	0.0926626	0.151831	0.121449	0.0408856	0.120751	0.161254	0	0	0.0478629	0.0873298	SPOTlight
9587x56911	9587	5691	0.268848	0	0.0152259	0.195987	0.132603	0	0.0951648	0.0223921	0	0.269779	0	SPOTlight
9226x49351	9226	4935	0.187902	0.0924054	0.138989	0.123556	0.0354738	0.126201	0.158779	0	0	0.0525164	0.0841769	SPOTlight
8386x45941	8386	4594	0.17366	0.0887478	0.141287	0.116685	0.039866	0.142666	0.158074	0	0	0.0503839	0.08863	SPOTlight
7186x37721	7186	3772	0.192608	0.0885257	0.137477	0.114439	0.0367358	0.121136	0.155699	0	0.013274	0.0536486	0.0864574	SPOTlight
4077x50221	4077	5022	0.228766	0.0815983	0.133633	0.121189	0.0292763	0.102538	0.155057	0	0.0106273	0.0560361	0.0812785	SPOTlight
7909x50081	7909	5008	0.349449	0.0215747	0	0.183474	0.0933569	0	0.0947299	0.0348105	0	0.222605	0	SPOTlight
8509x54881	8509	5488	0.182063	0.0104602	0.123847	0.136575	0.041483	0.0217174	0.299408	0	0.0187074	0.0752079	0.0905316	SPOTlight
8989x57621	8989	5762	0.157118	0.0807197	0.149086	0.118511	0.0455178	0.14848	0.159649	0	0	0.0521506	0.088768	SPOTlight
6476x61151	6476	6115	0.355717	0.0537482	0.0296599	0.160789	0.0495646	0.0275437	0.111838	0	0.0126495	0.159942	0.0385482	SPOTlight
8754x71391	8754	7139	0.181832	0.103525	0.142186	0.112262	0.0419485	0.127402	0.161087	0	0	0.0444667	0.0852916	SPOTlight
7318x71441	7318	7144	0.201104	0.0841908	0.135539	0.112065	0.0407206	0.121268	0.154194	0	0.0147731	0.051142	0.0850038	SPOTlight
5639x64621	5639	6462	0.146223	0	0.150412	0.135754	0.0592611	0.028465	0.295823	0	0.0175953	0.0775491	0.0889184	SPOTlight
5991x43271	5991	4327	0.179681	0.0928734	0.146349	0.113296	0.0415402	0.126774	0.15944	0	0	0.0514905	0.088555	SPOTlight
3486x70201	3486	7020	0.392885	0.0305322	0.0198608	0.174208	0.0724776	0	0.113528	0	0	0.175587	0.0209211	SPOTlight
8390x56951	8390	5695	0.110976	0.034468	0.233435	0.138799	0.0591509	0.0563287	0.188398	0	0.012392	0.0661285	0.0999242	SPOTlight
6240x70791	6240	7079	0.0985638	0.0217524	0.19261	0.137627	0.0623744	0.043627	0.254956	0	0.0160253	0.0752785	0.0971862	SPOTlight
6230x43261	6230	4326	0.154874	0.0146968	0.136336	0.136534	0.053257	0.0220075	0.297095	0	0.015105	0.0777746	0.0923201	SPOTlight
7432x56981	7432	5698	0.354736	0	0	0.161172	0.111329	0	0.0917381	0.0476248	0	0.2334	0	SPOTlight
6602x78341	6602	7834	0.204772	0.0963953	0.134746	0.119359	0.0321048	0.119446	0.156775	0	0	0.0513045	0.0850976	SPOTlight
4205x71551	4205	7155	0.141688	0.0830811	0.159839	0.114178	0.0470626	0.142461	0.159174	0	0.0104814	0.0520956	0.0899386	SPOTlight
8147x45951	8147	4595	0.150618	0.0193189	0.182535	0.14005	0.0562008	0.0390907	0.244158	0	0	0.0755628	0.0924655	SPOTlight
6962x80401	6962	8040	0.162383	0.088746	0.147769	0.115109	0.0481776	0.142555	0.160563	0	0	0.0496374	0.0850592	SPOTlight
8515x72771	8515	7277	0.14447	0.0840214	0.139848	0.110335	0.0460567	0.161739	0.157329	0	0.0130545	0.0514542	0.0916918	SPOTlight
7067x41171	7067	4117	0.248653	0.0861757	0.126577	0.122985	0.0276884	0.0894219	0.153002	0	0.0125213	0.0535306	0.0794459	SPOTlight
7669x48721	7669	4872	0.188514	0	0	0.193917	0.1896	0	0.0626599	0.0797047	0	0.285604	0	SPOTlight
5277x57061	5277	5706	0.163642	0	0.116371	0.144536	0.0513936	0.0184053	0.327315	0	0.0105367	0.0854332	0.0823677	SPOTlight
5524x79071	5524	7907	0.167221	0.0936933	0.135732	0.110449	0.0441602	0.141772	0.156418	0	0.0127548	0.0491752	0.088625	SPOTlight
5164x75641	5164	7564	0.158673	0.112655	0.149655	0.110191	0.0437194	0.131148	0.162007	0	0	0.045592	0.0863605	SPOTlight
4684x72911	4684	7291	0.14841	0.0986075	0.149968	0.118216	0.0441591	0.140618	0.158784	0	0	0.0529699	0.0882685	SPOTlight
5037x55691	5037	5569	0.1119	0	0.166883	0.14146	0.0618885	0.0367768	0.291858	0	0.016985	0.0759843	0.0962639	SPOTlight
8747x50741	8747	5074	0.207681	0.0716889	0.149369	0.12209	0.0341563	0.105332	0.156734	0	0.0101498	0.0580478	0.0847516	SPOTlight
3723x63311	3723	6331	0.16001	0.0956833	0.141896	0.111228	0.0473215	0.14664	0.158718	0	0	0.0499611	0.0885408	SPOTlight
5996x58411	5996	5841	0.277141	0	0.0122464	0.199331	0.11686	0	0.0967372	0.0280508	0	0.255639	0.0139946	SPOTlight
4083x66731	4083	6673	0.141025	0.0810392	0.16499	0.115326	0.0495716	0.132475	0.161465	0	0.0102363	0.0509782	0.0928922	SPOTlight
7797x72801	7797	7280	0.157779	0.0924592	0.136686	0.113543	0.0455879	0.151412	0.154714	0	0.0136322	0.0467023	0.0874842	SPOTlight
8745x45241	8745	4524	0.160906	0.101318	0.135444	0.108681	0.0473269	0.153713	0.157863	0	0	0.0477419	0.0870063	SPOTlight
8028x48021	8028	4802	0.206941	0.0177959	0.113003	0.137888	0.0478692	0.0124091	0.288294	0	0.0137308	0.0738192	0.08825	SPOTlight
5991x44651	5991	4465	0.180189	0.0757756	0.141503	0.11889	0.0416996	0.135175	0.154695	0	0.010433	0.0531407	0.0884992	SPOTlight
6840x74211	6840	7421	0.218095	0.0766313	0.140933	0.122136	0.0282363	0.106684	0.15682	0	0.0134218	0.0525646	0.0844777	SPOTlight
6124x81111	6124	8111	0.230042	0.0103147	0.0993552	0.133665	0.0410022	0.0126711	0.291637	0	0.0216802	0.0725647	0.0870668	SPOTlight
5642x74251	5642	7425	0.231307	0.0934324	0.132562	0.117761	0.0341993	0.0964111	0.154782	0	0.0124193	0.0464816	0.0806448	SPOTlight
8873x67941	8873	6794	0.161477	0.0847814	0.156919	0.119516	0.0443426	0.128131	0.160516	0	0	0.0542293	0.0900867	SPOTlight
7917x74861	7917	7486	0.130729	0.0847236	0.166044	0.117192	0.0531724	0.142961	0.1636	0	0	0.0496806	0.0918971	SPOTlight
7184x32221	7184	3222	0.197036	0.0878699	0.143923	0.114654	0.0334243	0.117319	0.158419	0	0.0137414	0.0499131	0.083701	SPOTlight
3960x57791	3960	5779	0.174883	0.0872503	0.140561	0.112731	0.0383396	0.136639	0.160382	0	0.0136734	0.0508068	0.0847326	SPOTlight
9111x65181	9111	6518	0.327833	0.0150808	0.0177348	0.170622	0.129304	0	0.0961128	0	0.0117991	0.215258	0.0162556	SPOTlight
6351x48071	6351	4807	0.442592	0.0403149	0	0.177557	0.0216283	0	0.111286	0	0.0186584	0.17346	0.0145031	SPOTlight
5282x72201	5282	7220	0.192798	0.0799081	0.143645	0.119252	0.0397296	0.119145	0.158502	0	0.0120604	0.0539079	0.081052	SPOTlight
8156x73471	8156	7347	0.164914	0.105114	0.148005	0.114556	0.0473211	0.129281	0.159324	0	0	0.0454363	0.0860488	SPOTlight
6471x46011	6471	4601	0.199795	0.0117781	0.105084	0.134068	0.0411458	0.0132709	0.31058	0	0.0149226	0.0826385	0.0867174	SPOTlight
5043x72211	5043	7221	0.159892	0.108505	0.1408	0.108027	0.0493207	0.14376	0.158435	0	0	0.0445687	0.0866915	SPOTlight
7320x78321	7320	7832	0.240354	0.0816647	0.131158	0.120101	0.0282963	0.101283	0.153669	0	0.0112934	0.0527664	0.0794147	SPOTlight
6589x41191	6589	4119	0.16649	0.0770051	0.160217	0.120974	0.0478716	0.122721	0.163253	0	0	0.0517686	0.0896995	SPOTlight
6001x73551	6001	7355	0.147156	0.0934519	0.145939	0.112279	0.0454811	0.146577	0.160269	0	0.0117339	0.0474702	0.0896426	SPOTlight
8515x71401	8515	7140	0.202037	0.0936082	0.137319	0.123402	0.033373	0.116615	0.157602	0	0	0.0517043	0.0843392	SPOTlight
5871x42591	5871	4259	0.169058	0	0	0.215337	0.161914	0	0.0624551	0.0422666	0	0.34897	0	SPOTlight
4675x46761	4675	4676	0.164922	0.0983838	0.140529	0.114379	0.0424057	0.145075	0.158819	0	0	0.0490484	0.0864385	SPOTlight
6235x57021	6235	5702	0.317861	0	0	0.175339	0.129582	0	0.0933702	0.0198463	0	0.247734	0.0162673	SPOTlight
8869x55561	8869	5556	0.216246	0.0811526	0.133427	0.115332	0.0322928	0.11411	0.153708	0	0.0150751	0.054371	0.0842855	SPOTlight
8033x63151	8033	6315	0.222694	0.022509	0.110319	0.140025	0.0298555	0.0142553	0.278602	0	0.0228909	0.0740809	0.0847676	SPOTlight
6706x33611	6706	3361	0.192203	0.0840354	0.144126	0.115519	0.0403693	0.120842	0.158084	0	0.0116233	0.0517681	0.0814304	SPOTlight
6713x54261	6713	5426	0.143226	0	0	0.17933	0.215874	0	0.0549426	0.0891826	0	0.317444	0	SPOTlight
5154x46741	5154	4674	0.173715	0.0851195	0.138465	0.113763	0.0371287	0.14088	0.156877	0	0.0105469	0.0529793	0.0905247	SPOTlight
5281x68071	5281	6807	0.114308	0	0.166228	0.132587	0.0620162	0.0369823	0.288259	0	0.0179985	0.0776353	0.103985	SPOTlight
4082x63981	4082	6398	0.177271	0.0861455	0.144588	0.113456	0.0444011	0.12734	0.157917	0	0.016157	0.0487067	0.0840172	SPOTlight
7075x61811	7075	6181	0.0889776	0	0	0.192011	0.266541	0	0.0439163	0.0971327	0	0.311422	0	SPOTlight
6591x48071	6591	4807	0.174055	0	0	0.190096	0.202041	0	0.0610483	0.0633566	0	0.309403	0	SPOTlight
6713x55631	6713	5563	0.209126	0	0	0.179966	0.190485	0	0.078066	0.0590964	0.0110648	0.272196	0	SPOTlight
8393x65211	8393	6521	0.181279	0.0922862	0.136825	0.120485	0.042578	0.138416	0.157205	0	0	0.0492138	0.0817124	SPOTlight
8749x56251	8749	5625	0.171024	0.107596	0.138799	0.113412	0.0402495	0.138671	0.156213	0	0	0.0465361	0.0874989	SPOTlight
8031x56271	8031	5627	0.294433	0.0161781	0.0234169	0.182533	0.0757186	0	0.10023	0.0197083	0.0143541	0.255655	0.0177726	SPOTlight
5879x65981	5879	6598	0.10644	0	0.134284	0.139611	0.0669705	0.0257703	0.334319	0	0.0169133	0.0788637	0.0968273	SPOTlight
3725x68811	3725	6881	0.169358	0.0928822	0.144214	0.115945	0.0381723	0.132817	0.15932	0	0.0112273	0.0501742	0.0858903	SPOTlight
7675x65231	7675	6523	0.195324	0.0235562	0.149742	0.131917	0.0431092	0.0297727	0.249933	0	0.0137512	0.0742074	0.0886871	SPOTlight
6721x76281	6721	7628	0.164188	0.107717	0.144853	0.120372	0.0430153	0.131535	0.157823	0	0	0.0439896	0.0865064	SPOTlight
8629x55561	8629	5556	0.143069	0.0230715	0.186121	0.135259	0.0546933	0.039734	0.240315	0	0.0143508	0.0688909	0.0944959	SPOTlight
3600x54361	3600	5436	0.20286	0.0859399	0.143692	0.119668	0.0349447	0.121503	0.155585	0	0	0.0532966	0.0825104	SPOTlight
8036x70041	8036	7004	0.201518	0.0864811	0.143905	0.116664	0.0428594	0.116688	0.15863	0	0	0.0506147	0.0826408	SPOTlight
4445x75671	4445	7567	0.144601	0.0758048	0.160662	0.117547	0.0435324	0.13396	0.161123	0	0.018553	0.0548655	0.0893505	SPOTlight
5033x43301	5033	4330	0.135558	0.0746646	0.153125	0.12364	0.0471966	0.151367	0.158475	0	0.0130946	0.052889	0.0899919	SPOTlight
4195x45401	4195	4540	0.158715	0.0758338	0.161641	0.116457	0.0431077	0.128042	0.160701	0	0.0128706	0.055234	0.0873978	SPOTlight
4326x76361	4326	7636	0.141658	0.0813769	0.17116	0.122657	0.0464064	0.132885	0.160713	0	0	0.0550105	0.0881338	SPOTlight
6227x35001	6227	3500	0.141088	0.0954835	0.15119	0.116788	0.0484207	0.148379	0.160251	0	0	0.0483595	0.090041	SPOTlight
3602x61251	3602	6125	0.214812	0.0909348	0.136396	0.117961	0.0392123	0.112484	0.157344	0	0	0.0491095	0.0817452	SPOTlight
4439x56401	4439	5640	0.16003	0.0897685	0.135365	0.1102	0.0452307	0.152979	0.156844	0	0.0138254	0.0483957	0.0873616	SPOTlight
5994x51531	5994	5153	0.189477	0	0	0.199393	0.150624	0	0.0713779	0.0636281	0	0.3255	0	SPOTlight
8032x59031	8032	5903	0.0885523	0	0.158798	0.130511	0.0620722	0.037838	0.31008	0	0.0231079	0.0815719	0.107468	SPOTlight
7554x63171	7554	6317	0.161317	0	0.124779	0.138801	0.0526727	0.0249271	0.311612	0	0.0189231	0.0754038	0.0915649	SPOTlight
8037x75541	8037	7554	0.206127	0.0980972	0.13473	0.118299	0.0332889	0.11863	0.157375	0	0	0.0500704	0.0833823	SPOTlight
5276x54311	5276	5431	0.195746	0.0228763	0.139762	0.142564	0.0440902	0.0193616	0.268155	0	0.013085	0.0702563	0.0841041	SPOTlight
5285x79081	5285	7908	0.184673	0.0860566	0.135209	0.115224	0.0410272	0.137758	0.157009	0	0.0124417	0.0474481	0.0831531	SPOTlight
6349x39821	6349	3982	0.156281	0.106739	0.144933	0.111095	0.0448149	0.142963	0.159256	0	0	0.0471336	0.0867847	SPOTlight
7196x65251	7196	6525	0.126224	0.0228101	0.187942	0.132906	0.0561501	0.039571	0.247102	0	0.0204099	0.0735455	0.0933391	SPOTlight
4796x50191	4796	5019	0.215554	0.095171	0.140638	0.118225	0.0301585	0.101125	0.152505	0	0.0118299	0.0543406	0.0804522	SPOTlight
6946x34981	6946	3498	0.151511	0.0833655	0.160559	0.116307	0.0431682	0.128189	0.160751	0	0.0142218	0.0509876	0.0909401	SPOTlight
5038x57071	5038	5707	0.0957115	0.0154233	0.189588	0.141232	0.0610966	0.0404025	0.267893	0	0.0132865	0.0765846	0.0987826	SPOTlight
3485x68821	3485	6882	0.382951	0.0298634	0	0.178398	0.0963095	0	0.107071	0	0	0.183092	0.0223152	SPOTlight
6587x37061	6587	3706	0.139343	0.0871358	0.151145	0.110493	0.0510456	0.150695	0.160482	0	0.0118858	0.0483813	0.0893932	SPOTlight
3601x58491	3601	5849	0.169047	0.0767294	0.160054	0.123636	0.0466166	0.117845	0.161085	0	0	0.0546588	0.0903269	SPOTlight
6349x41191	6349	4119	0.192094	0	0	0.210726	0.158107	0	0.065686	0.0702024	0	0.303184	0	SPOTlight
7917x72101	7917	7210	0.161896	0.0796225	0.140188	0.115204	0.0391848	0.148787	0.15782	0	0.0156872	0.0539485	0.0876629	SPOTlight
3846x72251	3846	7225	0.139796	0.0771602	0.155413	0.114014	0.0485394	0.147697	0.160969	0	0.0139361	0.0526097	0.0898655	SPOTlight
5755x52911	5755	5291	0.271662	0	0	0.184729	0.137674	0	0.0835374	0.0405739	0	0.281824	0	SPOTlight
6226x30881	6226	3088	0.121661	0.0106332	0.16256	0.132803	0.054003	0.0343642	0.285065	0	0.0154276	0.0800353	0.103448	SPOTlight
8512x61761	8512	6176	0.14776	0.0860755	0.161463	0.11872	0.0480065	0.136064	0.160985	0	0	0.0509311	0.0899942	SPOTlight
7070x48051	7070	4805	0.34846	0.027595	0.0285287	0.183625	0.0672979	0.0198331	0.102979	0	0.0195627	0.167745	0.0343744	SPOTlight
5871x43961	5871	4396	0.0942311	0	0.162528	0.135229	0.0664362	0.0341955	0.314226	0	0.0128423	0.0789479	0.101363	SPOTlight
6351x45321	6351	4532	0.147819	0.014227	0.163038	0.136071	0.0473066	0.0393483	0.265158	0	0.0185064	0.0761276	0.0923977	SPOTlight
6470x44631	6470	4463	0.187346	0.0177069	0.133349	0.136874	0.0465107	0.0228352	0.276046	0	0.0200335	0.0735876	0.0857105	SPOTlight
6234x55651	6234	5565	0.196594	0	0	0.184098	0.182343	0	0.0715301	0.0893104	0	0.276125	0	SPOTlight
3839x54361	3839	5436	0.211416	0.086075	0.137674	0.123741	0.0329647	0.118715	0.155818	0	0	0.0535333	0.0800637	SPOTlight
4078x51601	4078	5160	0.15421	0.121286	0.146801	0.107696	0.0462659	0.137086	0.156651	0	0	0.0447728	0.0852318	SPOTlight
7315x64561	7315	6456	0.137353	0	0.151208	0.136488	0.0514469	0.0306498	0.297334	0	0.0178152	0.0826986	0.0950062	SPOTlight
7672x58351	7672	5835	0.377516	0.023024	0	0.180683	0.0963675	0	0.100469	0.015285	0.0173216	0.189334	0	SPOTlight
9109x56921	9109	5692	0.159938	0.111762	0.141706	0.110116	0.0428482	0.143227	0.159201	0	0	0.0452386	0.085964	SPOTlight
9107x51421	9107	5142	0.187	0.07621	0.155641	0.122552	0.0423272	0.111123	0.161388	0	0	0.0554379	0.0883208	SPOTlight
8391x59701	8391	5970	0.0743175	0	0.194622	0.134855	0.0697853	0.0469049	0.280965	0	0.0167418	0.0787583	0.10305	SPOTlight
4202x64671	4202	6467	0.170834	0.0916113	0.135057	0.115643	0.0337532	0.149164	0.154647	0	0.013658	0.0512953	0.0843371	SPOTlight
7304x32901	7304	3290	0.198495	0.0888049	0.132009	0.116437	0.0368744	0.122037	0.156105	0	0.0149575	0.0488605	0.0854185	SPOTlight
8624x41801	8624	4180	0.186176	0.0920806	0.144179	0.118067	0.0381091	0.117248	0.161034	0	0.0103873	0.0496311	0.0830876	SPOTlight
6839x72831	6839	7283	0.154325	0.111772	0.143108	0.113968	0.0412465	0.145215	0.156267	0	0	0.046874	0.0872242	SPOTlight
6351x46701	6351	4670	0.230446	0	0	0.19163	0.187957	0	0.0696975	0.0424352	0.0173682	0.260466	0	SPOTlight
4314x43331	4314	4333	0.177549	0.0953511	0.150136	0.114252	0.0383481	0.121926	0.160379	0	0.0117197	0.0474542	0.0828853	SPOTlight
4080x57101	4080	5710	0.151612	0.0870359	0.165347	0.116377	0.0516047	0.126512	0.16022	0	0	0.0514498	0.0898417	SPOTlight
6241x74921	6241	7492	0.175341	0.0736413	0.150006	0.118823	0.0422898	0.128368	0.155975	0	0.0185981	0.0524041	0.0845541	SPOTlight
4801x63961	4801	6396	0.138433	0.0194571	0.175047	0.132891	0.0524019	0.0400194	0.249211	0	0.0170419	0.0753262	0.100172	SPOTlight
5278x61191	5278	6119	0.152364	0	0.117281	0.136203	0.0544647	0.0174199	0.32639	0	0.0178727	0.0810204	0.0969829	SPOTlight
8273x64521	8273	6452	0.159634	0.0814114	0.151949	0.11381	0.0513007	0.13896	0.159008	0	0.0103305	0.0496054	0.0839901	SPOTlight
5397x57741	5397	5774	0.317064	0	0	0.198447	0.126812	0	0.0942252	0	0	0.253151	0.0103003	SPOTlight
4318x54341	4318	5434	0.161285	0.0949012	0.140619	0.117211	0.0462278	0.146266	0.158089	0	0	0.049762	0.0856387	SPOTlight
6481x74911	6481	7491	0.161725	0.0859417	0.139876	0.116791	0.0432107	0.147267	0.157801	0	0.0105069	0.0510886	0.0857923	SPOTlight
6479x70781	6479	7078	0.204732	0.0257057	0.137496	0.133095	0.0397155	0.0184396	0.268817	0	0.0208589	0.0724865	0.0786541	SPOTlight
8989x56241	8989	5624	0.188882	0.0846634	0.142077	0.118271	0.034572	0.124567	0.159222	0	0.0118363	0.053559	0.0823515	SPOTlight
9230x61741	9230	6174	0.396038	0.0640963	0.0322901	0.162795	0.032698	0.0150019	0.120169	0	0	0.137066	0.039845	SPOTlight
3838x51601	3838	5160	0.155299	0.126606	0.143655	0.109902	0.0431651	0.133384	0.158726	0	0	0.0451677	0.0840959	SPOTlight
6715x61141	6715	6114	0.295261	0.0147709	0.0130832	0.18027	0.105665	0	0.0990785	0.0240654	0	0.252481	0.015326	SPOTlight
8865x44551	8865	4455	0.169955	0.0784808	0.15623	0.124099	0.0395553	0.12203	0.157855	0	0.0110421	0.0540817	0.0866718	SPOTlight
6233x52901	6233	5290	0.481284	0.0519061	0	0.159618	0	0	0.114794	0	0.0137795	0.148051	0.0305676	SPOTlight
3721x57801	3721	5780	0.167121	0.106933	0.147064	0.114142	0.0401143	0.123362	0.157294	0	0.012667	0.0472164	0.0840867	SPOTlight
3844x66741	3844	6674	0.153104	0.113775	0.146263	0.111678	0.0469506	0.138218	0.157101	0	0	0.0474743	0.0854361	SPOTlight
5867x32951	5867	3295	0.102435	0.0244433	0.212889	0.135141	0.0513184	0.0529886	0.227677	0	0.0177734	0.072536	0.102798	SPOTlight
5518x61181	5518	6118	0.10222	0	0.167713	0.136118	0.0671178	0.0350393	0.299975	0	0.0152236	0.0777277	0.0988649	SPOTlight
9346x51411	9346	5141	0.143537	0.093216	0.148294	0.109467	0.0483247	0.150146	0.156733	0	0.0150574	0.0492453	0.0859797	SPOTlight
8144x37691	8144	3769	0.136661	0.0772532	0.152709	0.11818	0.046342	0.154242	0.159443	0	0.0113466	0.0543566	0.0894672	SPOTlight
7792x59031	7792	5903	0.405384	0.0309591	0.0136847	0.164284	0.0905175	0	0.113079	0	0	0.161663	0.0204287	SPOTlight
6593x53571	6593	5357	0.463925	0.0383093	0	0.16864	0.0496444	0	0.103583	0	0.0286143	0.133349	0.0139347	SPOTlight
8396x73461	8396	7346	0.148926	0.0944671	0.151783	0.114475	0.0484321	0.143554	0.160364	0	0	0.049794	0.0882037	SPOTlight
4794x46071	4794	4607	0.160038	0.0878921	0.134978	0.111717	0.0428474	0.155231	0.153988	0	0.018636	0.0515548	0.0831175	SPOTlight
5046x80461	5046	8046	0.194038	0.0779093	0.150282	0.119757	0.0358094	0.108937	0.160012	0	0.0148353	0.054502	0.0839181	SPOTlight
8754x70011	8754	7001	0.165383	0.110811	0.148344	0.110647	0.0418295	0.130223	0.157041	0	0	0.0484025	0.0873188	SPOTlight
5272x41921	5272	4192	0.134461	0.0808301	0.170318	0.118003	0.0532644	0.138655	0.162073	0	0	0.0534857	0.0889097	SPOTlight
4672x38501	4672	3850	0.142025	0.0725103	0.170609	0.124204	0.0508022	0.133368	0.164295	0	0	0.053683	0.0885034	SPOTlight
7664x36331	7664	3633	0.175452	0.0907323	0.140306	0.121501	0.038394	0.139479	0.156619	0	0	0.0521592	0.0853584	SPOTlight
5880x70111	5880	7011	0.169254	0.0169055	0.12874	0.138209	0.0479968	0.0182945	0.300346	0	0.0204327	0.0740503	0.0857708	SPOTlight
6709x44621	6709	4462	0.162213	0	0.12491	0.139689	0.0507326	0.0185978	0.314861	0	0.0231725	0.0753908	0.0904338	SPOTlight
4672x39881	4672	3988	0.183361	0.0828176	0.145393	0.119724	0.0318509	0.125279	0.153967	0	0.0165682	0.0563075	0.0847319	SPOTlight
6471x48761	6471	4876	0.159559	0	0	0.210095	0.207021	0	0.0657515	0.0545481	0	0.303025	0	SPOTlight
8148x50081	8148	5008	0.161173	0.0292579	0.180904	0.133668	0.0432055	0.0405494	0.228761	0	0.0195008	0.0722576	0.0907227	SPOTlight
6596x63211	6596	6321	0.167437	0	0	0.184333	0.167156	0	0.065348	0.0546451	0	0.361081	0	SPOTlight
6480x73531	6480	7353	0.175792	0.0982249	0.144692	0.11892	0.0437159	0.124427	0.159269	0	0	0.0499432	0.0850154	SPOTlight
4911x38491	4911	3849	0.185305	0.087694	0.131852	0.116462	0.0396249	0.137335	0.157025	0	0.0135065	0.0479153	0.0832799	SPOTlight
7554x61801	7554	6180	0.0812279	0	0	0.196629	0.245966	0	0.0351516	0.109135	0	0.33189	0	SPOTlight
5876x59101	5876	5910	0.307286	0.0258143	0.0234688	0.182545	0.101457	0.0105086	0.102838	0.0182017	0.0369297	0.171877	0.0190748	SPOTlight
5883x76991	5883	7699	0.14059	0.0829165	0.153185	0.113756	0.0484348	0.147559	0.160067	0	0.0147543	0.0506835	0.088054	SPOTlight
4202x63291	4202	6329	0.174498	0.100024	0.13854	0.111947	0.0394038	0.135955	0.155467	0	0.0102809	0.0465717	0.0873118	SPOTlight
7546x39781	7546	3978	0.211987	0.0916338	0.138847	0.117541	0.0286059	0.109202	0.151734	0	0.0114011	0.057414	0.0816343	SPOTlight
7556x68681	7556	6868	0.0841677	0.0172943	0.210555	0.141295	0.0679036	0.0480109	0.257075	0	0	0.0757341	0.0979649	SPOTlight
4444x71541	4444	7154	0.17769	0.0905157	0.148134	0.117171	0.0426891	0.127827	0.159085	0	0	0.0509527	0.0859355	SPOTlight
4559x57081	4559	5708	0.142205	0.0283822	0.195593	0.136471	0.0531303	0.0465651	0.221647	0	0.0137355	0.0699537	0.092317	SPOTlight
5516x55671	5516	5567	0.175037	0	0	0.187709	0.18943	0	0.0675921	0.0826289	0	0.297602	0	SPOTlight
6112x46711	6112	4671	0.172757	0	0.118343	0.13621	0.0469288	0.0213578	0.312835	0	0.0245744	0.077695	0.0892994	SPOTlight
5043x73581	5043	7358	0.169676	0.0698953	0.159503	0.122059	0.0455631	0.120453	0.157896	0	0.0128123	0.0546802	0.0874629	SPOTlight
4797x52951	4797	5295	0.162841	0.0828813	0.151416	0.118892	0.0412222	0.128164	0.160879	0	0.0124503	0.0557274	0.0855265	SPOTlight
8509x53501	8509	5350	0.183032	0.0110466	0.117644	0.136735	0.0448251	0.017796	0.309465	0	0.0190647	0.0755467	0.0848433	SPOTlight
6716x62511	6716	6251	0.158141	0	0	0.191974	0.238268	0	0.0597691	0.0575787	0	0.294269	0	SPOTlight
8264x38371	8264	3837	0.186549	0.0716363	0.155944	0.117934	0.03891	0.114583	0.161262	0	0.0131597	0.0530854	0.0869383	SPOTlight
7914x63851	7914	6385	0.0958638	0	0.134671	0.136222	0.0678017	0.0259093	0.350306	0	0.0197367	0.0807309	0.0887584	SPOTlight
5636x56361	5636	5636	0.20731	0	0	0.193257	0.178278	0	0.082692	0.0508831	0	0.28758	0	SPOTlight
3486x71571	3486	7157	0.22695	0	0	0.212069	0.152739	0	0.0722303	0.0668694	0	0.269142	0	SPOTlight
7426x39091	7426	3909	0.153447	0.0887667	0.157361	0.116852	0.0503429	0.130418	0.162336	0	0	0.0521154	0.0883607	SPOTlight
7795x67291	7795	6729	0.172927	0.108409	0.140472	0.115995	0.0357239	0.125697	0.1558	0	0.0156973	0.0491265	0.0801536	SPOTlight
4318x52961	4318	5296	0.159975	0.0786743	0.160738	0.119252	0.0469362	0.12279	0.160575	0	0.010455	0.0517241	0.0888805	SPOTlight
7425x37721	7425	3772	0.146859	0.087034	0.162979	0.119134	0.0516304	0.128575	0.161932	0	0	0.0524572	0.0893993	SPOTlight
6705x32241	6705	3224	0.175074	0.0877412	0.137565	0.113467	0.0435507	0.141291	0.157359	0	0.0121259	0.0483582	0.0834683	SPOTlight
3965x70181	3965	7018	0.162096	0.109959	0.146908	0.111456	0.0408303	0.134784	0.160259	0	0	0.046901	0.0868058	SPOTlight
3962x61921	3962	6192	0.184693	0.0764706	0.159546	0.120884	0.0438963	0.113689	0.160226	0	0	0.0550576	0.0855373	SPOTlight
4793x41941	4793	4194	0.158792	0.0739637	0.164971	0.120814	0.0428488	0.130587	0.162649	0	0	0.05655	0.0888241	SPOTlight
6123x79741	6123	7974	0.23592	0.0894902	0.135524	0.120705	0.0310968	0.0998687	0.155502	0	0	0.0520797	0.0798126	SPOTlight
6947x37731	6947	3773	0.14626	0.0783388	0.150773	0.11447	0.0474848	0.148741	0.160445	0	0.013909	0.0505892	0.0889902	SPOTlight
5520x68061	5520	6806	0.0961577	0.0146666	0.217518	0.131408	0.0632021	0.0530404	0.236406	0	0.017739	0.0732936	0.0965691	SPOTlight
7678x74871	7678	7487	0.192352	0.0946727	0.143794	0.112641	0.0390344	0.117548	0.15502	0	0.0127715	0.050126	0.0820408	SPOTlight
5754x51541	5754	5154	0.133252	0	0.145291	0.135727	0.0524798	0.0288989	0.304777	0	0.0187872	0.0825472	0.0982394	SPOTlight
7784x37011	7784	3701	0.156993	0.0959985	0.158247	0.119002	0.0479477	0.126594	0.157604	0	0	0.051108	0.0865058	SPOTlight
6836x63201	6836	6320	0.279601	0	0	0.178391	0.15366	0	0.0902318	0.0298978	0.0217931	0.246426	0	SPOTlight
8866x47301	8866	4730	0.21548	0.0829362	0.131159	0.116961	0.0309712	0.119494	0.154257	0	0.015869	0.0525443	0.0803284	SPOTlight
5153x45361	5153	4536	0.164023	0.0856547	0.164399	0.117721	0.0481717	0.119979	0.161252	0	0	0.0521668	0.0866336	SPOTlight
7437x70751	7437	7075	0.136842	0.0754737	0.161107	0.118336	0.0472065	0.141509	0.16252	0	0.0117915	0.0554592	0.0897549	SPOTlight
7429x47351	7429	4735	0.485781	0.0561177	0.02007	0.153977	0	0	0.113945	0	0.0394403	0.0960055	0.0346637	SPOTlight
7069x46671	7069	4667	0.104062	0.0291407	0.233323	0.135112	0.0599254	0.0600368	0.201804	0	0.0141376	0.0666068	0.0958524	SPOTlight
7191x51491	7191	5149	0.27719	0	0.0125992	0.184532	0.141444	0	0.0877566	0.0224676	0	0.274011	0	SPOTlight
4201x60541	4201	6054	0.169011	0.0944857	0.144825	0.114545	0.0408984	0.133235	0.156602	0	0.0123775	0.0479001	0.0861208	SPOTlight
7548x45281	7548	4528	0.109042	0	0.156911	0.133978	0.0610916	0.0342864	0.310435	0	0.0205427	0.0726612	0.101051	SPOTlight
4195x44021	4195	4402	0.170724	0.0873831	0.151918	0.114537	0.0392417	0.126735	0.158443	0	0.0109823	0.0529782	0.0870575	SPOTlight
4442x66031	4442	6603	0.150444	0.0954409	0.143938	0.117391	0.0477733	0.150487	0.160133	0	0	0.0464018	0.0879917	SPOTlight
8512x63141	8512	6314	0.174471	0.106063	0.146433	0.11653	0.0379452	0.124727	0.15729	0	0	0.050485	0.0860552	SPOTlight
3843x65371	3843	6537	0.219326	0.0870552	0.134913	0.123362	0.029836	0.1138	0.153429	0	0	0.0569742	0.0813058	SPOTlight
7427x41841	7427	4184	0.177748	0.0913514	0.152954	0.118992	0.0426813	0.118798	0.159057	0	0	0.0509848	0.0874321	SPOTlight
5036x52941	5036	5294	0.161951	0.0244203	0.160232	0.132295	0.0459254	0.0354522	0.260375	0	0.0163938	0.0730472	0.0899082	SPOTlight
4445x74291	4445	7429	0.178042	0.0893038	0.146126	0.119645	0.0445483	0.125958	0.159043	0	0	0.0518503	0.0854841	SPOTlight
6353x53581	6353	5358	0.320709	0.0387457	0.0323501	0.172267	0.0530099	0.0286669	0.116758	0	0.0420251	0.171345	0.0241233	SPOTlight
8874x70691	8874	7069	0.173019	0.0833577	0.153448	0.122659	0.0438728	0.125102	0.156379	0	0	0.0529679	0.089195	SPOTlight
5751x41901	5751	4190	0.163852	0.102798	0.141039	0.117502	0.0412727	0.141618	0.155754	0	0	0.0520191	0.0841452	SPOTlight
6955x62501	6955	6250	0.404287	0.0308643	0.014244	0.182697	0.0574554	0	0.108576	0	0.0238773	0.162018	0.0159812	SPOTlight
4086x74991	4086	7499	0.237661	0	0.0204997	0.181859	0.160997	0	0.0899464	0.0492245	0	0.259812	0	SPOTlight
6115x57721	6115	5772	0.0884871	0	0	0.192424	0.268377	0	0.0416371	0.104755	0.0124173	0.291903	0	SPOTlight
4084x69491	4084	6949	0.15601	0.110563	0.139545	0.113255	0.0401415	0.142598	0.154777	0	0.0133978	0.0471107	0.0826016	SPOTlight
7319x75571	7319	7557	0.160982	0.092064	0.149239	0.124196	0.0421442	0.136575	0.159422	0	0	0.0499477	0.0854296	SPOTlight
4555x47451	4555	4745	0.16556	0.100569	0.137345	0.11514	0.0407828	0.145725	0.151791	0	0.0105764	0.0507269	0.0817846	SPOTlight
5404x77011	5404	7701	0.150084	0.0885295	0.156721	0.120606	0.0429819	0.140304	0.158099	0	0	0.0545002	0.0881753	SPOTlight
8033x61781	8033	6178	0.17402	0.0155671	0.143894	0.142206	0.0422756	0.0286891	0.276776	0	0.0176477	0.0744923	0.0844321	SPOTlight
8388x50071	8388	5007	0.232272	0.0118946	0.108888	0.137408	0.0379411	0.0157812	0.28279	0	0.0190576	0.0747547	0.0792137	SPOTlight
5508x33651	5508	3365	0.154125	0.0874121	0.158401	0.112437	0.0480235	0.128959	0.15911	0	0.0128175	0.0523147	0.0864002	SPOTlight
5755x55671	5755	5567	0.126199	0	0	0.18317	0.216379	0	0.0442306	0.0749366	0	0.355084	0	SPOTlight
5393x45361	5393	4536	0.185935	0.0795143	0.14712	0.121339	0.0436749	0.126751	0.157429	0	0	0.0520812	0.0861547	SPOTlight
9225x47971	9225	4797	0.15431	0.0956487	0.135383	0.115067	0.0450611	0.152572	0.154448	0	0.0122581	0.0472126	0.0880394	SPOTlight
7546x41151	7546	4115	0.213307	0.0839385	0.140724	0.124638	0.0339927	0.106964	0.152872	0	0.0114833	0.0548994	0.0771827	SPOTlight
6466x33621	6466	3362	0.160446	0.0787512	0.159367	0.12053	0.0443955	0.1314	0.16174	0	0	0.0526871	0.0906833	SPOTlight
6232x50141	6232	5014	0.188738	0	0	0.195335	0.203847	0	0.077128	0.0705648	0	0.264387	0	SPOTlight
7320x76941	7320	7694	0.195839	0.076933	0.142972	0.12331	0.0357551	0.119885	0.155335	0	0.0156757	0.0515741	0.0827198	SPOTlight
7559x75561	7559	7556	0.183329	0.0744584	0.150365	0.117556	0.0370745	0.128021	0.156618	0	0.0110941	0.055027	0.0864566	SPOTlight
6113x52211	6113	5221	0.387233	0	0	0.194067	0.0875503	0	0.0983995	0	0.0243918	0.208358	0	SPOTlight
5525x80451	5525	8045	0.122245	0.0203822	0.211592	0.128677	0.0594281	0.0509015	0.223807	0	0.016673	0.0690518	0.0972423	SPOTlight
8154x66591	8154	6659	0.180734	0.0808654	0.141742	0.118586	0.0450813	0.134069	0.158805	0	0	0.0503222	0.0897943	SPOTlight
3602x59871	3602	5987	0.230259	0.0860288	0.133038	0.120039	0.0307678	0.101223	0.152326	0	0.0122542	0.053458	0.0806066	SPOTlight
7796x68671	7796	6867	0.165413	0.101053	0.145903	0.112314	0.0461435	0.129567	0.155729	0	0.0109603	0.0469486	0.0859674	SPOTlight
3606x70881	3606	7088	0.38548	0.033475	0	0.189397	0.0689577	0	0.099792	0	0	0.198225	0.0246733	SPOTlight
6476x62521	6476	6252	0.338473	0	0	0.18457	0.0964342	0	0.0928164	0.0183658	0.0428523	0.216037	0.0104505	SPOTlight
4200x57781	4200	5778	0.15613	0.0782479	0.160075	0.120427	0.0485303	0.137965	0.158929	0	0	0.0516592	0.0880373	SPOTlight
7558x74181	7558	7418	0.196358	0.0993031	0.140773	0.117497	0.0377393	0.11222	0.154304	0	0.0126239	0.0458894	0.0832922	SPOTlight
6958x70761	6958	7076	0.192914	0.018177	0.129176	0.130863	0.0428951	0.0194409	0.284249	0	0.0255437	0.0736944	0.0830457	SPOTlight
4196x48151	4196	4815	0.15573	0.100722	0.14247	0.112049	0.0479932	0.140014	0.157667	0	0.0101893	0.0466861	0.0864798	SPOTlight
4085x70861	4085	7086	0.157453	0.100006	0.149428	0.113496	0.0447525	0.136953	0.158727	0	0	0.0489148	0.090269	SPOTlight
7069x45301	7069	4530	0.117377	0	0.140723	0.137298	0.0607934	0.0272984	0.317872	0	0.0228214	0.0798609	0.0959565	SPOTlight
4791x37811	4791	3781	0.208348	0.0780736	0.137166	0.121187	0.0360081	0.118538	0.154827	0	0.013712	0.0514831	0.0806568	SPOTlight
7309x48041	7309	4804	0.23148	0	0	0.205198	0.160911	0	0.0639187	0.0755269	0.0274206	0.235544	0	SPOTlight
5039x61201	5039	6120	0.211092	0.011722	0.106023	0.141905	0.0386568	0.0166449	0.296468	0	0.0217888	0.0759901	0.0797097	SPOTlight
5152x41241	5152	4124	0.187479	0.105501	0.138722	0.114698	0.0413915	0.123624	0.155491	0	0	0.0489146	0.0841771	SPOTlight
5513x46041	5513	4604	0.166849	0.0821236	0.142625	0.115898	0.0488262	0.148833	0.158013	0	0	0.0493646	0.0874678	SPOTlight
4563x70851	4563	7085	0.161856	0.0976781	0.146171	0.109017	0.0486848	0.142051	0.15824	0	0	0.0499815	0.0863202	SPOTlight
5752x46031	5752	4603	0.180938	0.012694	0.13161	0.131654	0.0448224	0.0208636	0.282883	0	0.0271334	0.0756623	0.09174	SPOTlight
6840x75581	6840	7558	0.210815	0.0953674	0.143072	0.121195	0.0353165	0.105053	0.154202	0	0	0.051321	0.0836579	SPOTlight
7306x39781	7306	3978	0.207183	0.0791766	0.139425	0.122898	0.0288073	0.111157	0.157624	0	0.0149662	0.0577915	0.0809719	SPOTlight
5519x63931	5519	6393	0.211956	0.0187353	0.110177	0.143677	0.0396234	0.0170931	0.284609	0	0.0181646	0.073844	0.0821199	SPOTlight
7305x37031	7305	3703	0.16079	0.071743	0.167768	0.121593	0.0438642	0.116321	0.160218	0	0.0147511	0.0535185	0.0894332	SPOTlight
4444x70161	4444	7016	0.171501	0.0977975	0.136018	0.119694	0.0379632	0.147334	0.155093	0	0	0.0474115	0.0871874	SPOTlight
5517x57051	5517	5705	0.210109	0	0	0.193106	0.158254	0	0.0696488	0.0610344	0	0.307848	0	SPOTlight
8630x56941	8630	5694	0.201273	0.0939297	0.138396	0.117165	0.037608	0.116169	0.154983	0	0.0101056	0.0472889	0.0830812	SPOTlight
4316x48831	4316	4883	0.192367	0.0974023	0.144941	0.120221	0.0400486	0.113968	0.158614	0	0	0.0495489	0.0828898	SPOTlight
4325x74981	4325	7498	0.280102	0	0.0125846	0.176625	0.147682	0	0.10078	0.0163906	0	0.265836	0	SPOTlight
3965x71561	3965	7156	0.172737	0.0828687	0.151252	0.117994	0.0477921	0.127271	0.161037	0	0	0.0500747	0.0889731	SPOTlight
8149x52831	8149	5283	0.184023	0.0177889	0.133696	0.132829	0.0418191	0.0239803	0.27678	0	0.0206052	0.0741029	0.0943763	SPOTlight
7072x54931	7072	5493	0.262634	0	0	0.182035	0.125655	0	0.0865304	0.0298557	0	0.313289	0	SPOTlight
5644x79751	5644	7975	0.221161	0.0930185	0.137889	0.118181	0.0323937	0.107528	0.150387	0	0	0.0557931	0.0836487	SPOTlight
5274x48801	5274	4880	0.169985	0	0.12178	0.137007	0.0508984	0.0216647	0.310146	0	0.0183308	0.0774657	0.0927218	SPOTlight
4912x41241	4912	4124	0.160019	0.115087	0.145635	0.112628	0.0384632	0.130374	0.155635	0	0.0115142	0.0476773	0.0829669	SPOTlight
5031x39181	5031	3918	0.204508	0.0841163	0.140763	0.118047	0.0365212	0.11285	0.155103	0	0.0151142	0.0516169	0.0813607	SPOTlight
7673x61101	7673	6110	0.335289	0	0	0.196099	0.134412	0	0.0897378	0.0382083	0	0.206254	0	SPOTlight
5163x72891	5163	7289	0.164499	0.083185	0.149473	0.11605	0.0475855	0.130209	0.158721	0	0.0110203	0.0503943	0.0888639	SPOTlight
6228x36381	6228	3638	0.205403	0.0935551	0.133274	0.113173	0.0355635	0.121875	0.153097	0	0.0123938	0.0506153	0.0810509	SPOTlight
8264x39751	8264	3975	0.212809	0.093207	0.139166	0.118063	0.0286033	0.106533	0.15466	0	0.0150421	0.0492543	0.0826628	SPOTlight
5748x35021	5748	3502	0.197164	0.0843031	0.134473	0.121117	0.0353066	0.12793	0.152192	0	0.0126287	0.0518296	0.0830554	SPOTlight
6119x68731	6119	6873	0.168425	0.0691012	0.162073	0.118698	0.0456432	0.121881	0.161318	0	0.0149723	0.0534161	0.084472	SPOTlight
6954x58381	6954	5838	0.159091	0	0	0.189339	0.238452	0	0.0544268	0.0684881	0	0.290203	0	SPOTlight
8867x51431	8867	5143	0.196066	0.0723394	0.15088	0.125915	0.0389049	0.11001	0.159451	0	0	0.0559372	0.0904958	SPOTlight
7905x39071	7905	3907	0.171545	0.0837766	0.135868	0.115875	0.0473178	0.149423	0.157357	0	0	0.0509275	0.0879103	SPOTlight
3837x47481	3837	4748	0.188002	0.0899166	0.139577	0.115586	0.0387244	0.127294	0.157699	0	0.0105082	0.0508225	0.0818706	SPOTlight
4792x39181	4792	3918	0.166873	0.0798121	0.157596	0.121711	0.0484063	0.127815	0.15663	0	0	0.0544065	0.0867512	SPOTlight
7071x50801	7071	5080	0.255512	0	0.0150109	0.211794	0.158366	0	0.0867388	0.0378429	0	0.234735	0	SPOTlight
6955x61131	6955	6113	0.502811	0.0371019	0	0.156717	0.0169264	0	0.107481	0	0.0146345	0.13249	0.0318382	SPOTlight
5399x64621	5399	6462	0.178366	0	0.119021	0.140991	0.0434827	0.0219356	0.307547	0	0.0185446	0.0800885	0.0900233	SPOTlight
7792x57661	7792	5766	0.283064	0	0	0.2035	0.15366	0	0.0743421	0.039509	0	0.245925	0	SPOTlight
7188x43231	7188	4323	0.141509	0	0.118991	0.140385	0.0531596	0.0250648	0.332074	0	0.0232731	0.0790415	0.0865029	SPOTlight
6474x55641	6474	5564	0.334353	0.040787	0.0381656	0.165958	0.0746564	0.0256083	0.115237	0	0.0153299	0.16468	0.0252246	SPOTlight
6707x36361	6707	3636	0.144852	0.0815706	0.145549	0.116224	0.0456322	0.158189	0.155541	0	0.0146941	0.0494483	0.0882998	SPOTlight
8029x50771	8029	5077	0.146473	0.0259414	0.193381	0.131046	0.0509611	0.0431908	0.224205	0	0.0160356	0.0700608	0.0987048	SPOTlight
4921x64641	4921	6464	0.142387	0.0243458	0.193105	0.134192	0.0517893	0.0463249	0.226987	0	0.0165178	0.0718616	0.0924889	SPOTlight
5402x71501	5402	7150	0.109464	0	0.180305	0.141856	0.0571343	0.0422621	0.274914	0	0.0125603	0.0801587	0.101345	SPOTlight
5628x34341	5628	3434	0.165823	0.0838402	0.132281	0.115275	0.043389	0.158516	0.154756	0	0.0105533	0.0498668	0.0856997	SPOTlight
7786x41141	7786	4114	0.149842	0.0763449	0.147476	0.11735	0.0458044	0.150541	0.157562	0	0.0125838	0.0535411	0.0889543	SPOTlight
5040x65321	5040	6532	0.148528	0.0223361	0.191701	0.132431	0.0494492	0.0433185	0.229791	0	0.0111268	0.0729667	0.0983513	SPOTlight
6827x37051	6827	3705	0.182186	0.0899029	0.149207	0.118242	0.0466602	0.119699	0.158898	0	0	0.0487624	0.0864434	SPOTlight
6116x59091	6116	5909	0.329914	0.0173466	0.011565	0.178253	0.115904	0	0.0962383	0.0137141	0	0.237065	0	SPOTlight
6959x73511	6959	7351	0.17969	0.107361	0.14233	0.117836	0.0427956	0.11968	0.158494	0	0	0.0459261	0.0858873	SPOTlight
7185x34971	7185	3497	0.188766	0.10459	0.137634	0.119743	0.0365068	0.123525	0.153652	0	0	0.0512137	0.0843699	SPOTlight
4315x46081	4315	4608	0.173512	0.113611	0.144141	0.111276	0.0383137	0.127779	0.156225	0	0	0.0487856	0.086357	SPOTlight
5402x72881	5402	7288	0.231648	0.079937	0.134851	0.125123	0.0249377	0.100258	0.152567	0	0.0135491	0.0563926	0.0807369	SPOTlight
7676x67981	7676	6798	0.159548	0.100212	0.142099	0.112664	0.0417504	0.143841	0.156514	0	0.0128513	0.0471267	0.0833937	SPOTlight
7667x43211	7667	4321	0.196958	0.0780355	0.136036	0.121339	0.0356269	0.126228	0.153005	0	0.0147264	0.053428	0.0846171	SPOTlight
8507x48001	8507	4800	0.159388	0.079629	0.149499	0.119453	0.0437806	0.138462	0.155213	0	0.0187256	0.0492727	0.0865773	SPOTlight
4560x59841	4560	5984	0.139339	0.011591	0.14878	0.144658	0.0490759	0.0321569	0.287589	0	0.0138704	0.0796094	0.0933304	SPOTlight
9229x58981	9229	5898	0.26464	0	0	0.182942	0.146648	0	0.0873416	0.0522411	0.0280393	0.238148	0	SPOTlight
7910x52841	7910	5284	0.128872	0	0	0.189128	0.190278	0	0.0514588	0.080321	0	0.359942	0	SPOTlight
6000x70801	6000	7080	0.119745	0	0.119923	0.143249	0.0562724	0.0268643	0.344879	0	0.0184691	0.0800813	0.0905165	SPOTlight
3842x62611	3842	6261	0.24308	0.0870903	0.133627	0.124999	0.0297433	0.0950003	0.15321	0	0	0.0522695	0.0809791	SPOTlight
5150x37111	5150	3711	0.147818	0.0737377	0.164639	0.12199	0.048518	0.128241	0.15828	0	0.0103106	0.0560906	0.0903759	SPOTlight
7431x54231	7431	5423	0.261526	0	0.0137775	0.184108	0.102383	0.0145004	0.0974912	0.0447071	0	0.265817	0.0156909	SPOTlight
5521x70811	5521	7081	0.20698	0.0118418	0.103195	0.144348	0.0396539	0.0173594	0.306148	0	0.0164875	0.0751001	0.0788857	SPOTlight
3842x61241	3842	6124	0.181016	0.0906885	0.143649	0.115763	0.0439383	0.127661	0.159341	0	0	0.0505573	0.0873847	SPOTlight
6473x54261	6473	5426	0.237534	0	0	0.169327	0.163092	0	0.0886965	0.0514506	0	0.289899	0	SPOTlight
4196x46771	4196	4677	0.243423	0.0857221	0.132182	0.124367	0.0304506	0.0929242	0.156944	0	0	0.0549692	0.0790172	SPOTlight
4553x41951	4553	4195	0.161609	0.0763004	0.159234	0.122178	0.0413367	0.129488	0.165732	0	0	0.0558476	0.0882745	SPOTlight
8152x59711	8152	5971	0.10166	0.0280881	0.234326	0.133398	0.0619254	0.0584395	0.205534	0	0.0116117	0.0684129	0.0966052	SPOTlight
5511x40541	5511	4054	0.162893	0.083238	0.144646	0.119314	0.0447312	0.141338	0.156914	0	0.0119873	0.0497139	0.0852244	SPOTlight
4559x58461	4559	5846	0.114195	0.0232756	0.216799	0.136215	0.0616355	0.0533007	0.220235	0	0.0106404	0.0694545	0.094249	SPOTlight
5396x54991	5396	5499	0.183973	0.0157145	0.13463	0.141486	0.0399217	0.0269923	0.274823	0	0.0218807	0.0762654	0.0843135	SPOTlight
8038x76921	8038	7692	0.191596	0.0886796	0.144567	0.116162	0.0406286	0.11455	0.156494	0	0.0165698	0.0479341	0.0828184	SPOTlight
8386x44561	8386	4456	0.14493	0.0951537	0.158315	0.121418	0.0413913	0.126898	0.161997	0	0.0111065	0.0501736	0.0886157	SPOTlight
8027x46641	8027	4664	0.147418	0	0.149351	0.133634	0.0598879	0.031698	0.297007	0	0.015987	0.0749076	0.0901103	SPOTlight
5988x35011	5988	3501	0.133929	0.0756266	0.169846	0.122126	0.0521372	0.133769	0.163202	0	0	0.0529793	0.0963843	SPOTlight
7081x78331	7081	7833	0.171759	0.0852798	0.141732	0.11664	0.0435171	0.134231	0.157818	0	0.0120626	0.0488269	0.0881338	SPOTlight
6949x45991	6949	4599	0.110616	0.0197077	0.20918	0.139598	0.0544954	0.0475574	0.237489	0	0.0146016	0.0718585	0.0948967	SPOTlight
5030x36421	5030	3642	0.148913	0.0976731	0.134713	0.115322	0.0424785	0.161374	0.151576	0	0.0121816	0.0509825	0.0847873	SPOTlight
8628x51441	8628	5144	0.242487	0.0810027	0.132625	0.119709	0.0310888	0.0977369	0.152564	0	0.012734	0.0528439	0.0772084	SPOTlight
6242x77671	6242	7767	0.143417	0.0764659	0.151363	0.120379	0.0495291	0.149432	0.160233	0	0.0111772	0.0490232	0.0889801	SPOTlight
6601x76971	6601	7697	0.152387	0.0852264	0.147118	0.114912	0.0494376	0.142877	0.158861	0	0.0103999	0.0490256	0.0897557	SPOTlight
5391x41231	5391	4123	0.15864	0.0886468	0.143413	0.114966	0.0453595	0.153619	0.156839	0	0	0.048632	0.0898837	SPOTlight
3846x73621	3846	7362	0.316848	0.0212443	0.0145235	0.17577	0.0979302	0	0.102114	0.0299817	0	0.216466	0.0251225	SPOTlight
6234x54271	6234	5427	0.29337	0.0128897	0	0.199556	0.147541	0	0.0908085	0.0288597	0	0.226975	0	SPOTlight
4561x62591	4561	6259	0.174874	0.0732761	0.158744	0.123107	0.0422179	0.118618	0.161289	0	0	0.0603124	0.0875613	SPOTlight
8755x72761	8755	7276	0.173636	0.0823703	0.146855	0.120873	0.0369441	0.129735	0.154866	0	0.0145358	0.0525675	0.0876169	SPOTlight
4560x61211	4560	6121	0.169726	0.0982224	0.143568	0.119147	0.0403652	0.134333	0.158074	0	0	0.0505684	0.0859959	SPOTlight
5639x65991	5639	6599	0.0854921	0	0.147456	0.137043	0.0604468	0.0310794	0.332772	0	0.0202685	0.0815272	0.103916	SPOTlight
8748x53501	8748	5350	0.160285	0.104089	0.146884	0.11004	0.0461225	0.13161	0.157085	0	0.011844	0.0473794	0.0846612	SPOTlight
6467x36371	6467	3637	0.17558	0.0716596	0.160345	0.123032	0.040302	0.114912	0.159934	0	0.0150239	0.0529794	0.0862326	SPOTlight
4324x70851	4324	7085	0.157848	0.107631	0.141113	0.112088	0.0435855	0.143632	0.155749	0	0	0.0502272	0.0881261	SPOTlight
5523x76321	5523	7632	0.157317	0.0104356	0.141169	0.134456	0.0465935	0.0254125	0.286996	0	0.0304675	0.0762985	0.0908537	SPOTlight
5872x45341	5872	4534	0.0904895	0.0105008	0.195544	0.134457	0.0658607	0.0438432	0.271549	0	0.0136933	0.0764768	0.0975845	SPOTlight
5633x46721	5633	4672	0.0950189	0	0.207205	0.134321	0.0628237	0.051007	0.25773	0	0.0125872	0.0760803	0.103228	SPOTlight
7791x54911	7791	5491	0.337864	0.0407454	0.0257179	0.170916	0.083964	0.040008	0.120116	0	0	0.154972	0.0256964	SPOTlight
7913x62471	7913	6247	0.112143	0.0107479	0.167254	0.131312	0.0578334	0.040841	0.282203	0	0.0180549	0.0751725	0.104438	SPOTlight
4434x42641	4434	4264	0.137994	0.0762286	0.16273	0.117928	0.0560561	0.146141	0.159648	0	0	0.0519194	0.091354	SPOTlight
5761x72181	5761	7218	0.136438	0.0825504	0.156952	0.118116	0.0481323	0.147209	0.159212	0	0.0120926	0.0497943	0.089503	SPOTlight
5764x80441	5764	8044	0.141045	0.0847898	0.154277	0.118315	0.0458404	0.145239	0.156903	0	0.012332	0.0498841	0.0913752	SPOTlight
5876x57731	5876	5773	0.316606	0.0163268	0.0194133	0.184875	0.0901037	0.0135186	0.102572	0.0350347	0.0224982	0.183637	0.0154143	SPOTlight
4317x51591	4317	5159	0.15686	0.0952858	0.14594	0.114286	0.0419162	0.138854	0.15735	0	0.0137009	0.0501221	0.0856858	SPOTlight
3964x67431	3964	6743	0.148839	0.0839741	0.132625	0.118045	0.0468386	0.171576	0.151232	0	0.0152731	0.0458601	0.085737	SPOTlight
8147x47321	8147	4732	0.118653	0	0.152084	0.133086	0.0585471	0.0367864	0.300964	0	0.0220749	0.0783914	0.0994135	SPOTlight
5760x69431	5760	6943	0.180149	0.0167972	0.14866	0.137236	0.0392511	0.024993	0.2684	0	0.021189	0.0756246	0.0877	SPOTlight
6237x62531	6237	6253	0.33018	0.0136586	0.0260133	0.176976	0.0755058	0.0209323	0.098917	0	0.0148765	0.214775	0.0281643	SPOTlight
8155x67971	8155	6797	0.167812	0.0994048	0.146464	0.118102	0.043792	0.129093	0.157736	0	0	0.0511037	0.0864918	SPOTlight
7070x49431	7070	4943	0.302603	0	0.0108358	0.187331	0.136491	0	0.0982132	0.017523	0	0.247003	0	SPOTlight
3603x64001	3603	6400	0.162337	0.106411	0.136505	0.110772	0.0446658	0.145379	0.15604	0	0	0.0510098	0.08688	SPOTlight
6243x79041	6243	7904	0.153901	0.103748	0.13752	0.113827	0.041575	0.147881	0.153286	0	0.0121119	0.0477233	0.0884271	SPOTlight
4443x67411	4443	6741	0.170906	0.0810634	0.159143	0.121669	0.0494139	0.121444	0.158634	0	0	0.0509533	0.0867745	SPOTlight
4316x47461	4316	4746	0.225616	0.0822464	0.137836	0.126445	0.0304811	0.101885	0.152619	0	0.0102526	0.0520637	0.0805558	SPOTlight
5632x45351	5632	4535	0.131505	0	0.122276	0.138921	0.0541061	0.028449	0.340507	0	0.0183725	0.0781738	0.087689	SPOTlight
5765x81811	5765	8181	0.155791	0.0762954	0.155861	0.120916	0.041362	0.132768	0.157362	0	0.0142673	0.0548507	0.0905269	SPOTlight
5635x53611	5635	5361	0.180448	0	0	0.179045	0.218927	0	0.0701464	0.0897773	0	0.261657	0	SPOTlight
5031x37801	5031	3780	0.156542	0.0847736	0.140915	0.116614	0.0418024	0.152684	0.152424	0	0.0119006	0.0567494	0.0855948	SPOTlight
6842x79711	6842	7971	0.150759	0.0916313	0.147332	0.116865	0.0465963	0.15135	0.156472	0	0	0.0482615	0.0907321	SPOTlight
4075x44711	4075	4471	0.226961	0.0794036	0.133312	0.117044	0.0324592	0.109901	0.153968	0	0.0146399	0.051407	0.0809048	SPOTlight
8145x41821	8145	4182	0.167849	0.0721792	0.156083	0.123992	0.0454523	0.132071	0.157781	0	0	0.0515666	0.0930267	SPOTlight
8986x47981	8986	4798	0.145464	0.082588	0.145208	0.11789	0.0484536	0.15442	0.155846	0	0.0180751	0.0470132	0.0850422	SPOTlight
6107x32941	6107	3294	0.137336	0.0745706	0.166478	0.124456	0.0489952	0.137088	0.163728	0	0	0.0586233	0.0887249	SPOTlight
[truncated: 8,067 more rows]

## Sheet: figure3c
	sample	pred	Podo	celltype	proportion	method
1	10186x5620	0	0.00363807	DCT	0.40978	SPADE
2	10186x5620	0	0	DCT	0.438279	TRUE
3	10186x5620	0	0.0118031	DCT	0.430636	CARD
4	10186x5620	0	0.000803886	DCT	0.398728	SpatialDecon
5	10186x5620	0	0.0872029	DCT	0.0856832	SPOTlight
6	10186x5620	0	0.00107887	DCT	0.0760169	RCTD
7	10186x5620	0	0.0693808	DCT	0.322906	spatialDWLS
8	3481x5643	0	0.00339182	DCT	0.512137	SPADE
9	3481x5643	0	0	DCT	0.534014	TRUE
10	3481x5643	0	0.0678978	DCT	0.343204	spatialDWLS
11	3481x5643	0	0.000757531	DCT	0.439965	SpatialDecon
12	3481x5643	0	0.000362481	DCT	0.112374	RCTD
13	3481x5643	0	0.0827329	DCT	0.0939357	SPOTlight
14	3481x5643	0	0.0117529	DCT	0.515324	CARD
15	3481x5781	2	0.00427228	PT	0.494601	CARD
16	3481x5781	2	0.0209593	PT	0.325584	SPOTlight
17	3481x5781	2	0.000374115	PT	0.486178	RCTD
18	3481x5781	2	0	PT	0.466883	SPADE
19	3481x5781	2	0	PT	0.526946	TRUE
20	3481x5781	2	0	PT	0.293129	spatialDWLS
21	3481x5781	2	0.000683683	PT	0.607714	SpatialDecon
22	3482x5919	0	0.0101527	DCT	0.508215	CARD
23	3482x5919	0	0	DCT	0.522624	TRUE
24	3482x5919	0	0.00389028	DCT	0.501542	SPADE
25	3482x5919	0	0.0802042	DCT	0.0944604	SPOTlight
26	3482x5919	0	0.000919607	DCT	0.411906	SpatialDecon
27	3482x5919	0	0.0680654	DCT	0.339127	spatialDWLS
28	3482x5919	0	0.00143497	DCT	0.113666	RCTD
29	3482x6056	0	0	DCT	0.725934	TRUE
30	3482x6056	0	0.0872388	DCT	0.103041	SPOTlight
31	3482x6056	0	0.000811614	DCT	0.521484	SpatialDecon
32	3482x6056	0	0.00286981	DCT	0.68994	SPADE
33	3482x6056	0	0.0676673	DCT	0.377704	spatialDWLS
34	3482x6056	0	0.000923808	DCT	0.180254	RCTD
35	3482x6056	0	0.0113244	DCT	0.689886	CARD
36	3485x6882	2	0.0223152	PT	0.382951	SPOTlight
37	3485x6882	2	2.69967270221054e-05	PT	0.613524	RCTD
38	3485x6882	2	0	PT	0.634731	TRUE
39	3485x6882	2	0.000600372	PT	0.719813	SpatialDecon
40	3485x6882	2	0	PT	0.331909	spatialDWLS
41	3485x6882	2	0.0057748	PT	0.610589	CARD
42	3485x6882	2	0	PT	0.58342	SPADE
43	3486x7020	2	0.000709347	PT	0.69234	SpatialDecon
44	3486x7020	2	0	PT	0.652695	TRUE
45	3486x7020	2	0.0209211	PT	0.392885	SPOTlight
46	3486x7020	2	3.87285396027245e-05	PT	0.575578	RCTD
47	3486x7020	2	0	PT	0.333139	spatialDWLS
48	3486x7020	2	0	PT	0.588354	SPADE
49	3486x7020	2	0.00360542	PT	0.594905	CARD
50	3486x7157	2	0	PT	0.22695	SPOTlight
51	3486x7157	2	0.0031562	PT	0.456573	CARD
52	3486x7157	2	0.000703246	PT	0.572647	SpatialDecon
53	3486x7157	2	5.4112430168569e-05	PT	0.435624	RCTD
54	3486x7157	2	0	PT	0.259971	spatialDWLS
55	3486x7157	2	0	PT	0.410065	SPADE
56	3486x7157	2	0	PT	0.467066	TRUE
57	3599x5299	0	0.0666964	DCT	0.370174	spatialDWLS
58	3599x5299	0	0.0882048	DCT	0.10533	SPOTlight
59	3599x5299	0	0.00161075	DCT	0.175491	RCTD
60	3599x5299	0	0.00101532	DCT	0.63114	SPADE
61	3599x5299	0	0.00088892	DCT	0.511761	SpatialDecon
62	3599x5299	0	0.00991581	DCT	0.619986	CARD
63	3599x5299	0	0	DCT	0.663647	TRUE
64	3600x5436	0	0.0825104	DCT	0.0859399	SPOTlight
65	3600x5436	0	0.00116661	DCT	0.10497	RCTD
66	3600x5436	0	0.0675492	DCT	0.328654	spatialDWLS
67	3600x5436	0	0.00177555	DCT	0.442642	SPADE
68	3600x5436	0	0.00092622	DCT	0.416541	SpatialDecon
69	3600x5436	0	0	DCT	0.445074	TRUE
70	3600x5436	0	0.00983407	DCT	0.443745	CARD
71	3600x5574	0	0	DCT	0.485844	TRUE
72	3600x5574	0	0.0049088	DCT	0.467607	SPADE
73	3600x5574	0	0.000717858	DCT	0.407972	SpatialDecon
74	3600x5574	0	0.000422876	DCT	0.117024	RCTD
75	3600x5574	0	0.0845963	DCT	0.0912414	SPOTlight
76	3600x5574	0	0.0106835	DCT	0.470919	CARD
77	3600x5574	0	0.0679553	DCT	0.334958	spatialDWLS
78	3601x5712	0	0.0670821	DCT	0.356419	spatialDWLS
79	3601x5712	0	0.0108639	DCT	0.581971	CARD
80	3601x5712	0	0.0810396	DCT	0.0940762	SPOTlight
81	3601x5712	0	0.000905811	DCT	0.478603	SpatialDecon
82	3601x5712	0	0.00391408	DCT	0.571345	SPADE
83	3601x5712	0	0.000601189	DCT	0.147397	RCTD
84	3601x5712	0	0	DCT	0.611552	TRUE
85	3601x5849	0	0.00730398	DCT	0.386558	SPADE
86	3601x5849	0	0	DCT	0.406569	TRUE
87	3601x5849	0	0.0706035	DCT	0.316247	spatialDWLS
88	3601x5849	0	0.00140599	DCT	0.0593433	RCTD
89	3601x5849	0	0.000926428	DCT	0.377026	SpatialDecon
90	3601x5849	0	0.0130495	DCT	0.399878	CARD
91	3601x5849	0	0.0903269	DCT	0.0767294	SPOTlight
92	3602x5987	0	0.0686528	DCT	0.31429	spatialDWLS
93	3602x5987	0	0	DCT	0.400906	TRUE
94	3602x5987	0	0.000862096	DCT	0.358337	SpatialDecon
95	3602x5987	0	0.0013481	DCT	0.0771602	RCTD
96	3602x5987	0	0.00397273	DCT	0.381961	SPADE
97	3602x5987	0	0.00994398	DCT	0.400024	CARD
98	3602x5987	0	0.0806066	DCT	0.0860288	SPOTlight
99	3602x6125	0	0.00478604	DCT	0.518099	SPADE
100	3602x6125	0	0	DCT	0.551529	TRUE
101	3602x6125	0	0.000784321	DCT	0.432155	SpatialDecon
102	3602x6125	0	0.00081343	DCT	0.115536	RCTD
103	3602x6125	0	0.0112043	DCT	0.522167	CARD
104	3602x6125	0	0.0817452	DCT	0.0909348	SPOTlight
105	3602x6125	0	0.0677455	DCT	0.344262	spatialDWLS
106	3603x6262	0	0	DCT	0.391846	TRUE
107	3603x6262	0	0.0692223	DCT	0.322189	spatialDWLS
108	3603x6262	0	0.087715	DCT	0.0830234	SPOTlight
109	3603x6262	0	0.000898629	DCT	0.386322	SpatialDecon
110	3603x6262	0	0.00489086	DCT	0.400585	SPADE
111	3603x6262	0	0.00153371	DCT	0.0949312	RCTD
112	3603x6262	0	0.0108017	DCT	0.40918	CARD
113	3603x6400	0	0.00126185	DCT	0.656342	SPADE
114	3603x6400	0	0.0663688	DCT	0.375362	spatialDWLS
115	3603x6400	0	0.00865381	DCT	0.639652	CARD
116	3603x6400	0	0.000761454	DCT	0.534517	SpatialDecon
117	3603x6400	0	0.08688	DCT	0.106411	SPOTlight
118	3603x6400	0	0	DCT	0.690827	TRUE
119	3603x6400	0	0.000636755	DCT	0.229294	RCTD
120	3604x6537	0	0.069787	DCT	0.33868	spatialDWLS
121	3604x6537	0	0.012248	DCT	0.485475	CARD
122	3604x6537	0	0.00111702	DCT	0.0974051	RCTD
123	3604x6537	0	0.00736279	DCT	0.478054	SPADE
124	3604x6537	0	0.000884447	DCT	0.429647	SpatialDecon
125	3604x6537	0	0.0897628	DCT	0.0836858	SPOTlight
126	3604x6537	0	0	DCT	0.494904	TRUE
127	3604x6675	2	0	PT	0.256286	SPOTlight
128	3604x6675	2	0.000809416	PT	0.547711	SpatialDecon
129	3604x6675	2	0	PT	0.254263	spatialDWLS
130	3604x6675	2	0	PT	0.361345	SPADE
131	3604x6675	2	0.000259803	PT	0.41895	RCTD
132	3604x6675	2	0.00291588	PT	0.412541	CARD
133	3604x6675	2	0	PT	0.419162	TRUE
134	3605x6813	2	0	PT	0.159788	SPOTlight
135	3605x6813	2	0	PT	0.359281	TRUE
136	3605x6813	2	0.00613259	PT	0.370346	CARD
137	3605x6813	2	0.000733889	PT	0.487195	SpatialDecon
138	3605x6813	2	0.000246612	PT	0.373504	RCTD
139	3605x6813	2	0	PT	0.317525	SPADE
140	3605x6813	2	0	PT	0.229713	spatialDWLS
141	3605x6950	2	0.00399768	PT	0.680262	CARD
142	3605x6950	2	2.71482578043923e-05	PT	0.679619	RCTD
143	3605x6950	2	0	PT	0.342663	spatialDWLS
144	3605x6950	2	0	PT	0.4054	SPOTlight
145	3605x6950	2	0	PT	0.736527	TRUE
146	3605x6950	2	0	PT	0.643603	SPADE
147	3605x6950	2	0.000621322	PT	0.762746	SpatialDecon
148	3606x7088	2	0	PT	0.56793	SPADE
149	3606x7088	2	0	PT	0.32431	spatialDWLS
150	3606x7088	2	0.000778117	PT	0.713308	SpatialDecon
151	3606x7088	2	0.00458302	PT	0.595771	CARD
152	3606x7088	2	0	PT	0.630952	TRUE
153	3606x7088	2	0.0246733	PT	0.38548	SPOTlight
154	3606x7088	2	0.000328737	PT	0.587821	RCTD
155	3606x7226	2	0	PT	0.718303	SPADE
156	3606x7226	2	0	PT	0.766467	TRUE
157	3606x7226	2	0.00419363	PT	0.733182	CARD
158	3606x7226	2	0	PT	0.381396	spatialDWLS
159	3606x7226	2	0.000606622	PT	0.811381	SpatialDecon
160	3606x7226	2	0.0205714	PT	0.492647	SPOTlight
161	3606x7226	2	1.90229927351614e-05	PT	0.72605	RCTD
162	3614x9428	2	0	PT	0.144878	SPOTlight
163	3614x9428	2	0.00450594	PT	0.356384	CARD
164	3614x9428	2	0	PT	0.35119	TRUE
165	3614x9428	2	0.000551217	PT	0.36548	RCTD
166	3614x9428	2	0	PT	0.29483	SPADE
167	3614x9428	2	0.000795471	PT	0.479453	SpatialDecon
168	3614x9428	2	0	PT	0.227099	spatialDWLS
169	3718x5092	0	0.0123016	DCT	0.304314	CARD
170	3718x5092	0	0.00853535	DCT	0.294769	SPADE
171	3718x5092	0	0	DCT	0.295583	TRUE
172	3718x5092	0	0.000928	DCT	0.324808	SpatialDecon
173	3718x5092	0	0.0698604	DCT	0.292563	spatialDWLS
174	3718x5092	0	0.0819671	DCT	0.0705119	SPOTlight
175	3718x5092	0	0.00262542	DCT	0.0562377	RCTD
176	3719x5230	0	0.0924552	DCT	0.0742203	SPOTlight
177	3719x5230	0	0.0701841	DCT	0.327429	spatialDWLS
178	3719x5230	0	0.000845103	DCT	0.396625	SpatialDecon
179	3719x5230	0	0	DCT	0.439411	TRUE
180	3719x5230	0	0.0110745	DCT	0.417564	CARD
181	3719x5230	0	0.000877859	DCT	0.0676935	RCTD
182	3719x5230	0	0.00281975	DCT	0.423067	SPADE
183	3719x5367	0	0.0041029	DCT	0.473394	SPADE
184	3719x5367	0	0	DCT	0.523216	TRUE
185	3719x5367	0	0.000757033	DCT	0.416922	SpatialDecon
186	3719x5367	0	0.0683066	DCT	0.337768	spatialDWLS
187	3719x5367	0	0.000896632	DCT	0.0954491	RCTD
188	3719x5367	0	0.0109596	DCT	0.488241	CARD
189	3719x5367	0	0.0821213	DCT	0.0910199	SPOTlight
190	3720x5505	0	0	DCT	0.357871	TRUE
191	3720x5505	0	0.000944357	DCT	0.343666	SPADE
192	3720x5505	0	0.0686491	DCT	0.310332	spatialDWLS
193	3720x5505	0	0.0100893	DCT	0.36323	CARD
194	3720x5505	0	0.000745735	DCT	0.37648	SpatialDecon
195	3720x5505	0	0.0788099	DCT	0.0795589	SPOTlight
196	3720x5505	0	0.000694891	DCT	0.0775767	RCTD
197	3720x5643	0	0	DCT	0.437146	TRUE
198	3720x5643	0	0.000781191	DCT	0.0832764	RCTD
199	3720x5643	0	0.000809421	DCT	0.394643	SpatialDecon
200	3720x5643	0	0.0684161	DCT	0.326175	spatialDWLS
201	3720x5643	0	0.0817462	DCT	0.0899358	SPOTlight
202	3720x5643	0	0.00338158	DCT	0.412558	SPADE
203	3720x5643	0	0.010855	DCT	0.427407	CARD
204	3721x5780	0	0.00103023	DCT	0.148048	RCTD
205	3721x5780	0	0.0840867	DCT	0.106933	SPOTlight
206	3721x5780	0	0.0110017	DCT	0.646343	CARD
207	3721x5780	0	0.00311777	DCT	0.654835	SPADE
208	3721x5780	0	0	DCT	0.692308	TRUE
209	3721x5780	0	0.0670316	DCT	0.372627	spatialDWLS
210	3721x5780	0	0.000836329	DCT	0.504197	SpatialDecon
211	3721x5918	0	0.000423079	DCT	0.20278	RCTD
212	3721x5918	0	0	DCT	0.647792	TRUE
213	3721x5918	0	0.0884482	DCT	0.103731	SPOTlight
214	3721x5918	0	0.066687	DCT	0.369479	spatialDWLS
215	3721x5918	0	0.00985688	DCT	0.617528	CARD
216	3721x5918	0	0.000942677	DCT	0.633391	SPADE
217	3721x5918	0	0.000758175	DCT	0.514459	SpatialDecon
218	3722x6055	0	0.00998455	DCT	0.434277	CARD
219	3722x6055	0	0.00161046	DCT	0.422362	SPADE
220	3722x6055	0	0.000912716	DCT	0.104583	RCTD
221	3722x6055	0	0.000828339	DCT	0.427233	SpatialDecon
222	3722x6055	0	0.0832129	DCT	0.0781503	SPOTlight
223	3722x6055	0	0	DCT	0.424689	TRUE
224	3722x6055	0	0.0683193	DCT	0.331112	spatialDWLS
225	3722x6193	0	0.0813954	DCT	0.082399	SPOTlight
226	3722x6193	0	0.000746033	DCT	0.394033	SpatialDecon
227	3722x6193	0	0	DCT	0.421291	TRUE
228	3722x6193	0	0.000206384	DCT	0.087796	RCTD
229	3722x6193	0	0.00246018	DCT	0.390022	SPADE
230	3722x6193	0	0.0109337	DCT	0.41297	CARD
231	3722x6193	0	0.0690374	DCT	0.325308	spatialDWLS
232	3723x6331	0	0.0674136	DCT	0.357251	spatialDWLS
233	3723x6331	0	0.000936474	DCT	0.492439	SpatialDecon
234	3723x6331	0	0.00132771	DCT	0.564117	SPADE
235	3723x6331	0	0	DCT	0.581448	TRUE
236	3723x6331	0	0.00149137	DCT	0.142825	RCTD
237	3723x6331	0	0.0885408	DCT	0.0956833	SPOTlight
238	3723x6331	0	0.00955503	DCT	0.559483	CARD
239	3723x6468	0	0.0663214	DCT	0.382842	spatialDWLS
240	3723x6468	0	0.00140398	DCT	0.70424	SPADE
241	3723x6468	0	0.0857401	DCT	0.112851	SPOTlight
242	3723x6468	0	0.000624112	DCT	0.224827	RCTD
243	3723x6468	0	0.000828668	DCT	0.546352	SpatialDecon
244	3723x6468	0	0	DCT	0.754247	TRUE
245	3723x6468	0	0.0095431	DCT	0.692823	CARD
246	3724x6606	0	0.0665852	DCT	0.363658	spatialDWLS
247	3724x6606	0	0.0010247	DCT	0.492984	SpatialDecon
248	3724x6606	0	0.085428	DCT	0.101917	SPOTlight
249	3724x6606	0	0	DCT	0.640997	TRUE
250	3724x6606	0	0.00959075	DCT	0.603999	CARD
251	3724x6606	0	0.0016183	DCT	0.154216	RCTD
252	3724x6606	0	0.00170601	DCT	0.613589	SPADE
253	3724x6744	0	0.00938185	DCT	0.502937	CARD
254	3724x6744	0	0.000628356	DCT	0.501245	SPADE
255	3724x6744	0	0	DCT	0.532276	TRUE
256	3724x6744	0	0.00136831	DCT	0.11494	RCTD
257	3724x6744	0	0.0676336	DCT	0.344955	spatialDWLS
258	3724x6744	0	0.0865479	DCT	0.089386	SPOTlight
259	3724x6744	0	0.000854782	DCT	0.446515	SpatialDecon
260	3725x6881	0	0.0007719	DCT	0.466893	SpatialDecon
261	3725x6881	0	0.0858903	DCT	0.0928822	SPOTlight
262	3725x6881	0	0.011917	DCT	0.53392	CARD
263	3725x6881	0	0.000669705	DCT	0.115827	RCTD
264	3725x6881	0	0.00197273	DCT	0.530764	SPADE
265	3725x6881	0	0	DCT	0.549264	TRUE
266	3725x6881	0	0.0681065	DCT	0.349338	spatialDWLS
267	3726x7156	2	0.000614232	PT	0.473043	SpatialDecon
268	3726x7156	2	0	PT	0.134248	SPOTlight
269	3726x7156	2	0	PT	0.343373	TRUE
270	3726x7156	2	5.29997278576359e-05	PT	0.342867	RCTD
271	3726x7156	2	0	PT	0.2866	SPADE
272	3726x7156	2	0	PT	0.226341	spatialDWLS
273	3726x7156	2	0.00359485	PT	0.336362	CARD
274	3726x7294	2	0.00381847	PT	0.374809	CARD
275	3726x7294	2	0	PT	0.191223	SPOTlight
276	3726x7294	2	0	PT	0.371257	TRUE
277	3726x7294	2	0	PT	0.235018	spatialDWLS
278	3726x7294	2	5.36091857346333e-05	PT	0.374689	RCTD
279	3726x7294	2	0	PT	0.34774	SPADE
280	3726x7294	2	0.000652691	PT	0.492136	SpatialDecon
281	3837x4748	0	0.0110323	DCT	0.4887	CARD
282	3837x4748	0	0.0675246	DCT	0.335752	spatialDWLS
283	3837x4748	0	0	DCT	0.504535	TRUE
284	3837x4748	0	0.000101265	DCT	0.108219	RCTD
285	3837x4748	0	0.00315282	DCT	0.494538	SPADE
286	3837x4748	0	0.000695189	DCT	0.420248	SpatialDecon
287	3837x4748	0	0.0818706	DCT	0.0899166	SPOTlight
288	3837x4885	0	0.000964149	DCT	0.384443	SpatialDecon
289	3837x4885	0	0.068585	DCT	0.31897	spatialDWLS
290	3837x4885	0	0.0886538	DCT	0.0728189	SPOTlight
291	3837x4885	0	0.00184149	DCT	0.0734227	RCTD
292	3837x4885	0	0	DCT	0.382786	TRUE
293	3837x4885	0	0.0108674	DCT	0.37943	CARD
294	3837x4885	0	0.00248813	DCT	0.375188	SPADE
295	3838x5023	0	0.010918	DCT	0.579002	CARD
296	3838x5023	0	0.00417781	DCT	0.576068	SPADE
297	3838x5023	0	0.0847907	DCT	0.100151	SPOTlight
298	3838x5023	0	0.00128419	DCT	0.143292	RCTD
299	3838x5023	0	0.0678491	DCT	0.355694	spatialDWLS
300	3838x5023	0	0.000813446	DCT	0.447351	SpatialDecon
301	3838x5023	0	0	DCT	0.609729	TRUE
302	3838x5160	0	0	DCT	0.930917	TRUE
303	3838x5160	0	0.000738905	DCT	0.636656	SpatialDecon
304	3838x5160	0	0.0840959	DCT	0.126606	SPOTlight
305	3838x5160	0	0.0101102	DCT	0.835214	CARD
306	3838x5160	0	0.001845	DCT	0.881714	SPADE
307	3838x5160	0	0.066364	DCT	0.41169	spatialDWLS
308	3838x5160	0	0.000597942	DCT	0.395796	RCTD
309	3839x5298	0	0.0681639	DCT	0.340887	spatialDWLS
310	3839x5298	0	0.000769413	DCT	0.113997	RCTD
311	3839x5298	0	0	DCT	0.542469	TRUE
312	3839x5298	0	0.0111121	DCT	0.498719	CARD
313	3839x5298	0	0.000851173	DCT	0.441172	SpatialDecon
314	3839x5298	0	0.0867999	DCT	0.0920686	SPOTlight
315	3839x5298	0	0.00315004	DCT	0.505568	SPADE
316	3839x5436	0	0.000712694	DCT	0.0892833	RCTD
317	3839x5436	0	0	DCT	0.420635	TRUE
318	3839x5436	0	0.00977464	DCT	0.412066	CARD
319	3839x5436	0	0.0676297	DCT	0.324991	spatialDWLS
320	3839x5436	0	0.0800637	DCT	0.086075	SPOTlight
321	3839x5436	0	0.000772903	DCT	0.391475	SpatialDecon
322	3839x5436	0	0.00276315	DCT	0.422937	SPADE
323	3840x5573	0	0.000201167	DCT	0.702322	SPADE
324	3840x5573	0	0.000779269	DCT	0.536976	SpatialDecon
325	3840x5573	0	0.0111495	DCT	0.681481	CARD
326	3840x5573	0	0	DCT	0.734994	TRUE
327	3840x5573	0	0.0878479	DCT	0.10436	SPOTlight
328	3840x5573	0	0.000239715	DCT	0.199664	RCTD
329	3840x5573	0	0.0671717	DCT	0.37853	spatialDWLS
330	3840x5711	0	0	DCT	0.493197	TRUE
331	3840x5711	0	0.00571628	DCT	0.474118	SPADE
332	3840x5711	0	0.0859391	DCT	0.0886988	SPOTlight
333	3840x5711	0	0.000829976	DCT	0.425849	SpatialDecon
334	3840x5711	0	0.0689326	DCT	0.336123	spatialDWLS
335	3840x5711	0	0.000721384	DCT	0.110481	RCTD
336	3840x5711	0	0.0112864	DCT	0.498762	CARD
337	3841x5849	0	0.00481675	DCT	0.393891	SPADE
338	3841x5849	0	0.0890549	DCT	0.0782633	SPOTlight
339	3841x5849	0	0.0124303	DCT	0.41296	CARD
340	3841x5849	0	0.0693864	DCT	0.320218	spatialDWLS
341	3841x5849	0	0.0029963	DCT	0.0732693	RCTD
342	3841x5849	0	0.001114	DCT	0.385612	SpatialDecon
343	3841x5849	0	0	DCT	0.39229	TRUE
344	3841x5986	0	0.00108767	DCT	0.394399	SpatialDecon
345	3841x5986	0	0.0698659	DCT	0.326022	spatialDWLS
346	3841x5986	0	0.0967225	DCT	0.0759571	SPOTlight
347	3841x5986	0	0.0123365	DCT	0.426195	CARD
348	3841x5986	0	0.00921267	DCT	0.411291	SPADE
349	3841x5986	0	0	DCT	0.423556	TRUE
350	3841x5986	0	0.00366462	DCT	0.0775454	RCTD
351	3842x6124	0	0.0873847	DCT	0.0906885	SPOTlight
352	3842x6124	0	0.000857212	DCT	0.465806	SpatialDecon
353	3842x6124	0	0.00421175	DCT	0.556187	SPADE
354	3842x6124	0	0.0124195	DCT	0.552835	CARD
355	3842x6124	0	0.00145829	DCT	0.1419	RCTD
356	3842x6124	0	0	DCT	0.576444	TRUE
357	3842x6124	0	0.0681481	DCT	0.353236	spatialDWLS
358	3842x6261	0	0.000968344	DCT	0.0877635	RCTD
359	3842x6261	0	0.0122137	DCT	0.424747	CARD
360	3842x6261	0	0.0809791	DCT	0.0870903	SPOTlight
361	3842x6261	0	0.000740226	DCT	0.388397	SpatialDecon
362	3842x6261	0	0.0688511	DCT	0.318988	spatialDWLS
363	3842x6261	0	0.00410331	DCT	0.436448	SPADE
364	3842x6261	0	0	DCT	0.440045	TRUE
365	3843x6399	0	0	DCT	0.394558	TRUE
366	3843x6399	0	0.00301811	DCT	0.395362	SPADE
367	3843x6399	0	0.00114959	DCT	0.0824394	RCTD
368	3843x6399	0	0.0684173	DCT	0.320614	spatialDWLS
369	3843x6399	0	0.0114494	DCT	0.407148	CARD
370	3843x6399	0	0.000841257	DCT	0.379959	SpatialDecon
371	3843x6399	0	0.0799054	DCT	0.0820257	SPOTlight
372	3843x6537	0	0.00508334	DCT	0.427295	SPADE
373	3843x6537	0	0.000756124	DCT	0.115772	RCTD
374	3843x6537	0	0.0813058	DCT	0.0870552	SPOTlight
375	3843x6537	0	0.0103529	DCT	0.435905	CARD
376	3843x6537	0	0	DCT	0.454134	TRUE
377	3843x6537	0	0.00081243	DCT	0.395384	SpatialDecon
378	3843x6537	0	0.0677529	DCT	0.328367	spatialDWLS
379	3844x6674	0	0.000643435	DCT	0.219308	RCTD
380	3844x6674	0	0	DCT	0.748584	TRUE
381	3844x6674	0	0.00986562	DCT	0.709593	CARD
382	3844x6674	0	0.0854361	DCT	0.113775	SPOTlight
383	3844x6674	0	0.0666905	DCT	0.382392	spatialDWLS
384	3844x6674	0	0.00290323	DCT	0.711273	SPADE
385	3844x6674	0	0.000777499	DCT	0.557828	SpatialDecon
386	3844x6812	0	0.00137441	DCT	0.111133	RCTD
387	3844x6812	0	0.0873298	DCT	0.0926626	SPOTlight
388	3844x6812	0	0.00313962	DCT	0.561938	SPADE
389	3844x6812	0	0	DCT	0.586636	TRUE
390	3844x6812	0	0.0116237	DCT	0.548695	CARD
391	3844x6812	0	0.000820017	DCT	0.457875	SpatialDecon
392	3844x6812	0	0.0676977	DCT	0.350272	spatialDWLS
393	3845x6950	0	0.070516	DCT	0.317794	spatialDWLS
394	3845x6950	0	0.094536	DCT	0.0795733	SPOTlight
395	3845x6950	0	0.0135463	DCT	0.399453	CARD
396	3845x6950	0	0.00104904	DCT	0.384673	SpatialDecon
397	3845x6950	0	0	DCT	0.354473	TRUE
398	3845x6950	0	0.00362712	DCT	0.37126	SPADE
399	3845x6950	0	0.00248156	DCT	0.0838364	RCTD
400	3845x7087	0	0.0863269	DCT	0.089215	SPOTlight
401	3845x7087	0	0.00101441	DCT	0.431035	SpatialDecon
402	3845x7087	0	0.011347	DCT	0.502278	CARD
403	3845x7087	0	0.00360823	DCT	0.494919	SPADE
404	3845x7087	0	0.0686458	DCT	0.342258	spatialDWLS
405	3845x7087	0	0	DCT	0.527149	TRUE
406	3845x7087	0	0.00149507	DCT	0.0879582	RCTD
407	3846x7225	0	0.069092	DCT	0.332824	spatialDWLS
408	3846x7225	0	0.00170836	DCT	0.102768	RCTD
409	3846x7225	0	0	DCT	0.440544	TRUE
410	3846x7225	0	0.0898655	DCT	0.0771602	SPOTlight
411	3846x7225	0	0.00461645	DCT	0.425611	SPADE
412	3846x7225	0	0.0105373	DCT	0.440089	CARD
413	3846x7225	0	0.000916898	DCT	0.427002	SpatialDecon
414	3846x7362	2	0	PT	0.468865	SPADE
415	3846x7362	2	3.84476390783916e-05	PT	0.482373	RCTD
416	3846x7362	2	0	PT	0.281818	spatialDWLS
417	3846x7362	2	0.0251225	PT	0.316848	SPOTlight
418	3846x7362	2	0	PT	0.511905	TRUE
419	3846x7362	2	0.00479883	PT	0.485086	CARD
420	3846x7362	2	0.000716727	PT	0.599708	SpatialDecon
421	3956x4678	0	0.000337668	DCT	0.0988934	RCTD
422	3956x4678	0	0.0683099	DCT	0.32356	spatialDWLS
423	3956x4678	0	0	DCT	0.409966	TRUE
424	3956x4678	0	0.011007	DCT	0.416022	CARD
425	3956x4678	0	0.083613	DCT	0.0796843	SPOTlight
426	3956x4678	0	0.000781053	DCT	0.401396	SpatialDecon
427	3956x4678	0	0.00292455	DCT	0.401179	SPADE
428	3957x4816	0	0.0678673	DCT	0.349874	spatialDWLS
429	3957x4816	0	0	DCT	0.554926	TRUE
430	3957x4816	0	0.00184723	DCT	0.513295	SPADE
431	3957x4816	0	0.000788255	DCT	0.468115	SpatialDecon
432	3957x4816	0	0.010288	DCT	0.517488	CARD
433	3957x4816	0	0.0832168	DCT	0.0923412	SPOTlight
434	3957x4816	0	0.000899475	DCT	0.128178	RCTD
435	3957x4954	0	0.00127216	DCT	0.323005	RCTD
436	3957x4954	0	0.00131045	DCT	0.80164	SPADE
437	3957x4954	0	0.000921635	DCT	0.586159	SpatialDecon
438	3957x4954	0	0	DCT	0.86863	TRUE
439	3957x4954	0	0.0664421	DCT	0.39886	spatialDWLS
440	3957x4954	0	0.0109966	DCT	0.767999	CARD
441	3957x4954	0	0.083722	DCT	0.119373	SPOTlight
442	3958x5091	0	0.000861075	DCT	0.402522	SpatialDecon
443	3958x5091	0	0	DCT	0.439411	TRUE
444	3958x5091	0	0.0697634	DCT	0.328224	spatialDWLS
445	3958x5091	0	0.000548518	DCT	0.0770434	RCTD
446	3958x5091	0	0.0116366	DCT	0.439832	CARD
447	3958x5091	0	0.00412085	DCT	0.429311	SPADE
448	3958x5091	0	0.0899397	DCT	0.0777179	SPOTlight
449	3958x5229	0	0.0673216	DCT	0.361741	spatialDWLS
450	3958x5229	0	0.010119	DCT	0.587446	CARD
451	3958x5229	0	0.0010934	DCT	0.589438	SPADE
452	3958x5229	0	0.000758809	DCT	0.514725	SpatialDecon
453	3958x5229	0	0.000409895	DCT	0.182831	RCTD
454	3958x5229	0	0	DCT	0.614253	TRUE
455	3958x5229	0	0.0871855	DCT	0.0947248	SPOTlight
456	3959x5366	0	0.00212705	DCT	0.134408	RCTD
457	3959x5366	0	0.00331071	DCT	0.528632	SPADE
458	3959x5366	0	0.067612	DCT	0.348584	spatialDWLS
459	3959x5366	0	0	DCT	0.541336	TRUE
460	3959x5366	0	0.0843736	DCT	0.0960925	SPOTlight
461	3959x5366	0	0.00971662	DCT	0.525669	CARD
462	3959x5366	0	0.000919842	DCT	0.445118	SpatialDecon
463	3959x5504	0	0.00076659	DCT	0.522947	SpatialDecon
464	3959x5504	0	0.0670371	DCT	0.370467	spatialDWLS
465	3959x5504	0	0.0846366	DCT	0.100239	SPOTlight
466	3959x5504	0	0	DCT	0.674972	TRUE
467	3959x5504	0	0.00171134	DCT	0.636126	SPADE
468	3959x5504	0	0.000278434	DCT	0.205166	RCTD
469	3959x5504	0	0.0100732	DCT	0.633823	CARD
470	3960x5642	0	0.0681621	DCT	0.339911	spatialDWLS
471	3960x5642	0	0.0911675	DCT	0.0788496	SPOTlight
472	3960x5642	0	0	DCT	0.454751	TRUE
473	3960x5642	0	0.00947555	DCT	0.438969	CARD
474	3960x5642	0	0.000966351	DCT	0.128412	RCTD
475	3960x5642	0	0.000925151	DCT	0.449771	SpatialDecon
476	3960x5642	0	0.00290282	DCT	0.436828	SPADE
477	3960x5779	0	0.0847326	DCT	0.0872503	SPOTlight
478	3960x5779	0	0.0105067	DCT	0.495892	CARD
479	3960x5779	0	0.00123251	DCT	0.130824	RCTD
480	3960x5779	0	0.00371101	DCT	0.501025	SPADE
481	3960x5779	0	0	DCT	0.511891	TRUE
482	3960x5779	0	0.0676854	DCT	0.34173	spatialDWLS
483	3960x5779	0	0.000918122	DCT	0.442655	SpatialDecon
484	3961x5917	0	0.00090156	DCT	0.0759643	RCTD
485	3961x5917	0	0.000904597	DCT	0.382441	SpatialDecon
486	3961x5917	0	0.00400963	DCT	0.363381	SPADE
487	3961x5917	0	0.0702938	DCT	0.317128	spatialDWLS
488	3961x5917	0	0	DCT	0.364666	TRUE
489	3961x5917	0	0.0917627	DCT	0.0715192	SPOTlight
490	3961x5917	0	0.0119515	DCT	0.374237	CARD
491	3961x6055	0	0.000831584	DCT	0.426143	SpatialDecon
492	3961x6055	0	0	DCT	0.499434	TRUE
493	3961x6055	0	0.0118188	DCT	0.49861	CARD
494	3961x6055	0	0.000687525	DCT	0.104927	RCTD
495	3961x6055	0	0.0691922	DCT	0.337501	spatialDWLS
496	3961x6055	0	0.00645272	DCT	0.471937	SPADE
497	3961x6055	0	0.0877911	DCT	0.0883961	SPOTlight
498	3962x6192	0	0.0111266	DCT	0.364948	CARD
499	3962x6192	0	0.0855373	DCT	0.0764706	SPOTlight
500	3962x6192	0	0.00117686	DCT	0.076926	RCTD
501	3962x6192	0	0	DCT	0.347285	TRUE
502	3962x6192	0	0.000883361	DCT	0.360864	SpatialDecon
503	3962x6192	0	0.0694824	DCT	0.309155	spatialDWLS
504	3962x6192	0	0.00511954	DCT	0.344399	SPADE
505	3962x6330	0	0.00977831	DCT	0.531693	CARD
506	3962x6330	0	0.00224169	DCT	0.53971	SPADE
507	3962x6330	0	0.00081336	DCT	0.450666	SpatialDecon
508	3962x6330	0	0.0670308	DCT	0.347734	spatialDWLS
509	3962x6330	0	0	DCT	0.561721	TRUE
510	3962x6330	0	0.0818718	DCT	0.0894535	SPOTlight
511	3962x6330	0	0.00078133	DCT	0.139542	RCTD
512	3963x6467	0	0.000819337	DCT	0.131472	RCTD
513	3963x6467	0	0.000916243	DCT	0.467682	SpatialDecon
514	3963x6467	0	0	DCT	0.591166	TRUE
515	3963x6467	0	0.0689627	DCT	0.352381	spatialDWLS
516	3963x6467	0	0.00528691	DCT	0.555974	SPADE
517	3963x6467	0	0.0874256	DCT	0.0918936	SPOTlight
518	3963x6467	0	0.0118909	DCT	0.574017	CARD
519	3963x6605	0	0.00292593	DCT	0.556026	SPADE
520	3963x6605	0	0.000972429	DCT	0.452344	SpatialDecon
521	3963x6605	0	0.0684539	DCT	0.348112	spatialDWLS
522	3963x6605	0	0.0123683	DCT	0.564149	CARD
523	3963x6605	0	0	DCT	0.562854	TRUE
524	3963x6605	0	0.00152832	DCT	0.11425	RCTD
525	3963x6605	0	0.0864307	DCT	0.0957611	SPOTlight
526	3964x6743	0	0.00763382	DCT	0.462987	CARD
527	3964x6743	0	0.085737	DCT	0.0839741	SPOTlight
528	3964x6743	0	0.000969134	DCT	0.188703	RCTD
529	3964x6743	0	0.0670883	DCT	0.347734	spatialDWLS
530	3964x6743	0	0	DCT	0.496036	TRUE
531	3964x6743	0	0.000701143	DCT	0.467218	SPADE
532	3964x6743	0	0.00090609	DCT	0.479531	SpatialDecon
533	3964x6880	0	0.00162479	DCT	0.70745	SPADE
534	3964x6880	0	0.0102145	DCT	0.708603	CARD
535	3964x6880	0	0.000841604	DCT	0.557279	SpatialDecon
536	3964x6880	0	0	DCT	0.757644	TRUE
537	3964x6880	0	0.000562907	DCT	0.228887	RCTD
538	3964x6880	0	0.06688	DCT	0.383688	spatialDWLS
539	3964x6880	0	0.0877967	DCT	0.116048	SPOTlight
540	3965x7018	0	0.0106963	DCT	0.72967	CARD
541	3965x7018	0	0.0868058	DCT	0.109959	SPOTlight
542	3965x7018	0	0.00190666	DCT	0.738771	SPADE
543	3965x7018	0	0.000760994	DCT	0.55148	SpatialDecon
544	3965x7018	0	0.000571422	DCT	0.214324	RCTD
545	3965x7018	0	0.0664785	DCT	0.385868	spatialDWLS
546	3965x7018	0	0	DCT	0.791383	TRUE
547	3965x7156	0	0	DCT	0.501134	TRUE
548	3965x7156	0	0.0690735	DCT	0.338697	spatialDWLS
549	3965x7156	0	0.00384901	DCT	0.484467	SPADE
550	3965x7156	0	0.0889731	DCT	0.0828687	SPOTlight
551	3965x7156	0	0.0015835	DCT	0.0977079	RCTD
552	3965x7156	0	0.0124914	DCT	0.492502	CARD
553	3965x7156	0	0.000895373	DCT	0.428354	SpatialDecon
554	3966x7293	0	0.00266096	DCT	0.476407	SPADE
555	3966x7293	0	0.011336	DCT	0.491006	CARD
556	3966x7293	0	0.0690338	DCT	0.338802	spatialDWLS
557	3966x7293	0	0	DCT	0.514156	TRUE
558	3966x7293	0	0.000896066	DCT	0.421946	SpatialDecon
559	3966x7293	0	0.0843309	DCT	0.0899657	SPOTlight
560	3966x7293	0	0.00070205	DCT	0.0859393	RCTD
561	3966x7431	0	0.0672515	DCT	0.346023	spatialDWLS
562	3966x7431	0	0.0902642	DCT	0.0857458	SPOTlight
563	3966x7431	0	0	DCT	0.506229	TRUE
564	3966x7431	0	0.0101118	DCT	0.496842	CARD
565	3966x7431	0	0.000836086	DCT	0.457964	SpatialDecon
566	3966x7431	0	0.00126957	DCT	0.128934	RCTD
567	3966x7431	0	0.00355781	DCT	0.493931	SPADE
568	4075x4471	0	0.00131421	DCT	0.0887405	RCTD
569	4075x4471	0	0	DCT	0.390713	TRUE
570	4075x4471	0	0.0809048	DCT	0.0794036	SPOTlight
571	4075x4471	0	0.00425674	DCT	0.384157	SPADE
572	4075x4471	0	0.0684613	DCT	0.315903	spatialDWLS
573	4075x4471	0	0.000801438	DCT	0.379926	SpatialDecon
574	4075x4471	0	0.0107818	DCT	0.393437	CARD
575	4076x4609	0	0	DCT	0.487557	TRUE
576	4076x4609	0	0.00437048	DCT	0.474941	SPADE
577	4076x4609	0	0.000379371	DCT	0.09883	RCTD
578	4076x4609	0	0.0866312	DCT	0.0847154	SPOTlight
579	4076x4609	0	0.0690196	DCT	0.334568	spatialDWLS
580	4076x4609	0	0.0119477	DCT	0.485032	CARD
581	4076x4609	0	0.000774691	DCT	0.423771	SpatialDecon
582	4076x4747	0	0.086244	DCT	0.0850419	SPOTlight
583	4076x4747	0	0.0102677	DCT	0.461626	CARD
584	4076x4747	0	0	DCT	0.485261	TRUE
585	4076x4747	0	0.0678187	DCT	0.340571	spatialDWLS
586	4076x4747	0	0.000888647	DCT	0.455407	SpatialDecon
587	4076x4747	0	0.00441255	DCT	0.46544	SPADE
588	4076x4747	0	0.00087773	DCT	0.129031	RCTD
589	4077x4884	0	0.000688369	DCT	0.134142	RCTD
590	4077x4884	0	0.0868637	DCT	0.0885019	SPOTlight
591	4077x4884	0	0.0674941	DCT	0.348507	spatialDWLS
592	4077x4884	0	0	DCT	0.533409	TRUE
593	4077x4884	0	0.00938748	DCT	0.503701	CARD
594	4077x4884	0	0.00426507	DCT	0.509375	SPADE
595	4077x4884	0	0.000864804	DCT	0.459829	SpatialDecon
596	4077x5022	0	0.0105378	DCT	0.382627	CARD
597	4077x5022	0	0.00275969	DCT	0.385993	SPADE
598	4077x5022	0	0	DCT	0.38009	TRUE
599	4077x5022	0	0.0812785	DCT	0.0815983	SPOTlight
600	4077x5022	0	0.000862874	DCT	0.362896	SpatialDecon
601	4077x5022	0	0.0011078	DCT	0.0709842	RCTD
602	4077x5022	0	0.0683096	DCT	0.312946	spatialDWLS
603	4078x5160	0	0	DCT	0.845805	TRUE
604	4078x5160	0	0.0665672	DCT	0.397549	spatialDWLS
605	4078x5160	0	0.000399952	DCT	0.299018	RCTD
606	4078x5160	0	0.00070294	DCT	0.602697	SpatialDecon
607	4078x5160	0	0.0852318	DCT	0.121286	SPOTlight
608	4078x5160	0	0.00195373	DCT	0.81613	SPADE
609	4078x5160	0	0.0099085	DCT	0.780344	CARD
610	4078x5297	0	0.000615353	DCT	0.16061	RCTD
611	4078x5297	0	0.0856451	DCT	0.106686	SPOTlight
612	4078x5297	0	0.0680332	DCT	0.368945	spatialDWLS
613	4078x5297	0	0.00426504	DCT	0.654072	SPADE
614	4078x5297	0	0.000782846	DCT	0.500889	SpatialDecon
615	4078x5297	0	0.0119601	DCT	0.651293	CARD
616	4078x5297	0	0	DCT	0.703284	TRUE
617	4079x5435	0	0.00383178	DCT	0.427922	SPADE
618	4079x5435	0	0	DCT	0.440544	TRUE
619	4079x5435	0	0.0967412	DCT	0.0760622	SPOTlight
620	4079x5435	0	0.0119039	DCT	0.434978	CARD
621	4079x5435	0	0.00119534	DCT	0.401939	SpatialDecon
622	4079x5435	0	0.00320823	DCT	0.0766902	RCTD
623	4079x5435	0	0.0706472	DCT	0.328544	spatialDWLS
624	4079x5572	0	0.067841	DCT	0.33789	spatialDWLS
625	4079x5572	0	0.000821079	DCT	0.430761	SpatialDecon
626	4079x5572	0	0.000380125	DCT	0.108558	RCTD
627	4079x5572	0	0.00254635	DCT	0.456615	SPADE
628	4079x5572	0	0	DCT	0.500566	TRUE
629	4079x5572	0	0.0879798	DCT	0.0878713	SPOTlight
630	4079x5572	0	0.00980876	DCT	0.481292	CARD
631	4080x5710	0	0.00425819	DCT	0.47627	SPADE
632	4080x5710	0	0	DCT	0.497169	TRUE
633	4080x5710	0	0.0898417	DCT	0.0870359	SPOTlight
634	4080x5710	0	0.000874087	DCT	0.0974841	RCTD
635	4080x5710	0	0.0113094	DCT	0.505289	CARD
636	4080x5710	0	0.0691264	DCT	0.338619	spatialDWLS
637	4080x5710	0	0.000872025	DCT	0.42167	SpatialDecon
638	4080x5848	0	0	DCT	0.415629	TRUE
639	4080x5848	0	0.0782538	DCT	0.0901347	SPOTlight
640	4080x5848	0	0.000725379	DCT	0.370715	SpatialDecon
641	4080x5848	0	0.00409279	DCT	0.412181	SPADE
642	4080x5848	0	0.0680188	DCT	0.319026	spatialDWLS
643	4080x5848	0	0.0112301	DCT	0.406376	CARD
644	4080x5848	0	0.000817667	DCT	0.0813295	RCTD
645	4081x5985	0	0	DCT	0.438776	TRUE
646	4081x5985	0	0.0897498	DCT	0.0793051	SPOTlight
647	4081x5985	0	0.0685178	DCT	0.328547	spatialDWLS
648	4081x5985	0	0.0103753	DCT	0.433124	CARD
649	4081x5985	0	2.47494474573018e-06	DCT	0.0900602	RCTD
650	4081x5985	0	0.000775456	DCT	0.407022	SpatialDecon
651	4081x5985	0	0.00163777	DCT	0.414211	SPADE
652	4081x6123	0	0.0818255	DCT	0.100756	SPOTlight
653	4081x6123	0	0.0110045	DCT	0.553595	CARD
654	4081x6123	0	0.067966	DCT	0.347321	spatialDWLS
655	4081x6123	0	0.000749414	DCT	0.430978	SpatialDecon
656	4081x6123	0	0.00482194	DCT	0.559475	SPADE
657	4081x6123	0	0	DCT	0.577576	TRUE
658	4081x6123	0	0.00103169	DCT	0.123199	RCTD
659	4082x6261	0	0.00159996	DCT	0.69981	SPADE
660	4082x6261	0	0.00073379	DCT	0.557184	SpatialDecon
661	4082x6261	0	0.00948523	DCT	0.71142	CARD
662	4082x6261	0	0.0662191	DCT	0.383922	spatialDWLS
663	4082x6261	0	0	DCT	0.750567	TRUE
664	4082x6261	0	0.0855808	DCT	0.10456	SPOTlight
665	4082x6261	0	0.000143576	DCT	0.231841	RCTD
666	4082x6398	0	0.000524614	DCT	0.10013	RCTD
667	4082x6398	0	0.0840172	DCT	0.0861455	SPOTlight
668	4082x6398	0	0.000785904	DCT	0.430259	SpatialDecon
669	4082x6398	0	0.00416402	DCT	0.455317	SPADE
670	4082x6398	0	0.0119752	DCT	0.458944	CARD
671	4082x6398	0	0.068809	DCT	0.332036	spatialDWLS
672	4082x6398	0	0	DCT	0.467724	TRUE
673	4083x6536	0	0.0932469	DCT	0.103897	SPOTlight
674	4083x6536	0	0.0677434	DCT	0.378056	spatialDWLS
675	4083x6536	0	0.00107898	DCT	0.519293	SpatialDecon
676	4083x6536	0	0.00237619	DCT	0.175243	RCTD
677	4083x6536	0	0	DCT	0.715742	TRUE
678	4083x6536	0	0.0124497	DCT	0.666233	CARD
679	4083x6536	0	0.0050747	DCT	0.652026	SPADE
680	4083x6673	0	0.0928922	DCT	0.0810392	SPOTlight
681	4083x6673	0	0.0698453	DCT	0.332588	spatialDWLS
682	4083x6673	0	0.00156723	DCT	0.0861463	RCTD
683	4083x6673	0	0.00543941	DCT	0.44362	SPADE
684	4083x6673	0	0	DCT	0.455882	TRUE
685	4083x6673	0	0.000965225	DCT	0.422207	SpatialDecon
686	4083x6673	0	0.0119524	DCT	0.457398	CARD
687	4084x6811	0	0.00104132	DCT	0.107387	RCTD
688	4084x6811	0	0.0805973	DCT	0.0895328	SPOTlight
689	4084x6811	0	0.068311	DCT	0.34253	spatialDWLS
690	4084x6811	0	0	DCT	0.531746	TRUE
691	4084x6811	0	0.00205046	DCT	0.50386	SPADE
692	4084x6811	0	0.0111465	DCT	0.504767	CARD
693	4084x6811	0	0.00090686	DCT	0.435376	SpatialDecon
694	4084x6949	0	0	DCT	0.739524	TRUE
695	4084x6949	0	0.00945915	DCT	0.689392	CARD
696	4084x6949	0	0.000799282	DCT	0.559153	SpatialDecon
697	4084x6949	0	0.000779665	DCT	0.232184	RCTD
698	4084x6949	0	0.0658313	DCT	0.384536	spatialDWLS
699	4084x6949	0	0.0826016	DCT	0.110563	SPOTlight
700	4084x6949	0	0.00119373	DCT	0.705477	SPADE
701	4085x7086	0	0.0022087	DCT	0.622591	SPADE
702	4085x7086	0	0.000926859	DCT	0.148925	RCTD
703	4085x7086	0	0.090269	DCT	0.100006	SPOTlight
704	4085x7086	0	0.010021	DCT	0.616688	CARD
705	4085x7086	0	0.000854402	DCT	0.497683	SpatialDecon
706	4085x7086	0	0	DCT	0.660249	TRUE
707	4085x7086	0	0.0669485	DCT	0.365781	spatialDWLS
708	4085x7224	0	0.0824479	DCT	0.0823701	SPOTlight
709	4085x7224	0	0.0123624	DCT	0.384943	CARD
710	4085x7224	0	0	DCT	0.386183	TRUE
711	4085x7224	0	0.000724486	DCT	0.359168	SpatialDecon
712	4085x7224	0	0.00021099	DCT	0.0737523	RCTD
713	4085x7224	0	0.069612	DCT	0.311947	spatialDWLS
714	4085x7224	0	0.00591732	DCT	0.375974	SPADE
715	4086x7362	0	0.00378236	DCT	0.595496	SPADE
716	4086x7362	0	0.000577396	DCT	0.123726	RCTD
717	4086x7362	0	0.087578	DCT	0.0996227	SPOTlight
718	4086x7362	0	0.0106444	DCT	0.587844	CARD
719	4086x7362	0	0.000739878	DCT	0.48696	SpatialDecon
720	4086x7362	0	0	DCT	0.633069	TRUE
721	4086x7362	0	0.0688821	DCT	0.358758	spatialDWLS
722	4086x7499	2	0.000622541	PT	0.503214	SpatialDecon
723	4086x7499	2	0	PT	0.248073	spatialDWLS
724	4086x7499	2	0	PT	0.237661	SPOTlight
725	4086x7499	2	0.00548747	PT	0.370889	CARD
726	4086x7499	2	0	PT	0.401198	TRUE
727	4086x7499	2	3.75834610425791e-05	PT	0.375281	RCTD
728	4086x7499	2	0	PT	0.345806	SPADE
729	4195x4402	0	0.0113649	DCT	0.524868	CARD
730	4195x4402	0	0.0870575	DCT	0.0873831	SPOTlight
731	4195x4402	0	0.00250576	DCT	0.501547	SPADE
732	4195x4402	0	0	DCT	0.543601	TRUE
733	4195x4402	0	0.000834549	DCT	0.446677	SpatialDecon
734	4195x4402	0	0.000902529	DCT	0.101198	RCTD
735	4195x4402	0	0.0682796	DCT	0.344427	spatialDWLS
736	4195x4540	0	0.00154593	DCT	0.0840432	RCTD
737	4195x4540	0	0.0116466	DCT	0.408709	CARD
738	4195x4540	0	0.0873978	DCT	0.0758338	SPOTlight
739	4195x4540	0	0.00487984	DCT	0.392734	SPADE
740	4195x4540	0	0	DCT	0.395692	TRUE
741	4195x4540	0	0.00103029	DCT	0.392057	SpatialDecon
742	4195x4540	0	0.0692578	DCT	0.320234	spatialDWLS
743	4196x4677	0	0.0790172	DCT	0.0857221	SPOTlight
744	4196x4677	0	0.00410178	DCT	0.356381	SPADE
745	4196x4677	0	0.00075478	DCT	0.360607	SpatialDecon
746	4196x4677	0	0.000820055	DCT	0.0812038	RCTD
747	4196x4677	0	0.0686686	DCT	0.307145	spatialDWLS
748	4196x4677	0	0.0112043	DCT	0.355253	CARD
749	4196x4677	0	0	DCT	0.354473	TRUE
750	4196x4815	0	0.00304631	DCT	0.666713	SPADE
751	4196x4815	0	0.00100796	DCT	0.203084	RCTD
752	4196x4815	0	0.0864798	DCT	0.100722	SPOTlight
753	4196x4815	0	0	DCT	0.708947	TRUE
754	4196x4815	0	0.0104301	DCT	0.673342	CARD
755	4196x4815	0	0.000833658	DCT	0.537446	SpatialDecon
756	4196x4815	0	0.0668456	DCT	0.378336	spatialDWLS
757	4197x4953	0	0.000723242	DCT	0.424559	SpatialDecon
758	4197x4953	0	0	DCT	0.415629	TRUE
759	4197x4953	0	0.0819597	DCT	0.0866792	SPOTlight
760	4197x4953	0	0.000640681	DCT	0.101131	RCTD
761	4197x4953	0	0.00943565	DCT	0.406602	CARD
762	4197x4953	0	0.00141629	DCT	0.402918	SPADE
763	4197x4953	0	0.0680684	DCT	0.327284	spatialDWLS
764	4197x5090	0	0.0838843	DCT	0.0765443	SPOTlight
765	4197x5090	0	0.000308677	DCT	0.0904812	RCTD
766	4197x5090	0	0	DCT	0.371461	TRUE
767	4197x5090	0	0.0111995	DCT	0.388034	CARD
768	4197x5090	0	0.000781869	DCT	0.390482	SpatialDecon
769	4197x5090	0	0.00387473	DCT	0.367756	SPADE
770	4197x5090	0	0.0687688	DCT	0.3172	spatialDWLS
771	4198x5228	0	0.00264391	DCT	0.611288	SPADE
772	4198x5228	0	0.000977498	DCT	0.505141	SpatialDecon
773	4198x5228	0	0.0864899	DCT	0.103663	SPOTlight
774	4198x5228	0	0.0668915	DCT	0.364752	spatialDWLS
775	4198x5228	0	0	DCT	0.646659	TRUE
776	4198x5228	0	0.00149851	DCT	0.170488	RCTD
777	4198x5228	0	0.0100171	DCT	0.598126	CARD
778	4198x5366	0	0	DCT	0.757644	TRUE
779	4198x5366	0	0.00140426	DCT	0.715946	SPADE
780	4198x5366	0	0.00932824	DCT	0.70296	CARD
781	4198x5366	0	0.000872042	DCT	0.539397	SpatialDecon
782	4198x5366	0	0.000795563	DCT	0.233651	RCTD
783	4198x5366	0	0.0662612	DCT	0.386471	spatialDWLS
784	4198x5366	0	0.0867685	DCT	0.109093	SPOTlight
785	4199x5503	0	0.00270053	DCT	0.651187	SPADE
786	4199x5503	0	0.000833715	DCT	0.513934	SpatialDecon
787	4199x5503	0	0.00120897	DCT	0.181441	RCTD
788	4199x5503	0	0.0848021	DCT	0.109369	SPOTlight
789	4199x5503	0	0.0099154	DCT	0.643927	CARD
790	4199x5503	0	0	DCT	0.685164	TRUE
791	4199x5503	0	0.0668726	DCT	0.3729	spatialDWLS
792	4199x5641	0	0.00335497	DCT	0.39994	SPADE
793	4199x5641	0	0.000887749	DCT	0.411669	SpatialDecon
794	4199x5641	0	0.0914014	DCT	0.0779965	SPOTlight
795	4199x5641	0	0.0691319	DCT	0.327134	spatialDWLS
796	4199x5641	0	0.00114984	DCT	0.082095	RCTD
797	4199x5641	0	0	DCT	0.415158	TRUE
798	4199x5641	0	0.0107525	DCT	0.412494	CARD
799	4200x5778	0	0	DCT	0.423556	TRUE
800	4200x5778	0	0.00107849	DCT	0.0809493	RCTD
801	4200x5778	0	0.00324823	DCT	0.393258	SPADE
802	4200x5778	0	0.0880373	DCT	0.0782479	SPOTlight
803	4200x5778	0	0.000902718	DCT	0.4012	SpatialDecon
804	4200x5778	0	0.0102294	DCT	0.423772	CARD
805	4200x5778	0	0.0688409	DCT	0.325918	spatialDWLS
806	4200x5916	0	0.00277388	DCT	0.413705	SPADE
807	4200x5916	0	0.0817242	DCT	0.0890164	SPOTlight
808	4200x5916	0	0.0679484	DCT	0.325217	spatialDWLS
809	4200x5916	0	0.000684571	DCT	0.0860235	RCTD
810	4200x5916	0	0	DCT	0.447964	TRUE
811	4200x5916	0	0.000766832	DCT	0.396672	SpatialDecon
812	4200x5916	0	0.0109392	DCT	0.43084	CARD
813	4201x6054	0	0.0106334	DCT	0.557777	CARD
814	4201x6054	0	0.00237459	DCT	0.549933	SPADE
815	4201x6054	0	0.00104137	DCT	0.124791	RCTD
816	4201x6054	0	0.000904809	DCT	0.471556	SpatialDecon
817	4201x6054	0	0	DCT	0.565119	TRUE
818	4201x6054	0	0.0669994	DCT	0.355654	spatialDWLS
819	4201x6054	0	0.0861208	DCT	0.0944857	SPOTlight
820	4201x6191	0	0.000831227	DCT	0.427871	SpatialDecon
821	4201x6191	0	0	DCT	0.552661	TRUE
822	4201x6191	0	0.000965596	DCT	0.111196	RCTD
823	4201x6191	0	0.00499082	DCT	0.512518	SPADE
824	4201x6191	0	0.0833795	DCT	0.0915268	SPOTlight
825	4201x6191	0	0.0116554	DCT	0.532123	CARD
826	4201x6191	0	0.0680308	DCT	0.34405	spatialDWLS
827	4202x6329	0	0.00217022	DCT	0.641411	SPADE
828	4202x6329	0	0.010098	DCT	0.63888	CARD
829	4202x6329	0	0.0873118	DCT	0.100024	SPOTlight
830	4202x6329	0	0.000900079	DCT	0.192369	RCTD
831	4202x6329	0	0	DCT	0.682899	TRUE
832	4202x6329	0	0.000787378	DCT	0.508134	SpatialDecon
833	4202x6329	0	0.0665059	DCT	0.369675	spatialDWLS
834	4202x6467	0	0	DCT	0.570781	TRUE
835	4202x6467	0	0.0664208	DCT	0.356202	spatialDWLS
836	4202x6467	0	0.0843371	DCT	0.0916113	SPOTlight
837	4202x6467	0	0.000644385	DCT	0.176089	RCTD
838	4202x6467	0	0.00142255	DCT	0.541063	SPADE
839	4202x6467	0	0.000733636	DCT	0.49118	SpatialDecon
840	4202x6467	0	0.00909955	DCT	0.534887	CARD
841	4203x6604	0	0.000885819	DCT	0.414372	SpatialDecon
842	4203x6604	0	0.0685732	DCT	0.33067	spatialDWLS
843	4203x6604	0	0	DCT	0.479049	TRUE
844	4203x6604	0	0.0109914	DCT	0.478004	CARD
845	4203x6604	0	0.0022188	DCT	0.458132	SPADE
846	4203x6604	0	0.00114817	DCT	0.0906052	RCTD
847	4203x6604	0	0.0823884	DCT	0.0906097	SPOTlight
848	4203x6742	0	0.0919091	DCT	0.0963075	SPOTlight
849	4203x6742	0	0.00426089	DCT	0.549407	SPADE
850	4203x6742	0	0.000948281	DCT	0.119672	RCTD
851	4203x6742	0	0.000821522	DCT	0.452554	SpatialDecon
852	4203x6742	0	0	DCT	0.591166	TRUE
853	4203x6742	0	0.0691259	DCT	0.349796	spatialDWLS
854	4203x6742	0	0.0115475	DCT	0.563819	CARD
855	4204x6879	0	0.0115698	DCT	0.637262	CARD
856	4204x6879	0	0	DCT	0.688562	TRUE
857	4204x6879	0	0.0675971	DCT	0.368213	spatialDWLS
858	4204x6879	0	0.0858174	DCT	0.106924	SPOTlight
859	4204x6879	0	0.00405827	DCT	0.644021	SPADE
860	4204x6879	0	0.00218018	DCT	0.153507	RCTD
861	4204x6879	0	0.000988777	DCT	0.493589	SpatialDecon
862	4204x7017	0	0.00231734	DCT	0.536671	SPADE
863	4204x7017	0	0.00142216	DCT	0.113762	RCTD
864	4204x7017	0	0.0874762	DCT	0.0966603	SPOTlight
865	4204x7017	0	0	DCT	0.551529	TRUE
866	4204x7017	0	0.000914685	DCT	0.453081	SpatialDecon
867	4204x7017	0	0.0111715	DCT	0.543952	CARD
868	4204x7017	0	0.0685178	DCT	0.347262	spatialDWLS
869	4205x7155	0	0.0899386	DCT	0.0830811	SPOTlight
870	4205x7155	0	0.00239398	DCT	0.481275	SPADE
871	4205x7155	0	0.00110916	DCT	0.100366	RCTD
872	4205x7155	0	0	DCT	0.499434	TRUE
873	4205x7155	0	0.00989205	DCT	0.489439	CARD
874	4205x7155	0	0.0680936	DCT	0.341395	spatialDWLS
875	4205x7155	0	0.000974734	DCT	0.444281	SpatialDecon
876	4205x7292	0	0.001381	DCT	0.0638333	RCTD
877	4205x7292	0	0.0923516	DCT	0.0787918	SPOTlight
878	4205x7292	0	0.00721523	DCT	0.447074	SPADE
879	4205x7292	0	0.0135614	DCT	0.45108	CARD
880	4205x7292	0	0	DCT	0.460929	TRUE
881	4205x7292	0	0.0706272	DCT	0.32751	spatialDWLS
882	4205x7292	0	0.000975986	DCT	0.404607	SpatialDecon
883	4205x7430	2	0	PT	0.356119	spatialDWLS
884	4205x7430	2	0	PT	0.688623	TRUE
885	4205x7430	2	0.000700783	PT	0.765722	SpatialDecon
886	4205x7430	2	2.2332930166105e-05	PT	0.65554	RCTD
887	4205x7430	2	0	PT	0.642142	SPADE
888	4205x7430	2	0.0273222	PT	0.444113	SPOTlight
889	4205x7430	2	0.00451519	PT	0.64819	CARD
890	4206x7568	2	0	PT	0.48503	TRUE
891	4206x7568	2	0	PT	0.275834	spatialDWLS
892	4206x7568	2	0.0256041	PT	0.307977	SPOTlight
893	4206x7568	2	0.00579485	PT	0.457608	CARD
894	4206x7568	2	3.74898447185126e-05	PT	0.435492	RCTD
895	4206x7568	2	0	PT	0.435156	SPADE
896	4206x7568	2	0.000637192	PT	0.58709	SpatialDecon
897	4314x4195	0	0.065852	DCT	0.387534	spatialDWLS
898	4314x4195	0	0.00155556	DCT	0.279619	RCTD
899	4314x4195	0	0.0896369	DCT	0.106187	SPOTlight
900	4314x4195	0	0.00180557	DCT	0.718339	SPADE
901	4314x4195	0	0.000899847	DCT	0.559827	SpatialDecon
902	4314x4195	0	0.00939902	DCT	0.696058	CARD
903	4314x4195	0	0	DCT	0.753968	TRUE
904	4314x4333	0	0.0115314	DCT	0.597832	CARD
905	4314x4333	0	0.00404332	DCT	0.598073	SPADE
906	4314x4333	0	0.000834219	DCT	0.134943	RCTD
907	4314x4333	0	0	DCT	0.628539	TRUE
908	4314x4333	0	0.0828853	DCT	0.0953511	SPOTlight
909	4314x4333	0	0.000851807	DCT	0.473726	SpatialDecon
910	4314x4333	0	0.0680603	DCT	0.357085	spatialDWLS
911	4315x4471	0	0	DCT	0.47619	TRUE
912	4315x4471	0	0.00865864	DCT	0.465334	CARD
913	4315x4471	0	0.000910212	DCT	0.445755	SpatialDecon
914	4315x4471	0	0.0827451	DCT	0.0889466	SPOTlight
915	4315x4471	0	0.00144034	DCT	0.461431	SPADE
916	4315x4471	0	0.00125537	DCT	0.140175	RCTD
917	4315x4471	0	0.0664352	DCT	0.339821	spatialDWLS
918	4315x4608	0	0.000761005	DCT	0.566147	SpatialDecon
919	4315x4608	0	0.0660936	DCT	0.387048	spatialDWLS
920	4315x4608	0	0.00970074	DCT	0.72209	CARD
921	4315x4608	0	0.086357	DCT	0.113611	SPOTlight
922	4315x4608	0	0.000403423	DCT	0.244297	RCTD
923	4315x4608	0	0.000354842	DCT	0.745889	SPADE
924	4315x4608	0	0	DCT	0.794785	TRUE
925	4316x4746	0	0.0102538	DCT	0.390621	CARD
926	4316x4746	0	0.0683716	DCT	0.317146	spatialDWLS
927	4316x4746	0	0.000878925	DCT	0.36431	SpatialDecon
928	4316x4746	0	0	DCT	0.415629	TRUE
929	4316x4746	0	0.0805558	DCT	0.0822464	SPOTlight
930	4316x4746	0	0.00088568	DCT	0.390204	SPADE
931	4316x4746	0	0.00113143	DCT	0.0823543	RCTD
932	4316x4883	0	0.068519	DCT	0.346438	spatialDWLS
933	4316x4883	0	0	DCT	0.558324	TRUE
934	4316x4883	0	0.0828898	DCT	0.0974023	SPOTlight
935	4316x4883	0	0.00449952	DCT	0.540216	SPADE
936	4316x4883	0	0.000828517	DCT	0.439377	SpatialDecon
937	4316x4883	0	0.00122291	DCT	0.112806	RCTD
938	4316x4883	0	0.0114414	DCT	0.519413	CARD
939	4317x5021	0	0.0678846	DCT	0.343479	spatialDWLS
940	4317x5021	0	0.0894208	DCT	0.0872852	SPOTlight
941	4317x5021	0	0.000812596	DCT	0.452016	SpatialDecon
942	4317x5021	0	0.00189688	DCT	0.477815	SPADE
943	4317x5021	0	0.00919862	DCT	0.461997	CARD
944	4317x5021	0	0	DCT	0.497738	TRUE
945	4317x5021	0	0.000725187	DCT	0.138491	RCTD
946	4317x5159	0	0.00126954	DCT	0.152672	RCTD
947	4317x5159	0	0.0100049	DCT	0.593111	CARD
948	4317x5159	0	0.00242833	DCT	0.59567	SPADE
949	4317x5159	0	0	DCT	0.643262	TRUE
950	4317x5159	0	0.0856858	DCT	0.0952858	SPOTlight
951	4317x5159	0	0.000911035	DCT	0.494474	SpatialDecon
952	4317x5159	0	0.0672289	DCT	0.363539	spatialDWLS
953	4318x5296	0	0.000887756	DCT	0.0783448	RCTD
954	4318x5296	0	0.0113178	DCT	0.385657	CARD
955	4318x5296	0	0.00451815	DCT	0.36131	SPADE
956	4318x5296	0	0.000904501	DCT	0.382801	SpatialDecon
957	4318x5296	0	0.0888805	DCT	0.0786743	SPOTlight
958	4318x5296	0	0	DCT	0.363533	TRUE
959	4318x5296	0	0.0693393	DCT	0.316251	spatialDWLS
960	4318x5434	0	0.0856387	DCT	0.0949012	SPOTlight
961	4318x5434	0	0.000950853	DCT	0.162245	RCTD
962	4318x5434	0	0.0102762	DCT	0.579529	CARD
963	4318x5434	0	0	DCT	0.608154	TRUE
964	4318x5434	0	0.00309339	DCT	0.579068	SPADE
965	4318x5434	0	0.0675123	DCT	0.358572	spatialDWLS
966	4318x5434	0	0.000842663	DCT	0.493671	SpatialDecon
967	4319x5572	0	0.000778359	DCT	0.470059	SpatialDecon
968	4319x5572	0	0	DCT	0.599094	TRUE
969	4319x5572	0	0.067673	DCT	0.351971	spatialDWLS
970	4319x5572	0	0.000963717	DCT	0.124434	RCTD
971	4319x5572	0	0.0110017	DCT	0.566771	CARD
972	4319x5572	0	0.00458618	DCT	0.55495	SPADE
973	4319x5572	0	0.0835241	DCT	0.0982361	SPOTlight
974	4319x5709	0	0	DCT	0.727891	TRUE
975	4319x5709	0	0.0890573	DCT	0.107211	SPOTlight
976	4319x5709	0	0.0665985	DCT	0.378999	spatialDWLS
977	4319x5709	0	0.000727325	DCT	0.563909	SpatialDecon
978	4319x5709	0	0.00981237	DCT	0.667229	CARD
979	4319x5709	0	0.000137621	DCT	0.233268	RCTD
980	4319x5709	0	0.00133226	DCT	0.683758	SPADE
981	4320x5847	0	0.000912752	DCT	0.510736	SpatialDecon
982	4320x5847	0	0	DCT	0.599773	TRUE
983	4320x5847	0	0.0668502	DCT	0.365954	spatialDWLS
984	4320x5847	0	0.00169113	DCT	0.588332	SPADE
985	4320x5847	0	0.00800266	DCT	0.571039	CARD
986	4320x5847	0	0.00173053	DCT	0.226458	RCTD
987	4320x5847	0	0.0867582	DCT	0.0950285	SPOTlight
988	4320x5984	0	0.000744583	DCT	0.340649	SpatialDecon
989	4320x5984	0	0	DCT	0.334088	TRUE
990	4320x5984	0	0.000852261	DCT	0.0754612	RCTD
991	4320x5984	0	0.0684195	DCT	0.303419	spatialDWLS
992	4320x5984	0	0.0801555	DCT	0.0738844	SPOTlight
993	4320x5984	0	0.00996329	DCT	0.320452	CARD
994	4320x5984	0	0.00356449	DCT	0.331389	SPADE
995	4321x6122	0	0.0671371	DCT	0.332193	spatialDWLS
996	4321x6122	0	0.000732249	DCT	0.130359	RCTD
997	4321x6122	0	0.0850257	DCT	0.0885683	SPOTlight
998	4321x6122	0	0	DCT	0.454751	TRUE
999	4321x6122	0	0.00114417	DCT	0.427011	SPADE
1000	4321x6122	0	0.00873889	DCT	0.435438	CARD
1001	4321x6122	0	0.000824131	DCT	0.42363	SpatialDecon
1002	4321x6260	0	0.00124941	DCT	0.112166	RCTD
1003	4321x6260	0	0.000703718	DCT	0.408596	SPADE
1004	4321x6260	0	0.000820542	DCT	0.408866	SpatialDecon
1005	4321x6260	0	0.00873774	DCT	0.406294	CARD
1006	4321x6260	0	0.0859641	DCT	0.0817181	SPOTlight
1007	4321x6260	0	0	DCT	0.408834	TRUE
1008	4321x6260	0	0.0677172	DCT	0.326041	spatialDWLS
1009	4322x6397	0	0.00164169	DCT	0.648573	SPADE
1010	4322x6397	0	0.0879514	DCT	0.10694	SPOTlight
1011	4322x6397	0	0.000758647	DCT	0.152324	RCTD
1012	4322x6397	0	0	DCT	0.699887	TRUE
1013	4322x6397	0	0.0115669	DCT	0.648331	CARD
1014	4322x6397	0	0.000804471	DCT	0.517948	SpatialDecon
1015	4322x6397	0	0.067616	DCT	0.369955	spatialDWLS
1016	4322x6535	1	0	CD	0.512816	SPADE
1017	4322x6535	1	0.0234185	CD	0.49056	CARD
1018	4322x6535	1	0	CD	0.540351	TRUE
1019	4322x6535	1	0.00675524	CD	0.448375	RCTD
1020	4322x6535	1	0.083095	CD	0.257014	spatialDWLS
1021	4322x6535	1	0.0919191	CD	0.14479	SPOTlight
1022	4322x6535	1	0.00241517	CD	0.3597	SpatialDecon
1023	4323x6673	0	0.00402193	DCT	0.545627	SPADE
1024	4323x6673	0	0.0901815	DCT	0.0944018	SPOTlight
1025	4323x6673	0	0.012156	DCT	0.549714	CARD
1026	4323x6673	0	0.00108475	DCT	0.464868	SpatialDecon
1027	4323x6673	0	0	DCT	0.564626	TRUE
1028	4323x6673	0	0.0678636	DCT	0.352252	spatialDWLS
1029	4323x6673	0	0.00208869	DCT	0.128053	RCTD
1030	4323x6810	0	0.000960486	DCT	0.49174	SpatialDecon
1031	4323x6810	0	0.0674405	DCT	0.357017	spatialDWLS
1032	4323x6810	0	0.00193741	DCT	0.148157	RCTD
1033	4323x6810	0	0	DCT	0.615385	TRUE
1034	4323x6810	0	0.0107343	DCT	0.570392	CARD
1035	4323x6810	0	0.0873338	DCT	0.0974456	SPOTlight
1036	4323x6810	0	0.00158586	DCT	0.590743	SPADE
1037	4324x6948	0	0	DCT	0.487557	TRUE
1038	4324x6948	0	0.000520761	DCT	0.123266	RCTD
1039	4324x6948	0	0.00100143	DCT	0.477494	SPADE
1040	4324x6948	0	0.000841127	DCT	0.445106	SpatialDecon
1041	4324x6948	0	0.0678494	DCT	0.342867	spatialDWLS
1042	4324x6948	0	0.0099201	DCT	0.48072	CARD
1043	4324x6948	0	0.0879701	DCT	0.0826228	SPOTlight
1044	4324x7085	0	0.00933966	DCT	0.638639	CARD
1045	4324x7085	0	0.000750502	DCT	0.521823	SpatialDecon
1046	4324x7085	0	0.0668624	DCT	0.372116	spatialDWLS
1047	4324x7085	0	0.000247737	DCT	0.205047	RCTD
1048	4324x7085	0	0.0881261	DCT	0.107631	SPOTlight
1049	4324x7085	0	0.00113225	DCT	0.639709	SPADE
1050	4324x7085	0	0	DCT	0.668177	TRUE
1051	4324x7223	0	0.000785206	DCT	0.351045	SpatialDecon
1052	4324x7223	0	0	DCT	0.383918	TRUE
1053	4324x7223	0	0.0702075	DCT	0.311898	spatialDWLS
1054	4324x7223	0	0.00601748	DCT	0.361675	SPADE
1055	4324x7223	0	0.0119292	DCT	0.377921	CARD
1056	4324x7223	0	0.00051016	DCT	0.0718125	RCTD
1057	4324x7223	0	0.0793621	DCT	0.0788113	SPOTlight
1058	4325x7361	0	0.000921951	DCT	0.40228	SpatialDecon
1059	4325x7361	0	0	DCT	0.431484	TRUE
1060	4325x7361	0	0.00128059	DCT	0.0934307	RCTD
1061	4325x7361	0	0.0836878	DCT	0.0788509	SPOTlight
1062	4325x7361	0	0.0108512	DCT	0.408947	CARD
1063	4325x7361	0	0.00262454	DCT	0.406056	SPADE
1064	4325x7361	0	0.0681337	DCT	0.327198	spatialDWLS
1065	4325x7498	2	0.00062405	PT	0.568896	SpatialDecon
1066	4325x7498	2	0	PT	0.280102	SPOTlight
1067	4325x7498	2	0	PT	0.266856	spatialDWLS
1068	4325x7498	2	3.77413459913227e-05	PT	0.435748	RCTD
1069	4325x7498	2	0	PT	0.401867	SPADE
1070	4325x7498	2	0.00538219	PT	0.438621	CARD
1071	4325x7498	2	0	PT	0.48503	TRUE
1072	4326x7636	0	0.0881338	DCT	0.0813769	SPOTlight
1073	4326x7636	0	0.00242979	DCT	0.430114	SPADE
1074	4326x7636	0	0	DCT	0.447846	TRUE
1075	4326x7636	0	0.000936793	DCT	0.0714632	RCTD
1076	4326x7636	0	0.0110651	DCT	0.439808	CARD
1077	4326x7636	0	0.000898576	DCT	0.399551	SpatialDecon
1078	4326x7636	0	0.069362	DCT	0.330574	spatialDWLS
1079	4433x4126	0	0.0882092	DCT	0.0863272	SPOTlight
1080	4433x4126	0	0.0011226	DCT	0.174383	RCTD
1081	4433x4126	0	0.000879332	DCT	0.459814	SpatialDecon
1082	4433x4126	0	0.0671182	DCT	0.342287	spatialDWLS
1083	4433x4126	0	0	DCT	0.483579	TRUE
1084	4433x4126	0	0.000632853	DCT	0.457484	SPADE
1085	4433x4126	0	0.00907489	DCT	0.449092	CARD
1086	4434x4264	0	0.000841057	DCT	0.406917	SpatialDecon
1087	4434x4264	0	0.00128605	DCT	0.0778055	RCTD
1088	4434x4264	0	0.005194	DCT	0.390837	SPADE
1089	4434x4264	0	0	DCT	0.386878	TRUE
1090	4434x4264	0	0.0692325	DCT	0.325158	spatialDWLS
1091	4434x4264	0	0.091354	DCT	0.0762286	SPOTlight
1092	4434x4264	0	0.0107569	DCT	0.406979	CARD
1093	4434x4401	0	0.0013206	DCT	0.0765886	RCTD
1094	4434x4401	0	0	DCT	0.382086	TRUE
1095	4434x4401	0	0.00926957	DCT	0.374304	CARD
1096	4434x4401	0	0.0012087	DCT	0.366921	SPADE
1097	4434x4401	0	0.0817619	DCT	0.081347	SPOTlight
1098	4434x4401	0	0.0684857	DCT	0.312872	spatialDWLS
1099	4434x4401	0	0.000780331	DCT	0.353299	SpatialDecon
1100	4435x4539	0	0.068664	DCT	0.331858	spatialDWLS
1101	4435x4539	0	0.00108286	DCT	0.0968445	RCTD
1102	4435x4539	0	0	DCT	0.477324	TRUE
1103	4435x4539	0	0.0796935	DCT	0.082922	SPOTlight
1104	4435x4539	0	0.000934108	DCT	0.405984	SpatialDecon
1105	4435x4539	0	0.00406023	DCT	0.457485	SPADE
1106	4435x4539	0	0.0117357	DCT	0.465573	CARD
1107	4435x4677	0	0.00361656	DCT	0.532492	SPADE
1108	4435x4677	0	0.0676083	DCT	0.351285	spatialDWLS
1109	4435x4677	0	0.00088331	DCT	0.464073	SpatialDecon
1110	4435x4677	0	0	DCT	0.562854	TRUE
1111	4435x4677	0	0.0843423	DCT	0.0924144	SPOTlight
1112	4435x4677	0	0.00132689	DCT	0.133827	RCTD
1113	4435x4677	0	0.0108801	DCT	0.54354	CARD
1114	4436x4814	0	0.000740603	DCT	0.397317	SpatialDecon
1115	4436x4814	0	0.0027883	DCT	0.411605	SPADE
1116	4436x4814	0	0.079049	DCT	0.0811592	SPOTlight
1117	4436x4814	0	0.0104647	DCT	0.409474	CARD
1118	4436x4814	0	0.067673	DCT	0.321468	spatialDWLS
1119	4436x4814	0	0.000643147	DCT	0.0980581	RCTD
1120	4436x4814	0	0	DCT	0.408163	TRUE
1121	4436x4952	0	0.0874612	DCT	0.100686	SPOTlight
1122	4436x4952	0	0.0032227	DCT	0.632943	SPADE
1123	4436x4952	0	0	DCT	0.697622	TRUE
1124	4436x4952	0	0.0678544	DCT	0.371656	spatialDWLS
1125	4436x4952	0	0.000727931	DCT	0.513058	SpatialDecon
1126	4436x4952	0	0.0112925	DCT	0.640654	CARD
1127	4436x4952	0	0.000429981	DCT	0.150746	RCTD
1128	4437x5089	0	0.0910973	DCT	0.0894681	SPOTlight
1129	4437x5089	0	0.00286493	DCT	0.15686	RCTD
1130	4437x5089	0	0.00232068	DCT	0.513539	SPADE
1131	4437x5089	0	0.0107984	DCT	0.512217	CARD
1132	4437x5089	0	0.0673485	DCT	0.350099	spatialDWLS
1133	4437x5089	0	0.00102742	DCT	0.485712	SpatialDecon
1134	4437x5089	0	0	DCT	0.522084	TRUE
1135	4437x5227	0	0.00501825	DCT	0.58481	SPADE
1136	4437x5227	0	0.00233702	DCT	0.151688	RCTD
1137	4437x5227	0	0.0106682	DCT	0.58496	CARD
1138	4437x5227	0	0	DCT	0.619479	TRUE
1139	4437x5227	0	0.000995461	DCT	0.475926	SpatialDecon
1140	4437x5227	0	0.0674118	DCT	0.359049	spatialDWLS
1141	4437x5227	0	0.0876042	DCT	0.093487	SPOTlight
1142	4438x5365	0	0.0107298	DCT	0.534367	CARD
1143	4438x5365	0	0.00243933	DCT	0.519205	SPADE
1144	4438x5365	0	0	DCT	0.570136	TRUE
1145	4438x5365	0	0.000931964	DCT	0.475743	SpatialDecon
1146	4438x5365	0	0.0907705	DCT	0.0881517	SPOTlight
1147	4438x5365	0	0.00136163	DCT	0.12712	RCTD
1148	4438x5365	0	0.0679994	DCT	0.355172	spatialDWLS
1149	4438x5502	0	0	DCT	0.598416	TRUE
1150	4438x5502	0	0.0673823	DCT	0.354947	spatialDWLS
1151	4438x5502	0	0.0101031	DCT	0.564486	CARD
1152	4438x5502	0	0.000789597	DCT	0.161701	RCTD
1153	4438x5502	0	0.000861466	DCT	0.472644	SpatialDecon
1154	4438x5502	0	0.0858808	DCT	0.0982316	SPOTlight
1155	4438x5502	0	0.00151616	DCT	0.568992	SPADE
1156	4439x5640	0	0.000936796	DCT	0.50379	SPADE
1157	4439x5640	0	0	DCT	0.510759	TRUE
1158	4439x5640	0	0.00113948	DCT	0.159345	RCTD
1159	4439x5640	0	0.0873616	DCT	0.0897685	SPOTlight
1160	4439x5640	0	0.00898369	DCT	0.49277	CARD
1161	4439x5640	0	0.000848654	DCT	0.482477	SpatialDecon
1162	4439x5640	0	0.0668174	DCT	0.347306	spatialDWLS
1163	4439x5778	1	0.0981136	CD	0.225451	SPOTlight
1164	4439x5778	1	0.00117312	CD	0.519493	SpatialDecon
1165	4439x5778	1	0.00217932	CD	0.682272	RCTD
1166	4439x5778	1	0.0815592	CD	0.323869	spatialDWLS
1167	4439x5778	1	0	CD	0.78833	SPADE
1168	4439x5778	1	0	CD	0.873684	TRUE
1169	4439x5778	1	0.0213021	CD	0.747681	CARD
1170	4440x5915	1	0	CD	0.450088	TRUE
1171	4440x5915	1	0	CD	0.42186	SPADE
1172	4440x5915	1	0.0179098	CD	0.402289	CARD
1173	4440x5915	1	0.00280689	CD	0.309768	SpatialDecon
1174	4440x5915	1	0.0815225	CD	0.11355	SPOTlight
1175	4440x5915	1	0.00733485	CD	0.406319	RCTD
1176	4440x5915	1	0.0797173	CD	0.234648	spatialDWLS
1177	4440x6053	0	0.000880294	DCT	0.53516	SpatialDecon
1178	4440x6053	0	0.0666502	DCT	0.368823	spatialDWLS
1179	4440x6053	0	0.0095537	DCT	0.624584	CARD
1180	4440x6053	0	0	DCT	0.671574	TRUE
1181	4440x6053	0	0.0880807	DCT	0.10258	SPOTlight
1182	4440x6053	0	0.00132829	DCT	0.64573	SPADE
1183	4440x6053	0	0.00163929	DCT	0.217007	RCTD
1184	4441x6190	0	0	DCT	0.490374	TRUE
1185	4441x6190	0	0.000147215	DCT	0.102843	RCTD
1186	4441x6190	0	0.0790847	DCT	0.087018	SPOTlight
1187	4441x6190	0	0.000703295	DCT	0.413624	SpatialDecon
1188	4441x6190	0	0.010562	DCT	0.470058	CARD
1189	4441x6190	0	0.00116816	DCT	0.471053	SPADE
1190	4441x6190	0	0.0677639	DCT	0.333501	spatialDWLS
1191	4441x6328	0	0.000509003	DCT	0.276218	RCTD
1192	4441x6328	0	0.0833313	DCT	0.120275	SPOTlight
1193	4441x6328	0	0.0664522	DCT	0.393106	spatialDWLS
1194	4441x6328	0	0.0107573	DCT	0.757399	CARD
1195	4441x6328	0	0.00213051	DCT	0.760313	SPADE
1196	4441x6328	0	0	DCT	0.817667	TRUE
1197	4441x6328	0	0.000823436	DCT	0.571552	SpatialDecon
1198	4442x6466	0	0.0122214	DCT	0.459188	CARD
1199	4442x6466	0	0	DCT	0.471719	TRUE
1200	4442x6466	0	0.0919278	DCT	0.0848452	SPOTlight
1201	4442x6466	0	0.00112097	DCT	0.075957	RCTD
1202	4442x6466	0	0.00548596	DCT	0.447036	SPADE
1203	4442x6466	0	0.000971184	DCT	0.414046	SpatialDecon
1204	4442x6466	0	0.0700487	DCT	0.329811	spatialDWLS
1205	4442x6603	0	0.0879917	DCT	0.0954409	SPOTlight
1206	4442x6603	0	0.00996937	DCT	0.574438	CARD
1207	4442x6603	0	0.00314701	DCT	0.583776	SPADE
1208	4442x6603	0	0	DCT	0.608154	TRUE
1209	4442x6603	0	0.000823923	DCT	0.493376	SpatialDecon
1210	4442x6603	0	0.0011359	DCT	0.153429	RCTD
1211	4442x6603	0	0.0678174	DCT	0.3632	spatialDWLS
1212	4443x6741	0	0.069347	DCT	0.326362	spatialDWLS
1213	4443x6741	0	0	DCT	0.412231	TRUE
1214	4443x6741	0	0.0114618	DCT	0.437647	CARD
1215	4443x6741	0	0.000922557	DCT	0.394753	SpatialDecon
1216	4443x6741	0	0.0867745	DCT	0.0810634	SPOTlight
1217	4443x6741	0	0.00481589	DCT	0.42219	SPADE
1218	4443x6741	0	0.00196139	DCT	0.0937897	RCTD
1219	4443x6879	0	0.000732262	DCT	0.469273	SpatialDecon
1220	4443x6879	0	0	DCT	0.532276	TRUE
1221	4443x6879	0	5.72198567972508e-05	DCT	0.162279	RCTD
1222	4443x6879	0	0.0669832	DCT	0.349188	spatialDWLS
1223	4443x6879	0	0.000527512	DCT	0.507668	SPADE
1224	4443x6879	0	0.0810407	DCT	0.0914908	SPOTlight
1225	4443x6879	0	0.00863837	DCT	0.506452	CARD
1226	4444x7016	0	0.0667615	DCT	0.359082	spatialDWLS
1227	4444x7016	0	0.000816298	DCT	0.507887	SpatialDecon
1228	4444x7016	0	0.0105572	DCT	0.57249	CARD
1229	4444x7016	0	0	DCT	0.619479	TRUE
1230	4444x7016	0	0.0010784	DCT	0.569414	SPADE
1231	4444x7016	0	0.0871874	DCT	0.0977975	SPOTlight
1232	4444x7016	0	0.00118213	DCT	0.187793	RCTD
1233	4444x7154	0	0.00263348	DCT	0.492861	SPADE
1234	4444x7154	0	0.000803918	DCT	0.435379	SpatialDecon
1235	4444x7154	0	0.0859355	DCT	0.0905157	SPOTlight
1236	4444x7154	0	0.0109534	DCT	0.502074	CARD
1237	4444x7154	0	0.000577986	DCT	0.113309	RCTD
1238	4444x7154	0	0	DCT	0.514156	TRUE
1239	4444x7154	0	0.0681091	DCT	0.340249	spatialDWLS
1240	4444x7291	0	0.00998605	DCT	0.489231	CARD
1241	4444x7291	0	0.0794875	DCT	0.0945536	SPOTlight
1242	4444x7291	0	0.00259726	DCT	0.483155	SPADE
1243	4444x7291	0	0.000784221	DCT	0.437	SpatialDecon
1244	4444x7291	0	0.0675755	DCT	0.339275	spatialDWLS
1245	4444x7291	0	0.000735605	DCT	0.119891	RCTD
1246	4444x7291	0	0	DCT	0.516968	TRUE
1247	4445x7429	0	0.00586316	DCT	0.458563	SPADE
1248	4445x7429	0	0.0118103	DCT	0.480314	CARD
1249	4445x7429	0	0.0854841	DCT	0.0893038	SPOTlight
1250	4445x7429	0	0.000702104	DCT	0.428987	SpatialDecon
1251	4445x7429	0	0	DCT	0.473923	TRUE
1252	4445x7429	0	0.0687917	DCT	0.33418	spatialDWLS
1253	4445x7429	0	0.000294332	DCT	0.104488	RCTD
1254	4445x7567	0	0.000961023	DCT	0.0673333	RCTD
1255	4445x7567	0	0.0893505	DCT	0.0758048	SPOTlight
1256	4445x7567	0	0.000861221	DCT	0.416449	SpatialDecon
1257	4445x7567	0	0.00630347	DCT	0.443673	SPADE
1258	4445x7567	0	0.0700749	DCT	0.329805	spatialDWLS
1259	4445x7567	0	0.0125321	DCT	0.450543	CARD
1260	4445x7567	0	0	DCT	0.443439	TRUE
1261	4446x7704	1	0	CD	0.468095	SPADE
1262	4446x7704	1	0.020528	CD	0.457321	CARD
1263	4446x7704	1	0.00221235	CD	0.323915	SpatialDecon
1264	4446x7704	1	0	CD	0.512281	TRUE
1265	4446x7704	1	0.0849978	CD	0.130158	SPOTlight
1266	4446x7704	1	0.00685344	CD	0.420758	RCTD
1267	4446x7704	1	0.0817377	CD	0.248612	spatialDWLS
1268	4553x4057	0	0	DCT	0.654587	TRUE
1269	4553x4057	0	0.00358922	DCT	0.584204	SPADE
1270	4553x4057	0	0.0110832	DCT	0.603578	CARD
1271	4553x4057	0	0.090449	DCT	0.0947488	SPOTlight
1272	4553x4057	0	0.000753894	DCT	0.49885	SpatialDecon
1273	4553x4057	0	0.0682305	DCT	0.364894	spatialDWLS
1274	4553x4057	0	0.000583342	DCT	0.139497	RCTD
1275	4553x4195	0	0.0882745	DCT	0.0763004	SPOTlight
1276	4553x4195	0	0.00650828	DCT	0.403987	SPADE
1277	4553x4195	0	0.000864923	DCT	0.400489	SpatialDecon
1278	4553x4195	0	0	DCT	0.399773	TRUE
1279	4553x4195	0	0.00132656	DCT	0.0746365	RCTD
1280	4553x4195	0	0.0693279	DCT	0.322636	spatialDWLS
1281	4553x4195	0	0.0117673	DCT	0.423973	CARD
1282	4554x4332	0	0	DCT	0.460929	TRUE
1283	4554x4332	0	0.0020289	DCT	0.103264	RCTD
1284	4554x4332	0	0.000984245	DCT	0.419212	SpatialDecon
1285	4554x4332	0	0.069337	DCT	0.337519	spatialDWLS
1286	4554x4332	0	0.0933248	DCT	0.0750505	SPOTlight
1287	4554x4332	0	0.00411849	DCT	0.452925	SPADE
1288	4554x4332	0	0.0114571	DCT	0.452131	CARD
1289	4554x4470	0	0.000868226	DCT	0.420417	SpatialDecon
1290	4554x4470	0	0	DCT	0.464326	TRUE
1291	4554x4470	0	0.00111988	DCT	0.0905639	RCTD
1292	4554x4470	0	0.0867282	DCT	0.0823896	SPOTlight
1293	4554x4470	0	0.0683564	DCT	0.333605	spatialDWLS
1294	4554x4470	0	0.0104221	DCT	0.440216	CARD
1295	4554x4470	0	0.00273842	DCT	0.42086	SPADE
1296	4555x4607	0	0.000983839	DCT	0.113357	RCTD
1297	4555x4607	0	0.0689383	DCT	0.330707	spatialDWLS
1298	4555x4607	0	0	DCT	0.477916	TRUE
1299	4555x4607	0	0.0109111	DCT	0.455295	CARD
1300	4555x4607	0	0.000788734	DCT	0.401941	SpatialDecon
1301	4555x4607	0	0.0835143	DCT	0.0921818	SPOTlight
1302	4555x4607	0	0.0034851	DCT	0.448787	SPADE
1303	4555x4745	0	0.00877915	DCT	0.536279	CARD
1304	4555x4745	0	0.0667544	DCT	0.354138	spatialDWLS
1305	4555x4745	0	0.000785566	DCT	0.171544	RCTD
1306	4555x4745	0	0	DCT	0.565119	TRUE
1307	4555x4745	0	0.000815597	DCT	0.492217	SpatialDecon
1308	4555x4745	0	0.0817846	DCT	0.100569	SPOTlight
1309	4555x4745	0	0.00223761	DCT	0.549246	SPADE
1310	4556x4883	0	0.000963909	DCT	0.508804	SpatialDecon
1311	4556x4883	0	0.0680296	DCT	0.370127	spatialDWLS
1312	4556x4883	0	0.00264068	DCT	0.639782	SPADE
1313	4556x4883	0	0.00168001	DCT	0.170284	RCTD
1314	4556x4883	0	0.0110987	DCT	0.627569	CARD
1315	4556x4883	0	0	DCT	0.678369	TRUE
1316	4556x4883	0	0.0870678	DCT	0.0999353	SPOTlight
1317	4556x5020	0	0.00105243	DCT	0.418375	SpatialDecon
1318	4556x5020	0	0.00313841	DCT	0.446121	SPADE
1319	4556x5020	0	0.0683281	DCT	0.336298	spatialDWLS
1320	4556x5020	0	0	DCT	0.462061	TRUE
1321	4556x5020	0	0.00138292	DCT	0.0910967	RCTD
1322	4556x5020	0	0.00994426	DCT	0.458766	CARD
1323	4556x5020	0	0.0877496	DCT	0.081234	SPOTlight
1324	4557x5158	0	0.0690866	DCT	0.353738	spatialDWLS
1325	4557x5158	0	0.0120169	DCT	0.563284	CARD
1326	4557x5158	0	0.0898681	DCT	0.0958847	SPOTlight
1327	4557x5158	0	0.00150558	DCT	0.110808	RCTD
1328	4557x5158	0	0.00563912	DCT	0.553626	SPADE
1329	4557x5158	0	0.000867318	DCT	0.447396	SpatialDecon
1330	4557x5158	0	0	DCT	0.594564	TRUE
1331	4557x5296	0	0.000934573	DCT	0.437997	SpatialDecon
1332	4557x5296	0	0.00193064	DCT	0.108273	RCTD
1333	4557x5296	0	0.00481894	DCT	0.477909	SPADE
1334	4557x5296	0	0.0889009	DCT	0.0857109	SPOTlight
1335	4557x5296	0	0.0686872	DCT	0.34186	spatialDWLS
1336	4557x5296	0	0	DCT	0.480769	TRUE
1337	4557x5296	0	0.0100295	DCT	0.492308	CARD
1338	4558x5433	0	0.00278917	DCT	0.462874	SPADE
1339	4558x5433	0	0.0107486	DCT	0.461974	CARD
1340	4558x5433	0	0.068347	DCT	0.333405	spatialDWLS
1341	4558x5433	0	0.0832989	DCT	0.091841	SPOTlight
1342	4558x5433	0	0.000733448	DCT	0.107096	RCTD
1343	4558x5433	0	0	DCT	0.471121	TRUE
1344	4558x5433	0	0.000743725	DCT	0.431934	SpatialDecon
1345	4558x5571	0	0.00686582	DCT	0.444075	SPADE
1346	4558x5571	0	0.00243443	DCT	0.0855903	RCTD
1347	4558x5571	0	0.0874788	DCT	0.084032	SPOTlight
1348	4558x5571	0	0.0113539	DCT	0.464464	CARD
1349	4558x5571	0	0	DCT	0.448471	TRUE
1350	4558x5571	0	0.0690468	DCT	0.331608	spatialDWLS
1351	4558x5571	0	0.00099693	DCT	0.413748	SpatialDecon
1352	4559x5708	1	0.092317	CD	0.195593	SPOTlight
1353	4559x5708	1	0	CD	0.775832	TRUE
1354	4559x5708	1	0	CD	0.708097	SPADE
1355	4559x5708	1	0.0214894	CD	0.652791	CARD
1356	4559x5708	1	0.0012762	CD	0.45762	SpatialDecon
1357	4559x5708	1	0.0812126	CD	0.304478	spatialDWLS
1358	4559x5708	1	0.00342537	CD	0.600103	RCTD
1359	4559x5846	1	0.00166603	CD	0.637678	RCTD
1360	4559x5846	1	0.094249	CD	0.216799	SPOTlight
1361	4559x5846	1	0.0822243	CD	0.31684	spatialDWLS
1362	4559x5846	1	0	CD	0.744703	SPADE
1363	4559x5846	1	0.0213221	CD	0.718263	CARD
1364	4559x5846	1	0.0013005	CD	0.495885	SpatialDecon
1365	4559x5846	1	0	CD	0.84386	TRUE
1366	4560x5984	1	0.0933304	CD	0.14878	SPOTlight
1367	4560x5984	1	0	CD	0.57268	TRUE
1368	4560x5984	1	0.0117226	CD	0.450126	RCTD
1369	4560x5984	1	0	CD	0.532914	SPADE
1370	4560x5984	1	0.0846365	CD	0.262026	spatialDWLS
1371	4560x5984	1	0.00388466	CD	0.365675	SpatialDecon
1372	4560x5984	1	0.0255552	CD	0.514937	CARD
1373	4560x6121	0	0.000901107	DCT	0.145676	RCTD
1374	4560x6121	0	0.000869821	DCT	0.473554	SpatialDecon
1375	4560x6121	0	0.0859959	DCT	0.0982224	SPOTlight
1376	4560x6121	0	0.00415967	DCT	0.56331	SPADE
1377	4560x6121	0	0	DCT	0.580974	TRUE
1378	4560x6121	0	0.0100388	DCT	0.559025	CARD
1379	4560x6121	0	0.067384	DCT	0.357054	spatialDWLS
1380	4561x6259	0	0.0875613	DCT	0.0732761	SPOTlight
1381	4561x6259	0	0.00123306	DCT	0.0593642	RCTD
1382	4561x6259	0	0.070587	DCT	0.313605	spatialDWLS
1383	4561x6259	0	0.00764607	DCT	0.359024	SPADE
1384	4561x6259	0	0.0132064	DCT	0.378447	CARD
1385	4561x6259	0	0.000911342	DCT	0.371307	SpatialDecon
1386	4561x6259	0	0	DCT	0.37415	TRUE
1387	4561x6397	0	0.00181206	DCT	0.563051	SPADE
1388	4561x6397	0	0.000947513	DCT	0.470138	SpatialDecon
1389	4561x6397	0	0.0111609	DCT	0.566813	CARD
1390	4561x6397	0	0.068303	DCT	0.352583	spatialDWLS
1391	4561x6397	0	0.00130647	DCT	0.109505	RCTD
1392	4561x6397	0	0	DCT	0.576444	TRUE
1393	4561x6397	0	0.090793	DCT	0.0960893	SPOTlight
1394	4562x6534	0	0.00063942	DCT	0.150517	RCTD
1395	4562x6534	0	0.00217592	DCT	0.478409	SPADE
1396	4562x6534	0	0.0888509	DCT	0.0864983	SPOTlight
1397	4562x6534	0	0.000808445	DCT	0.453676	SpatialDecon
1398	4562x6534	0	0.0672804	DCT	0.346479	spatialDWLS
1399	4562x6534	0	0	DCT	0.493771	TRUE
1400	4562x6534	0	0.00876822	DCT	0.472074	CARD
1401	4562x6672	0	0.00100151	DCT	0.450966	SpatialDecon
1402	4562x6672	0	0	DCT	0.554926	TRUE
1403	4562x6672	0	0.0692257	DCT	0.345278	spatialDWLS
1404	4562x6672	0	0.0121452	DCT	0.528629	CARD
1405	4562x6672	0	0.00311561	DCT	0.520896	SPADE
1406	4562x6672	0	0.0025847	DCT	0.108661	RCTD
1407	4562x6672	0	0.0925057	DCT	0.0898832	SPOTlight
1408	4563x6809	0	0.0110512	DCT	0.79169	CARD
1409	4563x6809	0	0.00253416	DCT	0.820795	SPADE
1410	4563x6809	0	0.000795639	DCT	0.610857	SpatialDecon
1411	4563x6809	0	0.0663272	DCT	0.400965	spatialDWLS
1412	4563x6809	0	0.000467181	DCT	0.305866	RCTD
1413	4563x6809	0	0.0886985	DCT	0.118429	SPOTlight
1414	4563x6809	0	0	DCT	0.872027	TRUE
1415	4563x6947	0	0.00423559	DCT	0.520347	SPADE
1416	4563x6947	0	0.0121686	DCT	0.531817	CARD
1417	4563x6947	0	0.000694057	DCT	0.120006	RCTD
1418	4563x6947	0	0.0689363	DCT	0.344538	spatialDWLS
1419	4563x6947	0	0.000754515	DCT	0.456434	SpatialDecon
1420	4563x6947	0	0	DCT	0.534541	TRUE
1421	4563x6947	0	0.0879641	DCT	0.089696	SPOTlight
1422	4563x7085	0	0.00996692	DCT	0.583128	CARD
1423	4563x7085	0	0.0016974	DCT	0.570455	SPADE
1424	4563x7085	0	0.000790543	DCT	0.500932	SpatialDecon
1425	4563x7085	0	0.0863202	DCT	0.0976781	SPOTlight
1426	4563x7085	0	0.0672306	DCT	0.359359	spatialDWLS
1427	4563x7085	0	0	DCT	0.61086	TRUE
1428	4563x7085	0	0.000320704	DCT	0.158103	RCTD
1429	4564x7222	0	0.0118323	DCT	0.447926	CARD
1430	4564x7222	0	0.00561471	DCT	0.447957	SPADE
1431	4564x7222	0	0	DCT	0.465459	TRUE
1432	4564x7222	0	0.0689054	DCT	0.329434	spatialDWLS
1433	4564x7222	0	0.00193061	DCT	0.100095	RCTD
1434	4564x7222	0	0.000923774	DCT	0.400231	SpatialDecon
1435	4564x7222	0	0.0853977	DCT	0.0872526	SPOTlight
1436	4564x7360	0	0.00617216	DCT	0.415386	SPADE
1437	4564x7360	0	0	DCT	0.409502	TRUE
1438	4564x7360	0	0.0705502	DCT	0.323824	spatialDWLS
1439	4564x7360	0	0.0134792	DCT	0.428959	CARD
1440	4564x7360	0	0.00102054	DCT	0.394132	SpatialDecon
1441	4564x7360	0	0.00211964	DCT	0.0667906	RCTD
1442	4564x7360	0	0.0930002	DCT	0.0722505	SPOTlight
1443	4565x7498	0	0.00372336	DCT	0.460003	SPADE
1444	4565x7498	0	0.000945988	DCT	0.423105	SpatialDecon
1445	4565x7498	0	0	DCT	0.480181	TRUE
1446	4565x7498	0	0.0133668	DCT	0.472858	CARD
1447	4565x7498	0	0.00143284	DCT	0.0840121	RCTD
1448	4565x7498	0	0.0932181	DCT	0.0809769	SPOTlight
1449	4565x7498	0	0.0697169	DCT	0.332121	spatialDWLS
1450	4565x7635	0	0.0686861	DCT	0.348184	spatialDWLS
1451	4565x7635	0	0.000856541	DCT	0.470621	SpatialDecon
1452	4565x7635	0	0.00397958	DCT	0.52179	SPADE
1453	4565x7635	0	0.0123076	DCT	0.533354	CARD
1454	4565x7635	0	0	DCT	0.558824	TRUE
1455	4565x7635	0	0.0898143	DCT	0.0867974	SPOTlight
1456	4565x7635	0	0.00142414	DCT	0.126342	RCTD
1457	4566x7773	0	0	DCT	0.497169	TRUE
1458	4566x7773	0	0.0684177	DCT	0.331516	spatialDWLS
1459	4566x7773	0	0.0829882	DCT	0.0871603	SPOTlight
1460	4566x7773	0	0.011468	DCT	0.481725	CARD
1461	4566x7773	0	0.000768593	DCT	0.411776	SpatialDecon
1462	4566x7773	0	0.00517813	DCT	0.47737	SPADE
1463	4566x7773	0	0.000647589	DCT	0.0972645	RCTD
1464	4672x3850	0	0	DCT	0.356738	TRUE
1465	4672x3850	0	0.000827258	DCT	0.365915	SpatialDecon
1466	4672x3850	0	0.0117777	DCT	0.36926	CARD
1467	4672x3850	0	0.00519952	DCT	0.35494	SPADE
1468	4672x3850	0	0.0885034	DCT	0.0725103	SPOTlight
1469	4672x3850	0	0.0705079	DCT	0.314791	spatialDWLS
1470	4672x3850	0	0.000974459	DCT	0.0556871	RCTD
1471	4672x3988	0	0.0683022	DCT	0.328571	spatialDWLS
1472	4672x3988	0	0	DCT	0.441676	TRUE
1473	4672x3988	0	0.00085278	DCT	0.391763	SpatialDecon
1474	4672x3988	0	0.00110015	DCT	0.0958886	RCTD
1475	4672x3988	0	0.0105846	DCT	0.43574	CARD
1476	4672x3988	0	0.00366099	DCT	0.411819	SPADE
1477	4672x3988	0	0.0847319	DCT	0.0828176	SPOTlight
1478	4673x4125	0	0.0675435	DCT	0.357187	spatialDWLS
1479	4673x4125	0	0.0105698	DCT	0.575454	CARD
1480	4673x4125	0	0	DCT	0.600227	TRUE
1481	4673x4125	0	0.00197889	DCT	0.579222	SPADE
1482	4673x4125	0	0.0849472	DCT	0.0940306	SPOTlight
1483	4673x4125	0	0.000807951	DCT	0.46361	SpatialDecon
1484	4673x4125	0	0.00121422	DCT	0.132748	RCTD
1485	4673x4263	0	0	DCT	0.758777	TRUE
1486	4673x4263	0	0.0872725	DCT	0.110488	SPOTlight
1487	4673x4263	0	0.0669165	DCT	0.383646	spatialDWLS
1488	4673x4263	0	0.00234521	DCT	0.189873	RCTD
1489	4673x4263	0	0.00490684	DCT	0.709768	SPADE
1490	4673x4263	0	0.000959221	DCT	0.530689	SpatialDecon
1491	4673x4263	0	0.0106723	DCT	0.705321	CARD
1492	4674x4401	0	0	DCT	0.447339	TRUE
1493	4674x4401	0	0.0902263	DCT	0.0814645	SPOTlight
1494	4674x4401	0	0.000592746	DCT	0.141341	RCTD
1495	4674x4401	0	0.000821491	DCT	0.445449	SpatialDecon
1496	4674x4401	0	0.0682794	DCT	0.335205	spatialDWLS
1497	4674x4401	0	0.00276398	DCT	0.436131	SPADE
1498	4674x4401	0	0.00941512	DCT	0.443337	CARD
1499	4674x4538	0	0	DCT	0.470522	TRUE
1500	4674x4538	0	0.0103637	DCT	0.456588	CARD
1501	4674x4538	0	0.000828995	DCT	0.422819	SpatialDecon
1502	4674x4538	0	0.0680158	DCT	0.335328	spatialDWLS
1503	4674x4538	0	0.0828466	DCT	0.0854913	SPOTlight
1504	4674x4538	0	0.00308558	DCT	0.435788	SPADE
1505	4674x4538	0	0.000877536	DCT	0.108883	RCTD
1506	4675x4676	0	0.0093865	DCT	0.559661	CARD
1507	4675x4676	0	0.000789145	DCT	0.165344	RCTD
1508	4675x4676	0	0.0671448	DCT	0.35664	spatialDWLS
1509	4675x4676	0	0	DCT	0.577576	TRUE
1510	4675x4676	0	0.000882854	DCT	0.499948	SpatialDecon
1511	4675x4676	0	0.00138251	DCT	0.552225	SPADE
1512	4675x4676	0	0.0864385	DCT	0.0983838	SPOTlight
1513	4675x4813	0	0.0812534	DCT	0.0926014	SPOTlight
1514	4675x4813	0	0.067566	DCT	0.32915	spatialDWLS
1515	4675x4813	0	0.000968043	DCT	0.0986903	RCTD
1516	4675x4813	0	0.0105008	DCT	0.470113	CARD
1517	4675x4813	0	0.00277011	DCT	0.451692	SPADE
1518	4675x4813	0	0	DCT	0.484711	TRUE
1519	4675x4813	0	0.000789015	DCT	0.410975	SpatialDecon
1520	4676x4951	0	0.00976677	DCT	0.557765	CARD
1521	4676x4951	0	0.000813104	DCT	0.490995	SpatialDecon
1522	4676x4951	0	0.0668593	DCT	0.35718	spatialDWLS
1523	4676x4951	0	0.079306	DCT	0.0965488	SPOTlight
1524	4676x4951	0	0.000474903	DCT	0.180245	RCTD
1525	4676x4951	0	0.00111349	DCT	0.566791	SPADE
1526	4676x4951	0	0	DCT	0.605889	TRUE
1527	4676x5089	0	0.0851773	DCT	0.0897255	SPOTlight
1528	4676x5089	0	0.00236669	DCT	0.477937	SPADE
1529	4676x5089	0	0.00954875	DCT	0.48405	CARD
1530	4676x5089	0	0	DCT	0.501131	TRUE
1531	4676x5089	0	0.000739868	DCT	0.454423	SpatialDecon
1532	4676x5089	0	0.000869139	DCT	0.144351	RCTD
1533	4676x5089	0	0.0674924	DCT	0.343252	spatialDWLS
1534	4677x5226	0	0	DCT	0.504535	TRUE
1535	4677x5226	0	0.0836138	DCT	0.0915753	SPOTlight
1536	4677x5226	0	0.000882694	DCT	0.439007	SpatialDecon
1537	4677x5226	0	0.0108989	DCT	0.489421	CARD
1538	4677x5226	0	0.00180945	DCT	0.129754	RCTD
1539	4677x5226	0	0.0679716	DCT	0.339329	spatialDWLS
1540	4677x5226	0	0.00412932	DCT	0.480937	SPADE
1541	4677x5364	0	0	DCT	0.395243	TRUE
1542	4677x5364	0	0.0100928	DCT	0.385097	CARD
1543	4677x5364	0	0.00196009	DCT	0.38667	SPADE
1544	4677x5364	0	0.00100354	DCT	0.403288	SpatialDecon
1545	4677x5364	0	0.068669	DCT	0.323971	spatialDWLS
1546	4677x5364	0	0.00164613	DCT	0.0917008	RCTD
1547	4677x5364	0	0.0875912	DCT	0.0766321	SPOTlight
1548	4678x5502	0	0	DCT	0.834842	TRUE
1549	4678x5502	0	0.001448	DCT	0.274899	RCTD
1550	4678x5502	0	0.0867819	DCT	0.115227	SPOTlight
1551	4678x5502	0	0.0101986	DCT	0.78451	CARD
1552	4678x5502	0	0.00098424	DCT	0.576693	SpatialDecon
1553	4678x5502	0	0.0666872	DCT	0.398501	spatialDWLS
1554	4678x5502	0	0.00296883	DCT	0.797132	SPADE
1555	4678x5639	1	0.00567023	CD	0.486414	RCTD
1556	4678x5639	1	0	CD	0.56761	SPADE
1557	4678x5639	1	0.0928833	CD	0.165215	SPOTlight
1558	4678x5639	1	0.0822469	CD	0.274208	spatialDWLS
1559	4678x5639	1	0.00188486	CD	0.390707	SpatialDecon
1560	4678x5639	1	0.0205922	CD	0.566394	CARD
1561	4678x5639	1	0	CD	0.633333	TRUE
1562	4679x5777	1	0	CD	0.636136	SPADE
1563	4679x5777	1	0.0258749	CD	0.586501	CARD
1564	4679x5777	1	0.00369295	CD	0.418346	SpatialDecon
1565	4679x5777	1	0.083205	CD	0.28785	spatialDWLS
1566	4679x5777	1	0.100608	CD	0.174881	SPOTlight
1567	4679x5777	1	0	CD	0.708772	TRUE
1568	4679x5777	1	0.0135136	CD	0.533347	RCTD
1569	4679x5914	1	0.00244016	CD	0.250137	SpatialDecon
1570	4679x5914	1	0	CD	0.349123	TRUE
1571	4679x5914	1	0	CD	0.352924	SPADE
1572	4679x5914	1	0.0189066	CD	0.332601	CARD
1573	4679x5914	1	0.0806378	CD	0.217694	spatialDWLS
1574	4679x5914	1	0.0794705	CD	0.0960147	SPOTlight
1575	4679x5914	1	0.00767071	CD	0.37944	RCTD
1576	4680x6052	0	0.0842176	DCT	0.0910913	SPOTlight
1577	4680x6052	0	0.010607	DCT	0.536298	CARD
1578	4680x6052	0	0.00062074	DCT	0.119995	RCTD
1579	4680x6052	0	0.00345005	DCT	0.539313	SPADE
1580	4680x6052	0	0.0682604	DCT	0.351877	spatialDWLS
1581	4680x6052	0	0	DCT	0.570136	TRUE
1582	4680x6052	0	0.000833386	DCT	0.457093	SpatialDecon
1583	4680x6190	0	0.000699351	DCT	0.575623	SpatialDecon
1584	4680x6190	0	0.0840251	DCT	0.112742	SPOTlight
1585	4680x6190	0	0.0109586	DCT	0.733919	CARD
1586	4680x6190	0	0	DCT	0.807692	TRUE
1587	4680x6190	0	2.43943363901041e-07	DCT	0.232069	RCTD
1588	4680x6190	0	0.0674277	DCT	0.389714	spatialDWLS
1589	4680x6190	0	0.00171217	DCT	0.760179	SPADE
1590	4681x6327	0	0.000818705	DCT	0.520727	SpatialDecon
1591	4681x6327	0	0.0883095	DCT	0.105459	SPOTlight
1592	4681x6327	0	0.000572127	DCT	0.165708	RCTD
1593	4681x6327	0	0.00318067	DCT	0.674999	SPADE
1594	4681x6327	0	0.0102349	DCT	0.665239	CARD
1595	4681x6327	0	0	DCT	0.718007	TRUE
1596	4681x6327	0	0.0676015	DCT	0.378992	spatialDWLS
1597	4681x6465	0	0	DCT	0.421291	TRUE
1598	4681x6465	0	0.000699221	DCT	0.396814	SpatialDecon
1599	4681x6465	0	0.0101859	DCT	0.409452	CARD
1600	4681x6465	0	0.0676413	DCT	0.324137	spatialDWLS
1601	4681x6465	0	0.00581955	DCT	0.387937	SPADE
1602	4681x6465	0	0.000295371	DCT	0.0977499	RCTD
1603	4681x6465	0	0.0832328	DCT	0.0853488	SPOTlight
1604	4682x6603	0	0.00300729	DCT	0.559444	SPADE
1605	4682x6603	0	0.0906033	DCT	0.0944817	SPOTlight
1606	4682x6603	0	0.000371117	DCT	0.142499	RCTD
1607	4682x6603	0	0	DCT	0.614949	TRUE
1608	4682x6603	0	0.0102828	DCT	0.572479	CARD
1609	4682x6603	0	0.000853347	DCT	0.498223	SpatialDecon
1610	4682x6603	0	0.0672326	DCT	0.35827	spatialDWLS
1611	4682x6740	0	0.0696063	DCT	0.302432	spatialDWLS
1612	4682x6740	0	0.0794895	DCT	0.079718	SPOTlight
1613	4682x6740	0	0.000330958	DCT	0.0697752	RCTD
1614	4682x6740	0	0	DCT	0.328426	TRUE
1615	4682x6740	0	0.0105195	DCT	0.346388	CARD
1616	4682x6740	0	0.00640356	DCT	0.336469	SPADE
1617	4682x6740	0	0.000675311	DCT	0.353621	SpatialDecon
1618	4682x6878	0	0.00103943	DCT	0.380049	SpatialDecon
1619	4682x6878	0	0.00883221	DCT	0.358444	SPADE
1620	4682x6878	0	0.093537	DCT	0.0729671	SPOTlight
1621	4682x6878	0	0	DCT	0.365798	TRUE
1622	4682x6878	0	0.0708849	DCT	0.316894	spatialDWLS
1623	4682x6878	0	0.0114732	DCT	0.381801	CARD
1624	4682x6878	0	0.00288618	DCT	0.0616642	RCTD
1625	4683x7015	0	0.00457258	DCT	0.436206	SPADE
1626	4683x7015	0	0.000821748	DCT	0.393931	SpatialDecon
1627	4683x7015	0	0.0680578	DCT	0.32614	spatialDWLS
1628	4683x7015	0	0	DCT	0.447339	TRUE
1629	4683x7015	0	0.0103149	DCT	0.437146	CARD
1630	4683x7015	0	0.0826154	DCT	0.0832456	SPOTlight
1631	4683x7015	0	0.00119451	DCT	0.0918186	RCTD
1632	4683x7153	0	0.0681237	DCT	0.328949	spatialDWLS
1633	4683x7153	0	0	DCT	0.481314	TRUE
1634	4683x7153	0	0.00165928	DCT	0.109916	RCTD
1635	4683x7153	0	0.0822656	DCT	0.0955867	SPOTlight
1636	4683x7153	0	0.00086663	DCT	0.399661	SpatialDecon
1637	4683x7153	0	0.01059	DCT	0.460465	CARD
1638	4683x7153	0	0.00329779	DCT	0.473628	SPADE
1639	4684x7291	0	0.0111551	DCT	0.578877	CARD
1640	4684x7291	0	0.0679398	DCT	0.358264	spatialDWLS
1641	4684x7291	0	0.000134867	DCT	0.131041	RCTD
1642	4684x7291	0	0.000791013	DCT	0.484747	SpatialDecon
1643	4684x7291	0	0.00276233	DCT	0.591016	SPADE
1644	4684x7291	0	0	DCT	0.631937	TRUE
1645	4684x7291	0	0.0882685	DCT	0.0986075	SPOTlight
1646	4684x7428	0	0.000820371	DCT	0.479175	SpatialDecon
1647	4684x7428	0	0.00263036	DCT	0.630321	SPADE
1648	4684x7428	0	0	DCT	0.654195	TRUE
1649	4684x7428	0	0.0674158	DCT	0.363625	spatialDWLS
1650	4684x7428	0	0.000909341	DCT	0.158598	RCTD
1651	4684x7428	0	0.0110819	DCT	0.621772	CARD
1652	4684x7428	0	0.0851399	DCT	0.10702	SPOTlight
1653	4685x7566	0	0.00760749	DCT	0.36089	SPADE
1654	4685x7566	0	0.000775364	DCT	0.368343	SpatialDecon
1655	4685x7566	0	0.0689521	DCT	0.313126	spatialDWLS
1656	4685x7566	0	0.000259042	DCT	0.0848629	RCTD
1657	4685x7566	0	0	DCT	0.380952	TRUE
1658	4685x7566	0	0.0804921	DCT	0.0779783	SPOTlight
1659	4685x7566	0	0.0115062	DCT	0.382301	CARD
1660	4685x7704	0	0.000670716	DCT	0.127737	RCTD
1661	4685x7704	0	0.0112732	DCT	0.522033	CARD
1662	4685x7704	0	0.00432069	DCT	0.497141	SPADE
1663	4685x7704	0	0	DCT	0.531674	TRUE
1664	4685x7704	0	0.0676489	DCT	0.343594	spatialDWLS
1665	4685x7704	0	0.08201	DCT	0.0924965	SPOTlight
1666	4685x7704	0	0.000743465	DCT	0.437264	SpatialDecon
1667	4686x7841	0	0.0028631	DCT	0.427518	SPADE
1668	4686x7841	0	0.000847404	DCT	0.389048	SpatialDecon
1669	4686x7841	0	0.0862641	DCT	0.0822889	SPOTlight
1670	4686x7841	0	0.011378	DCT	0.429775	CARD
1671	4686x7841	0	0.0695682	DCT	0.322191	spatialDWLS
1672	4686x7841	0	0.0014479	DCT	0.0847863	RCTD
1673	4686x7841	0	0	DCT	0.447339	TRUE
1674	4791x3781	0	0.0806568	DCT	0.0780736	SPOTlight
1675	4791x3781	0	0.00427969	DCT	0.340088	SPADE
1676	4791x3781	0	0.000521458	DCT	0.0754343	RCTD
1677	4791x3781	0	0.000754161	DCT	0.363162	SpatialDecon
1678	4791x3781	0	0.0115414	DCT	0.351745	CARD
1679	4791x3781	0	0	DCT	0.343891	TRUE
1680	4791x3781	0	0.0683639	DCT	0.307208	spatialDWLS
1681	4792x3918	0	0	DCT	0.384354	TRUE
1682	4792x3918	0	0.00635336	DCT	0.361108	SPADE
1683	4792x3918	0	0.00108152	DCT	0.080565	RCTD
1684	4792x3918	0	0.000768142	DCT	0.380655	SpatialDecon
1685	4792x3918	0	0.0690834	DCT	0.318509	spatialDWLS
1686	4792x3918	0	0.0111476	DCT	0.388998	CARD
1687	4792x3918	0	0.0867512	DCT	0.0798121	SPOTlight
1688	4792x4056	0	0.0869936	DCT	0.0988384	SPOTlight
1689	4792x4056	0	0	DCT	0.601359	TRUE
1690	4792x4056	0	0.000859638	DCT	0.465774	SpatialDecon
1691	4792x4056	0	0.0119305	DCT	0.576627	CARD
1692	4792x4056	0	0.000998052	DCT	0.114804	RCTD
1693	4792x4056	0	0.0681247	DCT	0.35353	spatialDWLS
1694	4792x4056	0	0.0023172	DCT	0.574611	SPADE
1695	4793x4194	0	0.00583361	DCT	0.400238	SPADE
1696	4793x4194	0	0.0888241	DCT	0.0739637	SPOTlight
1697	4793x4194	0	0	DCT	0.38914	TRUE
1698	4793x4194	0	0.0123078	DCT	0.409911	CARD
1699	4793x4194	0	0.0016285	DCT	0.0848416	RCTD
1700	4793x4194	0	0.00103911	DCT	0.396704	SpatialDecon
1701	4793x4194	0	0.0694259	DCT	0.319605	spatialDWLS
1702	4793x4331	0	0.000272319	DCT	0.18312	RCTD
1703	4793x4331	0	0.000741488	DCT	0.521219	SpatialDecon
1704	4793x4331	0	0.0864397	DCT	0.101166	SPOTlight
1705	4793x4331	0	0	DCT	0.698754	TRUE
1706	4793x4331	0	0.00232838	DCT	0.64508	SPADE
1707	4793x4331	0	0.0666716	DCT	0.374712	spatialDWLS
1708	4793x4331	0	0.0106562	DCT	0.660418	CARD
1709	4794x4469	0	0.0837057	DCT	0.106924	SPOTlight
1710	4794x4469	0	0.0102382	DCT	0.672391	CARD
1711	4794x4469	0	0	DCT	0.716063	TRUE
1712	4794x4469	0	0.0665055	DCT	0.376026	spatialDWLS
1713	4794x4469	0	0.00078791	DCT	0.52833	SpatialDecon
1714	4794x4469	0	0.00470093	DCT	0.677865	SPADE
1715	4794x4469	0	0.000537062	DCT	0.213917	RCTD
1716	4794x4607	0	0.0831175	DCT	0.0878921	SPOTlight
1717	4794x4607	0	0.0669671	DCT	0.340731	spatialDWLS
1718	4794x4607	0	0.00132138	DCT	0.45629	SPADE
1719	4794x4607	0	0.00874766	DCT	0.460116	CARD
1720	4794x4607	0	0	DCT	0.467724	TRUE
1721	4794x4607	0	0.000864198	DCT	0.471333	SpatialDecon
1722	4794x4607	0	0.000553635	DCT	0.161539	RCTD
1723	4795x4744	0	0.00151262	DCT	0.467951	SPADE
1724	4795x4744	0	0.0104361	DCT	0.467156	CARD
1725	4795x4744	0	0.0674176	DCT	0.336248	spatialDWLS
1726	4795x4744	0	0	DCT	0.489796	TRUE
1727	4795x4744	0	0.0010438	DCT	0.431757	SpatialDecon
1728	4795x4744	0	0.00207866	DCT	0.104443	RCTD
1729	4795x4744	0	0.0888243	DCT	0.0869845	SPOTlight
1730	4795x4882	0	0.000756689	DCT	0.589969	SpatialDecon
1731	4795x4882	0	0	DCT	0.828992	TRUE
1732	4795x4882	0	0.00161492	DCT	0.795136	SPADE
1733	4795x4882	0	0.0100466	DCT	0.759169	CARD
1734	4795x4882	0	0.0853006	DCT	0.119752	SPOTlight
1735	4795x4882	0	0.0663935	DCT	0.397092	spatialDWLS
1736	4795x4882	0	0.000364582	DCT	0.287179	RCTD
1737	4796x5019	0	0.00166586	DCT	0.521943	SPADE
1738	4796x5019	0	0.0678257	DCT	0.344408	spatialDWLS
1739	4796x5019	0	0.000762899	DCT	0.424408	SpatialDecon
1740	4796x5019	0	0.000493006	DCT	0.118166	RCTD
1741	4796x5019	0	0.0804522	DCT	0.095171	SPOTlight
1742	4796x5019	0	0	DCT	0.557191	TRUE
1743	4796x5019	0	0.0109747	DCT	0.518396	CARD
1744	4796x5157	0	0.0121731	DCT	0.610779	CARD
1745	4796x5157	0	0.00257666	DCT	0.625297	SPADE
1746	4796x5157	0	0.000905473	DCT	0.471373	SpatialDecon
1747	4796x5157	0	0	DCT	0.637599	TRUE
1748	4796x5157	0	0.0872562	DCT	0.0991314	SPOTlight
1749	4796x5157	0	0.067934	DCT	0.363515	spatialDWLS
1750	4796x5157	0	0.00123204	DCT	0.143102	RCTD
1751	4797x5295	0	0.000920203	DCT	0.415676	SpatialDecon
1752	4797x5295	0	0.0013235	DCT	0.0831654	RCTD
1753	4797x5295	0	0	DCT	0.487557	TRUE
1754	4797x5295	0	0.00375692	DCT	0.483427	SPADE
1755	4797x5295	0	0.012035	DCT	0.490098	CARD
1756	4797x5295	0	0.0690539	DCT	0.337711	spatialDWLS
1757	4797x5295	0	0.0855265	DCT	0.0828813	SPOTlight
1758	4797x5432	1	0.0170428	CD	0.41787	RCTD
1759	4797x5432	1	0	CD	0.522807	TRUE
1760	4797x5432	1	0.00373794	CD	0.332147	SpatialDecon
1761	4797x5432	1	0.095076	CD	0.139488	SPOTlight
1762	4797x5432	1	0.0855845	CD	0.24836	spatialDWLS
1763	4797x5432	1	0	CD	0.474718	SPADE
1764	4797x5432	1	0.024782	CD	0.476042	CARD
1765	4798x5570	1	0.00523337	CD	0.496858	RCTD
1766	4798x5570	1	0.09392	CD	0.166527	SPOTlight
1767	4798x5570	1	0	CD	0.608626	SPADE
1768	4798x5570	1	0.00235571	CD	0.407008	SpatialDecon
1769	4798x5570	1	0.0830336	CD	0.278468	spatialDWLS
1770	4798x5570	1	0.0242206	CD	0.573889	CARD
1771	4798x5570	1	0	CD	0.661404	TRUE
1772	4798x5708	1	0.0264572	CD	0.542065	CARD
1773	4798x5708	1	0.0861631	CD	0.26341	spatialDWLS
1774	4798x5708	1	0	CD	0.535013	SPADE
1775	4798x5708	1	0.0146321	CD	0.452836	RCTD
1776	4798x5708	1	0.00369437	CD	0.364555	SpatialDecon
1777	4798x5708	1	0.0995233	CD	0.152732	SPOTlight
1778	4798x5708	1	0	CD	0.580702	TRUE
1779	4799x5845	1	0.0843998	CD	0.261233	spatialDWLS
1780	4799x5845	1	0.0924224	CD	0.150072	SPOTlight
1781	4799x5845	1	0	CD	0.596491	TRUE
1782	4799x5845	1	0	CD	0.537569	SPADE
1783	4799x5845	1	0.00244861	CD	0.380014	SpatialDecon
1784	4799x5845	1	0.00750938	CD	0.452188	RCTD
1785	4799x5845	1	0.0234176	CD	0.527967	CARD
1786	4799x5983	1	0	CD	0.503149	SPADE
1787	4799x5983	1	0.00903727	CD	0.442637	RCTD
1788	4799x5983	1	0.00276231	CD	0.352786	SpatialDecon
1789	4799x5983	1	0	CD	0.556918	TRUE
1790	4799x5983	1	0.0900503	CD	0.145134	SPOTlight
1791	4799x5983	1	0.0837382	CD	0.25673	spatialDWLS
1792	4799x5983	1	0.0235189	CD	0.499999	CARD
1793	4800x6120	1	0.0929737	CD	0.188255	SPOTlight
1794	4800x6120	1	0	CD	0.68167	SPADE
1795	4800x6120	1	0.020349	CD	0.649605	CARD
1796	4800x6120	1	0	CD	0.733333	TRUE
1797	4800x6120	1	0.00637913	CD	0.544703	RCTD
1798	4800x6120	1	0.00198826	CD	0.44703	SpatialDecon
1799	4800x6120	1	0.0816927	CD	0.295555	spatialDWLS
1800	4800x6258	1	0.00698335	CD	0.399538	RCTD
1801	4800x6258	1	0	CD	0.445473	SPADE
1802	4800x6258	1	0	CD	0.475439	TRUE
1803	4800x6258	1	0.0835122	CD	0.238687	spatialDWLS
1804	4800x6258	1	0.0026225	CD	0.323964	SpatialDecon
1805	4800x6258	1	0.0858496	CD	0.124629	SPOTlight
1806	4800x6258	1	0.0231182	CD	0.43602	CARD
1807	4801x6396	1	0.0829807	CD	0.287859	spatialDWLS
1808	4801x6396	1	0.100172	CD	0.175047	SPOTlight
1809	4801x6396	1	0.0230133	CD	0.604438	CARD
1810	4801x6396	1	0	CD	0.698774	TRUE
1811	4801x6396	1	0.00276242	CD	0.424292	SpatialDecon
1812	4801x6396	1	0	CD	0.622517	SPADE
1813	4801x6396	1	0.00954535	CD	0.516541	RCTD
1814	4801x6533	0	0	DCT	0.539683	TRUE
1815	4801x6533	0	0.0692227	DCT	0.342902	spatialDWLS
1816	4801x6533	0	0.000511584	DCT	0.0911104	RCTD
1817	4801x6533	0	0.000924031	DCT	0.446012	SpatialDecon
1818	4801x6533	0	0.09074	DCT	0.0903117	SPOTlight
1819	4801x6533	0	0.0107538	DCT	0.511386	CARD
1820	4801x6533	0	0.00331445	DCT	0.506877	SPADE
1821	4801x6671	0	0.0113488	DCT	0.302398	CARD
1822	4801x6671	0	0.000786629	DCT	0.315781	SpatialDecon
1823	4801x6671	0	0.0785542	DCT	0.0749903	SPOTlight
1824	4801x6671	0	0.00491787	DCT	0.285713	SPADE
1825	4801x6671	0	0	DCT	0.285391	TRUE
1826	4801x6671	0	0.00113254	DCT	0.0602474	RCTD
1827	4801x6671	0	0.0696344	DCT	0.295679	spatialDWLS
1828	4802x6809	0	0.0108811	DCT	0.598807	CARD
1829	4802x6809	0	0.0846594	DCT	0.103937	SPOTlight
1830	4802x6809	0	0.00248483	DCT	0.61423	SPADE
1831	4802x6809	0	0.000888981	DCT	0.471143	SpatialDecon
1832	4802x6809	0	0	DCT	0.612684	TRUE
1833	4802x6809	0	0.067901	DCT	0.36042	spatialDWLS
1834	4802x6809	0	0.00147907	DCT	0.141729	RCTD
1835	4802x6946	0	0	DCT	0.668177	TRUE
1836	4802x6946	0	0.000592622	DCT	0.162317	RCTD
1837	4802x6946	0	0.00212182	DCT	0.638504	SPADE
1838	4802x6946	0	0.0101613	DCT	0.6292	CARD
1839	4802x6946	0	0.0670328	DCT	0.365848	spatialDWLS
1840	4802x6946	0	0.0858078	DCT	0.101553	SPOTlight
1841	4802x6946	0	0.000741087	DCT	0.489921	SpatialDecon
1842	4803x7084	0	0.000783683	DCT	0.12309	RCTD
1843	4803x7084	0	0.003775	DCT	0.520988	SPADE
1844	4803x7084	0	0.0813418	DCT	0.0970778	SPOTlight
1845	4803x7084	0	0	DCT	0.548131	TRUE
1846	4803x7084	0	0.0111257	DCT	0.529381	CARD
1847	4803x7084	0	0.000760868	DCT	0.446528	SpatialDecon
1848	4803x7084	0	0.0674879	DCT	0.344822	spatialDWLS
1849	4803x7221	0	0.00228294	DCT	0.152225	RCTD
1850	4803x7221	0	0.0913892	DCT	0.0947059	SPOTlight
1851	4803x7221	0	0.00103191	DCT	0.495647	SpatialDecon
1852	4803x7221	0	0	DCT	0.648924	TRUE
1853	4803x7221	0	0.0110976	DCT	0.611961	CARD
1854	4803x7221	0	0.0671608	DCT	0.366787	spatialDWLS
1855	4803x7221	0	0.00494785	DCT	0.601097	SPADE
1856	4804x7359	0	0.0101664	DCT	0.621097	CARD
1857	4804x7359	0	0.00244123	DCT	0.625513	SPADE
1858	4804x7359	0	0	DCT	0.662514	TRUE
1859	4804x7359	0	0.0672692	DCT	0.366539	spatialDWLS
1860	4804x7359	0	0.0843715	DCT	0.104246	SPOTlight
1861	4804x7359	0	0.000870269	DCT	0.16459	RCTD
1862	4804x7359	0	0.000903422	DCT	0.506709	SpatialDecon
1863	4804x7497	0	0	DCT	0.476784	TRUE
1864	4804x7497	0	0.0688971	DCT	0.338283	spatialDWLS
1865	4804x7497	0	0.00935162	DCT	0.464677	SPADE
1866	4804x7497	0	0.000759866	DCT	0.428357	SpatialDecon
1867	4804x7497	0	0.0113597	DCT	0.481687	CARD
1868	4804x7497	0	0.000452967	DCT	0.102008	RCTD
1869	4804x7497	0	0.0908167	DCT	0.0794121	SPOTlight
1870	4805x7634	0	0.00083027	DCT	0.447998	SpatialDecon
1871	4805x7634	0	0.00343864	DCT	0.507323	SPADE
1872	4805x7634	0	0	DCT	0.519231	TRUE
1873	4805x7634	0	0.0112166	DCT	0.512052	CARD
1874	4805x7634	0	0.0831353	DCT	0.0895229	SPOTlight
1875	4805x7634	0	0.0678231	DCT	0.339487	spatialDWLS
1876	4805x7634	0	0.00140955	DCT	0.114247	RCTD
1877	4805x7772	0	0	DCT	0.360544	TRUE
1878	4805x7772	0	0.00604274	DCT	0.356364	SPADE
1879	4805x7772	0	0.00171182	DCT	0.0770622	RCTD
1880	4805x7772	0	0.0109509	DCT	0.372715	CARD
1881	4805x7772	0	0.000900991	DCT	0.347454	SpatialDecon
1882	4805x7772	0	0.0851617	DCT	0.0840643	SPOTlight
1883	4805x7772	0	0.0691874	DCT	0.308415	spatialDWLS
1884	4806x7910	2	0.00351887	PT	0.489194	CARD
1885	4806x7910	2	0.0277787	PT	0.349111	SPOTlight
1886	4806x7910	2	3.79216566116075e-05	PT	0.48512	RCTD
1887	4806x7910	2	0	PT	0.486029	SPADE
1888	4806x7910	2	0	PT	0.532934	TRUE
1889	4806x7910	2	0	PT	0.296424	spatialDWLS
1890	4806x7910	2	0.000655246	PT	0.613196	SpatialDecon
1891	4911x3712	0	0.0928554	DCT	0.0788574	SPOTlight
1892	4911x3712	0	0.00780166	DCT	0.381887	SPADE
1893	4911x3712	0	0.0010597	DCT	0.378025	SpatialDecon
1894	4911x3712	0	0.00303032	DCT	0.0723172	RCTD
1895	4911x3712	0	0.0138613	DCT	0.410952	CARD
1896	4911x3712	0	0.0704188	DCT	0.32159	spatialDWLS
1897	4911x3712	0	0	DCT	0.390713	TRUE
1898	4911x3849	0	0.000798387	DCT	0.122593	RCTD
1899	4911x3849	0	0.0675992	DCT	0.338568	spatialDWLS
1900	4911x3849	0	0.00946941	DCT	0.456348	CARD
1901	4911x3849	0	0.0832799	DCT	0.087694	SPOTlight
1902	4911x3849	0	0.0032748	DCT	0.450061	SPADE
1903	4911x3849	0	0	DCT	0.463194	TRUE
1904	4911x3849	0	0.000783144	DCT	0.442195	SpatialDecon
1905	4912x3987	0	0.000847612	DCT	0.383578	SpatialDecon
1906	4912x3987	0	0.0908438	DCT	0.06915	SPOTlight
1907	4912x3987	0	0.0711474	DCT	0.319056	spatialDWLS
1908	4912x3987	0	0	DCT	0.379388	TRUE
1909	4912x3987	0	0.0117654	DCT	0.388111	CARD
1910	4912x3987	0	0.00530303	DCT	0.373303	SPADE
1911	4912x3987	0	0.000716565	DCT	0.0707099	RCTD
1912	4912x4124	0	0.000735746	DCT	0.211069	RCTD
1913	4912x4124	0	0.0108173	DCT	0.731395	CARD
1914	4912x4124	0	0.0829669	DCT	0.115087	SPOTlight
1915	4912x4124	0	0.000844645	DCT	0.55289	SpatialDecon
1916	4912x4124	0	0.0664842	DCT	0.387978	spatialDWLS
1917	4912x4124	0	0.00219932	DCT	0.738671	SPADE
1918	4912x4124	0	0	DCT	0.781427	TRUE
1919	4913x4262	0	0.00115048	DCT	0.160739	RCTD
1920	4913x4262	0	0.00146599	DCT	0.59379	SPADE
1921	4913x4262	0	0.00962429	DCT	0.597297	CARD
1922	4913x4262	0	0.0660665	DCT	0.362438	spatialDWLS
1923	4913x4262	0	0.0855996	DCT	0.100299	SPOTlight
1924	4913x4262	0	0	DCT	0.629672	TRUE
1925	4913x4262	0	0.000848675	DCT	0.493878	SpatialDecon
1926	4913x4400	0	0.00449535	DCT	0.608882	SPADE
1927	4913x4400	0	0.0104925	DCT	0.607487	CARD
1928	4913x4400	0	0.0841326	DCT	0.103123	SPOTlight
1929	4913x4400	0	0.00103779	DCT	0.476901	SpatialDecon
1930	4913x4400	0	0.066882	DCT	0.363126	spatialDWLS
1931	4913x4400	0	0.00182483	DCT	0.156432	RCTD
1932	4913x4400	0	0	DCT	0.653061	TRUE
1933	4914x4537	0	0.00093218	DCT	0.507593	SpatialDecon
1934	4914x4537	0	0.00245216	DCT	0.639484	SPADE
1935	4914x4537	0	0.00155336	DCT	0.162698	RCTD
1936	4914x4537	0	0	DCT	0.680995	TRUE
1937	4914x4537	0	0.0908076	DCT	0.0986316	SPOTlight
1938	4914x4537	0	0.0672687	DCT	0.372319	spatialDWLS
1939	4914x4537	0	0.0106572	DCT	0.640301	CARD
1940	4914x4675	0	0.00987038	DCT	0.547669	CARD
1941	4914x4675	0	0.0671203	DCT	0.35744	spatialDWLS
1942	4914x4675	0	0.0909928	DCT	0.0926885	SPOTlight
1943	4914x4675	0	0.000906708	DCT	0.489374	SpatialDecon
1944	4914x4675	0	0	DCT	0.581448	TRUE
1945	4914x4675	0	0.00137971	DCT	0.156068	RCTD
1946	4914x4675	0	0.00198144	DCT	0.558731	SPADE
1947	4915x4813	0	0	DCT	0.569649	TRUE
1948	4915x4813	0	0.0839669	DCT	0.0925083	SPOTlight
1949	4915x4813	0	0.000835791	DCT	0.443658	SpatialDecon
1950	4915x4813	0	0.0021004	DCT	0.556237	SPADE
1951	4915x4813	0	0.067676	DCT	0.35038	spatialDWLS
1952	4915x4813	0	0.0101898	DCT	0.546382	CARD
1953	4915x4813	0	0.00171559	DCT	0.124826	RCTD
1954	4915x4950	0	0.0830981	DCT	0.0777941	SPOTlight
1955	4915x4950	0	0.0118928	DCT	0.400393	CARD
1956	4915x4950	0	0.00477065	DCT	0.380644	SPADE
1957	4915x4950	0	0.0700873	DCT	0.314317	spatialDWLS
1958	4915x4950	0	0.000790641	DCT	0.374946	SpatialDecon
1959	4915x4950	0	0.00083724	DCT	0.0638738	RCTD
1960	4915x4950	0	0	DCT	0.391846	TRUE
1961	4916x5088	0	0.068756	DCT	0.343214	spatialDWLS
1962	4916x5088	0	0	DCT	0.548131	TRUE
1963	4916x5088	0	0.000868864	DCT	0.101459	RCTD
1964	4916x5088	0	0.000886352	DCT	0.445849	SpatialDecon
1965	4916x5088	0	0.0114801	DCT	0.509941	CARD
1966	4916x5088	0	0.00254203	DCT	0.515702	SPADE
1967	4916x5088	0	0.0902666	DCT	0.0893017	SPOTlight
1968	4916x5225	1	0	CD	0.709645	SPADE
1969	4916x5225	1	0	CD	0.775832	TRUE
1970	4916x5225	1	0.0254191	CD	0.673154	CARD
1971	4916x5225	1	0.0105861	CD	0.592418	RCTD
1972	4916x5225	1	0.00220005	CD	0.47284	SpatialDecon
1973	4916x5225	1	0.100707	CD	0.20219	SPOTlight
1974	4916x5225	1	0.0840884	CD	0.304627	spatialDWLS
1975	4917x5363	1	0.022887	CD	0.429563	CARD
1976	4917x5363	1	0	CD	0.439313	SPADE
1977	4917x5363	1	0.0111706	CD	0.408345	RCTD
1978	4917x5363	1	0.0836214	CD	0.237497	spatialDWLS
1979	4917x5363	1	0.00226674	CD	0.314784	SpatialDecon
1980	4917x5363	1	0.0877231	CD	0.119996	SPOTlight
1981	4917x5363	1	0	CD	0.459649	TRUE
1982	4917x5501	1	0	CD	0.663768	SPADE
1983	4917x5501	1	0.0999071	CD	0.18457	SPOTlight
1984	4917x5501	1	0.00197324	CD	0.437941	SpatialDecon
1985	4917x5501	1	0.0829001	CD	0.292599	spatialDWLS
1986	4917x5501	1	0.025654	CD	0.614617	CARD
1987	4917x5501	1	0.00630824	CD	0.541688	RCTD
1988	4917x5501	1	0	CD	0.715789	TRUE
1989	4918x5638	1	0	CD	0.457671	SPADE
1990	4918x5638	1	0.0221149	CD	0.429002	CARD
1991	4918x5638	1	0.0822762	CD	0.244236	spatialDWLS
1992	4918x5638	1	0.0102483	CD	0.420748	RCTD
1993	4918x5638	1	0	CD	0.478109	TRUE
1994	4918x5638	1	0.087404	CD	0.123697	SPOTlight
1995	4918x5638	1	0.00285286	CD	0.323376	SpatialDecon
1996	4918x5776	1	0.0829315	CD	0.25531	spatialDWLS
1997	4918x5776	1	0	CD	0.56042	TRUE
1998	4918x5776	1	0.0222453	CD	0.49453	CARD
1999	4918x5776	1	0	CD	0.482307	SPADE
[truncated: 8,067 more rows]

## Sheet: figure3d
	method	metric	celltype	devia
1	SPADE	mAD	PT	0.02445
2	SPADE	mAD	DCT	0.0292
3	SPADE	mAD	CD	0.0311
4	SPADE	mAD	Fib	0
5	SPADE	mAD	lymph	0.00599
6	SPADE	mAD	LOH	0.01271
7	SPADE	mAD	Endo	0.00462
8	SPADE	mAD	Neutro	0
9	SPADE	mAD	Macro	0
10	SPADE	mAD	NK	0.01169
11	SPADE	mAD	Podo	0.00191
12	CARD	mAD	PT	0.014
13	CARD	mAD	DCT	0.03858
14	CARD	mAD	CD	0.02642
15	CARD	mAD	Fib	0.00132
16	CARD	mAD	lymph	0.00634
17	CARD	mAD	LOH	0.02392
18	CARD	mAD	Endo	0.02187
19	CARD	mAD	Neutro	0.0035
20	CARD	mAD	Macro	0.00384
21	CARD	mAD	NK	0.00621
22	CARD	mAD	Podo	0.0124
23	SPOTlight	mAD	PT	0.11979
24	SPOTlight	mAD	DCT	0.24625
25	SPOTlight	mAD	CD	0.13788
26	SPOTlight	mAD	Fib	0.13526
27	SPOTlight	mAD	lymph	0.04883
28	SPOTlight	mAD	LOH	0.14363
29	SPOTlight	mAD	Endo	0.11965
30	SPOTlight	mAD	Neutro	0.0069
31	SPOTlight	mAD	Macro	0.00919
32	SPOTlight	mAD	NK	0.06527
33	SPOTlight	mAD	Podo	0.0722
34	RCTD	mAD	PT	0.07383
35	RCTD	mAD	DCT	0.23291
36	RCTD	mAD	CD	0.14483
37	RCTD	mAD	Fib	1e-05
38	RCTD	mAD	lymph	0.01779
39	RCTD	mAD	LOH	0.05291
40	RCTD	mAD	Endo	0.00886
41	RCTD	mAD	Neutro	2e-05
42	RCTD	mAD	Macro	0.00019
43	RCTD	mAD	NK	0.0051
44	RCTD	mAD	Podo	0.00279
45	spatialDWLS	mAD	PT	0.09673
46	spatialDWLS	mAD	DCT	0.15066
47	spatialDWLS	mAD	CD	0.11235
48	spatialDWLS	mAD	Fib	0.01449
49	spatialDWLS	mAD	lymph	0.05266
50	spatialDWLS	mAD	LOH	0.10252
51	spatialDWLS	mAD	Endo	0.05818
52	spatialDWLS	mAD	Neutro	0.03726
53	spatialDWLS	mAD	Macro	0.0357
54	spatialDWLS	mAD	NK	0.00552
55	spatialDWLS	mAD	Podo	0.05793
56	SpatialDecon	mAD	PT	0.14118
57	SpatialDecon	mAD	DCT	0.10023
58	SpatialDecon	mAD	CD	0.07254
59	SpatialDecon	mAD	Fib	0.00231
60	SpatialDecon	mAD	lymph	0.00963
61	SpatialDecon	mAD	LOH	0.1123
62	SpatialDecon	mAD	Endo	0.03351
63	SpatialDecon	mAD	Neutro	0.00076
64	SpatialDecon	mAD	Macro	0.00092
65	SpatialDecon	mAD	NK	0.0137
66	SpatialDecon	mAD	Podo	0.00126
67	SPADE	RMSD	PT	0.03383
68	SPADE	RMSD	DCT	0.03998
69	SPADE	RMSD	CD	0.03939
70	SPADE	RMSD	Fib	0
71	SPADE	RMSD	lymph	0.01562
72	SPADE	RMSD	LOH	0.01819
73	SPADE	RMSD	Endo	0.01085
74	SPADE	RMSD	Neutro	0
75	SPADE	RMSD	Macro	0
76	SPADE	RMSD	NK	0.02855
77	SPADE	RMSD	Podo	0.00291
78	CARD	RMSD	PT	0.01804
79	CARD	RMSD	DCT	0.04685
80	CARD	RMSD	CD	0.04138
81	CARD	RMSD	Fib	0.00172
82	CARD	RMSD	lymph	0.01121
83	CARD	RMSD	LOH	0.02947
84	CARD	RMSD	Endo	0.03657
85	CARD	RMSD	Neutro	0.00417
86	CARD	RMSD	Macro	0.00418
87	CARD	RMSD	NK	0.0132
88	CARD	RMSD	Podo	0.01402
89	SPOTlight	RMSD	PT	0.13788
90	SPOTlight	RMSD	DCT	0.33388
91	SPOTlight	RMSD	CD	0.23205
92	SPOTlight	RMSD	Fib	0.13774
93	SPOTlight	RMSD	lymph	0.05285
94	SPOTlight	RMSD	LOH	0.17479
95	SPOTlight	RMSD	Endo	0.12918
96	SPOTlight	RMSD	Neutro	0.02046
97	SPOTlight	RMSD	Macro	0.01272
98	SPOTlight	RMSD	NK	0.06798
99	SPOTlight	RMSD	Podo	0.07933
100	RCTD	RMSD	PT	0.08857
101	RCTD	RMSD	DCT	0.30208
102	RCTD	RMSD	CD	0.168
103	RCTD	RMSD	Fib	3e-05
104	RCTD	RMSD	lymph	0.02584
105	RCTD	RMSD	LOH	0.07169
106	RCTD	RMSD	Endo	0.01755
107	RCTD	RMSD	Neutro	3e-05
108	RCTD	RMSD	Macro	0.00031
109	RCTD	RMSD	NK	0.01377
110	RCTD	RMSD	Podo	0.00495
111	spatialDWLS	RMSD	PT	0.12779
112	spatialDWLS	RMSD	DCT	0.18687
113	spatialDWLS	RMSD	CD	0.18312
114	spatialDWLS	RMSD	Fib	0.03232
115	spatialDWLS	RMSD	lymph	0.11802
116	spatialDWLS	RMSD	LOH	0.11486
117	spatialDWLS	RMSD	Endo	0.09347
118	spatialDWLS	RMSD	Neutro	0.04226
119	spatialDWLS	RMSD	Macro	0.04009
120	spatialDWLS	RMSD	NK	0.01546
121	spatialDWLS	RMSD	Podo	0.0652
122	SpatialDecon	RMSD	PT	0.14637
123	SpatialDecon	RMSD	DCT	0.11645
124	SpatialDecon	RMSD	CD	0.11917
125	SpatialDecon	RMSD	Fib	0.00237
126	SpatialDecon	RMSD	lymph	0.01337
127	SpatialDecon	RMSD	LOH	0.12763
128	SpatialDecon	RMSD	Endo	0.06499
129	SpatialDecon	RMSD	Neutro	0.00077
130	SpatialDecon	RMSD	Macro	0.00093
131	SpatialDecon	RMSD	NK	0.0312
132	SpatialDecon	RMSD	Podo	0.00156

## Sheet: figure3e
	sample	celltype	proportion	est	method
	7307x4116	PT	0.123583	0.120646	SPADE
	8873x6932	PT	0.0430351	0.0436965	SPADE
	5280x6669	PT	0.0245614	0.014807	SPADE
	9107x5279	PT	0.0645527	0.0576383	SPADE
	8990x6037	PT	0.0226501	0.0285644	SPADE
	6475x5839	PT	0.610778	0.513237	SPADE
	8507x4938	PT	0.103509	0.0799005	SPADE
	7669x5009	PT	0.616766	0.549925	SPADE
	3959x5504	PT	0.0294451	0.0359924	SPADE
	6362x7698	PT	0.100793	0.0932404	SPADE
	6123x7836	PT	0.114383	0.103064	SPADE
	6715x5976	PT	0.838323	0.784163	SPADE
	7436x6662	PT	0.0578947	0.0463586	SPADE
	6352x5083	PT	0.760479	0.718649	SPADE
	5034x4743	PT	0.10872	0.0948024	SPADE
	5156x5225	PT	0.00877193	0.00425439	SPADE
	6706x3499	PT	0.0804989	0.0683457	SPADE
	4433x4126	PT	0.0237826	0.0183101	SPADE
	7200x7626	PT	0.0679502	0.0564014	SPADE
	8746x4799	PT	0.123443	0.111403	SPADE
	5883x7837	PT	0.0656852	0.0609194	SPADE
	3961x6055	PT	0.0566251	0.0467995	SPADE
	6601x7559	PT	0.106455	0.0909404	SPADE
	8514x6864	PT	0.0305776	0.0486051	SPADE
	7553x5904	PT	0.389222	0.343854	SPADE
	7434x6249	PT	0.754491	0.701028	SPADE
	3963x6467	PT	0.0237826	0.0187537	SPADE
	9106x4867	PT	0.01812	0.0364103	SPADE
	3840x5711	PT	0.0759637	0.0644017	SPADE
	7559x7693	PT	0.00906002	0.0123036	SPADE
	7080x7557	PT	0.0385488	0.0365617	SPADE
	6708x3912	PT	0.820359	0.760564	SPADE
	6828x4118	PT	0.178634	0.138651	SPADE
	5399x6325	PT	0.189474	0.132217	SPADE
	7671x5422	PT	0.47619	0.406379	SPADE
	5631x4260	PT	0.206116	0.170755	SPADE
	8277x7553	PT	0.00679502	0.00395144	SPADE
	5284x7633	PT	0.00226501	0.0184531	SPADE
	7426x4047	PT	0.020362	0.054294	SPADE
	3481x5781	PT	0.526946	0.466883	SPADE
	8268x4938	PT	0.028021	0.0132775	SPADE
	5397x5912	PT	0.056042	0.0449183	SPADE
	5280x6532	PT	0.0508772	0.0332129	SPADE
	5400x6738	PT	0.126095	0.0786815	SPADE
	8144x3907	PT	0.0158371	0.0376918	SPADE
	4205x7430	PT	0.688623	0.642142	SPADE
	8153x6246	PT	0.0719298	0.0521473	SPADE
	7433x5974	PT	0.359281	0.267704	SPADE
	9110x6243	PT	0.0453001	0.0419795	SPADE
	7074x5906	PT	0.464286	0.393348	SPADE
	5279x6256	PT	0.108772	0.0726236	SPADE
	7915x6798	PT	0.128959	0.124972	SPADE
	4435x4539	PT	0.104308	0.100183	SPADE
	4324x7223	PT	0.123443	0.112145	SPADE
	4674x4401	PT	0.00566251	3.22609761809873e-10	SPADE
	4206x7568	PT	0.48503	0.435156	SPADE
	4084x6811	PT	0.0646259	0.0697611	SPADE
	6361x7560	PT	0.0169683	0.0184055	SPADE
	6483x8179	PT	0.526946	0.436563	SPADE
	8506x4525	PT	0.00453001	0.00976694	SPADE
	7316x6731	PT	0.168126	0.123958	SPADE
	7916x7073	PT	0.0600227	0.063412	SPADE
	6587x3568	PT	0.151755	0.148362	SPADE
	9229x6036	PT	0.443114	0.392696	SPADE
	7306x3841	PT	0.230159	0.206333	SPADE
	7308x4391	PT	0.0262697	0.00171793	SPADE
	6839x7145	PT	0.0317101	0.0381436	SPADE
	7909x5146	PT	0.325301	0.26608	SPADE
	5759x6668	PT	0.0403509	0.0237437	SPADE
	4924x7565	PT	0.0973952	0.0965972	SPADE
	6825x3292	PT	0.11086	0.0977226	SPADE
	6358x6597	PT	0.245184	0.183509	SPADE
	4078x5297	PT	0.0373726	0.0616824	SPADE
	5872x4672	PT	0.0614035	0.0332799	SPADE
	8031x5765	PT	0.568862	0.518226	SPADE
	7192x5561	PT	0.428571	0.377396	SPADE
	8987x5211	PT	0.00679502	0.0341463	SPADE
	8991x6450	PT	0.0871041	0.0904195	SPADE
	6953x5562	PT	0.688623	0.612775	SPADE
	6479x6940	PT	0.0280702	0.0234701	SPADE
	7077x6869	PT	0.0735552	0.0448264	SPADE
	6359x7009	PT	0.0245614	0.0165709	SPADE
	4920x6189	PT	0.0227671	1.39237362171444e-10	SPADE
	6956x6388	PT	0.778443	0.701539	SPADE
	8395x7209	PT	0.0962627	0.110277	SPADE
	6357x6459	PT	0.538922	0.450079	SPADE
	5389x3435	PT	0.0520362	0.0461329	SPADE
	7201x7901	PT	0.00792752	0.0069068	SPADE
	4443x6879	PT	0.0317101	0.0425026	SPADE
	3958x5091	PT	0.0249151	0.00983189	SPADE
	6361x7422	PT	0.0226757	0.027182	SPADE
	3956x4678	PT	0.0996602	0.0873517	SPADE
	4800x6120	PT	0.0754386	0.0512607	SPADE
	4321x6122	PT	0.0656109	0.0724724	SPADE
	7308x4529	PT	0.00701754	9.34399919982385e-10	SPADE
	7438x7212	PT	0.00453001	0.0144791	SPADE
	7186x3910	PT	0.0396376	0.0250669	SPADE
	3600x5574	PT	0.0996602	0.10615	SPADE
	7670x5147	PT	0.353293	0.300274	SPADE
	6114x5496	PT	0.686747	0.624127	SPADE
	5989x3777	PT	0.10872	0.101138	SPADE
	6478x6803	PT	0.48503	0.406233	SPADE
	7192x5424	PT	0.51497	0.462784	SPADE
	7428x4597	PT	0.264912	0.191862	SPADE
	7795x6592	PT	0.0385289	0.0302756	SPADE
	4676x4951	PT	0.0396376	0.062372	SPADE
	6836x6457	PT	0.361446	0.313558	SPADE
	6841x7696	PT	0.00226501	0.0226864	SPADE
	5634x5085	PT	0.0297723	0.0115963	SPADE
	6110x4120	PT	0.0520362	0.0594409	SPADE
	4683x7153	PT	0.156285	0.15947	SPADE
	5510x3778	PT	0.081448	0.076959	SPADE
	7911x5697	PT	0.5	0.440062	SPADE
	5645x8113	PT	0.622754	0.5707	SPADE
	6111x4533	PT	0.182456	0.133497	SPADE
	8028x4939	PT	0.164623	0.117759	SPADE
	7785x3977	PT	0.0169875	0.0305936	SPADE
	6838x7008	PT	0.0403509	0.0206598	SPADE
	8391x5833	PT	0.175439	0.135681	SPADE
	4439x5778	PT	0.0526316	0.0168841	SPADE
	5403x7563	PT	0.00226501	0.01163	SPADE
	7196x6662	PT	0.00350877	4.62506035907071e-09	SPADE
	6602x7972	PT	0.0486976	0.0494858	SPADE
	7065x3291	PT	0.0272109	0.0371989	SPADE
	9227x5210	PT	0.0566893	0.0652459	SPADE
	3724x6744	PT	0.0690827	0.0707936	SPADE
	4079x5572	PT	0.0532276	0.0529065	SPADE
	5511x4191	PT	0.0781427	0.082063	SPADE
	8625x4455	PT	0.107588	0.0967949	SPADE
	5037x5431	PT	0.0718039	0.0640968	SPADE
	6236x6115	PT	0.511905	0.470208	SPADE
	6952x5287	PT	0.473054	0.412095	SPADE
	5987x3364	PT	0.0249151	0.0273196	SPADE
	5157x5500	PT	0.115789	0.0761739	SPADE
	8393x6383	PT	0.0611552	0.0636831	SPADE
	7915x6660	PT	0.00700525	8.38628318083957e-11	SPADE
	7311x5355	PT	0.706587	0.613424	SPADE
	7430x5010	PT	0.52381	0.44948	SPADE
	6956x6526	PT	0.451807	0.400234	SPADE
	5038x5844	PT	0.169877	0.126749	SPADE
	6003x7905	PT	0.143828	0.1356	SPADE
	5996x5979	PT	0.467066	0.413658	SPADE
	5750x3915	PT	0.0838052	0.0806357	SPADE
	8265x4250	PT	0.0124575	0.0226671	SPADE
	8268x5076	PT	0.203152	0.162756	SPADE
	8145x4044	PT	0.01359	0.0461734	SPADE
	8275x7140	PT	0.134921	0.110319	SPADE
	4081x5985	PT	0.0396825	0.0365917	SPADE
	7912x5972	PT	0.724551	0.654467	SPADE
	6835x6044	PT	0.359281	0.320627	SPADE
	5400x6600	PT	0.0718039	0.0558857	SPADE
	6118x6597	PT	0.0859649	0.052707	SPADE
	5398x6049	PT	0.141856	0.102658	SPADE
	7918x7623	PT	0.015873	0.0275389	SPADE
	6718x6939	PT	0.0736842	0.05035	SPADE
	4682x6603	PT	0.01812	0.026619	SPADE
	5035x5019	PT	0.0577576	0.0472216	SPADE
	4678x5639	PT	0.1	0.0719138	SPADE
	8034x6591	PT	0.313485	0.250013	SPADE
	5403x7426	PT	0.0918367	0.0884233	SPADE
	5633x4810	PT	0.155867	0.109863	SPADE
	6600x7422	PT	0.0248869	0.0241077	SPADE
	7197x6800	PT	0.0367776	0.0114884	SPADE
	8395x7071	PT	0.0702152	0.0536525	SPADE
	4322x6397	PT	0.0362401	0.0396983	SPADE
	6117x6185	PT	0.48503	0.455707	SPADE
	4555x4607	PT	0.124575	0.131273	SPADE
	4438x5502	PT	0.0588235	0.0712034	SPADE
	4321x6260	PT	0.0917327	0.0856992	SPADE
	5642x7287	PT	0.386905	0.359585	SPADE
	6110x4258	PT	0.045614	0.0352825	SPADE
	8752x6588	PT	0.0203851	0.0252886	SPADE
	6825x3154	PT	0.215176	0.201081	SPADE
	4926x7978	PT	0.10683	0.0831952	SPADE
	6953x5700	PT	0.662651	0.588921	SPADE
	4197x5090	PT	0.0985277	0.0826961	SPADE
	6961x7902	PT	0.0611552	0.0632286	SPADE
	7425x3496	PT	0.0962627	0.101305	SPADE
	4434x4401	PT	0.163265	0.152184	SPADE
	8625x4318	PT	0.0543601	0.0506232	SPADE
	4205x7292	PT	0.0373726	0.0430622	SPADE
	4913x4262	PT	0.0577576	0.0579844	SPADE
	5869x3846	PT	0.0678733	0.0527333	SPADE
	6598x6871	PT	0.101576	0.0783274	SPADE
	8751x6175	PT	0.0237826	0.0184544	SPADE
	4561x6397	PT	0.0453001	0.035715	SPADE
	5394x4948	PT	0.00700525	0.00307519	SPADE
	8272x6177	PT	0.194737	0.153173	SPADE
	6002x7630	PT	0.0362401	0.0336966	SPADE
	4319x5709	PT	0.00453515	0.0145075	SPADE
	7436x6799	PT	0.028021	0.0205221	SPADE
	8750x5900	PT	0.0317101	0.0242328	SPADE
	7790x5215	PT	0.634731	0.570881	SPADE
	7200x7763	PT	0.0271801	0.0255658	SPADE
	8748x5212	PT	0.0362812	0.0287878	SPADE
	8635x7346	PT	0.0147392	0.0323393	SPADE
	3844x6812	PT	0.0645527	0.0638167	SPADE
	9587x5691	PT	0.46988	0.396143	SPADE
	9226x4935	PT	0.0893665	0.080229	SPADE
	8386x4594	PT	0.0453515	0.054422	SPADE
	7186x3772	PT	0.0894677	0.0809715	SPADE
	4077x5022	PT	0.158371	0.145567	SPADE
	7909x5008	PT	0.586826	0.518058	SPADE
	8509x5488	PT	0.185965	0.143163	SPADE
	8989x5762	PT	0.0192525	0.033877	SPADE
	6476x6115	PT	0.505952	0.488259	SPADE
	8754x7139	PT	0.0634202	0.0520815	SPADE
	7318x7144	PT	0.115646	0.0980408	SPADE
	5639x6462	PT	0.115587	0.0833945	SPADE
	5991x4327	PT	0.0736127	0.0606854	SPADE
	3486x7020	PT	0.652695	0.588354	SPADE
	8390x5695	PT	0.0385965	0.0268551	SPADE
	6240x7079	PT	0.0175131	0.0112986	SPADE
	6230x4326	PT	0.129597	0.10081	SPADE
	7432x5698	PT	0.658683	0.576723	SPADE
	6602x7834	PT	0.0985277	0.094884	SPADE
	4205x7155	PT	0.00453001	0.0146518	SPADE
	8147x4595	PT	0.133333	0.0935541	SPADE
	6962x8040	PT	0.0226501	0.0356834	SPADE
	8515x7277	PT	0.00339751	0.00370439	SPADE
	7067x4117	PT	0.209751	0.186049	SPADE
	7669x4872	PT	0.42515	0.368001	SPADE
	5277x5706	PT	0.166667	0.119473	SPADE
	5524x7907	PT	0.0350679	0.0392153	SPADE
	5164x7564	PT	0.0237826	0.0270686	SPADE
	4684x7291	PT	0.0147225	0.0189561	SPADE
	5037x5569	PT	0.0421053	0.0376595	SPADE
	8747x5074	PT	0.14496	0.118524	SPADE
	3723x6331	PT	0.0237557	0.0314149	SPADE
	5996x5841	PT	0.48503	0.425759	SPADE
	4083x6673	PT	0.0282805	0.0117249	SPADE
	7797x7280	PT	0.0373726	0.0280485	SPADE
	8745x4524	PT	0.01359	0.0294484	SPADE
	8028x4802	PT	0.23993	0.191795	SPADE
	5991x4465	PT	0.0804077	0.0681629	SPADE
	6840x7421	PT	0.139298	0.128928	SPADE
	6124x8111	PT	0.270175	0.222709	SPADE
	5642x7425	PT	0.157596	0.160234	SPADE
	8873x6794	PT	0.0441676	0.0424907	SPADE
	7917x7486	PT	0.00566251	1.97380882739215e-11	SPADE
	7184x3222	PT	0.0951302	0.0908801	SPADE
	3960x5779	PT	0.0577576	0.0453653	SPADE
	9111x6518	PT	0.538922	0.477052	SPADE
	6351x4807	PT	0.748503	0.681746	SPADE
	5282x7220	PT	0.103058	0.0884938	SPADE
	8156x7347	PT	0.0520951	0.0416003	SPADE
	6471x4601	PT	0.246935	0.172056	SPADE
	5043x7221	PT	0.0147392	0.0248329	SPADE
	7320x7832	PT	0.173273	0.156959	SPADE
	6589x4119	PT	0.0668177	0.0532403	SPADE
	6001x7355	PT	0.00566251	0.00951054	SPADE
	8515x7140	PT	0.110985	0.104571	SPADE
	5871x4259	PT	0.413174	0.325217	SPADE
	4675x4676	PT	0.0475651	0.0373441	SPADE
	6235x5702	PT	0.568862	0.501179	SPADE
	8869x5556	PT	0.140271	0.122039	SPADE
	8033x6315	PT	0.259194	0.204528	SPADE
	6706x3361	PT	0.0815402	0.0907356	SPADE
	6713x5426	PT	0.371257	0.31107	SPADE
	5154x4674	PT	0.0453001	0.0512455	SPADE
	5281x6807	PT	0.0542907	0.0351344	SPADE
	4082x6398	PT	0.0792752	0.0691784	SPADE
	7075x6181	PT	0.305389	0.241342	SPADE
	6591x4807	PT	0.361446	0.29451	SPADE
	6713x5563	PT	0.389222	0.337605	SPADE
	8393x6521	PT	0.0555556	0.0566639	SPADE
	8749x5625	PT	0.0226501	0.0444142	SPADE
	8031x5627	PT	0.461078	0.419544	SPADE
	5879x6598	PT	0.0437828	0.0294122	SPADE
	3725x6881	PT	0.0679502	0.0563599	SPADE
	7675x6523	PT	0.215789	0.153481	SPADE
	6721x7628	PT	0.0271801	0.0340264	SPADE
	8629x5556	PT	0.0963222	0.0672589	SPADE
	3600x5436	PT	0.112118	0.0945764	SPADE
	8036x7004	PT	0.0973952	0.0932974	SPADE
	4445x7567	PT	0.0373303	0.0219192	SPADE
	5033x4330	PT	0.0101925	0.00134468	SPADE
	4195x4540	PT	0.0555556	0.0444491	SPADE
	4326x7636	PT	0.0124717	0.0110291	SPADE
	6227x3500	PT	0.015855	0.00596489	SPADE
	3602x6125	PT	0.12684	0.120255	SPADE
	4439x5640	PT	0.0249151	0.0279923	SPADE
	5994x5153	PT	0.407186	0.333817	SPADE
	8032x5903	PT	0.00350877	0.00526753	SPADE
	7554x6317	PT	0.142105	0.120548	SPADE
	8037x7554	PT	0.103058	0.0926422	SPADE
	5276x5431	PT	0.235088	0.157949	SPADE
	5285x7908	PT	0.0668934	0.0658606	SPADE
	6349x3982	PT	0.00678733	0.0256116	SPADE
	7196x6525	PT	0.0700525	0.0471231	SPADE
	4796x5019	PT	0.125708	0.125918	SPADE
	6946x3498	PT	0.0214932	0.0257255	SPADE
	5038x5707	PT	0.0385289	0.00356385	SPADE
	3485x6882	PT	0.634731	0.58342	SPADE
	6587x3706	PT	0.00678733	0.00124909	SPADE
	3601x5849	PT	0.0486976	0.0610178	SPADE
	6349x4119	PT	0.434524	0.355978	SPADE
	7917x7210	PT	0.0407701	0.0377871	SPADE
	3846x7225	PT	0.0101925	0.0080828	SPADE
	5755x5291	PT	0.488095	0.430821	SPADE
	6226x3088	PT	0.061296	0.0422272	SPADE
	8512x6176	PT	0.015855	0.013274	SPADE
	7070x4805	PT	0.512048	0.46968	SPADE
	5871x4396	PT	0.0402802	0.0136997	SPADE
	6351x4532	PT	0.117338	0.0770877	SPADE
	6470x4463	PT	0.180702	0.140072	SPADE
	6234x5565	PT	0.45509	0.373249	SPADE
	3839x5436	PT	0.114512	0.107938	SPADE
	4078x5160	PT	0.0170068	0.0187989	SPADE
	7315x6456	PT	0.0788091	0.0637856	SPADE
	7672x5835	PT	0.664671	0.601653	SPADE
	9109x5692	PT	0.0158371	0.0209044	SPADE
	9107x5142	PT	0.0860702	0.0895132	SPADE
	8391x5970	PT	0.00350877	2.040240626563e-10	SPADE
	4202x6467	PT	0.0305776	0.0413667	SPADE
	7304x3290	PT	0.110985	0.10515	SPADE
	8624x4180	PT	0.0962627	0.0904193	SPADE
	6839x7283	PT	0.00113122	0.0147462	SPADE
	6351x4670	PT	0.47619	0.412272	SPADE
	4314x4333	PT	0.0622877	0.0584763	SPADE
	4080x5710	PT	0.0328426	0.0228674	SPADE
	6241x7492	PT	0.0859729	0.0677094	SPADE
	4801x6396	PT	0.0963222	0.0770288	SPADE
	5278x6119	PT	0.112281	0.0957569	SPADE
	8273x6452	PT	0.0442177	0.0360403	SPADE
	5397x5774	PT	0.566265	0.480572	SPADE
	4318x5434	PT	0.0305776	0.0375993	SPADE
	6481x7491	PT	0.0487528	0.0392192	SPADE
	6479x7078	PT	0.232925	0.167061	SPADE
	8989x5624	PT	0.0781427	0.0774342	SPADE
	9230x6174	PT	0.562874	0.540941	SPADE
	3838x5160	PT	0.00906002	0.0239996	SPADE
	6715x6114	PT	0.48503	0.418398	SPADE
	8865x4455	PT	0.0736127	0.0585747	SPADE
	6233x5290	PT	0.754491	0.728435	SPADE
	3721x5780	PT	0.0361991	0.0515119	SPADE
	3844x6674	PT	0.00566251	0.0246799	SPADE
	5867x3295	PT	0.0245184	0.00918928	SPADE
	5518x6118	PT	0.0263158	0.0181241	SPADE
	9346x5141	PT	0.00906002	0.00251462	SPADE
	8144x3769	PT	0.00566893	0.00275583	SPADE
	7792x5903	PT	0.634731	0.589886	SPADE
	6593x5357	PT	0.802395	0.736527	SPADE
	8396x7346	PT	0.0158371	0.0141701	SPADE
	4794x4607	PT	0.0373726	0.0248531	SPADE
	5046x8046	PT	0.11678	0.0980516	SPADE
	8754x7001	PT	0.0294451	0.0323801	SPADE
	5272x4192	PT	0.00340136	3.42753816703748e-10	SPADE
	4672x3850	PT	0.0237826	0.0192188	SPADE
	7664x3633	PT	0.0486976	0.0544773	SPADE
	5880x7011	PT	0.166375	0.122513	SPADE
	6709x4462	PT	0.145614	0.108458	SPADE
	4672x3988	PT	0.0724802	0.0743446	SPADE
	6471x4876	PT	0.347305	0.296822	SPADE
	8148x5008	PT	0.142105	0.0933759	SPADE
	6596x6321	PT	0.365269	0.306081	SPADE
	6480x7353	PT	0.0589569	0.0668999	SPADE
	4911x3849	PT	0.0747452	0.0789171	SPADE
	7554x6180	PT	0.305389	0.232269	SPADE
	5876x5910	PT	0.457831	0.419338	SPADE
	5883x7699	PT	0.0124575	0.00995973	SPADE
	4202x6329	PT	0.0373726	0.0533055	SPADE
	7546x3978	PT	0.121178	0.122774	SPADE
	7556x6868	PT	0.00175439	1.8442598351561e-10	SPADE
	4444x7154	PT	0.0611552	0.0466914	SPADE
	4559x5708	PT	0.105079	0.0715819	SPADE
	5516x5567	PT	0.365269	0.298367	SPADE
	6112x4671	PT	0.171629	0.138302	SPADE
	5043x7358	PT	0.0736127	0.062098	SPADE
	4797x5295	PT	0.0475113	0.0450103	SPADE
	8509x5350	PT	0.201401	0.145426	SPADE
	6716x6251	PT	0.341317	0.297813	SPADE
	8264x3837	PT	0.100793	0.0775842	SPADE
	7914x6385	PT	0.0280702	0.0251698	SPADE
	5636x5636	PT	0.391566	0.315835	SPADE
	3486x7157	PT	0.467066	0.410065	SPADE
	7426x3909	PT	0.0396376	0.0343599	SPADE
	7795x6729	PT	0.0453001	0.0630718	SPADE
	4318x5296	PT	0.0486976	0.0387397	SPADE
	7425x3772	PT	0.0215176	0.0185436	SPADE
	6705x3224	PT	0.0542986	0.0567721	SPADE
	3965x7018	PT	0.00680272	0.0329483	SPADE
	3962x6192	PT	0.0837104	0.0651001	SPADE
	4793x4194	PT	0.0486425	0.0409375	SPADE
	6123x7974	PT	0.165345	0.150257	SPADE
	6947x3773	PT	0.0169875	0.0163535	SPADE
	5520x6806	PT	0.0122592	1.8877135976742e-10	SPADE
	7678x7487	PT	0.0713477	0.0789261	SPADE
	5754x5154	PT	0.084063	0.0592874	SPADE
	7784x3701	PT	0.0260476	0.0334141	SPADE
	6836x6320	PT	0.538922	0.464344	SPADE
	8866x4730	PT	0.141723	0.116456	SPADE
	5153x4536	PT	0.0577576	0.0437912	SPADE
	7437x7075	PT	0.0147225	0.0126891	SPADE
	7429x4735	PT	0.724551	0.683311	SPADE
	7069x4667	PT	0.0263158	0.00979273	SPADE
	7191x5149	PT	0.45509	0.40531	SPADE
	4201x6054	PT	0.0554926	0.0588634	SPADE
	7548x4528	PT	0.0472855	0.0316861	SPADE
	4195x4402	PT	0.0407701	0.0560813	SPADE
	4442x6603	PT	0.00679502	0.0222374	SPADE
	8512x6314	PT	0.0441676	0.0535628	SPADE
	3843x6537	PT	0.130238	0.128673	SPADE
	7427x4184	PT	0.069161	0.0729659	SPADE
	5036x5294	PT	0.14386	0.107253	SPADE
	4445x7429	PT	0.0759637	0.0684474	SPADE
	6353x5358	PT	0.497006	0.444643	SPADE
	8874x7069	PT	0.0565611	0.061844	SPADE
	5751x4190	PT	0.0362401	0.0389492	SPADE
	6955x6250	PT	0.658683	0.607461	SPADE
	4086x7499	PT	0.401198	0.345806	SPADE
	6115x5772	PT	0.277108	0.237785	SPADE
	4084x6949	PT	0.00792752	0.0299767	SPADE
	7319x7557	PT	0.0271801	0.0336351	SPADE
	4555x4745	PT	0.0328426	0.0409657	SPADE
	5404x7701	PT	0.011325	0.025209	SPADE
	8033x6178	PT	0.183888	0.127612	SPADE
	8388x5007	PT	0.28021	0.226966	SPADE
	5508x3365	PT	0.0317101	0.0258605	SPADE
	5755x5567	PT	0.363095	0.281929	SPADE
	5393x4536	PT	0.0838052	0.0866858	SPADE
	9225x4797	PT	0.0169875	0.0305848	SPADE
	7546x4115	PT	0.137033	0.123392	SPADE
	6466x3362	PT	0.0294785	0.0431457	SPADE
	6232x5014	PT	0.377246	0.310239	SPADE
	7320x7694	PT	0.115385	0.0976117	SPADE
	7559x7556	PT	0.0724802	0.0756558	SPADE
	6113x5221	PT	0.666667	0.603606	SPADE
	5525x8045	PT	0.056042	0.0322339	SPADE
	8154x6659	PT	0.0599548	0.060903	SPADE
	3602x5987	PT	0.151755	0.144291	SPADE
	7796x6867	PT	0.0419026	0.0372527	SPADE
	3606x7088	PT	0.630952	0.56793	SPADE
	6476x6252	PT	0.584337	0.511456	SPADE
	4200x5778	PT	0.0339751	0.0385926	SPADE
	7558x7418	PT	0.100679	0.0970311	SPADE
	6958x7076	PT	0.194737	0.156178	SPADE
	4196x4815	PT	0.0249151	0.0245467	SPADE
	4085x7086	PT	0.01359	0.031963	SPADE
	7069x4530	PT	0.0666667	0.0446368	SPADE
	4791x3781	PT	0.134615	0.109807	SPADE
	7309x4804	PT	0.526946	0.454497	SPADE
	5039x6120	PT	0.24386	0.183028	SPADE
	5152x4124	PT	0.0702948	0.0646753	SPADE
	5513x4604	PT	0.0396376	0.0442229	SPADE
	4563x7085	PT	0.0328054	0.0288441	SPADE
	5752x4603	PT	0.191228	0.143259	SPADE
	6840x7558	PT	0.114383	0.11392	SPADE
	7306x3978	PT	0.130238	0.1165	SPADE
	5519x6393	PT	0.248687	0.191563	SPADE
	7305x3703	PT	0.0588901	0.0486683	SPADE
	4444x7016	PT	0.0373726	0.0473651	SPADE
	5517x5705	PT	0.431138	0.359218	SPADE
	8630x5694	PT	0.0929705	0.0979629	SPADE
	4316x4883	PT	0.0883352	0.0909395	SPADE
	4325x7498	PT	0.48503	0.401867	SPADE
	3965x7156	PT	0.0589569	0.0495333	SPADE
	8149x5283	PT	0.19965	0.141078	SPADE
	7072x5493	PT	0.461078	0.400157	SPADE
	5644x7975	PT	0.132503	0.132196	SPADE
	5274x4880	PT	0.157895	0.132739	SPADE
	4912x4124	PT	0.01812	0.0370527	SPADE
	5031x3918	PT	0.115515	0.0972373	SPADE
	7673x6110	PT	0.610778	0.554798	SPADE
	5163x7289	PT	0.0486976	0.0462544	SPADE
	6228x3638	PT	0.0986395	0.0991381	SPADE
	8264x3975	PT	0.115515	0.121625	SPADE
	5748x3502	PT	0.0838052	0.0907885	SPADE
	6119x6873	PT	0.0781427	0.0598695	SPADE
	6954x5838	PT	0.391566	0.322433	SPADE
	8867x5143	PT	0.12684	0.10272	SPADE
	7905x3907	PT	0.0407701	0.0430124	SPADE
	3837x4748	PT	0.0680272	0.0710881	SPADE
	4792x3918	PT	0.0600907	0.0498456	SPADE
	7071x5080	PT	0.407186	0.35669	SPADE
	6955x6113	PT	0.807229	0.748219	SPADE
	5399x6462	PT	0.192982	0.149482	SPADE
	7792x5766	PT	0.54491	0.474208	SPADE
	7188x4323	PT	0.117544	0.0834476	SPADE
	6474x5564	PT	0.48503	0.43251	SPADE
	6707x3636	PT	0.0124575	0.0146844	SPADE
	8029x5077	PT	0.108772	0.0674517	SPADE
	4921x6464	PT	0.103327	0.0689816	SPADE
	5402x7150	PT	0.0525394	0.0270991	SPADE
	5628x3434	PT	0.01812	0.0257252	SPADE
	7786x4114	PT	0.0237826	0.0218645	SPADE
	5040x6532	PT	0.122807	0.0649152	SPADE
	6827x3705	PT	0.0645527	0.0658787	SPADE
	6116x5909	PT	0.526946	0.462635	SPADE
	6959x7351	PT	0.0680272	0.070077	SPADE
	7185x3497	PT	0.069161	0.0781469	SPADE
	4315x4608	PT	0.0272109	0.0445657	SPADE
	5402x7288	PT	0.173273	0.151539	SPADE
	7676x6798	PT	0.0136054	0.0267113	SPADE
	7667x4321	PT	0.10181	0.0962634	SPADE
	8507x4800	PT	0.0441676	0.0361199	SPADE
	4560x5984	PT	0.10683	0.0691365	SPADE
	9229x5898	PT	0.443114	0.392828	SPADE
	7910x5284	PT	0.359281	0.285943	SPADE
	6000x7080	PT	0.0753065	0.0615399	SPADE
	3842x6261	PT	0.180995	0.16626	SPADE
	5150x3711	PT	0.0249151	0.0307681	SPADE
	7431x5423	PT	0.422619	0.358102	SPADE
	5521x7081	PT	0.250438	0.185683	SPADE
	3842x6124	PT	0.0611552	0.060166	SPADE
	6473x5426	PT	0.403614	0.372197	SPADE
	4196x4677	PT	0.186863	0.172345	SPADE
	4553x4195	PT	0.0588901	0.0383394	SPADE
	8152x5971	PT	0.0245614	0.0043827	SPADE
	5511x4054	PT	0.0384615	0.037704	SPADE
	4559x5846	PT	0.0578947	0.0253907	SPADE
	5396x5499	PT	0.171629	0.142411	SPADE
	8038x7692	PT	0.0975057	0.0828412	SPADE
	8386x4456	PT	0.0238095	0.0218548	SPADE
	8027x4664	PT	0.110526	0.0884668	SPADE
	5988x3501	PT	0.0192525	0.00443347	SPADE
	7081x7833	PT	0.0532276	0.0586836	SPADE
	6949x4599	PT	0.0507881	0.0199629	SPADE
	5030x3642	PT	0.00453001	0.0137961	SPADE
	8628x5144	PT	0.201586	0.178371	SPADE
	6242x7767	PT	0.01812	0.0139505	SPADE
	6601x7697	PT	0.0203851	0.0235246	SPADE
	5391x4123	PT	0.0203851	0.0333612	SPADE
	3846x7362	PT	0.511905	0.468865	SPADE
	6234x5427	PT	0.457831	0.421136	SPADE
	4561x6259	PT	0.0873016	0.0644783	SPADE
	8755x7276	PT	0.0724802	0.0662386	SPADE
	4560x6121	PT	0.0554926	0.0517882	SPADE
	5639x6599	PT	0.00350877	0.0102176	SPADE
	8748x5350	PT	0.0124575	0.032637	SPADE
	6467x3637	PT	0.0963719	0.0702055	SPADE
	4324x7085	PT	0.01812	0.0261753	SPADE
	5523x7632	PT	0.14711	0.109325	SPADE
	5872x4534	PT	0.00700525	6.23474727273338e-10	SPADE
	5633x4672	PT	0.0245614	7.00969782246895e-10	SPADE
	7791x5491	PT	0.47619	0.462556	SPADE
	7913x6247	PT	0.0491228	0.0270908	SPADE
	4434x4264	PT	0.0158371	0.00865836	SPADE
	5761x7218	PT	0.00226501	0.00217171	SPADE
	5764x8044	PT	0.015855	0.0147173	SPADE
	5876x5773	PT	0.491018	0.44543	SPADE
	4317x5159	PT	0.0147225	0.0307501	SPADE
	3964x6743	PT	0.0169875	0.0193792	SPADE
	8147x4732	PT	0.0526316	0.0440122	SPADE
	5760x6943	PT	0.178634	0.13393	SPADE
	6237x6253	PT	0.473054	0.44659	SPADE
	8155x6797	PT	0.0520951	0.0467454	SPADE
	7070x4943	PT	0.491018	0.432291	SPADE
	3603x6400	PT	0.0192525	0.030086	SPADE
	6243x7904	PT	0.00453001	0.0265764	SPADE
	4443x6741	PT	0.0815402	0.0591886	SPADE
	4316x4746	PT	0.147225	0.13727	SPADE
	5632x4535	PT	0.0859649	0.0668916	SPADE
	5765x8181	PT	0.0408163	0.0394153	SPADE
	5635x5361	PT	0.369048	0.311336	SPADE
	5031x3780	PT	0.0396376	0.0222718	SPADE
	6842x7971	PT	0.01359	0.0243919	SPADE
	4075x4471	PT	0.15855	0.138328	SPADE
	8145x4182	PT	0.0623583	0.0550048	SPADE
	8986x4798	PT	0.0203851	0.0139678	SPADE
	6107x3294	PT	0.0271801	0.0101617	SPADE
	4803x7084	PT	0.0962627	0.0975342	SPADE
	8027x4526	PT	0.0315789	0.0146582	SPADE
	6709x4325	PT	0.207018	0.157494	SPADE
	9589x6104	PT	0.407186	0.329894	SPADE
	7551x5354	PT	0.772455	0.743852	SPADE
	5756x5842	PT	0.814371	0.768473	SPADE
	8274x6728	PT	0.0226501	0.0466364	SPADE
	7313x5768	PT	0.670659	0.606917	SPADE
	4925x7703	PT	0.0600907	0.0718541	SPADE
	5276x5293	PT	0.00877193	0.00425526	SPADE
	9105x4591	PT	0.00113122	0.0141789	SPADE
	8157x7622	PT	0.00792752	0.0137932	SPADE
	6474x5702	PT	0.584337	0.523481	SPADE
	6960x7489	PT	0.0702152	0.0719542	SPADE
	3839x5298	PT	0.0566251	0.0653995	SPADE
	4916x5088	PT	0.01812	0.0219389	SPADE
	5993x5015	PT	0.467066	0.381236	SPADE
	4923x7152	PT	0.0839002	0.0853056	SPADE
	6239x6941	PT	0.176883	0.131218	SPADE
	4203x6742	PT	0.00566251	0.0229647	SPADE
	8626x4731	PT	0.0532276	0.0420443	SPADE
	6108x3707	PT	0.0826727	0.0814094	SPADE
	6947x3911	PT	0.0260476	0.0250337	SPADE
	3721x5918	PT	0.00792752	0.00829607	SPADE
	4915x4950	PT	0.0838052	0.0663251	SPADE
	6710x4737	PT	0.622754	0.554579	SPADE
	8872x6519	PT	0.0124575	0.0266154	SPADE
	5165x7839	PT	0.0419026	0.0321914	SPADE
	7794x6454	PT	0.0859649	0.0566373	SPADE
	5874x5084	PT	0.1331	0.0795059	SPADE
	8627x5006	PT	0.0124575	0.0198686	SPADE
	5878x6323	PT	0.692771	0.624267	SPADE
	5748x3365	PT	0.0351076	0.0532572	SPADE
	6238x6528	PT	0.2662	0.208175	SPADE
	8156x7210	PT	0.0328426	0.0537291	SPADE
	8868x5418	PT	0.0192525	0.0423094	SPADE
	7914x6522	PT	0.117338	0.0800186	SPADE
	6357x6321	PT	0.389222	0.320392	SPADE
	8750x5762	PT	0.00339751	0.00172377	SPADE
	5151x3986	PT	0.0124575	0.0149363	SPADE
	7666x4046	PT	0.158371	0.140449	SPADE
	5390x3710	PT	0.0249151	0.0193939	SPADE
	6354x5496	PT	0.520958	0.481994	SPADE
	4204x7017	PT	0.0668177	0.0621546	SPADE
	5509x3641	PT	0.0826727	0.0730452	SPADE
	4685x7704	PT	0.0938914	0.0914124	SPADE
	7066x3704	PT	0.0271801	0.0334853	SPADE
	6356x6184	PT	0.54491	0.47724	SPADE
	8025x3976	PT	0.0746606	0.0666318	SPADE
	4804x7497	PT	0.0169875	0.0129491	SPADE
	5275x5155	PT	0.0490368	0.030977	SPADE
	4565x7635	PT	0.0418552	0.0375471	SPADE
	8265x4113	PT	0.00566251	0.00580389	SPADE
	4319x5572	PT	0.0656852	0.0725556	SPADE
	6117x6322	PT	0.5	0.429973	SPADE
	5158x5775	PT	0.126095	0.0822717	SPADE
	7199x7488	PT	0.0565611	0.0598061	SPADE
	8032x6040	PT	0.0210158	0.0129834	SPADE
	8633x6795	PT	0.1359	0.114661	SPADE
	5517x5980	PT	0.431138	0.388529	SPADE
	5151x3848	PT	0.0815402	0.072505	SPADE
	7433x5836	PT	0.502994	0.463942	SPADE
	4200x5916	PT	0.154977	0.130211	SPADE
	7439x7625	PT	0.127973	0.102644	SPADE
	5278x5981	PT	0.122807	0.0720062	SPADE
	8628x5281	PT	0.130385	0.125285	SPADE
	4679x5777	PT	0.0947368	0.0571845	SPADE
	7312x5492	PT	0.808383	0.735028	SPADE
	5401x6875	PT	0.187719	0.125295	SPADE
	8634x7070	PT	0.0542986	0.0624759	SPADE
	8511x5901	PT	0.0473684	0.0272314	SPADE
	8632x6382	PT	0.0192525	0.0327246	SPADE
	8274x6590	PT	0.0362401	0.0551192	SPADE
	3720x5505	PT	0.127973	0.107825	SPADE
	6229x3913	PT	0.197279	0.166796	SPADE
	8506x4662	PT	0.00906002	0.0212373	SPADE
	4557x5296	PT	0.00904977	0.00141026	SPADE
	3961x5917	PT	0.0271801	0.0168041	SPADE
	8270x5627	PT	0.136602	0.0983612	SPADE
	5999x6804	PT	0.00877193	2.35447252878128e-10	SPADE
	9472x6861	PT	0.497006	0.482309	SPADE
	8995x7413	PT	0.205263	0.154122	SPADE
	6834x5907	PT	0.321429	0.253947	SPADE
	4919x6051	PT	0.0367776	0.0342657	SPADE
	4917x5501	PT	0.105263	0.0727006	SPADE
	6603x8110	PT	0.189474	0.136683	SPADE
	7550x5216	PT	0.583333	0.476494	SPADE
	6711x4875	PT	0.778443	0.739056	SPADE
	7076x6456	PT	0.0718039	0.0483231	SPADE
	7553x6042	PT	0.479042	0.404638	SPADE
	3604x6537	PT	0.0475651	0.0467268	SPADE
	5875x5497	PT	0.502994	0.482283	SPADE
	6946x3636	PT	0.01359	0.0088536	SPADE
	7435x6386	PT	0.0227671	0.0186683	SPADE
	4556x4883	PT	0.0192525	0.0275804	SPADE
	7079x7282	PT	0.0147225	0.00736927	SPADE
	6951x5012	PT	0.413174	0.370675	SPADE
	5522x7357	PT	0.0860702	0.0787338	SPADE
	6362x7835	PT	0.00340136	0.00453846	SPADE
	7550x5079	PT	0.784431	0.711674	SPADE
	5641x7012	PT	0.234676	0.178236	SPADE
	6346x3294	PT	0.0792752	0.0674015	SPADE
	6238x6666	PT	0.210158	0.16486	SPADE
	6121x7286	PT	0.0792752	0.0718213	SPADE
	6600x7284	PT	0.0611552	0.0567298	SPADE
	5753x4741	PT	0.0192982	0.0101399	SPADE
	7787x4390	PT	0.0430351	0.06166	SPADE
	3845x6950	PT	0.0849377	0.0648186	SPADE
	6116x6047	PT	0.401198	0.336709	SPADE
	7678x7349	PT	0.0679502	0.0489719	SPADE
	6832x5219	PT	0.341317	0.28035	SPADE
	3718x5092	PT	0.17667	0.168232	SPADE
	10186x5620	PT	0.0747452	0.0808791	SPADE
	4793x4331	PT	0.0169875	0.0327284	SPADE
	9948x6171	PT	0.640719	0.557892	SPADE
	3724x6606	PT	0.0441676	0.0517457	SPADE
	8394x6934	PT	0.0622877	0.0691048	SPADE
	8154x6521	PT	0.0631579	0.037941	SPADE
	5396x5361	PT	0.126095	0.0822763	SPADE
	7788x4665	PT	0.183888	0.14591	SPADE
	5751x4328	PT	0.0475651	0.0594365	SPADE
	6585x3155	PT	0.01812	0.00174155	SPADE
	7188x4460	PT	0.101576	0.0688196	SPADE
	5763x7631	PT	0.0260771	0.0543384	SPADE
	6472x5014	PT	0.422619	0.349814	SPADE
	8388x5144	PT	0.241681	0.199542	SPADE
	7073x5768	PT	0.42515	0.385356	SPADE
	5640x6737	PT	0.178634	0.132991	SPADE
	3841x5849	PT	0.0975057	0.0804487	SPADE
	7195x6250	PT	0.389222	0.320602	SPADE
	7078x7007	PT	0.0333333	0.0139035	SPADE
	6001x7217	PT	0.0961538	0.0803051	SPADE
	6354x5633	PT	0.42515	0.364722	SPADE
	7552x5767	PT	0.502994	0.45707	SPADE
	4912x3987	PT	0.00566251	8.38741228203094e-11	SPADE
	8505x4249	PT	0.122449	0.104395	SPADE
	5882x7562	PT	0.015873	0.0167179	SPADE
	6471x4738	PT	0.497006	0.441229	SPADE
	8267x4801	PT	0.0105079	3.22481703636991e-10	SPADE
	7789x4940	PT	0.452381	0.402397	SPADE
	4675x4813	PT	0.118913	0.128006	SPADE
	6232x4877	PT	0.520958	0.42889	SPADE
	7913x6109	PT	0.0526316	0.0337472	SPADE
	8151x5833	PT	0.0473684	0.0255647	SPADE
	8633x6657	PT	0.150623	0.12591	SPADE
	4803x7221	PT	0.00906002	0.0221761	SPADE
	9228x5761	PT	0.488095	0.436552	SPADE
	8870x5968	PT	0.0668177	0.0742024	SPADE
	8389x5420	PT	0.246935	0.186638	SPADE
	5156x5362	PT	0.103327	0.0773689	SPADE
	8988x5349	PT	0.00226244	3.50615421649475e-10	SPADE
	7311x5217	PT	0.347305	0.291574	SPADE
	5523x7494	PT	0.17667	0.155837	SPADE
	5752x4466	PT	0.0421053	0.0203773	SPADE
	5392x4398	PT	0.0656852	0.0672397	SPADE
	6122x7561	PT	0.0226501	0.00936899	SPADE
	6115x5634	PT	0.505952	0.43732	SPADE
	8631x5969	PT	0.0883352	0.0736697	SPADE
	6239x6803	PT	0.0192644	0.00604992	SPADE
	3841x5986	PT	0.00566251	0.00506416	SPADE
	5158x5913	PT	0.0700525	0.0582918	SPADE
	6711x5013	PT	0.449102	0.392199	SPADE
	6363x8110	PT	0.0328054	0.0368063	SPADE
	4083x6536	PT	0.0169875	0.0265641	SPADE
	4680x6190	PT	0.0113122	0.0204105	SPADE
	6350x4395	PT	0.164623	0.124944	SPADE
	6120x7148	PT	0.107018	0.075548	SPADE
	8871x6106	PT	0.0407701	0.0375355	SPADE
	7309x4667	PT	0.640719	0.560194	SPADE
	9471x6723	PT	0.345238	0.267109	SPADE
	4794x4469	PT	0.0486425	0.0541224	SPADE
	5873x4809	PT	0.241681	0.185211	SPADE
	8991x6312	PT	0.205882	0.177885	SPADE
	7314x6043	PT	0.586826	0.540354	SPADE
	7549x4941	PT	0.345238	0.281651	SPADE
	5629x3709	PT	0.00453515	0.00638772	SPADE
	8387x4732	PT	0.0122807	6.99134592463555e-11	SPADE
	3837x4885	PT	0.110985	0.0995545	SPADE
	4314x4195	PT	0.00340136	0.0188356	SPADE
	8992x6587	PT	0.0566251	0.0474136	SPADE
	8153x6384	PT	0.0245614	0.0151303	SPADE
	6598x6733	PT	0.191228	0.132643	SPADE
	4437x5089	PT	0.0271801	0.0234253	SPADE
	7430x5148	PT	0.383234	0.314809	SPADE
	5630x3984	PT	0.127973	0.113306	SPADE
	6346x3156	PT	0.660714	0.637589	SPADE
	5152x4261	PT	0.140271	0.123684	SPADE
	4681x6327	PT	0.0011325	0.00782425	SPADE
	6477x6527	PT	0.238179	0.185211	SPADE
	7314x6180	PT	0.634731	0.562384	SPADE
	8035x6728	PT	0.0645527	0.067161	SPADE
	7438x7350	PT	0.0272109	0.02478	SPADE
	6960x7627	PT	0.1359	0.108368	SPADE
	4563x6947	PT	0.0464326	0.0374125	SPADE
	4325x7361	PT	0.0872027	0.0763421	SPADE
	9109x5830	PT	0.0101925	1.49928979128662e-06	SPADE
	8510x5626	PT	0.0105079	2.0963575249587e-10	SPADE
	6948x4186	PT	0.0175131	8.34283698824981e-12	SPADE
	8631x6107	PT	0.0316742	0.0235502	SPADE
	7787x4527	PT	0.0157895	2.51148828401189e-10	SPADE
	6592x5220	PT	0.550898	0.495993	SPADE
	8634x6933	PT	0.015873	0.0135021	SPADE
	6360x7285	PT	0.0215176	0.011069	SPADE
	5762x7356	PT	0.0747452	0.0702041	SPADE
	6470x4325	PT	0.00679502	0.00825871	SPADE
	6832x5356	PT	0.39521	0.348854	SPADE
	5760x6805	PT	0.2	0.153786	SPADE
	4676x5089	PT	0.0486425	0.0498717	SPADE
	4438x5365	PT	0.0158371	0.0184236	SPADE
	5758x6255	PT	0.586826	0.536406	SPADE
	7065x3429	PT	0.0973952	0.0801541	SPADE
	4315x4471	PT	0.0725624	0.0658855	SPADE
	5394x4811	PT	0.235088	0.177473	SPADE
	7081x7970	PT	0.0430351	0.050245	SPADE
	4440x5915	PT	0.262697	0.198644	SPADE
	5638x6186	PT	0.375	0.317018	SPADE
	8508x5075	PT	0.01359	0.0172115	SPADE
	6356x6046	PT	0.54491	0.463986	SPADE
	5390x3847	PT	0.130238	0.114751	SPADE
	9112x6793	PT	0.443114	0.380457	SPADE
	5515x5155	PT	0.0122592	1.19451746911418e-11	SPADE
	6237x6391	PT	0.437126	0.380087	SPADE
	5990x4189	PT	0.183465	0.157674	SPADE
	7678x7624	PT	0.00339367	0.00274574	SPADE
	5989x3914	PT	0.0578231	0.0545514	SPADE
	4080x5848	PT	0.16761	0.154722	SPADE
	5997x6116	PT	0.461078	0.402717	SPADE
	8992x6725	PT	0.00566251	0.00295361	SPADE
	6838x6870	PT	0.0736842	0.058077	SPADE
	7912x5834	PT	0.401198	0.34704	SPADE
	5271x4054	PT	0.0475651	0.0567196	SPADE
	6226x3225	PT	0.00679502	0.0141271	SPADE
	6348x3706	PT	0.0385051	0.0274846	SPADE
	7798x7693	PT	0.0136054	0.0270734	SPADE
	7665x3908	PT	0.00453001	6.99523023876982e-11	SPADE
	8990x5899	PT	0.00565611	0.00293707	SPADE
	7198x7075	PT	0.124343	0.0687786	SPADE
	5516x5430	PT	0.152632	0.111166	SPADE
	5631x4122	PT	0.0351076	0.0398864	SPADE
	5270x3779	PT	0.0680272	0.0585224	SPADE
	8155x6934	PT	0.166478	0.152989	SPADE
	5515x5292	PT	0.028021	0.0120908	SPADE
	4684x7428	PT	0.0680272	0.0667281	SPADE
	6468x3913	PT	0.0702948	0.069203	SPADE
	7428x4460	PT	0.0385289	0.0243307	SPADE
	7432x5561	PT	0.57485	0.485088	SPADE
	6948x4048	PT	0.0486976	0.0534505	SPADE
	4323x6673	PT	0.0612245	0.0574473	SPADE
	5272x4330	PT	0.0124575	0.0234109	SPADE
	5994x5428	PT	0.377246	0.338434	SPADE
	5391x3985	PT	0.0442177	0.0443041	SPADE
	5994x5290	PT	0.622754	0.55284	SPADE
	4565x7498	PT	0.0124575	0.0182187	SPADE
	6003x7768	PT	0.0011325	0.00175545	SPADE
	7674x6386	PT	0.14711	0.123686	SPADE
	6359x6872	PT	0.329341	0.258274	SPADE
	8993x7000	PT	0.0351076	0.0303263	SPADE
	4797x5432	PT	0.0894737	0.0733624	SPADE
	6831x4943	PT	0.541667	0.474441	SPADE
	5512x4466	PT	0.0294451	0.0316009	SPADE
	5277x5568	PT	0.0350877	0.0314194	SPADE
	5519x6531	PT	0.277193	0.218506	SPADE
	5884x8112	PT	0.0577576	0.038967	SPADE
	4566x7773	PT	0.109853	0.100978	SPADE
	5995x5703	PT	0.626506	0.537682	SPADE
	9227x5348	PT	0.0203851	0.00818015	SPADE
	7916x6935	PT	0.17214	0.146993	SPADE
	5159x6050	PT	0.0788091	0.0359914	SPADE
	6231x4464	PT	0.154116	0.103776	SPADE
	4446x7704	PT	0.178947	0.1323	SPADE
	7917x7348	PT	0.0542986	0.0666695	SPADE
	7187x4185	PT	0.0192644	0.020579	SPADE
	7664x3495	PT	0.0124434	0.0102843	SPADE
	6597x6596	PT	0.0508772	0.0196266	SPADE
	5630x3847	PT	0.123443	0.109366	SPADE
	9471x6586	PT	0.718563	0.631795	SPADE
	7668x4734	PT	0.145359	0.109895	SPADE
	6710x4600	PT	0.0666667	0.033488	SPADE
	7551x5491	PT	0.578313	0.508124	SPADE
	5750x4053	PT	0.189342	0.157481	SPADE
	5284x7770	PT	0.0622172	0.0543628	SPADE
	8036x7279	PT	0.0815402	0.063094	SPADE
	5161x6738	PT	0.0249151	0.0494337	SPADE
	6236x5978	PT	0.572289	0.528377	SPADE
	7080x7695	PT	0.0192308	0.0356632	SPADE
	7307x4254	PT	0.0280702	0.0251259	SPADE
	7557x7005	PT	0.0317101	0.0211852	SPADE
	5756x5704	PT	0.392857	0.338276	SPADE
	7318x7281	PT	0.0622877	0.058255	SPADE
	7555x6592	PT	0.205263	0.16098	SPADE
	7425x3634	PT	0.0249151	0.0247841	SPADE
	8508x5213	PT	0.0214932	0.00972439	SPADE
	9346x5003	PT	0.0203851	0.0425037	SPADE
	6004x8043	PT	0.0883352	0.0842619	SPADE
	3958x5229	PT	0.0237557	0.0268938	SPADE
	4198x5228	PT	0.0271801	0.0342973	SPADE
	8747x4937	PT	0.0939977	0.0829996	SPADE
	5875x5635	PT	0.377246	0.331111	SPADE
	5997x6254	PT	0.580838	0.543547	SPADE
	7789x5078	PT	0.598802	0.521879	SPADE
	7195x6387	PT	0.473054	0.384083	SPADE
	4798x5570	PT	0.0894737	0.0600376	SPADE
	7552x5629	PT	0.526946	0.46604	SPADE
	6588x3843	PT	0.0656852	0.0637682	SPADE
	5763x7769	PT	0.00226244	0.0139268	SPADE
	6120x7010	PT	0.189142	0.143864	SPADE
	5283x7357	PT	0.110985	0.092495	SPADE
	4562x6534	PT	0.0101925	0.000640862	SPADE
	4806x7910	PT	0.532934	0.486029	SPADE
	5045x7771	PT	0.0498301	0.0461559	SPADE
	6949x4461	PT	0.178947	0.144136	SPADE
	4922x6877	PT	0.0588901	0.0652097	SPADE
	7193x5837	PT	0.497006	0.44138	SPADE
	6235x5840	PT	0.688623	0.595312	SPADE
	4204x6879	PT	0.0430351	0.0621095	SPADE
	9109x5968	PT	0.0804077	0.063644	SPADE
	4921x6602	PT	0.115515	0.0956786	SPADE
	5161x6876	PT	0.0351076	0.0304558	SPADE
	6122x7698	PT	0.050905	0.0619648	SPADE
	5512x4329	PT	0.0667421	0.0650429	SPADE
	5283x7495	PT	0.0873016	0.0843715	SPADE
	8275x7003	PT	0.103058	0.0968739	SPADE
	4802x6946	PT	0.0826727	0.0749916	SPADE
	7544x3565	PT	0.0430351	0.0479037	SPADE
	5993x4878	PT	0.149123	0.110209	SPADE
	9108x5417	PT	0.0260476	0.0146356	SPADE
	6475x5977	PT	0.401198	0.344758	SPADE
	4680x6052	PT	0.0214932	0.0190631	SPADE
	5153x4399	PT	0.0600227	0.0615827	SPADE
	8872x6657	PT	0.0668177	0.0702632	SPADE
	8146x4319	PT	0.183673	0.176072	SPADE
	6240x7216	PT	0.10872	0.104613	SPADE
	6113x4946	PT	0.511905	0.437065	SPADE
	8036x7141	PT	0.0612245	0.0773126	SPADE
	6712x5288	PT	0.461078	0.393989	SPADE
	9110x6105	PT	0.0351076	0.0322782	SPADE
	4913x4400	PT	0.0827664	0.0898612	SPADE
	4799x5983	PT	0.103327	0.0742398	SPADE
	8753x6863	PT	0.0203851	0.0352725	SPADE
	8744x4249	PT	0.0373726	0.0413565	SPADE
	5032x4055	PT	0.132353	0.111182	SPADE
	4805x7634	PT	0.0667421	0.0646364	SPADE
	4201x6191	PT	0.12231	0.115325	SPADE
	6957x6663	PT	0.131579	0.102996	SPADE
	8270x5489	PT	0.0402802	0.0287456	SPADE
	5749x3777	PT	0.0430351	0.0483001	SPADE
	8752x6451	PT	0.0011325	0.00350911	SPADE
	8635x7208	PT	0.0872027	0.0931658	SPADE
	7908x4871	PT	0.0245184	0.0264131	SPADE
	4917x5363	PT	0.166667	0.121022	SPADE
	4918x5638	PT	0.215412	0.171228	SPADE
	9233x7137	PT	0.820359	0.763176	SPADE
	5513x4742	PT	0.148862	0.115898	SPADE
	5040x6395	PT	0.171629	0.135326	SPADE
	6709x4187	PT	0.0101925	0.00182501	SPADE
	6121x7423	PT	0.10872	0.0975727	SPADE
	8030x5352	PT	0.215789	0.150572	SPADE
	6112x4808	PT	0.0192644	0.0166401	SPADE
	5401x7013	PT	0.193658	0.169765	SPADE
	4437x5227	PT	0.0758777	0.0822233	SPADE
	6948x4324	PT	0.249123	0.191767	SPADE
	6228x3776	PT	0.00453001	4.31280364857566e-11	SPADE
	3957x4954	PT	0.0249151	0.0479291	SPADE
	6830x4668	PT	0.5	0.468331	SPADE
	8394x6796	PT	0.00226501	0.00110515	SPADE
	7908x4733	PT	0.0403509	0.028199	SPADE
	4086x7362	PT	0.00226501	0.013481	SPADE
	5039x5982	PT	0.206655	0.158371	SPADE
	4795x4744	PT	0.0612245	0.0589345	SPADE
	5510x3916	PT	0.0668934	0.0731765	SPADE
	5273x4467	PT	0.0679502	0.0694995	SPADE
	8867x5005	PT	0.124575	0.119886	SPADE
	6592x5082	PT	0.45509	0.383273	SPADE
	7548x4666	PT	0.0561404	0.0364028	SPADE
	5873x4947	PT	0.077193	0.048502	SPADE
	7434x6111	PT	0.359281	0.308136	SPADE
	7429x4873	PT	0.672619	0.638083	SPADE
	5159x6188	PT	0.0175439	0.0143394	SPADE
	5035x4881	PT	0.0351474	0.0265446	SPADE
	6833x5494	PT	0.383234	0.292346	SPADE
	4922x7015	PT	0.104308	0.0892301	SPADE
	7788x4802	PT	0.117338	0.0958325	SPADE
	7305x3566	PT	0.0294451	0.0443402	SPADE
	4682x6740	PT	0.15855	0.142386	SPADE
	8869x5693	PT	0.0135747	0.0234376	SPADE
	6707x3774	PT	0.0849377	0.0794533	SPADE
	5520x6668	PT	0.122807	0.0932805	SPADE
	6111x4395	PT	0.0403509	0.00954934	SPADE
	7677x7074	PT	0.0317101	0.0309774	SPADE
	9348x5692	PT	0.592814	0.534984	SPADE
	6467x3500	PT	0.015855	0.0149104	SPADE
	6719x7215	PT	0.0576923	0.053573	SPADE
	4082x6261	PT	0.0294785	0.0357776	SPADE
	5044x7496	PT	0.00226244	0.0299733	SPADE
	3840x5573	PT	0.0362401	0.0297554	SPADE
	5880x6874	PT	0.0227671	0.0100879	SPADE
	7068x4254	PT	0.190893	0.156954	SPADE
	5397x5637	PT	0.0963222	0.07131	SPADE
	5521x6944	PT	0.0578947	0.0355369	SPADE
	6596x6183	PT	0.440476	0.382717	SPADE
	6355x5908	PT	0.532934	0.437993	SPADE
	4317x5021	PT	0.00339367	0.0122783	SPADE
	5041x6808	PT	0.00701754	1.60038279646902e-10	SPADE
	8630x5832	PT	0.0351076	0.0436041	SPADE
	7185x3359	PT	0.0600227	0.0487375	SPADE
	7074x6044	PT	0.610778	0.575065	SPADE
	5757x5979	PT	0.547619	0.51801	SPADE
	4804x7359	PT	0.00906002	0.032149	SPADE
	6957x6801	PT	0.141856	0.109028	SPADE
	8632x6520	PT	0.0963719	0.0785559	SPADE
	6594x5770	PT	0.377246	0.320451	SPADE
	5643x7563	PT	0.0622877	0.0582247	SPADE
	6827x3842	PT	0.114383	0.113077	SPADE
	5759x6530	PT	0.1	0.0718915	SPADE
	4558x5433	PT	0.0747452	0.0675127	SPADE
	4199x5503	PT	0.0351076	0.0544912	SPADE
	5517x5843	PT	0.463855	0.402701	SPADE
	8866x4867	PT	0.050905	0.0572928	SPADE
	5040x6257	PT	0.169877	0.117513	SPADE
	8035x6866	PT	0.0419501	0.0576469	SPADE
	7558x7281	PT	0.0883352	0.0704548	SPADE
	4436x4814	PT	0.126984	0.102246	SPADE
	9349x6104	PT	0.488095	0.420586	SPADE
	7439x7487	PT	0.189128	0.163229	SPADE
	7906x4183	PT	0.0634202	0.0671883	SPADE
	5758x6392	PT	0.140351	0.0914796	SPADE
	4911x3712	PT	0.0679502	0.0538255	SPADE
	8151x5696	PT	0.700599	0.638908	SPADE
	6593x5495	PT	0.54491	0.488126	SPADE
	6597x6458	PT	0.231173	0.174062	SPADE
	5870x4121	PT	0.0192525	0.0190949	SPADE
	7079x7420	PT	0.115515	0.114835	SPADE
	8271x5764	PT	0.0875657	0.0579956	SPADE
	6589x4256	PT	0.11325	0.10947	SPADE
	3966x7293	PT	0.0622877	0.0653476	SPADE
	8751x6313	PT	0.091629	0.0816689	SPADE
	5762x7493	PT	0.00113122	0.0029908	SPADE
	8871x6381	PT	0.139298	0.115939	SPADE
	6590x4669	PT	0.45509	0.384122	SPADE
	5998x6529	PT	0.112281	0.0859454	SPADE
	7310x5079	PT	0.363095	0.303366	SPADE
	6722x7903	PT	0.0317101	0.0512258	SPADE
	6472x5151	PT	0.710843	0.651888	SPADE
	8514x7002	PT	0.0532276	0.0443181	SPADE
	6828x3980	PT	0.622754	0.578784	SPADE
	8986x4936	PT	0.104308	0.106616	SPADE
	6108x3570	PT	0.0011325	0.00303047	SPADE
	5761x7080	PT	0.0577933	0.028425	SPADE
	6350x4257	PT	0.0430351	0.0406314	SPADE
	6469x4188	PT	0.0407701	0.0554042	SPADE
	5405x8114	PT	0.0215176	0.0363739	SPADE
	6000x6942	PT	0.00350263	2.36118943955327e-11	SPADE
	6466x3224	PT	0.011325	0.016211	SPADE
	7791x5628	PT	0.389222	0.326751	SPADE
	7545x3840	PT	0.137033	0.112655	SPADE
	7905x4045	PT	0.011325	0.0207473	SPADE
	6478x6665	PT	0.0140351	0.0152277	SPADE
	6107x3432	PT	0.0407701	0.0304052	SPADE
	4203x6604	PT	0.0985277	0.0932152	SPADE
	8034x6453	PT	0.0928196	0.0663576	SPADE
	7555x6455	PT	0.0157618	2.35797069926114e-11	SPADE
	5042x6945	PT	0.195923	0.174582	SPADE
	5998x6391	PT	0.54491	0.490682	SPADE
	6958x6939	PT	0.168421	0.123467	SPADE
	7674x6248	PT	0.206655	0.157564	SPADE
	8392x6108	PT	0.219298	0.163708	SPADE
	5509x3503	PT	0.0509626	0.0690776	SPADE
	6714x5838	PT	0.419162	0.365888	SPADE
	6232x4739	PT	0.0333333	0.00566263	SPADE
	9111x6380	PT	0.101925	0.10117	SPADE
	6831x5081	PT	0.419162	0.339752	SPADE
	5514x4879	PT	0.108581	0.0738756	SPADE
	7199x7351	PT	0.00226501	0.0114291	SPADE
	3614x9428	PT	0.35119	0.29483	SPADE
	6109x3983	PT	0.116516	0.110342	SPADE
	7316x6593	PT	0.0368421	0.0260419	SPADE
	4923x7290	PT	0.22449	0.202416	SPADE
	5393x4673	PT	0.101925	0.0928693	SPADE
	7671x5560	PT	0.640719	0.591084	SPADE
	9587x5553	PT	0.494048	0.472855	SPADE
	6833x5632	PT	0.431138	0.351447	SPADE
	4076x4609	PT	0.0520362	0.0600677	SPADE
	5877x6185	PT	0.532934	0.480311	SPADE
	4677x5226	PT	0.0929705	0.1035	SPADE
	6119x6735	PT	0.0894737	0.0545876	SPADE
	7193x5699	PT	0.760479	0.723508	SPADE
	7431x5285	PT	0.620482	0.54378	SPADE
	7545x3702	PT	0.0486976	0.0480464	SPADE
	8626x4593	PT	0.109977	0.107205	SPADE
	4444x7291	PT	0.0927602	0.0967179	SPADE
	5637x6049	PT	0.413174	0.332328	SPADE
	6231x4601	PT	0.089317	0.0663233	SPADE
	4081x6123	PT	0.105323	0.113564	SPADE
	7907x4596	PT	0.0122592	2.02513559247078e-11	SPADE
	8511x6039	PT	0.117338	0.085213	SPADE
	6482x7904	PT	0.0124575	0.00669817	SPADE
	7918x7761	PT	0.0351076	0.0379731	SPADE
	6588x3981	PT	0.0204082	0.0283112	SPADE
	7544x3427	PT	0.0113122	0.0294869	SPADE
	7440x7763	PT	0.0011325	0.0021172	SPADE
	3481x5643	PT	0.085034	0.0846155	SPADE
	7067x3842	PT	0.00679502	0.0244105	SPADE
	4324x6948	PT	0.00226244	0.00100016	SPADE
	5992x4602	PT	0.00350877	1.34682534657531e-10	SPADE
	8155x7072	PT	0.0588901	0.0440443	SPADE
	5874x5360	PT	0.416667	0.350095	SPADE
	5754x5016	PT	0.0947368	0.060512	SPADE
	8150x5420	PT	0.129825	0.105513	SPADE
	7676x6936	PT	0.0430351	0.0373937	SPADE
	6950x4737	PT	0.48503	0.425676	SPADE
	5045x7909	PT	0.0317101	0.0333245	SPADE
	6714x5701	PT	0.371257	0.287467	SPADE
	6347x3569	PT	0.0396825	0.0512068	SPADE
	8149x5145	PT	0.0614035	0.0404296	SPADE
	7194x5974	PT	0.389222	0.333412	SPADE
	8030x5490	PT	0.377246	0.312568	SPADE
	8267x4663	PT	0.169877	0.13148	SPADE
	6945x3223	PT	0.00907029	0.0170293	SPADE
	4795x4882	PT	0.00453001	0.0175987	SPADE
	6591x4944	PT	0.317365	0.2444	SPADE
	6355x5771	PT	0.464286	0.42798	SPADE
	5271x3917	PT	0.0272109	0.0212371	SPADE
	5270x3641	PT	0.167421	0.150806	SPADE
	5992x4740	PT	0.281961	0.22586	SPADE
	5874x5222	PT	0.0315789	0.0302923	SPADE
	7670x5285	PT	0.5	0.44969	SPADE
	9350x6242	PT	0.457831	0.377525	SPADE
	3605x6950	PT	0.736527	0.643603	SPADE
	8504x4112	PT	0.061086	0.0538875	SPADE
	5868x3433	PT	0.178947	0.137365	SPADE
	7907x4458	PT	0.222807	0.171587	SPADE
	3605x6813	PT	0.359281	0.317525	SPADE
	8026x4389	PT	0.10872	0.0920007	SPADE
	7786x4252	PT	0.00453515	0.00153321	SPADE
	5522x7219	PT	0.0339751	0.0318131	SPADE
	4686x7841	PT	0.11778	0.100567	SPADE
	4802x6809	PT	0.0634202	0.0518645	SPADE
	8632x6245	PT	0.0872027	0.0722618	SPADE
	4924x7427	PT	0.00792752	0.0115717	SPADE
	9827x5690	PT	0.580838	0.518961	SPADE
	7559x7831	PT	0.0759637	0.0766338	SPADE
	4556x5020	PT	0.00792752	0.0182112	SPADE
	6950x4874	PT	0.437126	0.399512	SPADE
	6241x7354	PT	0.0124717	0.0219606	SPADE
	5042x7083	PT	0.0157618	0.00433258	SPADE
	7435x6524	PT	0.321053	0.261977	SPADE
	5637x5911	PT	0.386905	0.322	SPADE
	4557x5158	PT	0.015855	0.0311854	SPADE
	7189x4736	PT	0.42515	0.362295	SPADE
	8266x4526	PT	0.00792752	0.0179956	SPADE
	7071x5218	PT	0.512048	0.455832	SPADE
	3845x7087	PT	0.0429864	0.0441648	SPADE
	5404x7839	PT	0.0441676	0.0529233	SPADE
	8394x6658	PT	0.01359	0.0154586	SPADE
	5881x7149	PT	0.145359	0.106925	SPADE
	8269x5351	PT	0.00701754	0.0152238	SPADE
	5278x5843	PT	0.126095	0.0920931	SPADE
	8385x4181	PT	0.0317101	0.0133228	SPADE
	8985x4523	PT	0.0316742	0.0255572	SPADE
	5753x4878	PT	0.0735552	0.0474774	SPADE
	6841x7834	PT	0.0544218	0.0828507	SPADE
	5868x3571	PT	0.0180995	0.0249086	SPADE
	4915x4813	PT	0.107588	0.0906784	SPADE
	7072x5355	PT	0.45509	0.378003	SPADE
	8271x5902	PT	0.0490368	0.023378	SPADE
	8745x4386	PT	0.0249151	0.0304235	SPADE
	5885x8250	PT	0.0611552	0.0692379	SPADE
	5405x7976	PT	0.00453001	0.000149804	SPADE
	7675x6661	PT	0.0824561	0.0539554	SPADE
	8148x4870	PT	0.264912	0.215498	SPADE
	3726x7294	PT	0.371257	0.34774	SPADE
	6114x5359	PT	0.389222	0.33931	SPADE
	8037x7416	PT	0.173273	0.153256	SPADE
	4079x5435	PT	0.0169875	0.00231965	SPADE
	4197x4953	PT	0.0656852	0.0528234	SPADE
	5395x5086	PT	0.166375	0.122792	SPADE
	4916x5225	PT	0.0595447	0.0289607	SPADE
	5395x5224	PT	0.135088	0.0900907	SPADE
	4682x6878	PT	0.0339751	0.00322645	SPADE
	7906x4320	PT	0.0135747	0.0197024	SPADE
	5644x7838	PT	0.0169875	0.0229575	SPADE
	5159x6326	PT	0.115587	0.0747411	SPADE
	6951x5149	PT	0.57485	0.483892	SPADE
	7557x7143	PT	0.0532276	0.0392684	SPADE
	6826x3430	PT	0.00679502	0.00767405	SPADE
	5157x5637	PT	0.159649	0.118536	SPADE
	3959x5366	PT	0.0860702	0.0768386	SPADE
	4798x5708	PT	0.045614	0.0311359	SPADE
	8272x6039	PT	0.0526316	0.0262562	SPADE
	8026x4251	PT	0.0907029	0.0943429	SPADE
	4076x4747	PT	0.0260771	0.0227389	SPADE
	6113x5084	PT	0.47619	0.404383	SPADE
	6945x3360	PT	0.173077	0.161682	SPADE
	8629x5419	PT	0.201754	0.1651	SPADE
	7189x4598	PT	0.187391	0.131418	SPADE
	7668x4596	PT	0.0122592	1.68050316769536e-10	SPADE
	6717x6664	PT	0.033275	0.0141514	SPADE
	4914x4537	PT	0.0226244	0.029787	SPADE
	6473x5289	PT	0.89759	0.84305	SPADE
	4685x7566	PT	0.111111	0.106901	SPADE
	5034x4606	PT	0.0418552	0.0396223	SPADE
	5636x5498	PT	0.502994	0.456621	SPADE
	6835x6182	PT	0.668675	0.604753	SPADE
	4800x6258	PT	0.126316	0.103818	SPADE
	8384x4043	PT	0.0622877	0.0748568	SPADE
	4441x6190	PT	0.114383	0.114415	SPADE
	4673x4125	PT	0.0770102	0.0754621	SPADE
	6590x4531	PT	0.0315236	0.0311126	SPADE
	8024x3701	PT	0.0169875	0.0289536	SPADE
	8749x5487	PT	0.0396376	0.0520196	SPADE
	5285x8045	PT	0.0678733	0.073423	SPADE
	5870x3983	PT	0.0419026	0.0534307	SPADE
	8627x4868	PT	0.0306122	0.026814	SPADE
	9348x5829	PT	0.305389	0.250496	SPADE
	8387x4869	PT	0.0192644	5.30042047496183e-10	SPADE
	4801x6671	PT	0.169875	0.143424	SPADE
	5877x6048	PT	0.577381	0.51623	SPADE
	4796x5157	PT	0.0362401	0.034823	SPADE
	8390x5557	PT	0.164912	0.126592	SPADE
	4198x5366	PT	0.0249151	0.0378891	SPADE
	5155x5087	PT	0.0508772	0.0452028	SPADE
	4674x4538	PT	0.0578231	0.0608583	SPADE
	4320x5984	PT	0.189128	0.175863	SPADE
	5150x3573	PT	0.0714286	0.0706993	SPADE
	3843x6399	PT	0.129252	0.101771	SPADE
	6358x6734	PT	0.0683012	0.0562059	SPADE
	3723x6468	PT	0.00679502	0.0212397	SPADE
	4077x4884	PT	0.00792752	0.00828039	SPADE
	7794x6316	PT	0.0227671	0.0213244	SPADE
	5162x7014	PT	0.0554926	0.0310562	SPADE
	6718x6802	PT	0.155867	0.110604	SPADE
	7073x5631	PT	0.658683	0.652081	SPADE
	7190x4873	PT	0.724551	0.665797	SPADE
	4564x7360	PT	0.00791855	5.1432645123712e-05	SPADE
	8505x4387	PT	0.0816327	0.076251	SPADE
	6599x7009	PT	0.00350877	1.3490892299498e-09	SPADE
	5990x4052	PT	0.0724802	0.0678567	SPADE
	5878x6461	PT	0.120841	0.0836199	SPADE
	6961x7764	PT	0.0011325	0.0049393	SPADE
	9349x5967	PT	0.532934	0.455965	SPADE
	7798x7555	PT	0.0351076	0.0278134	SPADE
	4678x5502	PT	0.010181	0.0229627	SPADE
	4554x4332	PT	0.00226501	0.00102928	SPADE
	6483x8041	PT	0.0441676	0.0320162	SPADE
	5514x5017	PT	0.00175439	6.85438793724786e-08	SPADE
	7904x3770	PT	0.0827664	0.0700393	SPADE
	6716x6389	PT	0.347305	0.284295	SPADE
	7077x6732	PT	0.0140105	0.0156652	SPADE
	6468x3775	PT	0.0927602	0.0794885	SPADE
	8871x6244	PT	0.0351076	0.03	SPADE
	4558x5571	PT	0.0883352	0.0602108	SPADE
	4441x6328	PT	0.0147225	0.0409059	SPADE
	4085x7224	PT	0.139298	0.12781	SPADE
	5041x6670	PT	0.0430351	0.0474711	SPADE
	4920x6326	PT	0.0280702	0.0104036	SPADE
	8152x6109	PT	0.0508772	0.0233314	SPADE
	5881x7286	PT	0.14059	0.123893	SPADE
	4322x6535	PT	0.161404	0.109247	SPADE
	9226x5073	PT	0.0951302	0.0842565	SPADE
	7785x3839	PT	0.0566251	0.0634041	SPADE
	7437x6937	PT	0.0684211	0.0535474	SPADE
	6717x6527	PT	0.712575	0.656526	SPADE
	7310x4942	PT	0.416667	0.369928	SPADE
	7547x4390	PT	0.134851	0.109522	SPADE
	4320x5847	PT	0.00907029	0.00572154	SPADE
	6586x3293	PT	0.0237826	0.0401658	SPADE
	6834x5769	PT	0.740964	0.695683	SPADE
	6363x7973	PT	0.0157895	0.00162601	SPADE
	5155x4949	PT	0.133635	0.134968	SPADE
	3720x5643	PT	0.116648	0.110657	SPADE
	6959x7214	PT	0.19932	0.189582	SPADE
	7556x6730	PT	0.0700525	0.0523822	SPADE
	6721x7765	PT	0.0600907	0.0514563	SPADE
	7796x7004	PT	0.0260476	0.0305797	SPADE
	5164x7702	PT	0.0226757	0.0538389	SPADE
	7197x6938	PT	0.0595447	0.0328004	SPADE
	5999x6667	PT	0.294737	0.232602	SPADE
	5884x7975	PT	0.0719298	0.0355376	SPADE
	5869x3708	PT	0.00678733	6.9420701201683e-11	SPADE
	4921x6739	PT	0.0453001	0.0515817	SPADE
	7186x3635	PT	0.0747452	0.0700184	SPADE
	6481x7628	PT	0.047619	0.0432211	SPADE
	6243x8042	PT	0.110985	0.100258	SPADE
	4925x7840	PT	0.00875657	6.46965361315105e-11	SPADE
	5757x6117	PT	0.46988	0.409725	SPADE
	4918x5776	PT	0.0998249	0.0735941	SPADE
	4919x5914	PT	0.0877193	0.0656721	SPADE
	8870x5831	PT	0.14949	0.136162	SPADE
	3601x5712	PT	0.0634202	0.0641079	SPADE
	5165x7977	PT	0.015855	0.0141251	SPADE
	5281x6944	PT	0.0939977	0.0949431	SPADE
	8993x6863	PT	0.197055	0.166041	SPADE
	8985x4661	PT	0.0260181	0.0286073	SPADE
	8988x5486	PT	0.12231	0.123787	SPADE
	5033x4468	PT	0.159683	0.165266	SPADE
	5524x7769	PT	0.0668934	0.0621888	SPADE
	6595x5908	PT	0.373494	0.311924	SPADE
	6002x7492	PT	0.00904977	0.015866	SPADE
	6109x3845	PT	0.133635	0.120899	SPADE
	7672x5697	PT	0.383234	0.309218	SPADE
	8029x5214	PT	0.15937	0.116459	SPADE
	6712x5150	PT	0.598802	0.529897	SPADE
	6469x4050	PT	0.664671	0.624163	SPADE
	4683x7015	PT	0.132503	0.121124	SPADE
	7666x4184	PT	0.0895692	0.0986826	SPADE
	4436x4952	PT	0.0271801	0.035616	SPADE
	4435x4677	PT	0.0872027	0.0759441	SPADE
	8746x4661	PT	0.00453001	0.00597473	SPADE
	4792x4056	PT	0.0656852	0.0609606	SPADE
	6828x4255	PT	0.152364	0.0986862	SPADE
	5629x3571	PT	0.0566893	0.0521963	SPADE
	8276x7416	PT	0.177803	0.153715	SPADE
	4677x5364	PT	0.0532276	0.0505881	SPADE
	5632x4397	PT	0.15614	0.130201	SPADE
	3962x6330	PT	0.101925	0.110817	SPADE
	5882x7424	PT	0.106455	0.0985596	SPADE
	5282x7082	PT	0.165158	0.13418	SPADE
	4563x6809	PT	0.0147225	0.0338747	SPADE
	7549x4803	PT	0.702381	0.629498	SPADE
	6220x1436	PT	0.772455	0.711166	SPADE
	7194x6112	PT	0.586826	0.494494	SPADE
	3606x7226	PT	0.766467	0.718303	SPADE
	6477x6390	PT	0.820359	0.779183	SPADE
	7911x5559	PT	0.568862	0.47744	SPADE
	3482x6056	PT	0.0305776	0.0324854	SPADE
	7317x6869	PT	0.2662	0.204111	SPADE
	6590x4394	PT	0.178947	0.123365	SPADE
	7067x3979	PT	0.0486976	0.0283504	SPADE
	4799x5845	PT	0.0561404	0.0323366	SPADE
	9231x6449	PT	0.60119	0.529245	SPADE
	3722x6055	PT	0.0588901	0.0448264	SPADE
	6230x4189	PT	0.0918367	0.0835221	SPADE
	6118x6460	PT	0.141856	0.101567	SPADE
	7319x7419	PT	0.11325	0.0938221	SPADE
	6482x7766	PT	0.182456	0.136408	SPADE
	7910x5421	PT	0.347305	0.281197	SPADE
	8990x6174	PT	0.0634202	0.0649297	SPADE
	8751x6038	PT	0.0169683	0.0416904	SPADE
	5636x5773	PT	0.497006	0.408007	SPADE
	8510x5763	PT	0.194737	0.145312	SPADE
	5749x3640	PT	0.0872027	0.0826373	SPADE
	3482x5919	PT	0.136878	0.136733	SPADE
	8513x6727	PT	0.0520951	0.0588654	SPADE
	5518x6256	PT	0.0858144	0.0619098	SPADE
	4553x4057	PT	0.00226501	0.0190233	SPADE
	7076x6594	PT	0.108772	0.0786742	SPADE
	3726x7156	PT	0.343373	0.2866	SPADE
	8987x5073	PT	0.0928652	0.0825248	SPADE
	6353x5220	PT	0.583333	0.508391	SPADE
	5755x5429	PT	0.813253	0.743567	SPADE
	4442x6466	PT	0.0328054	0.0323493	SPADE
	7667x4459	PT	0.0105263	0.00392768	SPADE
	7190x5011	PT	0.538922	0.46979	SPADE
	8274x6865	PT	0.0554299	0.043193	SPADE
	6720x7352	PT	0.015855	0.0143583	SPADE
	9228x5486	PT	0.0486976	0.0477728	SPADE
	9353x7068	PT	0.580838	0.532825	SPADE
	7315x6318	PT	0.451807	0.394756	SPADE
	7075x6319	PT	0.353293	0.293922	SPADE
	3838x5023	PT	0.0825792	0.078075	SPADE
	8157x7485	PT	0.015855	0.0173008	SPADE
	5635x5223	PT	0.0596491	0.0184815	SPADE
	5162x7151	PT	0.145125	0.124477	SPADE
	5269x3504	PT	0.746988	0.690745	SPADE
	4562x6672	PT	0.0203851	0.0182054	SPADE
	6242x7629	PT	0.00565611	0.0116629	SPADE
	3603x6262	PT	0.0702152	0.0598342	SPADE
	8150x5558	PT	0.028021	0.00442473	SPADE
	7440x7900	PT	0.0826727	0.0961493	SPADE
	4564x7222	PT	0.125708	0.112997	SPADE
	8868x5280	PT	0.0917327	0.0868615	SPADE
	8865x4592	PT	0.0373726	0.0264851	SPADE
	6360x7147	PT	0.121053	0.106574	SPADE
	5392x4260	PT	0.0249151	0.038306	SPADE
	9468x5760	PT	0.445783	0.372778	SPADE
	6952x5425	PT	0.427711	0.381318	SPADE
	5032x4193	PT	0.154195	0.143922	SPADE
	3964x6880	PT	0.0249151	0.0544827	SPADE
	4805x7772	PT	0.155329	0.132549	SPADE
	6244x8180	PT	0.030543	0.038121	SPADE
	4673x4263	PT	0.0203851	0.0212991	SPADE
	4679x5914	PT	0.307018	0.239614	SPADE
	8513x6451	PT	0.0611552	0.0682604	SPADE
	3957x4816	PT	0.0781427	0.0808236	SPADE
	8269x5214	PT	0.0245614	0.0308345	SPADE
	5044x7633	PT	0.0215176	0.018476	SPADE
	6837x6595	PT	0.784431	0.753253	SPADE
	5160x6601	PT	0.164912	0.108538	SPADE
	6227x3363	PT	0.00791855	0.0205191	SPADE
	6352x4945	PT	0.520958	0.466457	SPADE
	7312x5630	PT	0.538922	0.518921	SPADE
	8385x4319	PT	0.00453001	0.0233846	SPADE
	6837x6733	PT	0.190893	0.148044	SPADE
	6599x7146	PT	0.108772	0.0709378	SPADE
	5643x7700	PT	0.0215176	0.0180232	SPADE
	8024x3838	PT	0.00113379	0.011957	SPADE
	6720x7490	PT	0.0169683	0.0167301	SPADE
	8392x6245	PT	0.0735294	0.0889403	SPADE
	5638x6324	PT	0.0262697	0.0143661	SPADE
	4199x5641	PT	0.0361991	0.0361433	SPADE
	7198x7213	PT	0.0588901	0.0451379	SPADE
	3719x5367	PT	0.0985277	0.105282	SPADE
	5995x5566	PT	0.808383	0.754134	SPADE
	5640x6874	PT	0.126316	0.0831453	SPADE
	6595x6045	PT	0.622754	0.552745	SPADE
	5279x6394	PT	0.0210158	3.10967865114875e-10	SPADE
	5641x7150	PT	0.0498301	0.0635621	SPADE
	5634x4948	PT	0.105263	0.0798097	SPADE
	7673x5973	PT	0.427711	0.365044	SPADE
	9105x4729	PT	0.0554926	0.0348737	SPADE
	6719x7077	PT	0.0419026	0.0325499	SPADE
	7679x7762	PT	0.0883352	0.0819735	SPADE
	6829x4393	PT	0.00875657	0.0162447	SPADE
	7068x4392	PT	0.0754386	0.050733	SPADE
	6594x5632	PT	0.407186	0.349685	SPADE
	7547x4253	PT	0.131222	0.124726	SPADE
	6480x7216	PT	0.126697	0.121628	SPADE
	7078x7145	PT	0.0596491	0.0470909	SPADE
	7313x5905	PT	0.678571	0.65836	SPADE
	8389x5282	PT	0.254386	0.202208	SPADE
	8146x4457	PT	0.0192982	0.00719876	SPADE
	5398x6187	PT	0.0140105	0.00882771	SPADE
	7665x3771	PT	0.0884354	0.0773656	SPADE
	9108x5555	PT	0.0781427	0.080353	SPADE
	5163x7427	PT	0.157418	0.142867	SPADE
	8266x4388	PT	0.0147225	0.00330711	SPADE
	9106x5004	PT	0.0316742	0.046247	SPADE
	7317x7006	PT	0.0367776	0.0339774	SPADE
	6954x5975	PT	0.562874	0.520961	SPADE
	5879x6736	PT	0.0122807	0.0234481	SPADE
	6708x4049	PT	0.0532276	0.0546538	SPADE
	7305x3428	PT	0.578313	0.539798	SPADE
	3604x6675	PT	0.419162	0.361345	SPADE
	8276x7278	PT	0.0283126	0.0421065	SPADE
	4914x4675	PT	0.00113122	0.00710185	SPADE
	5160x6463	PT	0.198246	0.14993	SPADE
	5764x7906	PT	0.0644796	0.0577144	SPADE
	6722x8040	PT	0.0498301	0.0283266	SPADE
	6347x3431	PT	0.050905	0.0556415	SPADE
	8753x6726	PT	0.00791855	0.0277065	SPADE
	3963x6605	PT	0.106455	0.0887931	SPADE
	7066x3566	PT	0.0939977	0.0901066	SPADE
	6004x8181	PT	0.120841	0.0989372	SPADE
	6229x4051	PT	0.030543	0.0332207	SPADE
	7677x7211	PT	0.0804077	0.0730022	SPADE
	6348x3844	PT	0.0588901	0.0813094	SPADE
	4554x4470	PT	0.0486976	0.0563699	SPADE
	3966x7431	PT	0.0362401	0.0341249	SPADE
	6826x3567	PT	0.0623583	0.0592618	SPADE
	9468x5898	PT	0.383234	0.299937	SPADE
	6233x5152	PT	0.497006	0.464537	SPADE
	3599x5299	PT	0.0351076	0.0353633	SPADE
	5988x3639	PT	0.0170068	0.0244906	SPADE
	5389x3572	PT	0.00113122	0.00103121	SPADE
	8513x6589	PT	0.0306122	0.0268715	SPADE
	7427x4322	PT	0.185965	0.150334	SPADE
	7187x4048	PT	0.103058	0.100613	SPADE
	3722x6193	PT	0.0679502	0.0682091	SPADE
	5036x5156	PT	0.0226501	0.023849	SPADE
	7797x7142	PT	0.0543601	0.0430875	SPADE
	6830x4806	PT	0.497006	0.461759	SPADE
	9228x5623	PT	0.031746	0.0467726	SPADE
	4440x6053	PT	0.0339751	0.0267993	SPADE
	4681x6465	PT	0.0996602	0.0988106	SPADE
	6829x4531	PT	0.147368	0.0951307	SPADE
	6586x3430	PT	0.124717	0.10779	SPADE
	4323x6810	PT	0.0497738	0.0495369	SPADE
	5275x5018	PT	0.0421053	0.0391851	SPADE
	3719x5230	PT	0.011325	0.0217654	SPADE
	7797x7417	PT	0.0339751	0.0579267	SPADE
	8273x6315	PT	0.101925	0.0896088	SPADE
	7064x3153	PT	0.182333	0.172832	SPADE
	7790x5353	PT	0.562874	0.487539	SPADE
	7191x5286	PT	0.572289	0.519515	SPADE
	3960x5642	PT	0.00113122	0.00465672	SPADE
	4801x6533	PT	0.0113379	0.017536	SPADE
	8025x4113	PT	0.0328426	0.0376581	SPADE
	7307x4116	DCT	0.552154	0.529746	SPADE
	8873x6932	DCT	0.544734	0.516054	SPADE
	5280x6669	DCT	0	0.076797	SPADE
	9107x5279	DCT	0.429219	0.407033	SPADE
	8990x6037	DCT	0.840317	0.789147	SPADE
	6475x5839	DCT	0	0	SPADE
	8507x4938	DCT	0	0.0731263	SPADE
	7669x5009	DCT	0	0	SPADE
	3959x5504	DCT	0.674972	0.636126	SPADE
	6362x7698	DCT	0.404304	0.389734	SPADE
	6123x7836	DCT	0.423556	0.410315	SPADE
	6715x5976	DCT	0	0	SPADE
	7436x6662	DCT	0	0.0563463	SPADE
	6352x5083	DCT	0	0	SPADE
	5034x4743	DCT	0.405436	0.387629	SPADE
	5156x5225	DCT	0	0.070098	SPADE
	6706x3499	DCT	0.390023	0.379037	SPADE
	4433x4126	DCT	0.483579	0.457484	SPADE
	7200x7626	DCT	0.443941	0.428205	SPADE
	8746x4799	DCT	0.467724	0.44624	SPADE
	5883x7837	DCT	0.506229	0.482897	SPADE
	3961x6055	DCT	0.499434	0.471937	SPADE
	6601x7559	DCT	0.439411	0.429159	SPADE
	8514x6864	DCT	0.771234	0.716672	SPADE
	7553x5904	DCT	0	0	SPADE
	7434x6249	DCT	0	0	SPADE
	3963x6467	DCT	0.591166	0.555974	SPADE
	9106x4867	DCT	0.821065	0.767076	SPADE
	3840x5711	DCT	0.493197	0.474118	SPADE
	7559x7693	DCT	0.663647	0.629413	SPADE
	7080x7557	DCT	0.435374	0.410893	SPADE
	6708x3912	DCT	0	0	SPADE
	6828x4118	DCT	0	0.038629	SPADE
	5399x6325	DCT	0	0.0569675	SPADE
	7671x5422	DCT	0	0	SPADE
	5631x4260	DCT	0.292186	0.291329	SPADE
	8277x7553	DCT	0.456399	0.429246	SPADE
	5284x7633	DCT	0.856172	0.786647	SPADE
	7426x4047	DCT	0.752262	0.677143	SPADE
	3481x5781	DCT	0	0	SPADE
	8268x4938	DCT	0	0.084861	SPADE
	5397x5912	DCT	0	0.0703552	SPADE
	5280x6532	DCT	0	0.0737235	SPADE
	5400x6738	DCT	0	0.0982884	SPADE
	8144x3907	DCT	0.736425	0.680282	SPADE
	4205x7430	DCT	0	0	SPADE
	8153x6246	DCT	0	0.0820271	SPADE
	7433x5974	DCT	0	0	SPADE
	9110x6243	DCT	0.383918	0.369672	SPADE
	7074x5906	DCT	0	0	SPADE
	5279x6256	DCT	0	0.0647479	SPADE
	7915x6798	DCT	0.460407	0.444205	SPADE
	4435x4539	DCT	0.477324	0.457485	SPADE
	4324x7223	DCT	0.383918	0.361675	SPADE
	4674x4401	DCT	0.447339	0.436131	SPADE
	4206x7568	DCT	0	0	SPADE
	4084x6811	DCT	0.531746	0.50386	SPADE
	6361x7560	DCT	0.497738	0.472848	SPADE
	6483x8179	DCT	0	0	SPADE
	8506x4525	DCT	0.517554	0.485549	SPADE
	7316x6731	DCT	0	0.0625606	SPADE
	7916x7073	DCT	0.420159	0.404319	SPADE
	6587x3568	DCT	0.344281	0.338037	SPADE
	9229x6036	DCT	0	0	SPADE
	7306x3841	DCT	0.272109	0.272827	SPADE
	7308x4391	DCT	0	0.0895844	SPADE
	6839x7145	DCT	0.395243	0.379837	SPADE
	7909x5146	DCT	0	0	SPADE
	5759x6668	DCT	0	0.0736133	SPADE
	4924x7565	DCT	0.387316	0.364417	SPADE
	6825x3292	DCT	0.328054	0.317736	SPADE
	6358x6597	DCT	0	0.0565167	SPADE
	4078x5297	DCT	0.703284	0.654072	SPADE
	5872x4672	DCT	0	0.0717113	SPADE
	8031x5765	DCT	0	0	SPADE
	7192x5561	DCT	0	0	SPADE
	8987x5211	DCT	0.610419	0.556228	SPADE
	8991x6450	DCT	0.403846	0.381421	SPADE
	6953x5562	DCT	0	0	SPADE
	6479x6940	DCT	0	0.0502463	SPADE
	7077x6869	DCT	0	0.0777207	SPADE
	6359x7009	DCT	0	0.0836173	SPADE
	4920x6189	DCT	0	0.0915095	SPADE
	6956x6388	DCT	0	0	SPADE
	8395x7209	DCT	0.484711	0.460232	SPADE
	6357x6459	DCT	0	0	SPADE
	5389x3435	DCT	0.423077	0.385437	SPADE
	7201x7901	DCT	0.483579	0.44278	SPADE
	4443x6879	DCT	0.532276	0.507668	SPADE
	3958x5091	DCT	0.439411	0.429311	SPADE
	6361x7422	DCT	0.447846	0.42314	SPADE
	3956x4678	DCT	0.409966	0.401179	SPADE
	4800x6120	DCT	0	0.0458516	SPADE
	4321x6122	DCT	0.454751	0.427011	SPADE
	7308x4529	DCT	0	0.0672081	SPADE
	7438x7212	DCT	0.652322	0.598987	SPADE
	7186x3910	DCT	0.362401	0.355576	SPADE
	3600x5574	DCT	0.485844	0.467607	SPADE
	7670x5147	DCT	0	0	SPADE
	6114x5496	DCT	0	0	SPADE
	5989x3777	DCT	0.389581	0.363317	SPADE
	6478x6803	DCT	0	0	SPADE
	7192x5424	DCT	0	0	SPADE
	7428x4597	DCT	0	0.0442858	SPADE
	7795x6592	DCT	0	0.062002	SPADE
	4676x4951	DCT	0.605889	0.566791	SPADE
	6836x6457	DCT	0	0	SPADE
	6841x7696	DCT	0.756512	0.687213	SPADE
	5634x5085	DCT	0	0.0669022	SPADE
	6110x4120	DCT	0.470588	0.43098	SPADE
	4683x7153	DCT	0.481314	0.473628	SPADE
	5510x3778	DCT	0.384615	0.358003	SPADE
	7911x5697	DCT	0	0	SPADE
	5645x8113	DCT	0	0	SPADE
	6111x4533	DCT	0	0.0552643	SPADE
	8028x4939	DCT	0	0.0633932	SPADE
	7785x3977	DCT	0.541336	0.506841	SPADE
	6838x7008	DCT	0	0.0714752	SPADE
	8391x5833	DCT	0	0.0534311	SPADE
	4439x5778	DCT	0	0.0996391	SPADE
	5403x7563	DCT	0.576444	0.548489	SPADE
	7196x6662	DCT	0	0.060298	SPADE
	6602x7972	DCT	0.489241	0.468351	SPADE
	7065x3291	DCT	0.566893	0.513418	SPADE
	9227x5210	DCT	0.514739	0.485796	SPADE
	3724x6744	DCT	0.532276	0.501245	SPADE
	4079x5572	DCT	0.500566	0.456615	SPADE
	5511x4191	DCT	0.544734	0.53022	SPADE
	8625x4455	DCT	0.368063	0.36135	SPADE
	5037x5431	DCT	0	0.0371876	SPADE
	6236x6115	DCT	0	0	SPADE
	6952x5287	DCT	0	0	SPADE
	5987x3364	DCT	0.527746	0.492589	SPADE
	5157x5500	DCT	0	0.0628338	SPADE
	8393x6383	DCT	0.437146	0.414624	SPADE
	7915x6660	DCT	0	0.0922998	SPADE
	7311x5355	DCT	0	0	SPADE
	7430x5010	DCT	0	0	SPADE
	6956x6526	DCT	0	0	SPADE
	5038x5844	DCT	0	0.0756454	SPADE
	6003x7905	DCT	0.377123	0.364688	SPADE
	5996x5979	DCT	0	0	SPADE
	5750x3915	DCT	0.455266	0.435978	SPADE
	8265x4250	DCT	0.508494	0.491833	SPADE
	8268x5076	DCT	0	0.0467319	SPADE
	8145x4044	DCT	0.674972	0.627987	SPADE
	8275x7140	DCT	0.360544	0.345257	SPADE
	4081x5985	DCT	0.438776	0.414211	SPADE
	7912x5972	DCT	0	0	SPADE
	6835x6044	DCT	0	0	SPADE
	5400x6600	DCT	0	0.0500066	SPADE
	6118x6597	DCT	0	0.0676437	SPADE
	5398x6049	DCT	0	0.0572042	SPADE
	7918x7623	DCT	0.716553	0.666117	SPADE
	6718x6939	DCT	0	0.0664391	SPADE
	4682x6603	DCT	0.614949	0.559444	SPADE
	5035x5019	DCT	0.348811	0.347133	SPADE
	4678x5639	DCT	0	0.0711309	SPADE
	8034x6591	DCT	0	0.0290236	SPADE
	5403x7426	DCT	0.598639	0.570217	SPADE
	5633x4810	DCT	0	0.0455639	SPADE
	6600x7422	DCT	0.392534	0.383621	SPADE
	7197x6800	DCT	0	0.107446	SPADE
	8395x7071	DCT	0.365798	0.353765	SPADE
	4322x6397	DCT	0.699887	0.648573	SPADE
	6117x6185	DCT	0	0	SPADE
	4555x4607	DCT	0.477916	0.448787	SPADE
	4438x5502	DCT	0.598416	0.568992	SPADE
	4321x6260	DCT	0.408834	0.408596	SPADE
	5642x7287	DCT	0	0	SPADE
	6110x4258	DCT	0	0.0434146	SPADE
	8752x6588	DCT	0.618347	0.574105	SPADE
	6825x3154	DCT	0.281993	0.270847	SPADE
	4926x7978	DCT	0	0.0596813	SPADE
	6953x5700	DCT	0	0	SPADE
	4197x5090	DCT	0.371461	0.367756	SPADE
	6961x7902	DCT	0.468856	0.454629	SPADE
	7425x3496	DCT	0.594564	0.559644	SPADE
	4434x4401	DCT	0.382086	0.366921	SPADE
	8625x4318	DCT	0.541336	0.502676	SPADE
	4205x7292	DCT	0.460929	0.447074	SPADE
	4913x4262	DCT	0.629672	0.59379	SPADE
	5869x3846	DCT	0.39819	0.38543	SPADE
	6598x6871	DCT	0	0.0798938	SPADE
	8751x6175	DCT	0.533409	0.50051	SPADE
	4561x6397	DCT	0.576444	0.563051	SPADE
	5394x4948	DCT	0	0.0890835	SPADE
	8272x6177	DCT	0	0.0361601	SPADE
	6002x7630	DCT	0.417894	0.38999	SPADE
	4319x5709	DCT	0.727891	0.683758	SPADE
	7436x6799	DCT	0	0.0667556	SPADE
	8750x5900	DCT	0.359003	0.347325	SPADE
	7790x5215	DCT	0	0	SPADE
	7200x7763	DCT	0.475651	0.442574	SPADE
	8748x5212	DCT	0.518141	0.504357	SPADE
	8635x7346	DCT	0.774376	0.736211	SPADE
	3844x6812	DCT	0.586636	0.561938	SPADE
	9587x5691	DCT	0	0	SPADE
	9226x4935	DCT	0.514706	0.481518	SPADE
	8386x4594	DCT	0.534014	0.504439	SPADE
	7186x3772	DCT	0.492639	0.481957	SPADE
	4077x5022	DCT	0.38009	0.385993	SPADE
	7909x5008	DCT	0	0	SPADE
	8509x5488	DCT	0	0.0403808	SPADE
	8989x5762	DCT	0.421291	0.391955	SPADE
	6476x6115	DCT	0	0	SPADE
	8754x7139	DCT	0.713477	0.682527	SPADE
	7318x7144	DCT	0.44898	0.431221	SPADE
	5639x6462	DCT	0	0.0514677	SPADE
	5991x4327	DCT	0.537939	0.52443	SPADE
	3486x7020	DCT	0	0	SPADE
	8390x5695	DCT	0	0.094726	SPADE
	6240x7079	DCT	0	0.0913312	SPADE
	6230x4326	DCT	0	0.048887	SPADE
	7432x5698	DCT	0	0	SPADE
	6602x7834	DCT	0.574179	0.531759	SPADE
	4205x7155	DCT	0.499434	0.481275	SPADE
	8147x4595	DCT	0	0.0668164	SPADE
	6962x8040	DCT	0.571914	0.527456	SPADE
	8515x7277	DCT	0.481314	0.473024	SPADE
	7067x4117	DCT	0.289116	0.301649	SPADE
	7669x4872	DCT	0	0	SPADE
	5277x5706	DCT	0	0.0493524	SPADE
	5524x7907	DCT	0.581448	0.557593	SPADE
	5164x7564	DCT	0.780294	0.737843	SPADE
	4684x7291	DCT	0.631937	0.591016	SPADE
	5037x5569	DCT	0	0.0663739	SPADE
	8747x5074	DCT	0.328426	0.333695	SPADE
	3723x6331	DCT	0.581448	0.564117	SPADE
	5996x5841	DCT	0	0	SPADE
	4083x6673	DCT	0.455882	0.44362	SPADE
	7797x7280	DCT	0.528879	0.511958	SPADE
	8745x4524	DCT	0.657984	0.638439	SPADE
	8028x4802	DCT	0	0.0295042	SPADE
	5991x4465	DCT	0.406569	0.372282	SPADE
	6840x7421	DCT	0.345413	0.351679	SPADE
	6124x8111	DCT	0	0.0347228	SPADE
	5642x7425	DCT	0.522676	0.489686	SPADE
	8873x6794	DCT	0.502831	0.467808	SPADE
	7917x7486	DCT	0.463194	0.443756	SPADE
	7184x3222	DCT	0.543601	0.524957	SPADE
	3960x5779	DCT	0.511891	0.501025	SPADE
	9111x6518	DCT	0	0	SPADE
	6351x4807	DCT	0	0	SPADE
	5282x7220	DCT	0.374858	0.363068	SPADE
	8156x7347	DCT	0.680634	0.661018	SPADE
	6471x4601	DCT	0	0.0441368	SPADE
	5043x7221	DCT	0.758503	0.723943	SPADE
	7320x7832	DCT	0.361268	0.355105	SPADE
	6589x4119	DCT	0.357871	0.340393	SPADE
	6001x7355	DCT	0.612684	0.582048	SPADE
	8515x7140	DCT	0.489241	0.457962	SPADE
	5871x4259	DCT	0	0	SPADE
	4675x4676	DCT	0.577576	0.552225	SPADE
	6235x5702	DCT	0	0	SPADE
	8869x5556	DCT	0.401584	0.402222	SPADE
	8033x6315	DCT	0	0.0503773	SPADE
	6706x3361	DCT	0.506229	0.458875	SPADE
	6713x5426	DCT	0	0	SPADE
	5154x4674	DCT	0.496036	0.474828	SPADE
	5281x6807	DCT	0	0.0707334	SPADE
	4082x6398	DCT	0.467724	0.455317	SPADE
	7075x6181	DCT	0	0	SPADE
	6591x4807	DCT	0	0	SPADE
	6713x5563	DCT	0	0	SPADE
	8393x6521	DCT	0.579365	0.539492	SPADE
	8749x5625	DCT	0.774632	0.709668	SPADE
	8031x5627	DCT	0	0	SPADE
	5879x6598	DCT	0	0.0571323	SPADE
	3725x6881	DCT	0.549264	0.530764	SPADE
	7675x6523	DCT	0	0.0640338	SPADE
	6721x7628	DCT	0.694224	0.664439	SPADE
	8629x5556	DCT	0	0.0834179	SPADE
	3600x5436	DCT	0.445074	0.442642	SPADE
	8036x7004	DCT	0.490374	0.471091	SPADE
	4445x7567	DCT	0.443439	0.443673	SPADE
	5033x4330	DCT	0.443941	0.434237	SPADE
	4195x4540	DCT	0.395692	0.392734	SPADE
	4326x7636	DCT	0.447846	0.430114	SPADE
	6227x3500	DCT	0.600227	0.569669	SPADE
	3602x6125	DCT	0.551529	0.518099	SPADE
	4439x5640	DCT	0.510759	0.50379	SPADE
	5994x5153	DCT	0	0	SPADE
	8032x5903	DCT	0	0.0611683	SPADE
	7554x6317	DCT	0	0.0514503	SPADE
	8037x7554	DCT	0.595696	0.556771	SPADE
	5276x5431	DCT	0	0.065183	SPADE
	5285x7908	DCT	0.502268	0.491436	SPADE
	6349x3982	DCT	0.722851	0.669164	SPADE
	7196x6525	DCT	0	0.0935631	SPADE
	4796x5019	DCT	0.557191	0.521943	SPADE
	6946x3498	DCT	0.541855	0.512421	SPADE
	5038x5707	DCT	0	0.0916614	SPADE
	3485x6882	DCT	0	0	SPADE
	6587x3706	DCT	0.513575	0.485926	SPADE
	3601x5849	DCT	0.406569	0.386558	SPADE
	6349x4119	DCT	0	0	SPADE
	7917x7210	DCT	0.434881	0.407094	SPADE
	3846x7225	DCT	0.440544	0.425611	SPADE
	5755x5291	DCT	0	0	SPADE
	6226x3088	DCT	0	0.0856115	SPADE
	8512x6176	DCT	0.497169	0.485579	SPADE
	7070x4805	DCT	0	0	SPADE
	5871x4396	DCT	0	0.0625392	SPADE
	6351x4532	DCT	0	0.0740906	SPADE
	6470x4463	DCT	0	0.0472564	SPADE
	6234x5565	DCT	0	0	SPADE
	3839x5436	DCT	0.420635	0.422937	SPADE
	4078x5160	DCT	0.845805	0.81613	SPADE
	7315x6456	DCT	0	0.0625463	SPADE
	7672x5835	DCT	0	0	SPADE
	9109x5692	DCT	0.778281	0.740365	SPADE
	9107x5142	DCT	0.353341	0.339103	SPADE
	8391x5970	DCT	0	0.0685681	SPADE
	4202x6467	DCT	0.570781	0.541063	SPADE
	7304x3290	DCT	0.464326	0.455	SPADE
	8624x4180	DCT	0.537939	0.515948	SPADE
	6839x7283	DCT	0.782805	0.742865	SPADE
	6351x4670	DCT	0	0	SPADE
	4314x4333	DCT	0.628539	0.598073	SPADE
	4080x5710	DCT	0.497169	0.47627	SPADE
	6241x7492	DCT	0.364253	0.353267	SPADE
	4801x6396	DCT	0	0.0774301	SPADE
	5278x6119	DCT	0	0.0465566	SPADE
	8273x6452	DCT	0.464853	0.445003	SPADE
	5397x5774	DCT	0	0	SPADE
	4318x5434	DCT	0.608154	0.579068	SPADE
	6481x7491	DCT	0.473923	0.445937	SPADE
	6479x7078	DCT	0	0.0443874	SPADE
	8989x5624	DCT	0.474519	0.445636	SPADE
	9230x6174	DCT	0	0	SPADE
	3838x5160	DCT	0.930917	0.881714	SPADE
	6715x6114	DCT	0	0	SPADE
	8865x4455	DCT	0.446206	0.431097	SPADE
	6233x5290	DCT	0	0	SPADE
	3721x5780	DCT	0.692308	0.654835	SPADE
	3844x6674	DCT	0.748584	0.711273	SPADE
	5867x3295	DCT	0	0.101145	SPADE
	5518x6118	DCT	0	0.0939799	SPADE
	9346x5141	DCT	0.566251	0.543601	SPADE
	8144x3769	DCT	0.433107	0.411255	SPADE
	7792x5903	DCT	0	0	SPADE
	6593x5357	DCT	0	0	SPADE
	8396x7346	DCT	0.563348	0.539325	SPADE
	4794x4607	DCT	0.467724	0.45629	SPADE
	5046x8046	DCT	0.344671	0.347429	SPADE
	8754x7001	DCT	0.799547	0.762102	SPADE
	5272x4192	DCT	0.404762	0.401586	SPADE
	4672x3850	DCT	0.356738	0.35494	SPADE
	7664x3633	DCT	0.518686	0.488144	SPADE
	5880x7011	DCT	0	0.0759283	SPADE
	6709x4462	DCT	0	0.0551553	SPADE
	4672x3988	DCT	0.441676	0.411819	SPADE
	6471x4876	DCT	0	0	SPADE
	8148x5008	DCT	0	0.0769075	SPADE
	6596x6321	DCT	0	0	SPADE
	6480x7353	DCT	0.587302	0.56792	SPADE
	4911x3849	DCT	0.463194	0.450061	SPADE
	7554x6180	DCT	0	0	SPADE
	5876x5910	DCT	0	0	SPADE
	5883x7699	DCT	0.472254	0.441973	SPADE
	4202x6329	DCT	0.682899	0.641411	SPADE
	7546x3978	DCT	0.509626	0.477922	SPADE
	7556x6868	DCT	0	0.0774949	SPADE
	4444x7154	DCT	0.514156	0.492861	SPADE
	4559x5708	DCT	0	0.0774446	SPADE
	5516x5567	DCT	0	0	SPADE
	6112x4671	DCT	0	0.0557069	SPADE
	5043x7358	DCT	0.327293	0.317808	SPADE
	4797x5295	DCT	0.487557	0.483427	SPADE
	8509x5350	DCT	0	0.0541958	SPADE
	6716x6251	DCT	0	0	SPADE
	8264x3837	DCT	0.323896	0.332775	SPADE
	7914x6385	DCT	0	0.045571	SPADE
	5636x5636	DCT	0	0	SPADE
	3486x7157	DCT	0	0	SPADE
	7426x3909	DCT	0.514156	0.487882	SPADE
	7795x6729	DCT	0.685164	0.654149	SPADE
	4318x5296	DCT	0.363533	0.36131	SPADE
	7425x3772	DCT	0.458664	0.444345	SPADE
	6705x3224	DCT	0.520362	0.504813	SPADE
	3965x7018	DCT	0.791383	0.738771	SPADE
	3962x6192	DCT	0.347285	0.344399	SPADE
	4793x4194	DCT	0.38914	0.400238	SPADE
	6123x7974	DCT	0.404304	0.388417	SPADE
	6947x3773	DCT	0.431484	0.425561	SPADE
	5520x6806	DCT	0	0.0845199	SPADE
	7678x7487	DCT	0.573046	0.514489	SPADE
	5754x5154	DCT	0	0.0695059	SPADE
	7784x3701	DCT	0.568516	0.54448	SPADE
	6836x6320	DCT	0	0	SPADE
	8866x4730	DCT	0.345805	0.347467	SPADE
	5153x4536	DCT	0.422424	0.416811	SPADE
	7437x7075	DCT	0.403171	0.400032	SPADE
	7429x4735	DCT	0	0	SPADE
	7069x4667	DCT	0	0.0838076	SPADE
	7191x5149	DCT	0	0	SPADE
	4201x6054	DCT	0.565119	0.549933	SPADE
	7548x4528	DCT	0	0.0662121	SPADE
	4195x4402	DCT	0.543601	0.501547	SPADE
	4442x6603	DCT	0.608154	0.583776	SPADE
	8512x6314	DCT	0.681767	0.636918	SPADE
	3843x6537	DCT	0.454134	0.427295	SPADE
	7427x4184	DCT	0.506803	0.485883	SPADE
	5036x5294	DCT	0	0.106188	SPADE
	4445x7429	DCT	0.473923	0.458563	SPADE
	6353x5358	DCT	0	0	SPADE
	8874x7069	DCT	0.480769	0.470049	SPADE
	5751x4190	DCT	0.600227	0.581079	SPADE
	6955x6250	DCT	0	0	SPADE
	4086x7499	DCT	0	0	SPADE
	6115x5772	DCT	0	0	SPADE
	4084x6949	DCT	0.739524	0.705477	SPADE
	7319x7557	DCT	0.524349	0.513989	SPADE
	4555x4745	DCT	0.565119	0.549246	SPADE
	5404x7701	DCT	0.520951	0.482717	SPADE
	8033x6178	DCT	0	0.0700911	SPADE
	8388x5007	DCT	0	0.0331128	SPADE
	5508x3365	DCT	0.522084	0.4845	SPADE
	5755x5567	DCT	0	0	SPADE
	5393x4536	DCT	0.366931	0.364945	SPADE
	9225x4797	DCT	0.585504	0.548824	SPADE
	7546x4115	DCT	0.370328	0.367093	SPADE
	6466x3362	DCT	0.4161	0.397967	SPADE
	6232x5014	DCT	0	0	SPADE
	7320x7694	DCT	0.40724	0.405716	SPADE
	7559x7556	DCT	0.377123	0.363999	SPADE
	6113x5221	DCT	0	0	SPADE
	5525x8045	DCT	0	0.0744913	SPADE
	8154x6659	DCT	0.447964	0.429024	SPADE
	3602x5987	DCT	0.400906	0.381961	SPADE
	7796x6867	DCT	0.638732	0.610383	SPADE
	3606x7088	DCT	0	0	SPADE
	6476x6252	DCT	0	0	SPADE
	4200x5778	DCT	0.423556	0.393258	SPADE
	7558x7418	DCT	0.604072	0.579881	SPADE
	6958x7076	DCT	0	0.0571209	SPADE
	4196x4815	DCT	0.708947	0.666713	SPADE
	4085x7086	DCT	0.660249	0.622591	SPADE
	7069x4530	DCT	0	0.0750298	SPADE
	4791x3781	DCT	0.343891	0.340088	SPADE
	7309x4804	DCT	0	0	SPADE
	5039x6120	DCT	0	0.0477664	SPADE
	5152x4124	DCT	0.642857	0.614147	SPADE
	5513x4604	DCT	0.457531	0.426019	SPADE
	4563x7085	DCT	0.61086	0.570455	SPADE
	5752x4603	DCT	0	0.058306	SPADE
	6840x7558	DCT	0.557191	0.52236	SPADE
	7306x3978	DCT	0.352208	0.362116	SPADE
	5519x6393	DCT	0	0.0565738	SPADE
	7305x3703	DCT	0.327293	0.319124	SPADE
	4444x7016	DCT	0.619479	0.569414	SPADE
	5517x5705	DCT	0	0	SPADE
	8630x5694	DCT	0.581633	0.554859	SPADE
	4316x4883	DCT	0.558324	0.540216	SPADE
	4325x7498	DCT	0	0	SPADE
	3965x7156	DCT	0.501134	0.484467	SPADE
	8149x5283	DCT	0	0.0616942	SPADE
	7072x5493	DCT	0	0	SPADE
	5644x7975	DCT	0.508494	0.488576	SPADE
	5274x4880	DCT	0	0.0323003	SPADE
	4912x4124	DCT	0.781427	0.738671	SPADE
	5031x3918	DCT	0.398641	0.386338	SPADE
	7673x6110	DCT	0	0	SPADE
	5163x7289	DCT	0.516421	0.498977	SPADE
	6228x3638	DCT	0.507937	0.470112	SPADE
	8264x3975	DCT	0.557191	0.519296	SPADE
	5748x3502	DCT	0.463194	0.428983	SPADE
	6119x6873	DCT	0.321631	0.331893	SPADE
	6954x5838	DCT	0	0	SPADE
	8867x5143	DCT	0.337486	0.326494	SPADE
	7905x3907	DCT	0.485844	0.457434	SPADE
	3837x4748	DCT	0.504535	0.494538	SPADE
	4792x3918	DCT	0.384354	0.361108	SPADE
	7071x5080	DCT	0	0	SPADE
	6955x6113	DCT	0	0	SPADE
	5399x6462	DCT	0	0.0453861	SPADE
	7792x5766	DCT	0	0	SPADE
	7188x4323	DCT	0	0.05688	SPADE
	6474x5564	DCT	0	0	SPADE
	6707x3636	DCT	0.481314	0.472406	SPADE
	8029x5077	DCT	0	0.105327	SPADE
	4921x6464	DCT	0	0.0843841	SPADE
	5402x7150	DCT	0	0.0646951	SPADE
	5628x3434	DCT	0.473386	0.45307	SPADE
	7786x4114	DCT	0.456399	0.435216	SPADE
	5040x6532	DCT	0	0.0585294	SPADE
	6827x3705	DCT	0.554926	0.534838	SPADE
	6116x5909	DCT	0	0	SPADE
	6959x7351	DCT	0.65873	0.632932	SPADE
	7185x3497	DCT	0.680272	0.63563	SPADE
	4315x4608	DCT	0.794785	0.745889	SPADE
	5402x7288	DCT	0.391846	0.403199	SPADE
	7676x6798	DCT	0.646259	0.619326	SPADE
	7667x4321	DCT	0.400452	0.373324	SPADE
	8507x4800	DCT	0.477916	0.466441	SPADE
	4560x5984	DCT	0	0.0689017	SPADE
	9229x5898	DCT	0	0	SPADE
	7910x5284	DCT	0	0	SPADE
	6000x7080	DCT	0	0.0399911	SPADE
	3842x6261	DCT	0.440045	0.436448	SPADE
	5150x3711	DCT	0.382786	0.371513	SPADE
	7431x5423	DCT	0	0	SPADE
	5521x7081	DCT	0	0.0459783	SPADE
	3842x6124	DCT	0.576444	0.556187	SPADE
	6473x5426	DCT	0	0	SPADE
	4196x4677	DCT	0.354473	0.356381	SPADE
	4553x4195	DCT	0.399773	0.403987	SPADE
	8152x5971	DCT	0	0.0986693	SPADE
	5511x4054	DCT	0.458145	0.452128	SPADE
	4559x5846	DCT	0	0.102761	SPADE
	5396x5499	DCT	0	0.0576451	SPADE
	8038x7692	DCT	0.495465	0.47512	SPADE
	8386x4456	DCT	0.603175	0.583972	SPADE
	8027x4664	DCT	0	0.0447397	SPADE
	5988x3501	DCT	0.354473	0.35675	SPADE
	7081x7833	DCT	0.523216	0.485633	SPADE
	6949x4599	DCT	0	0.080507	SPADE
	5030x3642	DCT	0.624009	0.588143	SPADE
	8628x5144	DCT	0.295583	0.31123	SPADE
	6242x7767	DCT	0.420159	0.403566	SPADE
	6601x7697	DCT	0.524349	0.508234	SPADE
	5391x4123	DCT	0.550396	0.52717	SPADE
	3846x7362	DCT	0	0	SPADE
	6234x5427	DCT	0	0	SPADE
	4561x6259	DCT	0.37415	0.359024	SPADE
	8755x7276	DCT	0.455266	0.429516	SPADE
	4560x6121	DCT	0.580974	0.56331	SPADE
	5639x6599	DCT	0	0.0389767	SPADE
	8748x5350	DCT	0.716874	0.680149	SPADE
	6467x3637	DCT	0.333333	0.33877	SPADE
	4324x7085	DCT	0.668177	0.639709	SPADE
	5523x7632	DCT	0	0.0672406	SPADE
	5872x4534	DCT	0	0.0774432	SPADE
	5633x4672	DCT	0	0.0693008	SPADE
	7791x5491	DCT	0	0	SPADE
	7913x6247	DCT	0	0.08867	SPADE
	4434x4264	DCT	0.386878	0.390837	SPADE
	5761x7218	DCT	0.494904	0.48639	SPADE
	5764x8044	DCT	0.532276	0.508926	SPADE
	5876x5773	DCT	0	0	SPADE
	4317x5159	DCT	0.643262	0.59567	SPADE
	3964x6743	DCT	0.496036	0.467218	SPADE
	8147x4732	DCT	0	0.0706682	SPADE
	5760x6943	DCT	0	0.0475611	SPADE
	6237x6253	DCT	0	0	SPADE
	8155x6797	DCT	0.599094	0.586494	SPADE
	7070x4943	DCT	0	0	SPADE
	3603x6400	DCT	0.690827	0.656342	SPADE
	6243x7904	DCT	0.667044	0.62671	SPADE
	4443x6741	DCT	0.412231	0.42219	SPADE
	4316x4746	DCT	0.415629	0.390204	SPADE
	5632x4535	DCT	0	0.0612576	SPADE
	5765x8181	DCT	0.435374	0.413261	SPADE
	5635x5361	DCT	0	0	SPADE
	5031x3780	DCT	0.434881	0.432948	SPADE
	6842x7971	DCT	0.585504	0.534957	SPADE
	4075x4471	DCT	0.390713	0.384157	SPADE
	8145x4182	DCT	0.360544	0.358105	SPADE
	8986x4798	DCT	0.496036	0.484143	SPADE
	6107x3294	DCT	0.362401	0.356182	SPADE
[truncated: 92,909 more rows]

## Sheet: figure3f
	method	type	domain	value
1	SPADE	TP	Domain1	0.99658
2	CARD	TP	Domain1	0.972843
3	SPOTlight	TP	Domain1	0.538782
4	RCTD	TP	Domain1	0.97727
5	spatialDWLS	TP	Domain1	0.814477
6	SpatialDecon	TP	Domain1	0.983191
7	SPADE	FP	Domain1	0.00341985
8	CARD	FP	Domain1	0.027157
9	SPOTlight	FP	Domain1	0.461218
10	RCTD	FP	Domain1	0.0227302
11	spatialDWLS	FP	Domain1	0.185523
12	SpatialDecon	FP	Domain1	0.0168087
13	SPADE	TP	Domain2	0.932508
14	CARD	TP	Domain2	0.84567
15	SPOTlight	TP	Domain2	0.578529
16	RCTD	TP	Domain2	0.891054
17	spatialDWLS	TP	Domain2	0.506503
18	SpatialDecon	TP	Domain2	0.784448
19	SPADE	FP	Domain2	0.0674921
20	CARD	FP	Domain2	0.15433
21	SPOTlight	FP	Domain2	0.421471
22	RCTD	FP	Domain2	0.108946
23	spatialDWLS	FP	Domain2	0.493497
24	SpatialDecon	FP	Domain2	0.215552
25	SPADE	TP	Domain3	1
26	CARD	TP	Domain3	0.915724
27	SPOTlight	TP	Domain3	0.660532
28	RCTD	TP	Domain3	0.985835
29	spatialDWLS	TP	Domain3	0.92864
30	SpatialDecon	TP	Domain3	0.870149
31	SPADE	FP	Domain3	0
32	CARD	FP	Domain3	0.0842759
33	SPOTlight	FP	Domain3	0.339468
34	RCTD	FP	Domain3	0.0141654
35	spatialDWLS	FP	Domain3	0.0713603
36	SpatialDecon	FP	Domain3	0.129851

## Sheet: figure3g
	methods	rep	metric	values
	SPADE	1	RMSD	0.02325
	CARD	1	RMSD	0.02535
	SPOTlight	1	RMSD	0.18092
	RCTD	1	RMSD	0.10783
	spatialDWLS	1	RMSD	0.1086
	SpatialDecon	1	RMSD	0.07994
	SPADE	2	RMSD	0.0236
	CARD	2	RMSD	0.02525
	SPOTlight	2	RMSD	0.16789
	RCTD	2	RMSD	0.10527
	spatialDWLS	2	RMSD	0.10775
	SpatialDecon	2	RMSD	0.07953
	SPADE	3	RMSD	0.0231
	CARD	3	RMSD	0.02522
	SPOTlight	3	RMSD	0.16543
	RCTD	3	RMSD	0.10488
	spatialDWLS	3	RMSD	0.10846
	SpatialDecon	3	RMSD	0.08007
	SPADE	4	RMSD	0.02313
	CARD	4	RMSD	0.02513
	SPOTlight	4	RMSD	0.17224
	RCTD	4	RMSD	0.10799
	spatialDWLS	4	RMSD	0.10836
	SpatialDecon	4	RMSD	0.0801
	SPADE	5	RMSD	0.02357
	CARD	5	RMSD	0.02511
	SPOTlight	5	RMSD	0.15961
	RCTD	5	RMSD	0.10764
	spatialDWLS	5	RMSD	0.10887
	SpatialDecon	5	RMSD	0.08064
	SPADE	6	RMSD	0.02315
	CARD	6	RMSD	0.02501
	SPOTlight	6	RMSD	0.16627
	RCTD	6	RMSD	0.10493
	spatialDWLS	6	RMSD	0.10876
	SpatialDecon	6	RMSD	0.07984
	SPADE	7	RMSD	0.02328
	CARD	7	RMSD	0.02514
	SPOTlight	7	RMSD	0.15999
	RCTD	7	RMSD	0.10689
	spatialDWLS	7	RMSD	0.10937
	SpatialDecon	7	RMSD	0.08049
	SPADE	8	RMSD	0.02298
	CARD	8	RMSD	0.02518
	SPOTlight	8	RMSD	0.15516
	RCTD	8	RMSD	0.11023
	spatialDWLS	8	RMSD	0.10853
	SpatialDecon	8	RMSD	0.08026
	SPADE	9	RMSD	0.02324
	CARD	9	RMSD	0.02524
	SPOTlight	9	RMSD	0.17189
	RCTD	9	RMSD	0.10885
	spatialDWLS	9	RMSD	0.11007
	SpatialDecon	9	RMSD	0.08078
	SPADE	10	RMSD	0.0231
	CARD	10	RMSD	0.0249
	SPOTlight	10	RMSD	0.17579
	RCTD	10	RMSD	0.10797
	spatialDWLS	10	RMSD	0.10729
	SpatialDecon	10	RMSD	0.07956
	SPADE	1	mAD	0.01116
	CARD	1	mAD	0.0145
	SPOTlight	1	mAD	0.12647
	RCTD	1	mAD	0.0486
	spatialDWLS	1	mAD	0.06696
	SpatialDecon	1	mAD	0.04437
	SPADE	2	mAD	0.01154
	CARD	2	mAD	0.01442
	SPOTlight	2	mAD	0.1116
	RCTD	2	mAD	0.04772
	spatialDWLS	2	mAD	0.06545
	SpatialDecon	2	mAD	0.04404
	SPADE	3	mAD	0.01112
	CARD	3	mAD	0.01446
	SPOTlight	3	mAD	0.11173
	RCTD	3	mAD	0.04749
	spatialDWLS	3	mAD	0.06568
	SpatialDecon	3	mAD	0.04419
	SPADE	4	mAD	0.01119
	CARD	4	mAD	0.01437
	SPOTlight	4	mAD	0.11226
	RCTD	4	mAD	0.04833
	spatialDWLS	4	mAD	0.06563
	SpatialDecon	4	mAD	0.04436
	SPADE	5	mAD	0.0114
	CARD	5	mAD	0.01441
	SPOTlight	5	mAD	0.10632
	RCTD	5	mAD	0.04813
	spatialDWLS	5	mAD	0.06588
	SpatialDecon	5	mAD	0.04461
	SPADE	6	mAD	0.0112
	CARD	6	mAD	0.01442
	SPOTlight	6	mAD	0.11655
	RCTD	6	mAD	0.04753
	spatialDWLS	6	mAD	0.06574
	SpatialDecon	6	mAD	0.04408
	SPADE	7	mAD	0.01125
	CARD	7	mAD	0.01444
	SPOTlight	7	mAD	0.10532
	RCTD	7	mAD	0.04813
	spatialDWLS	7	mAD	0.0672
	SpatialDecon	7	mAD	0.04459
	SPADE	8	mAD	0.01106
	CARD	8	mAD	0.0144
	SPOTlight	8	mAD	0.10044
	RCTD	8	mAD	0.04902
	spatialDWLS	8	mAD	0.06582
	SpatialDecon	8	mAD	0.04439
	SPADE	9	mAD	0.01122
	CARD	9	mAD	0.0144
	SPOTlight	9	mAD	0.11317
	RCTD	9	mAD	0.04896
	spatialDWLS	9	mAD	0.06756
	SpatialDecon	9	mAD	0.04463
	SPADE	10	mAD	0.01127
	CARD	10	mAD	0.01429
	SPOTlight	10	mAD	0.11989
	RCTD	10	mAD	0.04822
	spatialDWLS	10	mAD	0.06558
	SpatialDecon	10	mAD	0.04421
	SPADE	1	R	0.99219
	CARD	1	R	0.9928
	SPOTlight	1	R	0.0808
	RCTD	1	R	0.78441
	spatialDWLS	1	R	0.81799
	SpatialDecon	1	R	0.89
	SPADE	2	R	0.99195
	CARD	2	R	0.99276
	SPOTlight	2	R	0.29783
	RCTD	2	R	0.79382
	spatialDWLS	2	R	0.8145
	SpatialDecon	2	R	0.89012
	SPADE	3	R	0.9924
	CARD	3	R	0.99296
	SPOTlight	3	R	0.31843
	RCTD	3	R	0.79726
	spatialDWLS	3	R	0.81335
	SpatialDecon	3	R	0.88932
	SPADE	4	R	0.99238
	CARD	4	R	0.99304
	SPOTlight	4	R	0.23872
	RCTD	4	R	0.78452
	spatialDWLS	4	R	0.81414
	SpatialDecon	4	R	0.88951
	SPADE	5	R	0.99212
	CARD	5	R	0.99317
	SPOTlight	5	R	0.40535
	RCTD	5	R	0.78795
	spatialDWLS	5	R	0.81506
	SpatialDecon	5	R	0.88937
	SPADE	6	R	0.99238
	CARD	6	R	0.99316
	SPOTlight	6	R	0.30673
	RCTD	6	R	0.79832
	spatialDWLS	6	R	0.8142
	SpatialDecon	6	R	0.89091
	SPADE	7	R	0.99235
	CARD	7	R	0.9931
	SPOTlight	7	R	0.40196
	RCTD	7	R	0.79112
	spatialDWLS	7	R	0.81832
	SpatialDecon	7	R	0.88974
	SPADE	8	R	0.99249
	CARD	8	R	0.99298
	SPOTlight	8	R	0.45216
	RCTD	8	R	0.77569
	spatialDWLS	8	R	0.81456
	SpatialDecon	8	R	0.88945
	SPADE	9	R	0.99252
	CARD	9	R	0.99317
	SPOTlight	9	R	0.26044
	RCTD	9	R	0.78514
	spatialDWLS	9	R	0.81854
	SpatialDecon	9	R	0.89041
	SPADE	10	R	0.99213
	CARD	10	R	0.99302
	SPOTlight	10	R	0.13299
	RCTD	10	R	0.78059
	spatialDWLS	10	R	0.81372
	SpatialDecon	10	R	0.88883
