# Supplementary material for: SPADE: spatial deconvolution for domain specific cell-type estimation
Source: Commun Biol. 2024 Apr 17;7:469. doi: 10.1038/s42003-024-06172-y (PMC11024133; doi:10.1038/s42003-024-06172-y)
Supplement: Supplementary file 6 — Supplementary Data 3 [file 42003_2024_6172_MOESM6_ESM.xlsx]

## Sheet: figure4a
	X	x2	x3	x4	x5	pred
1	AAACCCGAACGAAATC-1	45	115	9375	4140	0
2	AAACCGGAAATGTTAA-1	54	124	7200	2892	1
3	AAACGAGACGGTTGAT-1	35	79	11796	9137	1
4	AAACGGGCGTACGGGT-1	65	91	4546	7477	2
5	AAACTGCTGGCTCCAA-1	45	67	9381	10805	0
6	AAATACCTATAAGCAT-1	47	69	8898	10528	0
7	AAATCCGATACACGCC-1	65	87	4546	8032	2
8	AAATCGTGTACCACAA-1	44	56	9624	12333	1
9	AAATCTAGCCCTGCTA-1	53	101	7444	6086	0
10	AACAGGAAATCGAATA-1	15	67	16630	10799	2
11	AACAGGTAGTATGGAT-1	49	113	8409	4419	0
12	AACCCGAGCAGAATCG-1	57	113	6476	4420	2
13	AACCTCGCTTTAGCCC-1	62	82	5272	8726	0
14	AACCTTTAAATACGGT-1	54	68	7207	10668	0
15	AACGATAGAAGGGCCG-1	15	53	16632	12743	2
16	AACGTGCGAAAGTCTC-1	36	74	11555	9831	1
17	AACTACCCGTTTGTCA-1	47	113	8892	4418	0
18	AACTCCAGAGCGTGTT-1	60	92	5754	7337	0
19	AACTGAGTTATACTGA-1	51	127	7924	2475	1
20	AACTGATATTAGGCCT-1	16	66	16388	10938	2
21	AACTGGGTCCCGACGT-1	20	66	15422	10939	2
22	AAGACTGCAAGCTACT-1	36	68	11556	10665	1
23	AAGAGCTCTTTATCGG-1	35	77	11796	9415	1
24	AAGAGGCATGGATCGC-1	36	80	11554	8998	1
25	AAGAGGCCCTTTGGAA-1	59	109	5994	4976	2
26	AAGCATACTCTCCTGA-1	53	69	7448	10529	2
27	AAGCTAGATCGAGTAA-1	50	68	8173	10668	2
28	AAGCTCGTGCCAAGTC-1	35	73	11797	9970	0
29	AAGCTCTTTCATGGTG-1	57	81	6480	8864	1
30	AAGTAGAAGACCGGGT-1	19	47	15666	13577	1
31	AAGTCAATTGTCGTCA-1	45	101	9377	6084	0
32	AAGTGCCTTGACTGTA-1	44	104	9618	5667	0
33	AAGTTCACTCCAAGCT-1	57	85	6480	8308	1
34	AATAATCTTCGTATCG-1	52	122	7683	3169	1
35	AATCCAAGGGCCTGAG-1	13	47	17116	13576	2
36	AATGACTGTCAGCCGG-1	23	47	14699	13578	1
37	AATGCAACCGGGTACC-1	25	59	14215	11912	1
38	AATTAGCGCTGCAGCG-1	51	63	7932	11362	0
39	AATTCGATTCGAGGAT-1	66	76	4306	9560	2
40	AATTCTAGAGTTAGGC-1	49	63	8415	11362	2
41	ACAACAGCATGAGCTA-1	32	72	12522	10108	2
42	ACAAGGATGCTTTAGG-1	61	87	5513	8032	0
43	ACACAAAGACGGGTGG-1	24	56	14457	12328	1
44	ACACACTTTCTACACG-1	14	64	16872	11215	2
45	ACACCCAGCATGCAGC-1	24	50	14457	13162	1
46	ACACGAGACTCCTTCT-1	31	71	12764	10247	2
47	ACACGGGAACTTAGGG-1	27	71	13730	10246	2
48	ACACGTAGGCCACAAG-1	58	110	6235	4837	2
49	ACAGGCACGGATCCTT-1	69	95	3579	6922	2
50	ACATAATAAGGCGGTG-1	21	63	15181	11356	2
51	ACATCCTGGTAACTGT-1	42	102	10102	5945	0
52	ACATCGATCGTTTACC-1	42	62	10107	11499	1
53	ACATTAGTTTATATCC-1	51	61	7932	11640	2
54	ACCAAGAACGCGTGTC-1	17	49	16149	13299	2
55	ACCCAACGCCCGTGGC-1	30	86	13003	8164	2
56	ACCGATATTTAATCAT-1	54	120	7200	3448	0
57	ACCGCGGTGGAAGTCG-1	44	106	9618	5390	0
58	ACCTCCGCCCTCGCTG-1	55	107	6960	5253	2
59	ACGACTCTAGGGCCGA-1	71	93	3096	7201	0
60	ACGCATACGTTTACTA-1	56	102	6719	5948	2
61	ACGCCGCTAGACGACC-1	43	71	9864	10250	1
62	ACGCGAAGTCAGACGA-1	49	59	8416	11917	0
63	ACGGACTCTCAAAGCG-1	61	75	5514	9698	0
64	ACGGATGGTGCGGATA-1	57	79	6480	9142	1
65	ACGGCACTTGCTTGGG-1	52	60	7691	11779	0
66	ACGGCCAACATGGACT-1	53	55	7450	12473	0
67	ACGTAGATTGCTGATG-1	33	67	12281	10803	1
68	ACGTGCGCCTCGTGCA-1	17	63	16147	11355	2
69	ACGTTAATGTCGAAGA-1	41	69	10348	10527	0
70	ACGTTCTGTACAAGTC-1	65	95	4546	6922	2
71	ACTATCTGCCCGCGTA-1	53	113	7443	4419	0
72	ACTCAAGTGCAAGGCT-1	60	86	5755	8170	0
73	ACTCAATAAAGGCACG-1	25	69	14214	10523	2
74	ACTCCCTAGAATAGTA-1	48	70	8656	10389	2
75	ACTCGTCAGTAATCCC-1	36	78	11555	9276	1
76	ACTCTGACCTAATAGA-1	69	97	3579	6645	0
77	ACTCTTGTATAGTAAC-1	36	70	11556	10387	1
78	ACTGAAACGCCGTTAG-1	57	93	6479	7198	1
79	ACTGCCGTCGTAACTC-1	16	70	16388	10383	2
80	ACTTACGCATCCACGC-1	58	78	6239	9281	1
81	ACTTCCATGCGGGACA-1	61	85	5513	8309	2
82	ACTTCGCCATACGCAC-1	27	75	13730	9691	2
83	ACTTGACTCCCTCTTT-1	42	72	10106	10110	1
84	ACTTGTGGATGGAACG-1	52	108	7685	5114	2
85	ACTTTGTCGACGCACT-1	56	120	6717	3448	1
86	AGAAATTATGACTCGC-1	53	115	7442	4142	0
87	AGAACGTGGTACATTC-1	27	73	13730	9968	0
88	AGAAGGTTGTAGGTCG-1	64	78	4789	9282	0
89	AGACAGGCATCTCAGC-1	55	125	6958	2754	1
90	AGACCCACCGCTGATC-1	49	65	8415	11084	2
91	AGACCGCTCCGCGGTT-1	51	111	7926	4697	0
92	AGAGCCGCCGAGATTT-1	58	112	6235	4559	2
93	AGAGCGGGCTAATCAT-1	16	64	16389	11216	2
94	AGATATAATACGACTA-1	64	72	4790	10115	2
95	AGATCTCAGGTGTGAT-1	29	75	13246	9691	0
96	AGATGACTCGCCCACG-1	21	55	15182	12467	1
97	AGCATCGTCGATAATT-1	22	52	14940	12883	1
98	AGCCACAGGTTACCCG-1	63	89	5029	7754	2
99	AGCCCTAAGCGAAGTT-1	15	65	16630	11077	2
100	AGCCCTTGGACATCCC-1	57	117	6476	3865	1
101	AGCGACATCCCATTCA-1	17	59	16148	11910	2
102	AGCGACCAACGATATT-1	25	55	14215	12467	1
103	AGCGTGGTATTCTACT-1	45	71	9381	10250	0
104	AGCTAAGTACGCAGGC-1	64	86	4788	8171	2
105	AGCTCCATATATGTTC-1	57	109	6477	4976	2
106	AGGATAAAGTCGGGAT-1	53	65	7449	11085	0
107	AGGCACGTGACTGTCC-1	57	115	6476	4143	1
108	AGGCCACATTGGTTAC-1	46	126	9132	2613	1
109	AGGCCCATTGTACAGG-1	15	55	16631	12465	2
110	AGGCCTGAGAATCTCG-1	62	88	5271	7893	0
111	AGGCGATAACTGGCGT-1	58	122	6234	3171	1
112	AGGGCGTGATCGGCTA-1	17	45	16149	13854	2
113	AGGGTTCCCTTTGGTT-1	30	88	13003	7886	0
114	AGGTTTCACACACCTT-1	41	67	10348	10805	0
115	AGTAATGTCTTGCCGC-1	16	60	16389	11771	2
116	AGTACTCTTATGCCCA-1	56	88	6721	7892	1
117	AGTAGGTAACATACAT-1	13	51	17115	13020	2
118	AGTCGTCGACCACCAA-1	57	91	6479	7475	1
119	AGTCTTTAAAGTGTCC-1	67	77	4064	9422	2
120	AGTGAACAAACTTCTC-1	44	102	9619	5945	0
121	AGTGACCTACTTTACG-1	44	52	9625	12888	0
122	AGTGAGACTTCCAGTA-1	35	87	11795	8026	1
123	AGTGATAACCTGCGCG-1	59	89	5996	7753	1
124	AGTGATTCAAGCAGGA-1	33	87	12278	8026	1
125	AGTGCTAAACACAGCA-1	61	91	5512	7476	0
126	AGTGGCGTCTGAAGGT-1	62	86	5271	8171	2
127	AGTTCCTATTTATGTT-1	43	65	9865	11083	1
128	ATAAACGGACCCGTAA-1	47	61	8899	11639	0
129	ATAAACGTTGCACCAC-1	57	107	6477	5253	0
130	ATAACGCCGGAGGGTC-1	35	81	11796	8859	1
131	ATAACGGAGTCCAACG-1	25	75	14213	9690	2
132	ATAAGGTGGAGAACAT-1	50	72	8173	10112	2
133	ATAATAGCTGTTGAAT-1	47	63	8899	11361	0
134	ATAATCTTGGAGAACC-1	61	77	5514	9420	0
135	ATACTACCCGTACCAC-1	59	105	5994	5532	0
136	ATACTAGCATGACCCT-1	21	61	15181	11633	1
137	ATACTGCCTTACACCG-1	58	84	6238	8448	1
138	ATATAACACGGGCGCA-1	66	94	4304	7061	2
139	ATATCGTTCCTCGAAC-1	58	92	6237	7337	1
140	ATCAAACACTGTTCCA-1	47	107	8893	5251	0
141	ATCAGCCTCATGCTGC-1	57	87	6479	8031	1
142	ATCCACATCGACAGAA-1	62	72	5273	10115	2
143	ATCCAGAGCAACAACC-1	50	52	8175	12889	1
144	ATCCTTCTGAAAGAAC-1	48	126	8649	2613	1
145	ATCGACCCAATACAGA-1	43	63	9865	11360	1
146	ATCGACTCTTTCCGTT-1	23	61	14698	11634	1
147	ATCGCACGCCGGGAGA-1	25	57	14215	12190	1
148	ATCGCCAGTCAACATT-1	45	105	9377	5529	0
149	ATCTCCCACGGAATAT-1	60	108	5752	5115	2
150	ATCTCGTGAGCGAAAC-1	48	116	8650	4002	0
151	ATCTGGTTAAGACTGT-1	26	76	13971	9552	2
152	ATGAAGCCAAGGAGCC-1	22	46	14941	13717	1
153	ATGACGCCGGCTCTAA-1	16	58	16389	12049	2
154	ATGATCGGGAATAGAC-1	16	54	16390	12604	2
155	ATGCCGGTCTTGCATA-1	31	75	12763	9692	2
156	ATGCGACAGTCCCATT-1	35	71	11797	10248	1
157	ATGCTCTGGCGCGGTA-1	60	76	5756	9559	0
158	ATGCTTAGGAGTTGAT-1	56	112	6718	4559	0
159	ATGTGCATCCGACGCA-1	23	57	14698	12189	1
160	ATGTGGACATCTTGAT-1	47	71	8898	10250	2
161	ATGTTGATTAGAGACT-1	68	92	3821	7339	0
162	ATTAAACATGCGGACC-1	43	59	9866	11916	1
163	ATTAATTCGGTCACTC-1	14	66	16872	10938	2
164	ATTACCACACTGCCTG-1	48	118	8650	3724	0
165	ATTACTAGCCTCTTGC-1	18	44	15908	13993	1
166	ATTAGATTGATAGCGG-1	19	49	15666	13299	1
167	ATTAGGCGATGCTTTC-1	37	71	11314	10248	1
168	ATTATGCCATAGGGAG-1	21	53	15182	12744	1
169	ATTCAACCATTTAAGG-1	58	100	6236	6226	2
170	ATTCATATACTGTCCA-1	46	60	9141	11778	0
171	ATTCATCGTTGAGGCA-1	61	89	5513	7754	0
172	ATTGCCTTTATGTTTG-1	64	84	4788	8449	2
173	ATTGGATTACAGCGTA-1	54	102	7202	5947	2
174	ATTGGGAATATCTTGG-1	12	52	17357	12881	2
175	ATTGTTCAACGATCCG-1	53	123	7441	3031	1
176	ATTTAACTCGTATTAC-1	14	52	16873	12882	2
177	CAAACTCGCGACGCCG-1	45	111	9376	4695	0
178	CAAAGGTCATCTGAAA-1	46	124	9133	2890	1
179	CAAATGTCCTTCCGTG-1	45	53	9383	12749	1
180	CAACCTACCGAGCAGT-1	61	103	5511	5810	0
181	CAACGACCCGTTTACA-1	20	50	15424	13161	1
182	CAACGTGGTGGAGTCT-1	55	113	6959	4420	0
183	CAACTCCTTGATCCCG-1	18	46	15908	13716	1
184	CAAGAGGGCGGAGTAC-1	46	74	9139	9834	2
185	CAAGCACCAAATGCCT-1	18	66	15905	10938	2
186	CAAGCGGCACATAATT-1	54	72	7206	10113	0
187	CAATAAACCTTGGCCC-1	26	74	13971	9829	2
188	CACACACGCTAACGAG-1	55	103	6961	5809	0
189	CACACAGCTTGCGCTC-1	47	115	8892	4140	0
190	CACACGCGCTGTCTTA-1	33	89	12278	7748	0
191	CACAGCTAGGGAGTGA-1	20	60	15423	11772	2
192	CACAGTTCGCTTCCCA-1	54	114	7201	4281	0
193	CACATATTAGCAGGAT-1	47	73	8897	9973	2
194	CACATTTCTTGTCAGA-1	44	108	9618	5112	0
195	CACCCTAACAAGATCT-1	56	80	6722	9003	1
196	CACCGTATCCCATCCG-1	52	104	7685	5669	0
197	CACCTTGGCGCCTTTG-1	43	103	9860	5806	2
198	CACGTTCGTGCTCTAG-1	37	81	11313	8860	0
199	CACTACGGGAGCTGCC-1	59	107	5994	5254	0
200	CACTCGAGCTGAACAA-1	48	74	8656	9834	0
201	CACTCTTCTGCTAGCC-1	59	101	5994	6087	2
202	CAGAATAACACACGGA-1	55	111	6960	4698	0
203	CAGAATATTCGTTATC-1	50	124	8166	2891	1
204	CAGACACCGATCGCTG-1	53	51	7450	13029	0
205	CAGAGACGGTCACCCA-1	51	57	7933	12195	0
206	CAGAGCATGAGCTTGC-1	26	70	13972	10385	2
207	CAGCAGCCCGTTCCTT-1	28	78	13488	9274	2
208	CAGCAGTCTGTGCTGC-1	62	74	5273	9837	0
209	CAGGATATATCGTTGT-1	44	60	9624	11777	1
210	CAGGCAGTCTTACCAG-1	65	85	4547	8310	2
211	CAGGCGCCATGCTAGG-1	49	73	8414	9973	2
212	CAGTCTGTATACTGGG-1	42	66	10106	10944	1
213	CATAGTAGCATAGTAG-1	19	45	15666	13855	1
214	CATAGTCAAATACATA-1	65	93	4546	7199	2
215	CATATAGGTACAGTCA-1	43	55	9866	12471	1
216	CATCGCCCGCGGCCAA-1	14	44	16874	13993	2
217	CATCGGACGGGTTAAT-1	42	58	10107	12055	1
218	CATCTAGTGAAGGGAA-1	45	121	9375	3307	0
219	CATGAACCGACATTTG-1	11	43	17599	14131	2
220	CATGAGATGCACTCTC-1	59	79	5997	9142	0
221	CATGATGGAAGTTAGC-1	45	103	9377	5806	0
222	CATGCGTTAGACAGAA-1	15	63	16630	11354	2
223	CATGGATTGTCTTCCG-1	55	101	6961	6086	2
224	CATGGCAGGAAGATCG-1	17	57	16148	12188	2
225	CATGGGTATGCCTTAT-1	56	82	6722	8725	1
226	CATGGTAAGTAGCGTT-1	45	73	9381	9972	1
227	CATTACGTCGGCCCGT-1	19	65	15664	11078	2
228	CCAAACAGAACCCTCG-1	22	48	14941	13439	1
229	CCAAATAACAAGATTC-1	51	113	7926	4419	0
230	CCAACTTGATAGATCC-1	47	123	8891	3030	1
231	CCAAGAAAGTGGGCGA-1	52	52	7692	12890	0
232	CCAAGACTTCTGCGAA-1	20	62	15422	11494	2
233	CCAAGCGTAACTCGTA-1	33	71	12280	10247	2
234	CCAAGGAACAGAGAGG-1	14	48	16874	13437	2
235	CCAATTGAATGTTAAT-1	20	46	15424	13716	1
236	CCACAATGTACGTCTT-1	29	85	13245	8302	2
237	CCACATACTGCACCCA-1	52	118	7684	3725	0
238	CCACCCAAGGAAAGTG-1	37	75	11313	9693	1
239	CCACTGTTTGGATTAA-1	58	106	6235	5393	0
240	CCAGGCTGGCGTCTGA-1	56	122	6717	3170	1
241	CCATAGGTTGGCGTGG-1	18	62	15906	11494	2
242	CCATATGGAAACTATA-1	53	103	7444	5808	0
243	CCATCGCAGTTAAACT-1	50	62	8174	11501	0
244	CCATGCTCTGCAGGAA-1	21	43	15183	14133	1
245	CCATTTCTACCTATTA-1	55	71	6965	10252	0
246	CCCAAACATGCTGCTC-1	34	88	12037	7887	1
247	CCCAAGTCATTACACT-1	68	96	3821	6783	0
248	CCCAGGTCTGAAGGCT-1	53	111	7443	4697	2
249	CCCGAGTTTCTCCGTA-1	48	108	8651	5113	0
250	CCCGCAGCGCGAACTA-1	49	67	8415	10806	0
251	CCCGTCAGCGTCTGAC-1	23	51	14699	13022	1
252	CCCGTTTCGCAGATGT-1	52	106	7685	5391	2
253	CCCTTTGACAGGTCTT-1	50	56	8175	12334	0
254	CCGAACCTTCCCGGCC-1	49	71	8414	10251	0
255	CCGACAATAGGCCGCC-1	57	111	6476	4698	2
256	CCGAGAAGTCGCATAA-1	46	112	9134	4557	0
257	CCGATATGACGTAAGG-1	55	127	6958	2476	1
258	CCGCACAAAGACCAAC-1	36	76	11555	9554	1
259	CCGCCGGTCAACACAC-1	13	55	17115	12465	2
260	CCGCCGTTGAGGATAA-1	45	119	9375	3585	0
261	CCGCTATCAGCACCAG-1	45	63	9382	11361	0
262	CCGGAAGTTATCAGTC-1	49	127	8407	2475	0
263	CCGGCGCATATTGGAT-1	14	56	16873	12326	2
264	CCGGGACCCGCAGAGA-1	16	52	16390	12882	2
265	CCGGGCGGTCTCGTCA-1	32	76	12521	9553	2
266	CCGGGCTGCTCCATAC-1	36	86	11554	8165	1
267	CCGTAAGTTGGTCCCA-1	33	77	12280	9414	2
268	CCGTAGGAAATCCCTG-1	60	96	5753	6782	1
269	CCGTAGGGTTGTTTAC-1	60	104	5752	5671	0
270	CCGTGCCCATGACGGC-1	12	48	17357	13437	2
271	CCTAAATTAACGGTTC-1	42	68	10106	10666	1
272	CCTAAATTGTATCCTA-1	52	114	7684	4280	0
273	CCTATGGGTTACCGTC-1	29	69	13247	10524	2
274	CCTATGTCCACTCCAC-1	62	92	5271	7337	2
275	CCTCCTGTTGTGTCGT-1	62	96	5270	6782	0
276	CCTGAACGATATATTC-1	37	85	11312	8304	0
277	CCTGACCACCGATGGT-1	45	61	9382	11639	1
278	CCTGTCACCCGGGCTC-1	29	67	13247	10802	0
279	CCTGTTTGAAGACACG-1	58	94	6237	7059	1
280	CCTTGACCACTTTATT-1	55	109	6960	4975	2
281	CGAGACCCTAGAGTGT-1	43	61	9865	11638	1
282	CGAGAGATGTGAACCT-1	29	73	13247	9969	0
283	CGAGAGCTTTCACTAC-1	64	88	4788	7893	2
284	CGAGAGGGTAGCCGCG-1	56	104	6719	5670	0
285	CGAGCGTTGATCAGCC-1	12	46	17357	13714	2
286	CGAGCTGGGCTTTAGG-1	17	67	16147	10799	2
287	CGAGGCTAAATATGGC-1	29	71	13247	10247	0
288	CGATAGTCGTACTGCA-1	66	88	4305	7894	2
289	CGCAGGCGATCCAAAC-1	52	102	7686	5947	2
290	CGCATGCCGAATGCGT-1	67	89	4063	7755	2
291	CGCCCAGCGTTTCACG-1	65	89	4546	7755	2
292	CGCCGTTCAGCATAGT-1	58	104	6236	5670	0
293	CGCCTCCCTCCTCTAT-1	43	73	9864	9972	0
294	CGCCTTTAGCATGCTC-1	45	117	9375	3862	0
295	CGCGACCGCGACAGAT-1	59	81	5997	8864	1
296	CGCGCATGTTTGATTG-1	50	54	8175	12612	0
297	CGCGGGAATTAGGCAG-1	28	80	13487	8997	2
298	CGCTCGACATAATGAT-1	21	45	15183	13855	1
299	CGCTTTCATACCGGTG-1	14	50	16874	13159	2
300	CGCTTTCTTGCATTCG-1	31	85	12762	8303	2
301	CGGATCCTCAAGGACT-1	60	80	5755	9003	0
302	CGGCAAACATCGTGCG-1	52	66	7690	10946	2
303	CGGCAATAAGATCGCC-1	54	108	7202	5114	2
304	CGGCCCAGGTATATCC-1	43	105	9860	5528	0
305	CGGCGCCATCAATCCC-1	59	93	5995	7198	1
306	CGGCTCTAAAGCTGCA-1	46	110	9134	4835	0
307	CGGGAATATAGTATAC-1	47	105	8893	5529	0
308	CGGGAATTTATGTAAA-1	45	65	9382	11083	0
309	CGGGATCAATGTAAGA-1	23	59	14698	11912	1
310	CGGGTGTACCCATTTA-1	32	86	12520	8164	1
311	CGGGTTTGTTAGGGCT-1	56	114	6718	4281	2
312	CGTAGAGAGTAATTAT-1	67	87	4063	8033	0
313	CGTCGCATGTGAGCCA-1	65	77	4548	9421	2
314	CGTCTGGAAGGGCCCG-1	16	62	16389	11493	2
315	CGTGGAAGCCTCGTAC-1	48	120	8650	3446	0
316	CGTTAAACTAGTTAGG-1	49	111	8409	4696	0
317	CGTTAATGTCCCGACG-1	59	87	5996	8031	1
318	CGTTGAGCGACCGTCG-1	44	74	9622	9833	0
319	CTAAAGGGAAATAGGA-1	44	62	9624	11500	0
320	CTAACTGATAATCGCC-1	58	102	6236	5948	0
321	CTAAGGGAATGATTGG-1	44	72	9622	10111	1
322	CTACACTCGCAGATGG-1	57	101	6478	6087	0
323	CTAGCTTAATGGTCCC-1	47	125	8891	2752	1
324	CTAGTAGAAAGGGATT-1	63	81	5030	8865	2
325	CTAGTCACGTCTTAAG-1	37	69	11314	10526	0
326	CTAGTTACAACCCGGT-1	53	67	7448	10807	2
327	CTAGTTGGGCCCGGTA-1	26	68	13972	10662	2
328	CTATCGCGTAGAGAAC-1	58	118	6234	3726	1
329	CTATCGGGTCTCAACA-1	35	69	11797	10526	1
330	CTATGGGAAGCGGAAT-1	54	104	7202	5669	0
331	CTATTCATGTGTCCCA-1	52	62	7691	11501	0
332	CTATTTGGTTACGGAT-1	36	82	11554	8721	1
333	CTCAACTAACCCGGAT-1	63	85	5030	8310	2
334	CTCACTGTGATACTTA-1	63	75	5031	9698	0
335	CTCATTGCTCTAACAA-1	60	78	5756	9281	0
336	CTCATTTGATGGGCGG-1	22	62	14939	11495	1
337	CTCCCAATGAGTCGCG-1	51	115	7926	4141	0
338	CTCCGGCCTAATATGC-1	19	59	15664	11911	2
339	CTCCTGTTCAAGGCAG-1	55	117	6959	3864	1
340	CTCGGTCCGTAGCCTG-1	18	50	15907	13160	2
341	CTCTAGCCCTCGGAAA-1	66	90	4305	7616	2
342	CTCTATTTGGCTGCAG-1	48	68	8656	10667	0
343	CTCTCACAATCGATGA-1	32	70	12522	10386	2
344	CTCTGCGAAGCAAGCA-1	12	50	17357	13159	2
345	CTCTTGTCCCGCTTGG-1	54	58	7208	12057	0
346	CTGAATCCGAGACCTC-1	47	53	8900	12750	1
347	CTGACATAGAAATAGA-1	51	119	7925	3586	1
348	CTGAGAAAGTTCGGCG-1	49	117	8409	3863	0
349	CTGCACCTGGAACCGC-1	15	49	16632	13298	2
350	CTGCACTCCAGTACAG-1	54	70	7206	10391	2
351	CTGCCTTTCTAGTAAA-1	63	93	5029	7199	2
352	CTGCTGTCTAACGAGC-1	49	119	8408	3585	0
353	CTGGATTTACACTTGA-1	49	55	8416	12473	2
354	CTGGCTGGTTGTCAGT-1	54	56	7208	12335	2
355	CTGTGCAGGGTAGGTC-1	42	70	10106	10388	1
356	CTGTTACCCAATCTAG-1	48	58	8658	12056	2
357	CTGTTCACTGCCTGTG-1	22	56	14940	12328	1
358	CTTACACTGGGAAATA-1	16	48	16391	13438	2
359	CTTAGTGTAGTAGCAT-1	61	83	5513	8587	1
360	CTTCAACTCCACTTGG-1	59	77	5997	9420	0
361	CTTCGATTGCGCAAGC-1	68	88	3822	7894	2
362	CTTCTTACGTCGTATA-1	14	60	16872	11771	2
363	CTTGCCCAGGCTCTAC-1	45	55	9383	12472	1
364	CTTGTACTTGTTGACT-1	21	51	15182	13022	1
365	CTTGTCAACATTCGAG-1	50	66	8173	10945	0
366	CTTTAGTGCTATTATT-1	44	64	9623	11222	0
367	CTTTGCATCGCTCTTG-1	60	94	5754	7059	1
368	CTTTGCTGTCATGGAT-1	48	122	8650	3169	1
369	GAAATCGCGCGCAACT-1	18	68	15905	10661	2
370	GAAATTCACATCGCTG-1	13	49	17115	13298	2
371	GAAATTGTCTCTATAA-1	43	53	9866	12749	0
372	GAACAACTGGGATGAA-1	67	85	4063	8311	2
373	GAACACACATCAACCA-1	22	50	14941	13161	1
374	GAACCTTTAACGATCC-1	63	79	5031	9143	0
375	GAACGACCGAATGATA-1	19	63	15664	11355	2
376	GAACGCGGGTCACACG-1	48	114	8651	4280	2
377	GAACGTCTCATGGTCG-1	31	87	12762	8025	2
378	GAAGTCAGTTGCACTA-1	52	58	7691	12057	0
379	GAAGTGCTGGATAGCT-1	15	61	16631	11632	2
380	GAATAGCATTTAGGGT-1	46	118	9133	3724	0
381	GAATCTGAACATTCTC-1	42	64	10107	11221	1
382	GAATTATAGTGAAAGG-1	34	68	12039	10664	1
383	GAATTCACCCGGGTGT-1	47	55	8900	12472	2
384	GACAACGCAGCTTACG-1	20	54	15423	12605	1
385	GACAAGAGATGAGATT-1	56	116	6717	4004	1
386	GACACAAGGGAAGAAA-1	30	72	13005	10108	2
387	GACACTGGAACCCGAT-1	52	110	7685	4836	2
388	GACACTTCCAATTACC-1	70	96	3337	6784	2
389	GACATCCGTCGAACTG-1	65	71	4548	10254	0
390	GACATCGATTTATAAC-1	52	50	7692	13168	0
391	GACCAAACGTTGACTG-1	58	108	6235	5115	2
392	GACCGCGTCTGACGTG-1	50	112	8168	4558	0
393	GACCTTCCACGTCTAC-1	66	74	4306	9838	2
394	GACGACGATCCGCGTT-1	52	70	7690	10390	0
395	GACGAGGCTAATAAAC-1	56	100	6719	6225	0
396	GACGCCGTAAAGGCTA-1	54	54	7208	12613	0
397	GACTAAGATCATGCAC-1	23	53	14699	12745	1
398	GACTAGGCCGTTAGGT-1	66	78	4306	9282	2
399	GAGACTTCGCGACCGA-1	53	57	7450	12196	0
400	GAGATCTGTCACTCCG-1	30	74	13005	9830	0
401	GAGCACCTGTGTCCAG-1	58	80	6239	9003	1
402	GAGCTAAGGGCATATC-1	29	83	13245	8580	2
403	GAGTAAACCGGAAAGT-1	51	117	7925	3864	0
404	GAGTATCAAAGTTACA-1	57	121	6475	3309	1
405	GAGTATGCGCGTGCAT-1	63	71	5032	10254	0
406	GAGTCCGCTTACCGGA-1	46	58	9141	12055	1
407	GAGTGTCAACCAGAAA-1	63	83	5030	8587	2
408	GATAGGTAACGTTGAC-1	48	60	8657	11778	0
409	GATCGGTGGCCATAAC-1	28	68	13489	10663	1
410	GATCTCGACGCTGTGG-1	50	118	8167	3725	1
411	GATCTTGGAGGGCATA-1	44	70	9623	10389	0
412	GATGCTACAAGCGCCT-1	17	51	16149	13021	2
413	GCAAACGTCGCCAGGT-1	47	117	8892	3863	0
414	GCAACAGCAGTATGCG-1	46	106	9135	5390	2
415	GCAACGGCTAGTTATG-1	43	113	9859	4417	0
416	GCACAAACGAGGCGTG-1	46	114	9134	4279	0
417	GCACTAGTCGCGCTAT-1	13	43	17116	14131	2
418	GCAGAAGGTAATCTCC-1	50	122	8166	3169	0
419	GCAGTGCGGGCGGATG-1	56	126	6716	2615	1
420	GCAGTGTGGCTATAGG-1	59	83	5997	8587	1
421	GCAGTTCGATCCGAGC-1	56	118	6717	3726	1
422	GCATGCTAATAACGAT-1	67	95	4062	6922	0
423	GCCACTCAGAGCGCGA-1	59	95	5995	6920	1
424	GCCACTCCTTACGGTA-1	55	119	6959	3587	0
425	GCCCGTAATACCTTCT-1	27	79	13729	9135	2
426	GCCGATTGGCCAAGCT-1	41	61	10349	11638	0
427	GCCGGGTTAGGGTCGC-1	41	59	10349	11915	0
428	GCCTTCAGCCCTACCG-1	16	50	16390	13160	2
429	GCGACGATAGTTGTAC-1	48	54	8658	12611	1
430	GCGATTGTTAACGTTA-1	37	77	11313	9415	0
431	GCGCCGTTCCACGATA-1	41	65	10348	11082	0
432	GCGCCTCCCACTCCGA-1	48	110	8651	4835	0
433	GCGCGTCATTGGTACA-1	57	83	6480	8586	1
434	GCGCTAATTGAATAGA-1	34	70	12039	10386	2
435	GCGCTTAAATAATTGG-1	57	89	6479	7753	1
436	GCGGGAACCAGGCCCT-1	18	48	15907	13438	2
437	GCGGTCCCTAGACGCA-1	13	45	17116	13854	2
438	GCGTCGAAATGTCGGT-1	17	65	16147	11077	2
439	GCTAACTGAAGTCTGA-1	58	88	6238	7892	1
440	GCTAAGTAGTTTCTCT-1	34	80	12038	8998	0
441	GCTAATACCGAATGCC-1	21	47	15183	13578	1
442	GCTACGACTTATTGGG-1	43	69	9864	10527	1
443	GCTAGACCGTCTACTG-1	42	104	10102	5667	0
444	GCTCCATGAGTGCAGA-1	57	125	6475	2754	0
445	GCTCCCAGTCGGTCCA-1	43	109	9859	4973	0
446	GCTCTAAACCCTGACG-1	24	58	14457	12051	1
447	GCTTCCGTCCCTAGAC-1	29	77	13246	9413	2
448	GGAAACTAAATGGGCC-1	60	102	5753	5948	0
449	GGAACTTTGGCGATTA-1	60	110	5752	4838	0
450	GGAATGCGCTAGCGTG-1	32	82	12521	8720	0
451	GGACACAAGTTTACAC-1	47	111	8893	4696	2
452	GGACCAACAGGATAAC-1	51	67	7932	10807	2
453	GGACTCACAAATTAGG-1	49	121	8408	3308	0
454	GGACTCTTCCGGTTGA-1	57	123	6475	3032	1
455	GGAGACGACACCTTTG-1	43	67	9865	10805	1
456	GGAGCAACATTTCAAG-1	57	103	6477	5809	0
457	GGAGGGCTTGGTTGGC-1	32	78	12521	9275	0
458	GGAGTGCCGCCCTGGA-1	19	53	15665	12744	1
459	GGATCCGGAATATACT-1	34	82	12037	8720	0
460	GGATTGCTGTGACTCC-1	60	84	5755	8448	1
461	GGATTTCACTTCTATA-1	31	83	12762	8581	2
462	GGCAAGGCGAAATAGC-1	45	69	9381	10528	0
463	GGCAATAGTCAATGAG-1	30	70	13005	10386	2
464	GGCACTCAGCCGACCC-1	55	123	6958	3031	1
465	GGCAGCAAACCTATGC-1	51	103	7927	5808	2
466	GGCCGGCGTCTGCTAT-1	65	79	4547	9143	0
467	GGCGCGGAGATCTTTC-1	58	86	6238	8170	1
468	GGCGCGTTCGAGTTTA-1	47	59	8899	11917	1
469	GGCGGGCTCTAAGAGT-1	53	127	7441	2475	1
470	GGCGGTAGGATCATTG-1	31	69	12764	10525	2
471	GGCGTAGGGAAAGCTG-1	64	82	4789	8727	0
472	GGCTCTGCTCCAACGC-1	26	72	13972	10107	2
473	GGGAAGACGGTCTGTC-1	64	76	4789	9560	2
474	GGGAAGGGCTTTCTCA-1	63	87	5030	8032	2
475	GGGAGCGACCGTAGTG-1	68	86	3822	8172	2
476	GGGAGTTAATGAGGCG-1	33	75	12280	9692	2
477	GGGCCGGCCGAAGTAC-1	36	84	11554	8443	1
478	GGGCGTACATTTATAT-1	24	54	14457	12606	1
479	GGGCGTGGTTTCCCAG-1	61	81	5514	8865	0
480	GGGCTGCCTAGGGCGA-1	33	69	12281	10525	2
481	GGGTGACACCTTAACT-1	46	56	9141	12333	1
482	GGGTGTTTCAGCTATG-1	16	68	16388	10660	2
483	GGGTTTAGGATAGGAT-1	43	107	9860	5250	0
484	GGTAACTATGTATCTG-1	12	44	17358	13992	2
485	GGTACTAAGTGCTTTG-1	51	123	7925	3030	0
486	GGTAGAAGACCGCCTG-1	53	71	7448	10252	2
487	GGTAGACCGTTGGGCG-1	53	53	7450	12751	0
488	GGTAGTGCTCGCACCA-1	34	72	12039	10109	2
489	GGTCAAGACTACTTCG-1	53	105	7444	5530	0
490	GGTCAGTGGGTCCCAC-1	48	62	8657	11500	0
491	GGTCGGCCAGGAGCTT-1	32	84	12520	8442	0
492	GGTCTCCAAGTAGTGC-1	49	125	8408	2752	1
493	GGTGATAAGGAGCAGT-1	37	79	11313	9137	1
494	GGTGCGGATAAGTGGC-1	16	46	16391	13715	2
495	GGTGTTGGGCGTCTTA-1	49	123	8408	3030	1
496	GGTTTACAATCTCAAT-1	25	73	14213	9968	2
497	GGTTTGAGTGCTGGAA-1	12	42	17358	14270	2
498	GGTTTGTGACCTGAGG-1	61	105	5511	5532	0
499	GTAACATCTAAGATAA-1	56	110	6718	4837	0
500	GTACAGAGGCAAGGGT-1	37	83	11312	8582	0
501	GTACGAGATTGCGACA-1	21	57	15181	12189	1
502	GTACGCTTCATTGCAC-1	46	72	9139	10111	2
503	GTACGTTTGCCCGTCA-1	44	68	9623	10666	0
504	GTACTGAGGTCGTAAC-1	11	47	17599	13575	2
505	GTACTGGAGTTAGACC-1	33	81	12279	8859	0
506	GTAGCCAAACATGGGA-1	50	70	8173	10390	0
507	GTAGTCTACGATATTG-1	63	77	5031	9421	0
508	GTATAGGACTCAGTAG-1	20	58	15423	12050	1
509	GTATCCTTTGGTAACC-1	64	92	4787	7338	2
510	GTATCTTTCATAACCA-1	46	66	9140	10944	2
511	GTATTTAATGGCATAA-1	52	120	7683	3447	1
512	GTCCATTACTGCTACG-1	42	106	10101	5389	0
513	GTCCCAACGTAAAGTA-1	33	73	12280	9970	2
514	GTCCCGCGACGTTATG-1	58	82	6238	8725	1
515	GTCGATAGGTGACTTT-1	53	121	7442	3309	1
516	GTCGTACCATCTCGGG-1	46	62	9140	11500	0
517	GTCGTCAATTATAAGG-1	11	45	17599	13853	2
518	GTCTAGTGAGCCGCTT-1	66	92	4304	7338	2
519	GTCTTGTAGCTATTCA-1	44	112	9617	4556	0
520	GTGACAGCTTCCCACT-1	64	74	4790	9837	2
521	GTGACGCAGGTTTCAT-1	65	75	4548	9699	2
522	GTGAGTGGTACAACGC-1	52	56	7691	12334	0
523	GTGATCATAGATCTGC-1	45	57	9383	12194	1
524	GTGATCCTTGTCATGA-1	62	84	5272	8448	0
525	GTGCAACAAATGTGGC-1	14	62	16872	11493	2
526	GTGCAGCGTAGAGTAG-1	52	124	7683	2892	1
527	GTGCGGGTCTCCAAAT-1	20	56	15423	12328	1
528	GTGCTTACATCAGCGC-1	46	116	9134	4001	0
529	GTGGCTGTTTCTGTTC-1	70	92	3338	7339	0
530	GTGGTGATGGTTTGTG-1	54	126	7200	2614	1
531	GTGTACCTTGGCTACG-1	26	78	13971	9274	0
532	GTGTGAATAACTTAGG-1	33	83	12279	8581	1
533	GTTAACTATGTTGTCA-1	43	111	9859	4695	0
534	GTTACCTACAACTTGC-1	47	67	8898	10806	2
535	GTTAGCCCATGACATC-1	67	75	4065	9699	2
536	GTTATAATACGGTGAA-1	53	107	7443	5253	2
537	GTTATATTATCTCCCT-1	48	56	8658	12334	2
538	GTTCCAGTCTGACCAT-1	17	53	16148	12743	2
539	GTTCGCTGAGACGTCT-1	53	109	7443	4975	2
540	GTTCGGATCGGGAACA-1	44	110	9618	4834	0
541	GTTCTTCCCTCGATGT-1	15	51	16632	13021	2
542	GTTGCACGGAGTTTCG-1	24	48	14458	13439	1
543	GTTGCGGACGGTCAGG-1	53	119	7442	3586	0
544	GTTGGATTGAGAACAC-1	32	88	12520	7887	1
545	GTTGTCGTGTTAGTTG-1	15	47	16632	13576	2
546	GTTTACGTTCCATCTG-1	48	64	8657	11223	0
547	GTTTCCTGGAGGGTGA-1	25	49	14216	13301	1
548	GTTTCTAGAGGCGCGG-1	69	93	3579	7200	0
549	GTTTGGGCTTGTGAGC-1	51	65	7932	11084	2
550	GTTTGGGTTTCGCCCG-1	63	91	5029	7477	2
551	GTTTGGTAGGGTCAAC-1	53	59	7449	11918	0
552	TAAAGAGCCCGAAACC-1	10	46	17841	13714	2
553	TAACCTAGGGAGTCCA-1	60	106	5752	5393	2
554	TAAGGCAACATAAGAT-1	25	71	14213	10246	2
555	TAATACACAGTAGTAT-1	20	64	15422	11217	2
556	TAATATTGAAATTCGC-1	17	47	16149	13577	2
557	TAATCAACCAAATGGG-1	51	125	7924	2753	1
558	TAATTAGGACATCCGT-1	42	108	10101	5111	2
559	TACAAGGGCTTCTTTA-1	68	94	3821	7061	2
560	TACAGAAACGGTGGGC-1	59	85	5996	8309	1
561	TACATGCCGGAATTGT-1	54	122	7200	3170	1
562	TACCATGTATTGATTT-1	48	124	8649	2891	0
563	TACCGAATAATTGTAA-1	67	93	4063	7200	0
564	TACCGGCTCACTGCCC-1	47	65	8898	11084	0
565	TACCGTGCCTCGGACC-1	51	69	7931	10529	0
566	TACGACGCTTGCTGCG-1	46	54	9141	12611	1
567	TACGACTGCCTCTTAG-1	44	66	9623	10944	1
568	TACTCTTACTTTACTG-1	59	111	5993	4698	0
569	TACTGTTTCTCTGGTA-1	47	119	8892	3585	1
570	TAGAAAGGTGGCGCTA-1	31	81	12762	8858	2
571	TAGACGAAACGCCAAT-1	63	73	5031	9976	2
572	TAGAGCTACGAAGAAC-1	13	53	17115	12743	2
573	TAGATATGGACTGGAA-1	49	53	8417	12750	1
574	TAGCCGGCGGTCAGCG-1	33	85	12279	8303	1
575	TAGCGTCCCTCGATTG-1	45	109	9376	4973	0
576	TAGCTAGAAGGCATGA-1	51	51	7934	13028	0
577	TAGCTCGCCTGATAAC-1	50	58	8174	12056	2
578	TAGGGTGTTTCAAGAG-1	22	54	14940	12606	1
579	TAGGTGACGATAACCT-1	61	79	5514	9142	0
580	TAGGTTCGAGTTCGTC-1	35	67	11798	10803	0
581	TAGTCTTTCCGAATTG-1	50	116	8167	4002	0
582	TATAAATCCACAAGCT-1	20	44	15425	13994	1
583	TATACACAGACGCCTT-1	50	60	8174	11779	0
584	TATACCGAGTGCCACA-1	50	120	8167	3447	0
585	TATCCATATCATGCGA-1	18	52	15907	12883	2
586	TATCCTGCATGGGAAT-1	14	54	16873	12604	2
587	TATCGATGATTAAACG-1	23	49	14699	13300	1
588	TATCTACCACAGCGGG-1	42	60	10107	11777	1
589	TATGATCTTCTCTTTA-1	58	90	6237	7614	1
590	TATGTCTCATTGTGCC-1	30	82	13004	8719	2
591	TATTCAATTCTAATCC-1	34	74	12038	9831	2
592	TATTCCACTCAGCTCG-1	49	57	8416	12195	2
593	TATTTAGTCTAGATCG-1	18	58	15906	12049	2
594	TATTTGATTTGCACAG-1	54	118	7200	3725	0
595	TATTTGTTACCCTTTA-1	24	46	14458	13717	1
596	TCAAACAACCGCGTCG-1	24	60	14456	11773	1
597	TCAACCATGTTCGGGC-1	25	51	14216	13023	1
598	TCAACGAGGAGACAAA-1	42	56	10108	12332	1
599	TCAACTGCAGAGTCAG-1	56	108	6718	5114	0
600	TCAAGCGCGGACGGTA-1	58	114	6235	4282	0
601	TCACAAACCGAGGTAC-1	61	95	5512	6921	1
602	TCACCCTCTTAAGATT-1	45	59	9382	11916	0
603	TCACGGTCATCGCACA-1	23	45	14700	13856	1
604	TCAGACGCTATAGAAG-1	48	72	8656	10112	2
605	TCAGCAAATGCATCTC-1	31	73	12763	9969	2
606	TCAGGGTGTAACGTAA-1	28	72	13488	10107	0
607	TCATCCTCAGCTGCTT-1	68	90	3821	7617	2
608	TCATTTAGAAGTGTGA-1	54	110	7201	4836	0
609	TCCAACTCAGCTATCT-1	67	91	4063	7477	2
610	TCCACTTTATCTAGGT-1	31	79	12763	9136	2
611	TCCAGCGCTATAAGCG-1	52	116	7684	4003	0
612	TCCCAGCACACGACAT-1	56	124	6717	2893	1
613	TCCCGCGTACTCCTGG-1	27	69	13730	10524	2
614	TCCGAACGTTGCCGCT-1	51	121	7925	3308	1
615	TCCGATAATTGCCATA-1	18	64	15905	11216	2
616	TCCGATGGTGCGACAT-1	25	53	14216	12745	1
617	TCCGCGGCAGCATCTG-1	34	84	12037	8442	0
618	TCCGCTTATCCCATTA-1	50	64	8174	11223	0
619	TCCGGTTCGTCCGGTC-1	51	53	7933	12751	0
620	TCCTATCATAGGTAAC-1	46	120	9133	3446	0
621	TCCTTCAGTGGTCGAA-1	15	69	16630	10521	2
622	TCGAGGGCAACAGACG-1	57	119	6476	3587	1
623	TCGCAAAGATGCATTT-1	47	75	8897	9695	0
624	TCGCCGACATATTCGC-1	66	86	4305	8172	2
625	TCGCCGGTCGATCCGT-1	19	61	15664	11633	2
626	TCGCTACTGGCTTTGA-1	65	73	4548	9977	2
627	TCGCTGGGCGGATTGT-1	28	74	13488	9830	0
628	TCGGACGCCCAGCCCA-1	33	79	12279	9136	0
629	TCGGAGTACATGAGTA-1	32	74	12522	9831	2
630	TCGTAAGACGACATTG-1	27	77	13729	9413	0
631	TCGTGTATTGGTCACG-1	53	117	7442	3864	0
632	TCGTGTTCGACCACAA-1	57	105	6477	5531	0
633	TCGTTAGGAGTCCCTA-1	52	54	7692	12612	2
634	TCGTTTACGCGACCCT-1	70	94	3338	7061	0
635	TCTACCCAATAGAGAG-1	56	106	6719	5392	0
636	TCTAGCATGCCCAGAA-1	48	66	8657	10945	2
637	TCTATGCTATAACGAC-1	64	94	4787	7060	2
638	TCTCCACAAGTTGAAT-1	61	93	5512	7198	1
639	TCTCGACGTATCGCCG-1	45	113	9376	4418	0
640	TCTCGAGGAGGTTCGC-1	52	112	7684	4558	2
641	TCTCTAATAGCTGGTA-1	20	52	15424	12883	1
642	TCTCTCGCCGCACATA-1	55	115	6959	4142	1
643	TCTGAAGCACGTGGTC-1	56	84	6721	8447	1
644	TCTGAGCAATTGACTG-1	54	112	7201	4559	0
645	TCTGCTTAGAACAAGC-1	50	126	8166	2614	1
646	TCTGTCATACAAGAGC-1	10	44	17841	13992	2
647	TCTGTGCCATCATAGT-1	32	80	12521	8997	0
648	TCTTACAGAGGTACCG-1	15	45	16633	13854	2
649	TCTTCTATAACCCGCC-1	45	107	9376	5251	0
650	TCTTGATGCGTAGCGA-1	32	68	12522	10664	2
651	TCTTTAGAGTCTAACA-1	50	114	8167	4280	0
652	TCTTTCCTTCGAGATA-1	58	120	6234	3448	1
653	TGAAAGGACCTGACTC-1	35	83	11796	8581	1
654	TGAATGTCAGCCGGCC-1	47	109	8893	4974	2
655	TGACTATAATCCTTTC-1	46	68	9140	10667	2
656	TGAGAATGCTTTACCG-1	18	54	15907	12605	2
657	TGAGCTCAACTGTATA-1	58	124	6233	2893	0
658	TGAGTAAATTAGCGTA-1	47	57	8899	12194	2
659	TGAGTGGTCCGTGACG-1	30	84	13004	8442	2
660	TGAGTTAAAGACATTC-1	48	112	8651	4557	0
661	TGATGTCAATTAAGTG-1	59	103	5994	5809	2
662	TGCAACCCATCTGCGG-1	60	90	5754	7615	0
663	TGCAACTACTGGTTGA-1	69	91	3580	7478	2
664	TGCAATCTAACACGGT-1	62	90	5271	7615	2
665	TGCATATGTCTGTCAC-1	35	85	11795	8304	1
666	TGCATGGATCGGATCT-1	19	67	15663	10800	2
667	TGCCAATGGGTACTCT-1	54	52	7209	12890	0
668	TGCCAGTACGTGGAGA-1	51	71	7931	10251	0
669	TGCCCGTACCGTTAAA-1	45	75	9380	9695	0
670	TGCCTAATTGAAGATT-1	55	105	6960	5531	2
671	TGCGCAAAGCATTTGG-1	31	67	12764	10802	2
672	TGCTCGGTGGGTCACC-1	66	72	4307	10116	2
673	TGCTCTTGAGAGTTTG-1	64	70	4790	10393	0
674	TGGAAGACGAACACCA-1	14	46	16874	13715	2
675	TGGACCAATCTAAGAT-1	62	80	5272	9004	0
676	TGGACTGTTCGCTCAA-1	37	73	11314	9971	1
677	TGGCAATGGGACGGCG-1	54	106	7202	5392	0
678	TGGCAGATTACGATCA-1	44	58	9624	12055	1
679	TGGCCAAACTGAAGTA-1	28	76	13488	9552	2
680	TGGCGATCAAGTTATG-1	51	55	7933	12473	0
681	TGGCTATGTGACATAC-1	60	82	5755	8726	1
682	TGGCTTTGGGTAGACA-1	19	51	15665	13022	1
683	TGGGCAATAGTTGGGT-1	46	108	9135	5112	2
684	TGGGCAGGCCACCGCA-1	54	116	7201	4003	0
685	TGGTTCGTAGCAAAGG-1	23	55	14698	12467	1
686	TGTACCTACACGAGGG-1	59	91	5996	7476	1
687	TGTAGGAGAAATTTCC-1	34	86	12037	8165	0
688	TGTATAACAGATCCTG-1	29	79	13246	9136	2
689	TGTGGACTATCTACGT-1	52	126	7683	2614	1
690	TGTGGCTCCCACCAAC-1	44	118	9617	3723	0
691	TGTGGTAGGGTGCCTT-1	53	125	7441	2753	1
692	TGTGTAGTAGCACGTG-1	58	116	6234	4004	0
693	TGTTCGTATTGCGGTG-1	49	61	8416	11639	0
694	TGTTGCCGTCGTCCCA-1	46	122	9133	3168	1
695	TGTTTCGGTACTTCTC-1	18	56	15906	12327	2
696	TGTTTGAGATCGTCAG-1	49	115	8409	4141	0
697	TTAACCAACCCTCCCT-1	19	55	15665	12466	1
698	TTAAGATAGGATTGAC-1	43	101	9860	6084	2
699	TTAAGTATTGTTATCC-1	64	90	4788	7616	2
700	TTAATGTAGACCAGGT-1	30	68	13006	10663	2
701	TTAATTGCTTTGGGTG-1	62	76	5273	9559	0
702	TTAATTTCAGACGCGG-1	17	69	16146	10522	2
703	TTACAACTACGCATCC-1	24	52	14457	12884	1
704	TTACTCCGGCCGGGAA-1	34	78	12038	9276	0
705	TTACTGGGATATTTCA-1	44	54	9625	12610	1
706	TTAGAAGAACATGACT-1	52	64	7690	11223	0
707	TTAGGATGGGAGGGTA-1	47	127	8891	2474	1
708	TTAGTAAACCTGCTCT-1	62	94	5270	7060	1
709	TTATAGGTAATTGTCT-1	61	73	5515	9976	0
710	TTATCTGTATCATAAC-1	22	60	14939	11773	1
711	TTATGAATGAAAGGGA-1	41	63	10348	11360	1
712	TTATTAGAGCGTGTTC-1	46	70	9139	10389	2
713	TTATTAGGGAAGCATC-1	15	59	16631	11910	0
714	TTATTATCTGGAAGGC-1	55	121	6959	3309	0
715	TTCAAAGTCTCTAGCC-1	35	75	11797	9692	0
716	TTCAACGACCCGACCG-1	20	48	15424	13438	1
717	TTCCATCGACAGCGTG-1	61	107	5511	5254	0
718	TTCCGCGTGAGGCGAT-1	46	64	9140	11222	0
719	TTCCTCGAGGGTGTCT-1	21	49	15182	13300	1
720	TTCGACAGAGCCCGTG-1	52	68	7690	10668	0
721	TTCGGGACTAATCGCG-1	36	72	11555	10109	1
722	TTCGGTGGAGACGCCC-1	47	121	8891	3307	1
723	TTCTAGGCCAATTGTG-1	22	44	14941	13994	1
724	TTCTGCCGCGCCTAGA-1	49	69	8415	10529	2
725	TTCTTAGTGGCTCAGA-1	17	61	16147	11633	0
726	TTGAACGACGTGCTGA-1	60	88	5754	7893	0
727	TTGAATATGGACTTTC-1	34	76	12038	9553	0
728	TTGACCAGGAACAACT-1	64	80	4789	9004	0
729	TTGACTATTGTCCGGC-1	46	104	9135	5668	2
730	TTGAGCAGCCCACGGT-1	44	116	9617	4001	0
731	TTGCACAATTCAGAAA-1	43	57	9866	12194	1
732	TTGCACGGAGCAGCAC-1	21	59	15181	11911	1
733	TTGCCAAGCAGAACCC-1	44	114	9617	4279	0
734	TTGCCGCTTTCTAGTA-1	62	78	5272	9282	0
735	TTGCTGAAGGAACCAC-1	19	57	15665	12188	1
736	TTGGACCATCTGGCAA-1	51	105	7927	5530	2
737	TTGGACCTATAACAGT-1	56	86	6721	8169	1
738	TTGGATTGGGTACCAC-1	17	55	16148	12466	2
739	TTGGGACACTGCCCGC-1	28	70	13489	10385	2
740	TTGGGACGTAAGAGTT-1	51	109	7926	4974	0
741	TTGGGCGGCGGTTGCC-1	30	76	13005	9552	2
742	TTGTCGTTCAGTTACC-1	22	58	14940	12050	1
743	TTGTGAACCTAATCCG-1	56	90	6721	7614	1
744	TTGTGGCCCTGACAGT-1	18	60	15906	11772	2
745	TTGTGGTGGTACTAAG-1	63	95	5029	6921	1
746	TTGTGTTTCCCGAAAG-1	51	59	7933	11918	0
747	TTGTTGTGTGTCAAGA-1	31	77	12763	9414	2

## Sheet: figure4b
	X	x2	x3	x4	x5	pred
1	AAACAAGTATCTCCCA-1	50	102	8180	5956	3
2	AAACAGAGCGACTCCT-1	14	94	16868	7082	1
3	AAACAGTGTTCCTGGG-1	73	43	2612	14131	1
4	AAACATTTCCCGGATT-1	61	97	5523	6645	4
5	AAACCGTTCGTCCAGG-1	52	42	7682	14279	0
6	AAACCTAAGCAGCCGG-1	65	83	4554	8585	1
7	AAACGGGCGTACGGGT-1	65	91	4556	7475	1
8	AAACGGTTGCGAACTG-1	67	59	4065	11914	1
9	AAACTCGGTTCGCAAT-1	66	70	4309	10388	1
10	AAAGGCTACGGACCAT-1	62	54	5271	12610	4
11	AAAGGCTCTCGCGCCG-1	55	55	6961	12474	2
12	AAAGGGATGTAGCAAG-1	24	62	14446	11517	3
13	AAAGTGTGATTTATCT-1	44	94	9626	7068	0
14	AAAGTTGACTCCCGTA-1	42	96	10110	6792	3
15	AAATAACCATACGGGA-1	14	88	16867	7914	1
16	AAATAGCTTAGACTTT-1	36	106	11561	5407	3
17	AAATAGGGTGCTATTG-1	53	79	7450	9145	0
18	AAATCCGATACACGCC-1	65	87	4555	8030	1
19	AAATCGTGTACCACAA-1	44	56	9616	12340	3
20	AAATCTAGCCCTGCTA-1	53	101	7456	6093	2
21	AAATGGTCAATGTGCC-1	33	51	12271	13039	0
22	AAATTAACGGGTAGCT-1	34	58	12031	12068	0
23	AAATTACACGACTCTG-1	14	86	16866	8192	1
24	AAATTACCTATCGATG-1	26	94	13972	7077	2
25	AAATTGATAGTCCTTT-1	55	31	6955	15804	0
26	AACAACTGGTAGTTGC-1	28	42	13475	14290	2
27	AACAATACATTGTCGA-1	61	37	5508	14969	2
28	AACACACGCTCGCCGC-1	51	93	7936	7204	2
29	AACAGCTGTGTGGCAA-1	59	31	5989	15802	0
30	AACATATCAACTGGTG-1	27	99	13731	6382	0
31	AACATTGTGACTCGAG-1	64	52	4787	12886	4
32	AACCCAGAGACGGAGA-1	15	39	16613	14712	1
33	AACCCGACAACCCGTG-1	67	43	4061	14134	4
34	AACCCTACTGTCAATA-1	40	96	10592	6793	3
35	AACCGCTAAGGGATGC-1	46	92	9143	7345	0
36	AACCTCGCTTTAGCCC-1	62	82	5278	8725	4
37	AACCTTTACGACGTCT-1	16	92	16385	7359	1
38	AACGATAATGCCGTAG-1	53	73	7448	9978	3
39	AACGATAGAAGGGCCG-1	15	53	16616	12770	3
40	AACGATATGTCAACTG-1	24	76	14450	9575	2
41	AACGCATGATCTGGGT-1	20	104	15423	5692	3
42	AACGCGACCTTGGGCG-1	67	53	4063	12746	3
43	AACGCGGTCTCCAGCC-1	23	65	14688	11101	3
44	AACGCTGTTGCTGAAA-1	54	94	7212	7064	2
45	AACGGACGTACGTATA-1	50	92	8177	7343	0
46	AACGGCCATCTCCGGT-1	47	39	8888	14698	3
47	AACGTACTGTGGGTAC-1	48	42	8647	14281	0
48	AACGTCAGACTAGTGG-1	24	40	14440	14569	4
49	AACTAGGCTTGGGTGT-1	55	61	6962	11642	2
50	AACTCAAGTTAATTGC-1	38	44	11062	14008	3
51	AACTCCAGAGCGTGTT-1	60	92	5763	7339	4
52	AACTCTCAATAGAGCG-1	35	93	11799	7211	0
53	AACTCTCAGTGTGCTC-1	53	41	7440	14417	0
54	AACTGATATTAGGCCT-1	16	66	16378	10966	3
55	AACTGGGTCCCGACGT-1	20	66	15413	10964	1
56	AAGACCCAACTGAACA-1	60	54	5754	12611	2
57	AAGACTGCAAGCTACT-1	36	68	11551	10679	3
58	AAGAGGCCCTTTGGAA-1	59	109	6009	4981	3
59	AAGATGGCACCGGACC-1	59	39	5991	14692	0
60	AAGATTGGCGGAACGT-1	26	90	13971	7632	2
61	AAGCACCCTGCGTATC-1	59	73	6000	9975	2
62	AAGCGCAGGGCTTTGA-1	67	73	4069	9972	1
63	AAGCGTCCCTCATCGA-1	57	35	6473	15248	0
64	AAGCTCTTTCATGGTG-1	57	81	6485	8866	3
65	AAGGAGCGGTTGGTGC-1	28	48	13477	13458	2
66	AAGGATGAGGGACCTC-1	27	87	13728	8047	2
67	AAGGCGCGTAAAGCTT-1	24	38	14440	14847	1
68	AAGGCTGTGCTCATCG-1	30	46	12994	13734	2
69	AAGGGACAGATTCTGT-1	26	92	13971	7354	2
70	AAGGTATCCTAATATA-1	25	81	14210	8881	2
71	AAGGTGATAAACCAGC-1	44	92	9626	7346	0
72	AAGTAGAAGACCGGGT-1	19	47	15649	13600	1
73	AAGTCAATTGTCGTCA-1	45	101	9387	6097	3
74	AAGTGAGTCGGGTTTA-1	62	48	5269	13442	2
75	AAGTGCTTCTCTATTG-1	69	37	3577	14965	1
76	AAGTGTTTGGAGACGG-1	52	80	7691	9007	0
77	AAGTTCACTCCAAGCT-1	57	85	6486	8311	0
78	AAGTTCAGTCTGCGTA-1	18	104	15905	5693	1
79	AAGTTGTGATGTTATA-1	66	106	4319	5394	1
80	AAGTTTATGGGCCCAA-1	68	70	3826	10387	1
81	AATAACACTAGAACAA-1	52	38	7681	14834	0
82	AATACCGGAGGGCTGT-1	67	37	4059	14966	4
83	AATAGAACAGAGTGGC-1	52	46	7683	13724	0
84	AATAGAATCTGTTTCA-1	48	86	8659	8177	0
85	AATAGTCCGTCCCGAC-1	57	57	6479	12196	2
86	AATATCGAGGGTTCTC-1	27	101	13732	6105	0
87	AATCAGGTTTCATTTA-1	69	33	3576	15520	1
88	AATCATGTAAAGACTC-1	54	98	7213	6509	2
89	AATCCAAGGGCCTGAG-1	13	47	17098	13603	1
90	AATCGTGAGCCGAGCA-1	67	83	4071	8584	1
91	AATCTATGCCGGAGCC-1	26	110	13976	4857	3
92	AATCTGCGTTGGGACG-1	32	92	12523	7351	0
93	AATGACTGTCAGCCGG-1	23	47	14684	13599	2
94	AATGATGATACGCTAT-1	23	93	14695	7217	4
95	AATGATGCGACTCCTG-1	25	101	14215	6106	0
96	AATGCAACCGGGTACC-1	25	59	14204	11933	4
97	AATGCACCAAGCAATG-1	19	97	15662	6664	1
98	AATGGTTCTCACAAGC-1	19	35	15646	15265	1
99	AATGTGCCCGAGGTGT-1	55	27	6954	16359	3
100	AATGTGCTAATCTGAG-1	66	32	4299	15660	2
101	AATTAAAGGTCGGCGT-1	40	50	10581	13175	0
102	AATTAACGGATTTCCA-1	58	66	6239	10947	3
103	AATTCATAAGGGATCT-1	23	91	14695	7494	2
104	AATTCCAAGCATGTAC-1	66	58	4306	12053	1
105	AATTCGATTCGAGGAT-1	66	76	4311	9556	1
106	AATTGAACGCTCTGGT-1	45	83	9382	8594	0
107	AATTGCAGCAATCGAC-1	64	102	4800	5950	1
108	AATTTGGGACATAGTA-1	13	91	17109	7499	1
109	ACAAACTCCATCAGAG-1	76	40	1888	14546	1
110	ACAAAGCATGACCTAG-1	63	97	5040	6644	3
111	ACAAATCGCACCGAAT-1	50	82	8175	8731	0
112	ACAAATGGTAGTGTTT-1	44	84	9624	8456	3
113	ACAAGGAAATCCGCCC-1	49	75	8414	9702	3
114	ACAAGGACAAGAGGTT-1	29	37	13233	14983	2
115	ACAAGGATGCTTTAGG-1	61	87	5521	8032	2
116	ACAATGAATACGGAGA-1	57	31	6472	15803	0
117	ACAATTGTGTCTCTTT-1	51	97	7937	6649	2
118	ACAATTTGAGCAGTGG-1	28	82	13486	8741	2
119	ACACAAAGACGGGTGG-1	24	56	14445	12349	4
120	ACACACCAGGACCAGT-1	44	90	9625	7623	0
121	ACACACTTTCTACACG-1	14	64	16861	11244	1
122	ACACCCAGCATGCAGC-1	24	50	14443	13182	2
123	ACACCCGAGAAATCCG-1	19	39	15647	14710	1
124	ACACCTTAAGTAGGGC-1	25	43	14200	14153	4
125	ACACGTAGGCCACAAG-1	58	110	6251	4842	3
126	ACACTGATCAAGGTGT-1	52	48	7683	13447	0
127	ACAGCGACATTCTCAT-1	59	99	6007	6368	2
128	ACAGGCACGGATCCTT-1	69	95	3592	6919	1
129	ACAGGCTTGCCCGACT-1	53	87	7452	8036	0
130	ACAGGTGGAGGTGAGG-1	51	39	7922	14696	0
131	ACATAATAAGGCGGTG-1	21	63	15171	11380	1
132	ACATCCCGGCCATACG-1	55	57	6961	12197	2
133	ACATCGTATGCAATGG-1	45	81	9382	8872	3
134	ACCAACCGCACTCCAC-1	65	97	4558	6643	1
135	ACCAACGCTTATTTAT-1	53	49	7442	13308	0
136	ACCAAGAACGCGTGTC-1	17	49	16133	13324	1
137	ACCAATATGCAAGTTA-1	56	78	6725	9283	0
138	ACCACAAGTTTCTATC-1	30	54	12996	12624	0
139	ACCACGTGCAGCTATA-1	48	76	8656	9564	3
140	ACCAGTGCGGGAGACG-1	48	94	8661	7067	0
141	ACCATATCCGCAATAA-1	38	56	11065	12343	0
142	ACCCAACGCCCGTGGC-1	30	86	13004	8185	2
143	ACCCATTTGTCCCTCT-1	60	100	5765	6229	2
144	ACCCGAGCGAAATTAC-1	61	29	5506	16079	3
145	ACCCGATTGGTTCCGA-1	69	35	3576	15243	1
146	ACCCGGAAACTCCCAG-1	57	65	6481	11086	3
147	ACCCGGATGACGCATC-1	38	100	11076	6239	3
148	ACCCGGTTACACTTCC-1	42	48	10097	13451	3
149	ACCCGTGTCATCAGTA-1	58	54	6236	12612	2
150	ACCCTATGCCATATCG-1	56	40	6716	14555	0
151	ACCCTCCCGTCAGGGC-1	69	99	3593	6364	1
152	ACCCTCCCTTGCTATT-1	48	84	8658	8454	0
153	ACCGACTGAGTCCCAC-1	28	66	13482	10960	2
154	ACCGAGTCTCCTTATT-1	71	79	3105	9137	1
155	ACCGATGGTAGCATCG-1	36	92	11557	7350	0
156	ACCGCAATAACTGCCT-1	51	79	7933	9146	0
157	ACCGCTAGTCATTGGT-1	74	32	2368	15657	1
158	ACCGGGCCTTTGTTGA-1	46	98	9145	6513	3
159	ACCGTGACCACGTGGG-1	61	39	5508	14691	0
160	ACCTACTATAAATCTA-1	68	58	3823	12052	1
161	ACCTCCGCCCTCGCTG-1	55	107	6974	5260	2
162	ACGACTCTAGGGCCGA-1	71	93	3108	7195	1
163	ACGACTGGTCATACTC-1	64	34	4783	15384	4
164	ACGAGTACGGATGCCC-1	28	104	13491	5688	0
165	ACGATACATAGAACTA-1	22	80	14934	9021	2
166	ACGATCATACATAGAG-1	25	63	14205	11378	2
167	ACGATCATCTTGTAAA-1	36	102	11560	5962	3
168	ACGATGCATATGTTAT-1	37	43	11303	14147	2
169	ACGCAAACTAATAGAT-1	63	47	5028	13581	2
170	ACGCAATCACTACAGC-1	25	109	14217	4996	2
171	ACGCATACGTTTACTA-1	56	102	6732	5953	2
172	ACGCATTCGTGAGTAC-1	33	61	12273	11652	0
173	ACGCGGGCCAAGGACA-1	34	62	12032	11513	0
174	ACGCTAGTGATACACT-1	28	100	13490	6243	0
175	ACGGACTCTCAAAGCG-1	61	75	5518	9697	2
176	ACGGAGCGCAAATTAC-1	18	108	15906	5138	1
177	ACGGATGGTGCGGATA-1	57	79	6484	9144	2
178	ACGGCACTTGCTTGGG-1	52	60	7686	11782	2
179	ACGGCCAACATGGACT-1	53	55	7444	12475	2
180	ACGGCGACGATGGGAA-1	49	77	8415	9425	3
181	ACGGTACAGTTCAATG-1	71	97	3109	6640	1
182	ACGTACTTTGGCACGG-1	70	32	3334	15658	1
183	ACGTAGATTGCTGATG-1	33	67	12275	10819	2
184	ACGTAGGAGAGTCGCT-1	70	72	3344	10109	1
185	ACGTATTACTCCGATC-1	41	97	10351	6654	3
186	ACGTGCGCCTCGTGCA-1	17	63	16136	11381	1
187	ACGTTCACTATGCCGC-1	74	38	2370	14824	1
188	ACGTTCGTTCAGGAAA-1	60	44	5751	13998	0
189	ACGTTCTGTACAAGTC-1	65	95	4557	6920	1
190	ACTACAAAGAGAGGTG-1	71	49	3097	13299	1
191	ACTACCAGCTCTCTGG-1	25	41	14199	14430	3
192	ACTACGCGTTAGAATT-1	60	56	5754	12333	2
193	ACTAGTTGCGATCGTC-1	50	104	8181	5678	3
194	ACTATATGCTGTGTTC-1	13	105	17113	5556	1
195	ACTATTTCCGGGCCCA-1	59	41	5992	14415	0
196	ACTCAAGTGCAAGGCT-1	60	86	5762	8171	2
197	ACTCCAATATCATCAT-1	63	29	5023	16078	3
198	ACTCCCGAATTCGTTT-1	32	104	12526	5687	0
199	ACTCCGGCCGACCACT-1	70	90	3349	7612	1
200	ACTCTGACCTAATAGA-1	69	97	3592	6641	1
201	ACTGAAACGCCGTTAG-1	57	93	6488	7201	2
202	ACTGAATGGCGAAAGT-1	47	83	8899	8593	0
203	ACTGTACGATACACAT-1	30	78	13002	9295	3
204	ACTGTAGCACTTTGGA-1	27	39	13716	14707	2
205	ACTGTCCAGGATTATA-1	33	55	12272	12484	0
206	ACTGTCTTCTTTAGAA-1	30	64	12998	11237	0
207	ACTTACGCATCCACGC-1	58	78	6243	9282	4
208	ACTTATACTTACCCGG-1	36	90	11557	7627	0
209	ACTTATTAGGATCGGT-1	38	52	11064	12898	0
210	ACTTATTTATGTGCCA-1	46	90	9142	7623	0
211	ACTTCAGGCTGATCCC-1	51	81	7933	8869	0
212	ACTTCCATGCGGGACA-1	61	85	5520	8309	2
213	ACTTGGGACCCGGTGG-1	29	49	13236	13318	2
214	ACTTTACCCTCATGAA-1	32	106	12526	5409	2
215	ACTTTCCTATAGCTTC-1	28	62	13480	11515	0
216	AGAAGAGCGCCGTTCC-1	38	88	11073	7904	4
217	AGAAGGTTGTAGGTCG-1	64	78	4794	9279	4
218	AGAATTATGGATTCGA-1	32	98	12524	6519	0
219	AGACCCGCCCTCCTCG-1	26	56	13962	12349	2
220	AGACGAAGTGCCGGTC-1	49	97	8420	6650	2
221	AGACGACGATGCCGCT-1	53	33	7438	15527	0
222	AGACTAGCCTTCCAGA-1	28	46	13476	13735	2
223	AGACTGTTACCGGGTC-1	63	45	5027	13858	2
224	AGAGAAACACCAGAAA-1	68	34	3817	15382	1
225	AGAGAACCGTCTAGGA-1	26	88	13970	7909	2
226	AGAGAAGGAGTACAAT-1	58	34	6231	15386	0
227	AGAGCGGGCTAATCAT-1	16	64	16378	11243	1
228	AGAGGCTTCGGAAACC-1	51	101	7938	6094	2
229	AGATAACTTCAGGGCC-1	32	44	12510	14011	2
230	AGATACTCAAGATCGA-1	46	82	9140	8732	0
231	AGATATAATACGACTA-1	64	72	4793	10112	3
232	AGATCGTGCATAAGAT-1	21	97	15179	6663	2
233	AGATCTCAGGTGTGAT-1	29	75	13242	9711	3
234	AGATGACTCGCCCACG-1	21	55	15168	12490	4
235	AGATGAGGGTTGCGAT-1	14	98	16869	6527	1
236	AGATGATGGAGTCTGG-1	34	106	12043	5408	3
237	AGATTATAGGACGTTT-1	36	54	11547	12622	0
238	AGCAAAGGCCGCTAGT-1	60	72	5758	10113	3
239	AGCAACATATCTTATT-1	41	93	10350	7209	0
240	AGCACCAGTACTCACG-1	27	65	13723	11100	2
241	AGCACTACCTCACCAG-1	53	81	7450	8868	0
242	AGCACTTAAGGACGCC-1	31	35	12749	15260	2
243	AGCAGCCAGATGAATA-1	56	58	6720	12058	2
244	AGCATATCAATATGCT-1	51	95	7937	6927	2
245	AGCATCGTCGATAATT-1	22	52	14926	12905	3
246	AGCATTACGAGGCAAG-1	67	105	4077	5532	1
247	AGCCAAGCTTTGTGTC-1	64	58	4789	12054	4
248	AGCCACAGGTTACCCG-1	63	89	5038	7754	4
249	AGCCACTCCCGTGCTT-1	23	81	14692	8882	2
250	AGCCCGCAACAAGCAG-1	68	54	3822	12607	1
251	AGCCCGGTAGCCTGTA-1	61	49	5511	13304	2
252	AGCCCTAAGCGAAGTT-1	15	65	16619	11105	3
253	AGCCCTCCCTGGTGGC-1	67	29	4057	16076	3
254	AGCCCTTCTAATCCGA-1	17	103	16146	5832	1
255	AGCGACAGGAACGGTC-1	51	37	7922	14973	0
256	AGCGACATCCCATTCA-1	17	59	16135	11936	1
257	AGCGACCAACGATATT-1	25	55	14203	12488	3
258	AGCGATGCGCCTAATA-1	64	108	4802	5117	1
259	AGCGCATAATGAATCG-1	57	55	6478	12473	2
260	AGCGCGGGTGCCAATG-1	24	92	14454	7355	2
261	AGCGGACACTTCGTAG-1	62	62	5273	11500	2
262	AGCGGGTCTGACACTC-1	66	66	4308	10943	3
263	AGCTAACAAGCAATGT-1	61	33	5507	15524	0
264	AGCTAAGCTCCGTCCG-1	76	36	1886	15101	1
265	AGCTAAGTACGCAGGC-1	64	86	4796	8169	4
266	AGCTAGAAGCAGAAGT-1	21	99	15180	6385	2
267	AGCTCCATATATGTTC-1	57	109	6492	4982	2
268	AGCTCCTTCGCACATC-1	52	86	7693	8175	0
269	AGCTCTTCCCAGTGCA-1	18	88	15901	7913	1
270	AGCTGAAGTAAACCAA-1	20	84	15417	8467	2
271	AGCTGTAACCTCAATC-1	54	28	7195	16221	3
272	AGCTTCTTCTCGAGCA-1	68	100	3834	6225	1
273	AGGAAGCTGTCCGCCG-1	61	65	5515	11084	3
274	AGGACAGTCGAATCCC-1	43	85	9865	8318	3
275	AGGACATCGCACGTCG-1	16	38	16371	14850	1
276	AGGACGCTCGATGTTG-1	18	98	15904	6525	1
277	AGGAGGCCTTCGCGCG-1	52	98	7696	6510	2
278	AGGATATAGGGATTTA-1	46	96	9144	6790	0
279	AGGATATCCGACTGCA-1	71	95	3109	6918	1
280	AGGCAGATGCGTAAAC-1	26	86	13969	8186	2
281	AGGCAGGGAGCGTACT-1	59	49	5994	13305	2
282	AGGCATTGTCGTAGGG-1	49	99	8421	6373	2
283	AGGCCACCCGTTATGA-1	28	38	13474	14845	2
284	AGGCCCATTGTACAGG-1	15	55	16617	12492	1
285	AGGCCTATCATACCAA-1	72	52	2856	12883	1
286	AGGCCTGAGAATCTCG-1	62	88	5280	7893	2
287	AGGCGTCTATGGACGG-1	16	112	16390	4584	1
288	AGGCTTCCCGAAGAAG-1	50	42	8164	14280	0
289	AGGGACTCTACGCGAC-1	55	53	6960	12752	2
290	AGGGCGTGATCGGCTA-1	17	45	16131	13879	1
291	AGGGCTGCAGTTACAG-1	35	65	11791	11096	0
292	AGGGTCAGAGCACTCG-1	68	40	3819	14549	4
293	AGGGTCGATGCGAACT-1	37	97	11317	6655	2
294	AGGGTGCCGTTCTTTA-1	65	33	4541	15522	2
295	AGGGTGCTCTCGAGGG-1	34	92	12040	7350	0
296	AGGGTTCAGACGGTCC-1	69	45	3579	13855	1
297	AGGGTTCCCTTTGGTT-1	30	88	13004	7907	2
298	AGGGTTTAGTTCGGGA-1	33	63	12274	11374	0
299	AGGTAGATCGAGATAT-1	63	35	5024	15245	4
300	AGGTCGCGGAGTTACT-1	26	104	13974	5689	2
301	AGGTGGTGACCTTCGC-1	64	56	4788	12331	4
302	AGTAATGTCTTGCCGC-1	16	60	16377	11798	3
303	AGTACAGAAGCTTATA-1	71	77	3104	9415	1
304	AGTACATCATTTATCA-1	29	109	13251	4994	3
305	AGTACGGGCACCTGGC-1	25	79	14209	9158	2
306	AGTACTCTTATGCCCA-1	56	88	6728	7896	2
307	AGTAGAAGGCGCCTCA-1	70	62	3342	11496	3
308	AGTAGGAAGGAAGTTG-1	16	98	16387	6526	1
309	AGTAGGTAACATACAT-1	13	51	17099	13048	1
310	AGTATAATACTAGGCA-1	25	33	14197	15540	1
311	AGTATACACAGCGACA-1	64	48	4786	13441	4
312	AGTATTTGGCACGACC-1	58	52	6236	12889	2
313	AGTCAAATGATGTGAT-1	67	35	4059	15244	4
314	AGTCAACACCACCATC-1	41	47	10338	13590	3
315	AGTCAAGATGACACTT-1	48	90	8660	7622	0
316	AGTCACTAGCTCTCGA-1	55	99	6972	6370	2
317	AGTCCCGCCTTTAATT-1	17	93	16144	7219	1
318	AGTCGACGGTCTCAAG-1	38	90	11074	7626	3
319	AGTCGGCCCAAACGAC-1	25	39	14199	14708	1
320	AGTCGTATAAAGCAGA-1	65	81	4554	8863	4
321	AGTCGTCGACCACCAA-1	57	91	6487	7479	2
322	AGTCTCACAAGACTAC-1	54	30	7196	15943	3
323	AGTCTTCTCCTCAAAT-1	24	66	14447	10962	3
324	AGTCTTTAAAGTGTCC-1	67	77	4070	9417	1
325	AGTGACCTACTTTACG-1	44	52	9615	12895	3
326	AGTGACTGTGACACAA-1	66	28	4298	16215	3
327	AGTGAGACTTCCAGTA-1	35	87	11797	8044	0
328	AGTGAGCCTCGCCGCC-1	29	103	13250	5827	0
329	AGTGATAACCTGCGCG-1	59	89	6004	7755	0
330	AGTGATTCAAGCAGGA-1	33	87	12280	8045	0
331	AGTGCACGCTTAAGAA-1	52	96	7696	6787	2
332	AGTGCGTAGCTCGTAA-1	46	42	9130	14282	3
333	AGTGCTAAACACAGCA-1	61	91	5522	7477	4
334	AGTGCTTGCACGAATA-1	41	89	10349	7764	3
335	AGTGGCGGCAATTTGA-1	24	94	14454	7078	2
336	AGTGGCGTCTGAAGGT-1	62	86	5279	8170	3
337	AGTGTATTGCGCATTG-1	17	95	16144	6942	1
338	AGTTAAACACTTGCGA-1	40	44	10579	14007	3
339	AGTTAAGCGGTCCCGG-1	16	80	16382	9023	1
340	AGTTACTCTATCGTGG-1	15	89	16626	7775	1
341	AGTTCCTACAGAATTA-1	30	50	12995	13179	2
342	AGTTTCGCAGGTCGGA-1	12	62	17343	11522	3
343	AGTTTGCACCTGCCTC-1	58	74	6242	9837	3
344	AGTTTGGCACGGGTTG-1	48	102	8663	5957	3
345	ATAAACGTTGCACCAC-1	57	107	6491	5259	2
346	ATAAAGGCTCGGTCGT-1	34	50	12029	13177	0
347	ATAACGCCGGAGGGTC-1	35	81	11796	8876	3
348	ATAACGGAGTCCAACG-1	25	75	14208	9713	3
349	ATAAGTAGGATTCAGA-1	27	103	13732	5828	0
350	ATAATCTTGGAGAACC-1	61	77	5518	9419	4
351	ATACAGGCCCTCCAAT-1	56	72	6724	10115	3
352	ATACCTAACCAAGAAA-1	58	64	6239	11224	2
353	ATACGAGGTTTGTAAG-1	75	49	2131	13298	1
354	ATACGGGTTTCGATTG-1	22	82	14934	8743	2
355	ATACGTACTTAGCCAC-1	55	77	6967	9422	0
356	ATACGTCCACTCCTGT-1	47	93	8902	7206	0
357	ATACGTTATGCACGGA-1	63	63	5032	11361	3
358	ATACTACCCGTACCAC-1	59	105	6008	5536	2
359	ATACTAGCATGACCCT-1	21	61	15170	11657	3
360	ATACTGCCTTACACCG-1	58	84	6244	8450	2
361	ATAGACAACGGGACCT-1	28	92	13488	7353	2
362	ATAGACGAAGAGAAAG-1	33	45	12269	13872	2
363	ATAGAGTACTGGGACA-1	26	48	13960	13458	2
364	ATAGAGTTATCAACTT-1	27	93	13730	7215	2
365	ATAGCAACTAGGGAAG-1	62	98	5282	6505	4
366	ATAGGCTAGCTTCGCA-1	25	97	14214	6661	0
367	ATAGGTTGGGCAGATG-1	28	64	13481	11238	0
368	ATAGTGAAGCGTTCTC-1	41	57	10341	12203	0
369	ATAGTTCCACCCACTC-1	38	102	11077	5961	3
370	ATATAAATGTAGCTGC-1	54	74	7207	9839	3
371	ATATAACACGGGCGCA-1	66	94	4315	7059	3
372	ATATACGCTCGTGACG-1	62	108	5285	5118	3
373	ATATCGTTCCTCGAAC-1	58	92	6246	7340	2
374	ATATCTCCCTCGTTAA-1	19	87	15660	8051	1
375	ATATCTTAGGGCCTTC-1	35	61	11790	11651	0
376	ATATGGGATAGCAACT-1	71	55	3098	12467	1
377	ATATGTCTCCCTAGCC-1	35	97	11800	6656	0
378	ATATTCCACATAGTGA-1	51	77	7932	9424	3
379	ATATTCCCACAGGTCA-1	11	59	17584	11939	1
380	ATATTTAACCCTCAAG-1	31	55	12754	12485	0
381	ATCAAACGAAGGTTTG-1	49	33	8404	15529	3
382	ATCAATCTGGGCTGCA-1	33	65	12274	11097	0
383	ATCACATTAGAATATC-1	20	82	15417	8744	2
384	ATCACTTCATCCTCGC-1	21	67	15172	10825	1
385	ATCAGCCTCATGCTGC-1	57	87	6486	8034	0
386	ATCAGTAGGCAGGGAT-1	23	87	14694	8049	2
387	ATCATAGATCGACGAG-1	74	44	2371	13992	1
388	ATCATAGCCCTATGTA-1	62	106	5284	5396	1
389	ATCATCCAATATTTGT-1	39	59	10824	11927	0
390	ATCCAACGCAGTCATA-1	25	37	14198	14985	3
391	ATCCACATCGACAGAA-1	62	72	5275	10113	3
392	ATCCAGAGCAACAACC-1	50	52	8167	12893	2
393	ATCCAGGATTCGTGAA-1	40	46	10580	13730	3
394	ATCGACTCTTTCCGTT-1	23	61	14687	11656	3
395	ATCGCACGCCGGGAGA-1	25	57	14203	12210	4
396	ATCGCTGCGTGCAGCA-1	23	111	14700	4719	3
397	ATCGGAGACAGACGGC-1	52	76	7690	9562	3
398	ATCGGCAAGCAGTCCA-1	20	96	15420	6802	1
399	ATCGTTAGCTAGCGGA-1	58	98	6248	6507	2
400	ATCTACCATCTGCTCC-1	70	88	3348	7889	1
401	ATCTAGCTTGTGAGGG-1	67	65	4067	11081	1
402	ATCTCCCACGGAATAT-1	60	108	5768	5119	2
403	ATCTGACATGGAAGGA-1	63	41	5026	14413	2
404	ATCTGCACCTCTGCGA-1	29	101	13249	6104	0
405	ATCTGCTGTTATCGCC-1	67	57	4065	12191	1
406	ATCTGGGCTGTTCTTG-1	61	69	5516	10529	3
407	ATCTGGTTAAGACTGT-1	26	76	13967	9574	2
408	ATCTGTAATTGTACCC-1	15	57	16617	12215	1
409	ATCTTATCGCACACCC-1	64	104	4801	5672	1
410	ATCTTGACCTGCAACG-1	26	44	13959	14013	2
411	ATCTTGACTTGTCCAA-1	30	108	13010	5132	3
412	ATGAAGCCAAGGAGCC-1	22	46	14925	13738	4
413	ATGACGCCGGCTCTAA-1	16	58	16376	12076	1
414	ATGACGCGTTCTATCC-1	52	30	7679	15944	3
415	ATGACTATCAGCTGTG-1	63	43	5027	14136	2
416	ATGACTATGCGACATT-1	48	88	8659	7899	0
417	ATGAGGAGTGTTAATC-1	25	35	14198	15263	1
418	ATGATCGGGAATAGAC-1	16	54	16375	12631	1
419	ATGCACTACCGCATTG-1	27	45	13717	13874	2
420	ATGCATGATCCAGGAT-1	25	65	14205	11100	2
421	ATGCCAATCGCTCTGC-1	15	105	16630	5555	1
422	ATGCCATTTGCGACCA-1	43	91	9867	7485	0
423	ATGCCGGTTGATGGGA-1	19	83	15659	8606	2
424	ATGCGAGTCCCACCAC-1	48	104	8663	5679	3
425	ATGCTCTGGCGCGGTA-1	60	76	5759	9559	2
426	ATGGACTGCTTAGTTG-1	75	39	2129	14685	1
427	ATGGAGCAGGCCGTGA-1	36	66	11550	10957	2
428	ATGGATCCGGCGTCCG-1	19	79	15657	9161	3
429	ATGGATTGACCAAACG-1	27	61	13722	11654	3
430	ATGGGACCTGCTGAAC-1	61	31	5506	15801	0
431	ATGGGCCTCGGCCTCT-1	45	91	9384	7484	0
432	ATGGTCGCGTGGTTTC-1	45	85	9383	8317	0
433	ATGTAGCGCGCGTAGG-1	68	72	3827	10110	1
434	ATGTCTTGTTTGACTC-1	74	34	2369	15379	1
435	ATGTGCATCCGACGCA-1	23	57	14686	12211	4
436	ATGTTGATTAGAGACT-1	68	92	3832	7335	1
437	ATGTTGTAGTCTGTTT-1	65	47	4545	13580	4
438	ATTAAACATGCGGACC-1	43	59	9859	11925	3
439	ATTAATACTACGCGGG-1	22	66	14930	10963	1
440	ATTAATGAACCAGTCG-1	23	79	14692	9159	2
441	ATTACTAGCCTCTTGC-1	18	44	15890	14017	1
442	ATTACTTACTGGGCAT-1	22	100	14939	6246	2
443	ATTAGATTCCTCAGCA-1	25	105	14216	5551	2
444	ATTAGATTGATAGCGG-1	19	49	15650	13323	1
445	ATTATCGGAATGTACG-1	69	57	3582	12190	1
446	ATTATGCCATAGGGAG-1	21	53	15168	12767	4
447	ATTATTATGTCCGTCA-1	59	37	5991	14970	0
448	ATTATTCAGAGTCACT-1	67	97	4075	6642	1
449	ATTCAACCATTTAAGG-1	58	100	6248	6230	2
450	ATTCAGGACCTATTTC-1	20	98	15421	6524	2
451	ATTCATCGTTGAGGCA-1	61	89	5521	7755	2
452	ATTCCTAAGACGTGGA-1	15	107	16630	5278	1
453	ATTCCTCCGCCAGTGC-1	23	39	14682	14708	1
454	ATTCGCGCCTTGAGAG-1	65	107	4560	5255	1
455	ATTCTCGTCTCTTTAG-1	11	51	17581	13049	3
456	ATTGAAGATCTTAGTG-1	31	49	12753	13317	2
457	ATTGATGAGTCCTAAC-1	33	99	12283	6380	0
458	ATTGCCTTTATGTTTG-1	64	84	4796	8447	4
459	ATTGCGATCAGTAACT-1	51	99	7938	6372	2
460	ATTGCTGCTCCTCCAT-1	35	43	11786	14148	2
461	ATTGGATTACAGCGTA-1	54	102	7214	5954	2
462	ATTGGGAATATCTTGG-1	12	52	17340	12910	1
463	ATTGTACAACTCGGCT-1	35	103	11801	5824	3
464	ATTGTCGCAATACCTT-1	15	85	16625	8330	1
465	ATTGTCTGTTTCATGT-1	71	53	3098	12745	1
466	ATTTAACTCGTATTAC-1	14	52	16858	12909	1
467	ATTTACAGTTTACTGG-1	30	38	12991	14844	2
468	ATTTCCGGGTTCTGCG-1	55	35	6956	15249	0
469	ATTTGCGCGAGTAGCT-1	53	31	7437	15805	3
470	CAAACCCTCCGGCGGG-1	70	70	3344	10386	1
471	CAAACGAGTATCGCAG-1	47	47	8890	13588	3
472	CAAACGGTCGCACTTT-1	30	40	12992	14567	2
473	CAAAGATTATTGGGCC-1	56	30	6713	15942	0
474	CAACCTACCGAGCAGT-1	61	103	5525	5812	2
475	CAACGACCCGTTTACA-1	20	50	15409	13184	4
476	CAACGCGATGAGCCAA-1	74	36	2369	15102	1
477	CAACGGTTCTTGATAC-1	18	38	15888	14849	1
478	CAACTATATCGAATGC-1	15	79	16623	9163	3
479	CAACTCCTTGATCCCG-1	18	46	15890	13740	1
480	CAACTGCTCATCCGAT-1	59	55	5995	12472	2
481	CAAGATATTATAACGT-1	45	89	9384	7762	0
482	CAAGCAACGTCGGAGT-1	32	38	12509	14843	2
483	CAAGCACCAAATGCCT-1	18	66	15896	10965	1
484	CAAGCGGCACATAATT-1	54	72	7207	10116	3
485	CAAGGCCAGTGGTGCA-1	66	100	4317	6226	1
486	CAAGTAAGTGATAGAC-1	69	53	3581	12745	1
487	CAAGTCGTTGAAATCT-1	76	48	1890	13436	1
488	CAAGTGTGGTTGCAAA-1	40	94	10592	7070	3
489	CAATAAACCTTGGCCC-1	26	74	13966	9851	3
490	CAATATTCTTGACCTA-1	54	40	7198	14556	0
491	CAATGCGAGAAGTATC-1	54	82	7209	8729	0
492	CAATGGATCTCTACCA-1	28	86	13487	8186	2
493	CAATTAAGGGTGATGA-1	29	65	13240	11099	0
494	CAATTTCGTATAAGGG-1	37	63	11308	11372	0
495	CACAATGAGCTGCTAT-1	42	50	10098	13174	3
496	CACACACGCTAACGAG-1	55	103	6973	5815	2
497	CACACGCGCTGTCTTA-1	33	89	12280	7767	0
498	CACAGCACCCACGGCA-1	31	59	12755	11930	0
499	CACAGCTAGGGAGTGA-1	20	60	15411	11796	4
500	CACAGGGCCATATAGT-1	57	97	6489	6646	2
501	CACAGGGCCGTTGTCA-1	62	60	5272	11777	2
502	CACATCGTGCACGCGC-1	60	38	5749	14831	0
503	CACATCTCACCGACGA-1	57	75	6483	9699	0
504	CACATGATTCAGCAAC-1	38	64	11067	11233	3
505	CACATTCTTTCGATGG-1	18	90	15902	7635	1
506	CACCCAAATCTTATGT-1	35	105	11802	5546	3
507	CACCCACACGTCACCC-1	17	43	16131	14156	1
508	CACCCACGAGGCAATT-1	20	86	15418	8189	2
509	CACCCGGTTTGTGACT-1	53	39	7439	14695	0
510	CACCCTAACAAGATCT-1	56	80	6726	9005	3
511	CACCGCCAGAAGGTTT-1	27	59	13721	11932	4
512	CACCGCGTCCACTCTA-1	16	104	16388	5694	1
513	CACCGGGCATCACAAG-1	72	94	2867	7056	1
514	CACCGTATCCCATCCG-1	52	104	7698	5678	2
515	CACCGTTAGGGATCAC-1	53	37	7439	14972	0
516	CACCTTGCGAAACTCG-1	24	84	14452	8465	2
517	CACGCAGCGAGGCTTT-1	31	43	12751	14150	2
518	CACGCGGAACTGTTGC-1	42	98	10110	6514	3
519	CACGGCGCGCCAAAGG-1	15	103	16629	5833	1
520	CACGTCGGCAACCTCT-1	49	37	8405	14974	0
521	CACGTTTCGTACACAC-1	55	91	6970	7480	2
522	CACTAAAGTTGCCTAT-1	35	51	11788	13038	0
523	CACTACGGGAGCTGCC-1	59	107	6009	5258	2
524	CACTCAAGAGCTATGG-1	39	57	10824	12204	0
525	CACTCCTATGTAAGAT-1	56	36	6715	15110	0
526	CACTCCTCTCGGTCGG-1	15	87	16625	8053	1
527	CACTCTCAAGCATCGA-1	69	47	3579	13578	1
528	CACTCTTCTGCTAGCC-1	59	101	6007	6091	2
529	CACTGACGATTGTGGA-1	65	51	4546	13025	4
530	CACTGTCCAAGTGAGA-1	19	43	15648	14155	1
531	CACTTAATCAGACGGA-1	34	48	12028	13455	2
532	CACTTCGCCACAGGCT-1	21	31	15162	15819	1
533	CAGAACTTAGCCCTCT-1	53	85	7451	8313	0
534	CAGAATAACACACGGA-1	55	111	6975	4705	3
535	CAGACACCGATCGCTG-1	53	51	7443	13030	2
536	CAGACCTGTAAGTGTT-1	31	99	12766	6381	0
537	CAGACGAACCTGATAC-1	50	50	8167	13170	0
538	CAGAGACGGTCACCCA-1	51	57	7927	12199	2
539	CAGAGGCGATGCATGA-1	54	48	7200	13446	0
540	CAGATAATGGGCGGGT-1	66	102	4318	5949	1
541	CAGATACTAACATAGT-1	26	46	13959	13736	2
542	CAGATCATTTAAAGTC-1	22	108	14941	5136	2
543	CAGCAGCCCGTTCCTT-1	28	78	13485	9295	2
544	CAGCAGTCCAGACTAT-1	50	100	8179	6233	2
545	CAGCAGTCTGTGCTGC-1	62	74	5276	9835	2
546	CAGCCTCCTGCAGAGG-1	23	77	14691	9436	2
547	CAGCCTCTCCTCAAGA-1	15	95	16627	6943	1
548	CAGCGATTCCCTTCAA-1	53	43	7441	14140	0
549	CAGCTCACTGAGACAT-1	33	59	12273	11929	0
550	CAGCTCGACAAGTTAA-1	28	90	13488	7631	2
551	CAGCTCTGGGCTCACT-1	73	35	2610	15241	1
552	CAGGCAGTCTTACCAG-1	65	85	4555	8308	1
553	CAGGCCGTTTGGGTGT-1	39	43	10820	14146	3
554	CAGGCGCACGGTGGTC-1	56	28	6712	16220	3
555	CAGTAACTATTTATTG-1	19	101	15663	6109	3
556	CAGTACATTCTCTAAA-1	20	102	15422	5969	2
557	CAGTAGCCCACGCGGT-1	25	91	14212	7493	2
558	CAGTCGAGGATGCAAT-1	25	99	14214	6383	0
559	CAGTGAATAAATGACT-1	25	83	14210	8603	2
560	CAGTGTCGGCTGGCCC-1	52	92	7695	7342	2
561	CAGTTCAAATTGACAC-1	29	51	13236	13041	2
562	CAGTTCGAGGACCCGA-1	69	49	3580	13300	1
563	CATAACGGACAGTCGT-1	36	94	11558	7072	0
564	CATAAGAAGCTTGGCT-1	58	72	6241	10114	3
565	CATACACGGTTCCCAC-1	61	55	5512	12472	2
566	CATACGAACTAGCTGG-1	65	31	4541	15799	2
567	CATACGGCGTCTGGGC-1	39	63	10825	11372	3
568	CATACTATGTAATTGT-1	36	48	11546	13454	0
569	CATACTTCTTTCTCCG-1	68	52	3822	12885	1
570	CATAGAGGAGATACTA-1	69	87	3589	8028	1
571	CATAGCGTTGCCCACC-1	54	42	7199	14278	0
572	CATAGTAGCATAGTAG-1	19	45	15649	13878	1
573	CATAGTCAAATACATA-1	65	93	4557	7198	1
574	CATATACTACTGATAA-1	18	102	15905	5970	1
575	CATATAGGTACAGTCA-1	43	55	9858	12480	3
576	CATCATTACCCTGAGG-1	52	94	7695	7065	2
577	CATCCTCTCAAAGATC-1	54	92	7212	7341	2
578	CATCGCCCGCGGCCAA-1	14	44	16855	14019	1
579	CATCGGACGGGTTAAT-1	42	58	10100	12064	0
580	CATCTATCCCGTGTCT-1	18	100	15904	6248	1
581	CATCTTACACCACCTC-1	37	99	11317	6378	3
582	CATGAGATGCACTCTC-1	59	79	6001	9143	4
583	CATGATGCACAATTCT-1	21	69	15172	10547	3
584	CATGCGACCAGTTTAA-1	26	98	13973	6522	0
585	CATGCGTTAGACAGAA-1	15	63	16619	11382	1
586	CATGCGTTGAGAGGAG-1	72	46	2855	13715	1
587	CATGCTGGCTCCAATT-1	12	60	17342	11800	1
588	CATGGATTGTCTTCCG-1	55	101	6973	6092	2
589	CATGGCAGGAAGATCG-1	17	57	16135	12214	1
590	CATGGGTATGCCTTAT-1	56	82	6726	8728	3
591	CATGGGTCGGGTGTGG-1	21	85	15176	8327	2
592	CATGGTCTAGATACCG-1	26	66	13964	10961	3
593	CATGTAAGAGACATTT-1	54	90	7211	7619	0
594	CATGTAGGAGCGCCAA-1	15	111	16631	4723	1
595	CATGTCTCATTTATGG-1	49	85	8417	8315	0
596	CATTACGCAGGAAGGG-1	71	101	3110	6085	1
597	CATTACGTCGGCCCGT-1	19	65	15654	11103	1
598	CATTATCCCATTAACG-1	67	31	4058	15799	3
599	CATTATGCTTGTTGTG-1	26	52	13961	12904	2
600	CATTTAGCGGACCATG-1	25	85	14211	8326	2
601	CATTTGAGTGGTACGT-1	50	48	8166	13448	0
602	CCAAACAGAACCCTCG-1	22	48	14925	13460	2
603	CCAACCTTATGTAACT-1	67	41	4060	14411	4
604	CCAACGATGCACTGAT-1	31	37	12750	14982	2
605	CCAAGAAAGTGGGCGA-1	52	52	7684	12892	2
606	CCAAGACTTCTGCGAA-1	20	62	15412	11519	1
607	CCAAGGAACAGAGAGG-1	14	48	16856	13464	1
608	CCAATAGTGCCGTCGA-1	34	42	12027	14287	2
609	CCAATGTCACAGCAAG-1	37	49	11304	13315	0
610	CCAATTACGGGTCGAG-1	19	93	15661	7218	1
611	CCAATTGAATGTTAAT-1	20	46	15408	13739	1
612	CCACAATGTACGTCTT-1	29	85	13245	8324	2
613	CCACACTGAGATATTA-1	39	49	10822	13314	0
614	CCACAGTACCCATCCT-1	48	92	8660	7344	0
615	CCACCAACTTTACTGT-1	52	40	7681	14557	0
616	CCACGGCAGGTGTAGG-1	71	31	3092	15797	1
617	CCACGGTGCCCGGTAG-1	35	107	11802	5269	3
618	CCACTCAGATCCGCAA-1	72	80	2863	8998	1
619	CCACTGTTTGGATTAA-1	58	106	6250	5397	2
620	CCAGAAAGCAACTCAT-1	52	36	7680	15112	0
621	CCAGATAGTTGAGTGA-1	28	84	13486	8463	2
622	CCAGCCTGGACCAATA-1	37	65	11309	11095	0
623	CCAGCTCGAACGCATT-1	63	65	5032	11083	3
624	CCAGGGACGTGGCCTC-1	27	53	13720	12764	2
625	CCAGTAGTCTGATCCA-1	27	91	13729	7492	2
626	CCAGTCTAGACGGCGC-1	24	86	14452	8187	2
627	CCAGTCTTGTCATAGA-1	59	59	5996	11918	2
628	CCATACCTTTACTTGT-1	30	102	13008	5965	0
629	CCATAGGTTGGCGTGG-1	18	62	15894	11520	3
630	CCATATGGAAACTATA-1	53	103	7456	5816	2
631	CCATCTCACCAGTGAA-1	38	98	11076	6516	3
632	CCATGCCCTAGATTTC-1	56	98	6731	6508	2
633	CCATGCCTGTTTAGTA-1	35	53	11788	12761	0
634	CCATGCTCTGCAGGAA-1	21	43	15165	14154	1
635	CCATGGCAAACGCTCA-1	74	40	2370	14547	1
636	CCATTAGCGATAATCC-1	32	42	12510	14288	2
637	CCATTCCCTGCCCACA-1	33	39	12268	14704	2
638	CCATTTCTACCTATTA-1	55	71	6965	10254	3
639	CCCAAACATGCTGCTC-1	34	88	12039	7905	0
640	CCCAAGTCATTACACT-1	68	96	3833	6780	1
641	CCCAATGAGATTTGCA-1	60	40	5750	14553	0
642	CCCAGAGGAGGGCGTA-1	21	105	15181	5553	3
643	CCCAGATTCCCGTGAC-1	76	38	1887	14823	1
644	CCCGCCATGCTCCCGT-1	19	41	15648	14433	1
645	CCCGGGTCGTTCAGGG-1	65	57	4547	12192	3
646	CCCGTAGCTGGGAAGA-1	57	39	6474	14693	0
647	CCCGTCAGCGTCTGAC-1	23	51	14685	13044	2
648	CCCGTTTCGCAGATGT-1	52	106	7698	5400	3
649	CCCTACTTGAACAATG-1	70	86	3348	8167	1
650	CCCTCATTCTGGAATT-1	16	44	16373	14018	1
651	CCCTGAAATGAGTTGA-1	31	39	12750	14705	2
652	CCCTTTAATGGAGTTC-1	63	109	5044	4979	3
653	CCCTTTGACAGGTCTT-1	50	56	8168	12338	3
654	CCGACAATAGGCCGCC-1	57	111	6493	4704	3
655	CCGATCTCAACCTTAT-1	37	101	11318	6100	3
656	CCGCATGTGGTACGAT-1	56	66	6722	10948	3
657	CCGCCGGTCAACACAC-1	13	55	17100	12493	1
658	CCGCCTGCGAATTGGT-1	15	97	16628	6665	1
659	CCGCGGAATGCGTCAC-1	51	45	7924	13863	0
660	CCGCTCTTCCGAACTA-1	63	99	5041	6366	4
661	CCGGAATGGTTTCAGT-1	24	32	14438	15679	1
662	CCGGAGCGTACTTTCT-1	58	56	6237	12334	2
663	CCGGCGCATATTGGAT-1	14	56	16859	12354	1
664	CCGGGACCCGCAGAGA-1	16	52	16375	12908	1
665	CCGGGCTGCTCCATAC-1	36	86	11555	8182	0
666	CCGGTTTGTAATTGTG-1	56	42	6716	14277	0
667	CCGTAGGAAATCCCTG-1	60	96	5764	6784	4
668	CCGTAGGGTTGTTTAC-1	60	104	5766	5674	2
669	CCGTATTAGCGCAGTT-1	17	111	16149	4722	1
670	CCGTGCCCATGACGGC-1	12	48	17339	13465	3
671	CCGTGGAACGATCCAA-1	24	106	14457	5413	2
672	CCGTGTTAAATTCCAT-1	48	36	8646	15113	3
673	CCGTTACGTTAGAACA-1	20	88	15418	7912	1
674	CCGTTTCCTTTCCGTG-1	76	46	1889	13713	1
675	CCTAAAGGCTGACGCT-1	14	82	16865	8747	1
676	CCTAACCCAAACAAGT-1	49	89	8418	7760	0
677	CCTAACTAAGGCTCTA-1	21	93	15178	7218	4
678	CCTACATTCACAGACG-1	51	33	7921	15528	3
679	CCTACTGCTTACACTT-1	27	49	13719	13319	2
680	CCTAGGCGTAGCGATC-1	36	88	11556	7905	0
681	CCTATAATGAGTGCCC-1	55	81	6968	8867	3
682	CCTATACCGTCCTGTC-1	55	45	6958	13862	0
683	CCTATATTTGTCCTGG-1	62	52	5270	12887	4
684	CCTATCTATATCGGAA-1	19	77	15657	9438	3
685	CCTATGGGTTACCGTC-1	29	69	13241	10544	3
686	CCTATGGTCAAAGCTG-1	68	68	3826	10665	1
687	CCTATGTCCACTCCAC-1	62	92	5281	7338	4
688	CCTCACCAATCTTGAC-1	17	35	16129	15266	1
689	CCTCACCTGAGGGAGC-1	28	102	13491	5966	0
690	CCTCACCTTAGCATCG-1	27	97	13731	6660	0
691	CCTCCTGTTGTGTCGT-1	62	96	5282	6783	4
692	CCTCGCGCGATATAGG-1	21	95	15179	6940	4
693	CCTCGCGCTGTGCGAT-1	57	59	6479	11918	2
694	CCTCGGTTTCCTTGCC-1	70	38	3335	14826	3
695	CCTCTCTCCCATCTAG-1	34	36	12025	15120	3
696	CCTCTGTACTATTCTA-1	53	61	7445	11643	2
697	CCTGAACGATATATTC-1	37	85	11314	8320	0
698	CCTGAGAATAAATGCA-1	71	33	3093	15519	1
699	CCTGCTATTTGAGAAG-1	26	50	13960	13181	2
700	CCTGGCTAGACCCGCC-1	29	43	13234	14151	2
701	CCTGGTCGAATGTGGG-1	59	69	5999	10530	3
702	CCTGTAAGACATGATA-1	37	41	11302	14425	2
703	CCTGTCACCCGGGCTC-1	29	67	13240	10821	0
704	CCTGTCGCCCGTAAAT-1	36	62	11549	11512	0
705	CCTGTTCAACCTCGGG-1	71	51	3097	13022	1
706	CCTGTTTGAAGACACG-1	58	94	6247	7062	2
707	CCTTCAGTTAAAGTGA-1	61	47	5510	13581	2
708	CCTTCGTATAGAATCC-1	69	61	3583	11636	1
709	CCTTGACCACTTTATT-1	55	109	6975	4982	3
710	CCTTGTGAACGTGGTT-1	72	48	2855	13438	1
711	CCTTTAAGGGAGCACT-1	58	50	6235	13167	2
712	CCTTTCAATGAAGAAA-1	25	95	14213	6938	2
713	CGAACAGTATGGGCGT-1	50	96	8178	6788	2
714	CGAACCCGCATGCGTC-1	49	49	8408	13309	0
715	CGAAGCTATAAATTCA-1	19	105	15664	5554	3
716	CGAAGTTGCTCTGTGT-1	33	35	12266	15259	2
717	CGAATGACGCATAATG-1	63	57	5030	12193	2
718	CGACAATTTGATCTAA-1	43	95	9868	6930	0
719	CGACACGCTCCGACAG-1	46	94	9144	7068	0
720	CGACAGTTCGCGTTAT-1	36	42	11544	14286	2
721	CGACTCAGGATGTTAT-1	23	89	14694	7772	2
722	CGACTTTGTATAGCCT-1	33	109	12286	4992	3
723	CGAGACTACTGCTGCT-1	72	98	2868	6501	1
724	CGAGAGCTTTCACTAC-1	64	88	4797	7892	4
725	CGAGAGGGTAGCCGCG-1	56	104	6732	5676	2
726	CGAGCGTTGATCAGCC-1	12	46	17339	13742	3
727	CGAGCTGGGCTTTAGG-1	17	67	16137	10827	1
728	CGAGGGTATCCAGGTG-1	64	60	4790	11777	1
729	CGAGTGAAGGTACCAG-1	55	29	6954	16081	3
730	CGAGTTCTGTCCCACC-1	27	85	13728	8325	2
731	CGAGTTTATCGGACTG-1	37	93	11316	7210	0
732	CGATACCTCGCGGACA-1	40	48	10580	13452	0
733	CGATAGTCGTACTGCA-1	66	88	4314	7891	1
734	CGATCCACCATTGTTG-1	72	54	2857	12605	1
735	CGATCCGACCCAGTGC-1	38	50	11063	13176	0
736	CGATCCTCGCAACATA-1	66	40	4302	14550	4
737	CGATGGACCCTACGCC-1	22	96	14938	6801	2
738	CGATTAAATATCTCCT-1	56	62	6721	11503	2
739	CGATTCGCCTGGCTGC-1	57	73	6483	9976	3
740	CGCAAACACGAGTTAC-1	27	37	13715	14984	2
741	CGCAATTACTTTCGGT-1	23	33	14680	15541	1
742	CGCAATTAGGGTAATA-1	28	44	13476	14013	2
743	CGCACATGTCCACTAC-1	39	87	10832	8042	3
744	CGCACGTCTGTTTATG-1	68	32	3817	15659	3
745	CGCAGGCGATCCAAAC-1	52	102	7697	5955	2
746	CGCATGCCGAATGCGT-1	67	89	4073	7752	1
747	CGCATTAGCTAATAGG-1	27	57	13721	12209	2
748	CGCCATCCGATTATGA-1	24	80	14451	9020	2
749	CGCCCAGCACGCCTAG-1	59	51	5994	13027	2
750	CGCCCAGCGTTTCACG-1	65	89	4556	7753	1
751	CGCCCGCTTCCGTACA-1	18	80	15899	9023	3
752	CGCCGCGTTCTGAACG-1	73	45	2613	13854	1
753	CGCCGTTCAGCATAGT-1	58	104	6249	5675	2
754	CGCGAAGTGGCATACT-1	64	96	4799	6782	1
755	CGCGACCGCGACAGAT-1	59	81	6002	8865	4
756	CGCGAGAGGGACTTGT-1	16	108	16389	5139	1
757	CGCGCATGTTTGATTG-1	50	54	8168	12615	2
758	CGCGCCCGACTTAATA-1	21	75	15174	9715	3
759	CGCGGCTCAACTTGAA-1	43	97	9869	6653	0
760	CGCGGGAATTAGGCAG-1	28	80	13485	9018	2
761	CGCGGGAATTCCTTTC-1	72	84	2865	8443	1
762	CGCGGTCACAAACCAA-1	18	106	15906	5415	1
763	CGCGTTCATGAAATAC-1	27	51	13719	13042	2
764	CGCTACGGGACATTTA-1	38	48	11063	13453	0
765	CGCTATTCTTAGGCTC-1	38	60	11066	11788	0
766	CGCTCGACATAATGAT-1	21	45	15166	13877	4
767	CGCTCTCCGTAGATTA-1	33	37	12267	14981	2
768	CGCTGGTGACTACCCT-1	48	98	8662	6512	2
769	CGCTGTGACGCCGCAC-1	25	47	14201	13598	2
770	CGCTGTGTGGATGTTG-1	59	43	5992	14137	0
771	CGCTTAGTATTGATAC-1	66	52	4305	12886	4
772	CGCTTCCACTGAAATC-1	18	42	15889	14295	1
773	CGCTTCGGTCTAAGAC-1	66	104	4318	5671	1
774	CGCTTTCATACCGGTG-1	14	50	16857	13186	1
775	CGCTTTCCGCCAAGGT-1	73	77	2621	9414	1
776	CGCTTTCTTGCATTCG-1	31	85	12762	8323	2
777	CGGAAAGAATCAAACG-1	58	48	6235	13444	2
778	CGGAACGTAAACATAG-1	47	45	8889	13865	3
779	CGGACCTTTACGTCCC-1	71	71	3103	10247	1
780	CGGAGCAATTTAATCG-1	54	60	7204	11781	2
781	CGGAGTTTGAGAGACA-1	30	34	12990	15399	2
782	CGGATCCTCAAGGACT-1	60	80	5760	9004	4
783	CGGCAATAAGATCGCC-1	54	108	7216	5122	3
784	CGGCAGGGTCGGGTTG-1	32	94	12523	7074	0
785	CGGCCACGCACAAAGT-1	35	59	11790	11928	0
786	CGGCCAGAGCGACCAT-1	67	49	4062	13301	4
787	CGGCGCCATCAATCCC-1	59	93	6005	7200	4
788	CGGGAGCTTCAGTGTA-1	49	91	8419	7482	0
789	CGGGATCAATGTAAGA-1	23	59	14687	11934	4
790	CGGGCAGCTAAACCGC-1	32	56	12513	12346	0
791	CGGGCCTTCTTTGTAA-1	41	55	10340	12481	0
792	CGGGCGATGGATCACG-1	69	75	3586	9693	1
793	CGGGTGTACCCATTTA-1	32	86	12521	8184	2
794	CGGTACTAGAATCAAA-1	43	83	9865	8595	3
795	CGGTAGAGGTGCAGGT-1	22	92	14937	7356	4
796	CGGTCAAGTGGGAACC-1	26	80	13968	9019	2
797	CGGTCCGTCGCAAGCC-1	63	51	5029	13026	4
798	CGGTCTATCAACCCGT-1	18	82	15900	8745	3
799	CGGTGCGCGTTGGTCC-1	49	39	8405	14697	0
800	CGGTGGGCTCCAGCCT-1	15	99	16628	6388	1
801	CGGTTATCCAACAGTG-1	30	98	13007	6520	0
802	CGGTTCAAGTAGGTGT-1	24	98	14455	6523	2
803	CGGTTGAGTATCCTTC-1	66	30	4299	15938	3
804	CGGTTGGGCAGGGTCC-1	73	75	2621	9691	1
805	CGTAAAGCAAGAAATC-1	70	28	3333	16213	1
806	CGTAACTTCGACACTT-1	68	50	3821	13162	4
807	CGTACCTGATAGGCCT-1	22	68	14930	10686	1
808	CGTAGAGAGTAATTAT-1	67	87	4072	8029	1
809	CGTATTAAGAGATCTA-1	32	54	12513	12623	0
810	CGTCACGTCCATTGGT-1	47	51	8891	13033	3
811	CGTCGCATGTGAGCCA-1	65	77	4552	9418	1
812	CGTCGGATAGTGTTGA-1	34	96	12041	6796	0
813	CGTCGTCCTTCGCGAA-1	56	76	6725	9560	0
814	CGTCTGGAAGGGCCCG-1	16	62	16377	11521	1
815	CGTGAAGTTAATTCAC-1	40	56	10582	12342	0
816	CGTGACATTGGGTCGT-1	15	83	16624	8608	1
817	CGTGACCAGTCCTCTG-1	63	55	5030	12471	4
818	CGTGCTTCTACCTAAA-1	62	28	5264	16217	3
819	CGTGGCCGAATATCTA-1	47	101	8904	6096	3
820	CGTGGTACCCAAAGGC-1	66	42	4302	14273	4
821	CGTGTCCCATTCGCGA-1	28	40	13475	14567	2
822	CGTGTCTCGTTACGAC-1	60	34	5748	15385	0
823	CGTTAATGTCCCGACG-1	59	87	6003	8033	0
824	CGTTAGCTCACAACTG-1	14	90	16867	7637	1
825	CGTTCAAGGAAACGGA-1	70	46	3337	13716	1
826	CGTTGAATACCGCGCT-1	57	77	6484	9421	0
827	CGTTGCCCGCGTGGGA-1	65	45	4544	13857	4
828	CGTTGTAAGATTGATT-1	26	108	13975	5134	2
829	CGTTGTTTCAATTCCC-1	34	40	12026	14565	2
830	CGTTTAAGCGGAGCAC-1	13	59	17101	11938	1
831	CGTTTCACTTCGGGCG-1	18	92	15902	7358	1
832	CGTTTCGCTCATTACA-1	35	49	11787	13316	0
833	CGTTTGTGTAGAGGGT-1	55	41	6957	14417	0
834	CTAAATCCGGTGTACA-1	61	35	5507	15246	0
835	CTAAATCCTATTCCGG-1	26	84	13969	8464	2
836	CTAACGAAACTTGCTG-1	30	94	13006	7075	0
837	CTAACTGATAATCGCC-1	58	102	6249	5952	2
838	CTAACTGGTCCGGTTC-1	50	36	8163	15113	0
839	CTAATTCGCACGCGCT-1	28	34	13473	15400	2
840	CTAATTCTCAGATATT-1	27	105	13733	5550	0
841	CTACAAGAAATAACCC-1	58	40	6233	14554	0
842	CTACACTCGCAGATGG-1	57	101	6490	6091	2
843	CTACCCTAAGGTCATA-1	31	91	12764	7491	0
844	CTACGCACGGAGTACC-1	35	57	11789	12206	0
845	CTACTATCTTTCAGAG-1	29	93	13247	7214	0
846	CTACTCAAGGTATAGT-1	60	42	5750	14276	0
847	CTACTGCCACCTGACC-1	27	63	13722	11377	2
848	CTAGATGTGAGTGTAA-1	33	103	12284	5825	0
849	CTAGCATAGTATAATG-1	34	66	12033	10958	2
850	CTAGCCGATGTTATGA-1	23	101	14698	6107	2
851	CTAGGCGCCCTATCAG-1	51	91	7936	7482	0
852	CTAGGGATAGGGACAA-1	71	43	3095	14132	1
853	CTAGGTCTGAAGGAAT-1	36	104	11560	5685	3
854	CTAGGTTCGGACGTGA-1	58	70	6240	10392	3
855	CTAGTAGAAAGGGATT-1	63	81	5036	8864	4
856	CTAGTATTCGGAATTA-1	14	80	16865	9024	1
857	CTAGTGAAGGACAGGA-1	34	38	12026	14842	2
858	CTAGTTGGGCCCGGTA-1	26	68	13965	10684	3
859	CTATAAGAGCCAATCG-1	26	100	13973	6244	0
860	CTATAGGCGTTGATGT-1	62	38	5267	14830	4
861	CTATATCCAGCCTGGC-1	69	31	3575	15798	1
862	CTATCGACGAAATACA-1	53	93	7453	7203	2
863	CTATCGGGTCTCAACA-1	35	69	11792	10541	3
864	CTATGAACACCTTGCC-1	72	28	2850	16212	1
865	CTATGCCCGAATGCAA-1	63	59	5031	11916	1
866	CTATGGGAAGCGGAAT-1	54	104	7215	5677	2
867	CTATGTCACTAGCCCA-1	30	66	12999	10959	0
868	CTATGTCTATTGAAAC-1	11	55	17582	12494	1
869	CTATTCATGTGTCCCA-1	52	62	7687	11504	3
870	CTATTTGGTTACGGAT-1	36	82	11554	8737	3
871	CTCAAACCACTGCCCG-1	64	40	4784	14551	4
872	CTCAACTAACCCGGAT-1	63	85	5037	8309	4
873	CTCAAGACATTAGCGC-1	14	102	16870	5972	1
874	CTCACTGTGATACTTA-1	63	75	5035	9696	3
875	CTCAGTCACGACAAAT-1	24	96	14455	6800	2
876	CTCATGGCTCACAATC-1	13	63	17102	11383	1
877	CTCATTGCTCTAACAA-1	60	78	5760	9281	4
878	CTCATTTGATGGGCGG-1	22	62	14929	11518	1
879	CTCCGGCCTAATATGC-1	19	59	15652	11936	4
880	CTCCTCCAGCTCACAC-1	62	50	5270	13165	4
881	CTCCTTTACGCAAGTC-1	23	109	14700	4997	2
882	CTCGAGGCAAGTTTCA-1	72	32	2851	15658	1
883	CTCGAGGTCGAACAGT-1	29	59	13238	11931	0
884	CTCGATATTTGCGAGC-1	23	99	14697	6384	2
885	CTCGCCGAATGTAGGG-1	60	64	5756	11223	2
886	CTCGCTAGGTAAGCGA-1	72	96	2868	6778	1
887	CTCGGTCCGTAGCCTG-1	18	50	15891	13185	1
888	CTCGTCTGTGCCTTCG-1	70	82	3347	8722	1
889	CTCGTTACGGCTACCA-1	70	40	3336	14549	1
890	CTCGTTTCTAATGTTT-1	22	104	14940	5691	3
891	CTCTAATGCATTGATC-1	24	110	14458	4858	3
892	CTCTAGCCCTCGGAAA-1	66	90	4314	7614	3
893	CTCTCACAATCGATGA-1	32	70	12517	10404	3
894	CTCTGCGAAGCAAGCA-1	12	50	17340	13187	1
895	CTCTGGACGCCTGGTG-1	32	62	12515	11513	0
896	CTCTTCTATTGACTGG-1	46	100	9145	6235	3
897	CTCTTCTGGAAGTTAG-1	62	40	5267	14552	2
898	CTCTTGTCCCGCTTGG-1	54	58	7203	12059	2
899	CTGAATTTATTGCCAG-1	22	106	14940	5414	3
900	CTGACTGCGCAGCTCG-1	31	101	12766	6103	0
901	CTGATCCCTTTATGCA-1	71	29	3092	16074	1
902	CTGCAAGCACGTTCCG-1	61	111	5527	4702	3
903	CTGCACAACTACATAT-1	50	76	8173	9563	3
904	CTGCACCTGGAACCGC-1	15	49	16615	13325	1
905	CTGCAGAGAATCAGAG-1	61	101	5524	6090	2
906	CTGCCAAGGTTGGAAG-1	21	77	15174	9437	2
907	CTGCCATGCATCACAT-1	40	62	10584	11510	0
908	CTGCCTTTAATACCTT-1	64	28	4781	16216	3
909	CTGCCTTTCTAGTAAA-1	63	93	5039	7199	4
910	CTGCGACCTCGCCGAA-1	71	73	3103	9970	1
911	CTGCGTTACGATATAA-1	16	90	16385	7636	1
912	CTGCTGAGGCCACGAA-1	49	35	8404	15252	3
913	CTGCTTGGCGATAGCT-1	53	75	7449	9700	3
914	CTGGAAATGGATGCTT-1	29	53	13237	12763	0
915	CTGGAAGACACGGTGG-1	50	88	8176	7898	0
916	CTGGATTTACACTTGA-1	49	55	8409	12477	3
917	CTGGCGACATAAGTCC-1	17	81	16141	8884	1
918	CTGGCGCACAGGTCTG-1	37	89	11315	7765	0
919	CTGGCTGATTCATCCT-1	44	96	9627	6791	0
920	CTGGCTGGTTGTCAGT-1	54	56	7202	12336	2
921	CTGGGATAAATAATGG-1	38	84	11072	8459	3
922	CTGGTAAAGACTTACA-1	71	99	3110	6363	1
923	CTGGTAACACATAGAA-1	42	88	10108	7902	3
924	CTGGTAACGAGCTCTT-1	29	97	13248	6659	0
925	CTGGTTTCGAGCAAGA-1	46	88	9142	7900	0
926	CTGTACTTCTTAGCAT-1	39	51	10822	13036	0
927	CTGTAGCCATCTCACT-1	56	46	6717	13722	0
928	CTGTAGTGAGGATCGA-1	69	43	3578	14133	1
929	CTGTATGGTGTAGAAA-1	20	32	15404	15681	1
930	CTGTCAAATGGCTCGG-1	23	83	14693	8604	2
931	CTGTGGTCGGGAGATA-1	55	89	6970	7757	2
932	CTGTTCACTGCCTGTG-1	22	56	14927	12350	4
933	CTGTTCATCTCACGGG-1	22	34	14922	15403	1
934	CTTACACGGTATTCCA-1	31	45	12752	13872	2
935	CTTACACTGGGAAATA-1	16	48	16374	13463	1
936	CTTAGCCTTCCACATG-1	22	78	14933	9298	2
937	CTTAGTAGGCCTACAG-1	32	102	12525	5964	0
938	CTTAGTGTAGTAGCAT-1	61	83	5520	8587	4
939	CTTAGTTGAGGAATCG-1	67	33	4058	15521	3
940	CTTCAACTCCACTTGG-1	59	77	6001	9420	4
941	CTTCATAGCTCAAGAA-1	19	37	15647	14988	1
942	CTTCATTGTCAGTGGA-1	36	60	11549	11789	0
943	CTTCCGCTCCGTGAAG-1	56	50	6718	13167	2
944	CTTCGATTGCGCAAGC-1	68	88	3831	7890	1
945	CTTCGTAGATAGGTGA-1	39	45	10821	13869	3
946	CTTCTATTAATGCTAG-1	51	47	7924	13586	0
947	CTTCTGGGCGTACCTA-1	66	34	4300	15383	2
948	CTTCTTACGTCGTATA-1	14	60	16860	11799	1
949	CTTGAGTTAGGGTAAT-1	39	93	10833	7209	3
950	CTTGATGACCATCCAG-1	70	98	3351	6502	1
951	CTTGCCCACCCACGCA-1	70	100	3351	6224	1
952	CTTGGCCAAGCTGGGA-1	61	57	5513	12194	2
953	CTTGTACTTGTTGACT-1	21	51	15167	13045	4
954	CTTGTGCTCACCGATT-1	22	94	14937	7078	4
955	CTTTAACTTTCAAAGG-1	23	67	14689	10824	3
956	CTTTAATATTGGTCGA-1	51	73	7931	9979	3
957	CTTTACCGAATAGTAG-1	50	84	8175	8453	0
958	CTTTGCATCGCTCTTG-1	60	94	5764	7061	4
959	CTTTGGCTTTAGTAAA-1	32	40	12509	14566	2
960	CTTTGGGATTGTTGCA-1	62	44	5268	13997	2
961	GAAACAGATGACCACC-1	40	92	10591	7348	3
962	GAAACAGCCATGCAGT-1	13	61	17101	11661	1
963	GAAACCATGGTGCGCT-1	27	109	13734	4995	2
964	GAAACCTATACAAATG-1	60	52	5753	12888	2
965	GAAAGAACAGCGTTAT-1	37	103	11318	5823	3
966	GAAAGCAGTGCACTTT-1	56	54	6719	12613	2
967	GAAAGTGACTAACTGC-1	25	31	14197	15817	1
968	GAAATATGCTTGAATG-1	16	110	16390	4861	1
969	GAAATCGCGCGCAACT-1	18	68	15896	10687	3
970	GAAATGGCGGTGTTAG-1	30	52	12995	12902	0
971	GAAATTAGCACGGATA-1	18	96	15903	6803	1
972	GAAATTCACATCGCTG-1	13	49	17098	13326	1
973	GAAATTGTCTCTATAA-1	43	53	9857	12757	3
974	GAACAACTGGGATGAA-1	67	85	4072	8307	1
975	GAACACACATCAACCA-1	22	50	14926	13183	2
976	GAACAGATTACTAAAT-1	57	71	6482	10254	3
977	GAACCTTTAACGATCC-1	63	79	5036	9141	4
978	GAACGACCGAATGATA-1	19	63	15653	11381	1
979	GAACGTCTCATGGTCG-1	31	87	12763	8046	0
980	GAACTGTGGAGAGACA-1	68	66	3825	10942	1
981	GAAGAAACGATATTGT-1	59	29	5988	16080	3
982	GAAGCCACTGATTATG-1	65	69	4550	10527	1
983	GAAGCCTGCACATTCC-1	61	61	5514	11639	2
984	GAAGCGTGAGGAATTT-1	34	60	12032	11790	0
985	GAAGCTTGCTGACCGC-1	29	35	13232	15261	2
986	GAAGGAGTCGAGTGCG-1	66	60	4307	11776	3
987	GAAGGGTCATTAAGAC-1	73	81	2622	8859	1
988	GAAGTCAGTTGCACTA-1	52	58	7686	12059	2
989	GAAGTCTCCCTAGCGA-1	37	91	11315	7488	0
990	GAAGTGATTTATCGTG-1	39	47	10821	13591	0
991	GAAGTGCTGGATAGCT-1	15	61	16618	11660	1
992	GAAGTTTCCACTCAAT-1	36	46	11545	13731	2
993	GAATAGACGCGACCCA-1	42	92	10109	7347	0
994	GAATAGTGCTCGATTA-1	60	36	5749	15108	0
995	GAATCGACATGGTCAC-1	26	42	13958	14291	2
996	GAATGTATGGCAGGTC-1	15	91	16626	7498	1
997	GAATTATAGTGAAAGG-1	34	68	12034	10680	3
998	GACAAACATATGCAGG-1	44	100	9628	6236	3
999	GACAACGACCATTGAA-1	25	77	14209	9436	2
1000	GACAACGCAGCTTACG-1	20	54	15410	12629	4
1001	GACACAGCCGGGACTG-1	72	100	2869	6223	1
1002	GACACCCAAAGACGCG-1	75	37	2128	14963	1
1003	GACACTTCCAATTACC-1	70	96	3350	6779	1
1004	GACAGCCAGACCTGAC-1	42	86	10107	8179	3
1005	GACATCCGTCGAACTG-1	65	71	4551	10250	1
1006	GACATCGATTTATAAC-1	52	50	7684	13169	2
1007	GACCAAACGTTGACTG-1	58	108	6250	5120	2
1008	GACCACACTTCCCTTT-1	70	80	3346	8999	3
1009	GACCAGAGCCCTGTAG-1	31	47	12752	13595	2
1010	GACCGTGCTGACGGTG-1	40	52	10581	12897	0
1011	GACCTTCCACGTCTAC-1	66	74	4310	9833	1
1012	GACGAGGCTAATAAAC-1	56	100	6731	6231	2
1013	GACGATATCACTGGGT-1	72	34	2852	15380	1
1014	GACGCCGTAAAGGCTA-1	54	54	7202	12613	2
1015	GACGGGTTGGCCCGTA-1	61	51	5511	13027	4
1016	GACGGTCAATAGAAGC-1	30	100	13008	6242	0
1017	GACGTTGCTCGGCGGC-1	73	31	2609	15796	1
1018	GACTAAGATCATGCAC-1	23	53	14685	12766	3
1019	GACTAAGTAGGCTCAC-1	27	43	13717	14152	2
1020	GACTAGGCCGTTAGGT-1	66	78	4311	9278	3
1021	GACTCCCAGAATAAGG-1	27	111	13735	4718	3
1022	GACTCGCGGGAATGAC-1	28	96	13489	6798	0
1023	GACTGCAAATCGAGCT-1	59	75	6000	9698	2
1024	GACTGCACCAGCCCAG-1	46	80	9140	9010	2
1025	GACTGCTGGTGAGAAA-1	67	39	4060	14689	4
1026	GAGAACGGTTCTGACT-1	67	103	4076	5810	1
1027	GAGACTGATGGGTAGA-1	28	56	13479	12348	2
1028	GAGACTTCGCGACCGA-1	53	57	7444	12198	2
1029	GAGAGTCTCGGGAGAG-1	72	40	2853	14548	1
1030	GAGATCTGCTTGGCAT-1	34	44	12027	14010	2
1031	GAGATGGCTTTAATCA-1	70	76	3345	9554	1
1032	GAGCACCTGTGTCCAG-1	58	80	6243	9005	4
1033	GAGCATCAACAACTTG-1	64	30	4782	15939	2
1034	GAGCCAGCTACCTGTG-1	53	89	7452	7758	0
1035	GAGCGAGGGAGTACCG-1	14	58	16859	12077	1
1036	GAGCGCGCACGAGTAG-1	49	93	8419	7205	0
1037	GAGCGGAATGCGGTGT-1	68	48	3821	13440	4
1038	GAGCTAAGGGCATATC-1	29	83	13245	8601	2
1039	GAGCTGTCGTCTCGGA-1	20	108	15424	5137	3
1040	GAGGAATATCTCTTTG-1	71	45	3096	13854	1
1041	GAGGCCTGTTGATACA-1	63	107	5043	5256	1
1042	GAGGGAGTCAGATCGC-1	65	41	4543	14412	4
1043	GAGGGCGCAGCTCTGC-1	27	89	13729	7770	2
1044	GAGGGTAGTAACAAAG-1	63	31	5023	15800	2
1045	GAGGTACGCGTGTCCC-1	67	67	4067	10804	1
1046	GAGTACGGGTATACAA-1	15	43	16614	14157	1
1047	GAGTAGATACTAGTTG-1	62	64	5273	11222	3
1048	GAGTATACCCTAATCA-1	70	30	3333	15936	1
1049	GAGTATGCCCGCCTTG-1	49	43	8406	14142	0
1050	GAGTATGCGCGTGCAT-1	63	71	5034	10251	3
1051	GAGTCAGACCAGAATC-1	56	48	6718	13445	2
1052	GAGTGTCAACCAGAAA-1	63	83	5037	8586	4
1053	GAGTGTGCGGTACCCA-1	44	88	9625	7901	0
1054	GATAAATCGGTGGATG-1	15	41	16613	14435	1
1055	GATAACTCGCACTGTG-1	39	89	10832	7764	3
1056	GATACGATGGGAGTCA-1	45	45	9372	13866	3
1057	GATAGATAGTACAGTC-1	73	97	2626	6639	1
1058	GATAGTGCGAGTAAGT-1	68	44	3820	13995	4
1059	GATATCTCATGCAATA-1	12	58	17342	12077	1
1060	GATATGCGGTAGCCAA-1	19	91	15661	7496	1
1061	GATATTGAGATTGGCG-1	34	100	12042	6241	0
1062	GATATTTCCTACATGG-1	17	89	16143	7774	1
1063	GATCAACATAAAGGGA-1	62	36	5266	15107	4
1064	GATCATTCCAAACATT-1	30	56	12996	12347	0
1065	GATCCCTTTATACTGC-1	28	60	13480	11793	2
1066	GATCCTAAATCGGGAC-1	27	95	13730	6937	0
1067	GATCCTCGACACTGGC-1	50	32	8162	15667	3
1068	GATCGACACTATCTGA-1	27	47	13718	13597	2
1069	GATCGCGGGCTCTCCA-1	36	52	11547	12899	0
1070	GATCGCTACCCGATTT-1	50	98	8179	6511	2
1071	GATCGGTGGCCATAAC-1	28	68	13482	10683	3
1072	GATCTGCTATCTAAGG-1	62	56	5271	12332	2
1073	GATGACAAGTAGGGCA-1	57	33	6472	15526	0
1074	GATGAGGAACCTTCGG-1	67	81	4071	8862	1
1075	GATGCGTCCTGCATTC-1	37	57	11307	12205	0
1076	GATGCTACAAGCGCCT-1	17	51	16133	13046	1
1077	GATTAACCGAAAGCCC-1	55	93	6971	7202	2
1078	GATTAGAAACAAGCGT-1	75	45	2130	13853	1
1079	GATTCCCTTGTCGCAG-1	25	67	14206	10823	3
1080	GATTGCTCCAGTTGCA-1	63	27	5022	16355	3
1081	GATTGGGAAAGGTTGT-1	66	80	4312	9001	3
1082	GCAAACCCTACATTAT-1	48	82	8658	8732	0
1083	GCAAATATTACGCTTT-1	35	41	11785	14426	2
1084	GCAACCACCAGACCGG-1	14	92	16868	7359	1
1085	GCAAGTGCACAGAGAA-1	24	42	14441	14292	4
1086	GCAAGTGTAAAGCATG-1	67	45	4061	13856	4
1087	GCACACACTGGTAGCC-1	56	94	6730	7063	2
1088	GCACAGCACGGGCCGA-1	72	42	2854	14270	1
1089	GCACGCCGATTCCCGC-1	72	76	2862	9553	1
1090	GCACGCCTACTTAGAT-1	55	39	6957	14694	0
1091	GCACGTGGTTTACTTA-1	64	106	4801	5395	1
1092	GCACTAGTCGCGCTAT-1	13	43	17097	14158	1
1093	GCACTGCCTACCTTTA-1	66	68	4309	10666	1
1094	GCAGATCCATAAGACT-1	51	85	7934	8314	0
1095	GCAGATTAGGGATATC-1	37	61	11308	11650	0
1096	GCAGCACACAGCCCAG-1	38	42	11061	14285	2
1097	GCAGCTGTCAACGCAT-1	71	87	3107	8027	1
1098	GCAGGTAGAGTATGGT-1	18	94	15903	7080	1
1099	GCAGTGTGGCTATAGG-1	59	83	6002	8588	4
1100	GCATAGAGCACTCAGG-1	37	59	11307	11927	0
1101	GCATCCCTAACTTTGA-1	16	42	16372	14295	1
1102	GCATCGGCCGTGTAGG-1	49	103	8422	5818	3
1103	GCATGAGGGACGCGGC-1	30	90	13005	7630	0
1104	GCATGCTAATAACGAT-1	67	95	4074	6919	1
1105	GCATTCAAGGCAACGC-1	28	108	13492	5133	3
1106	GCCAACCATTTCCGGA-1	26	106	13975	5412	2
1107	GCCAATAGGGCATCTC-1	25	103	14215	5828	0
1108	GCCACTCAGAGCGCGA-1	59	95	6006	6923	4
1109	GCCAGGAAAGAACACT-1	71	35	3093	15242	1
1110	GCCAGGAGTAACCGAT-1	21	89	15177	7773	2
1111	GCCATATTGCACACAG-1	22	90	14936	7633	4
1112	GCCATCGAGCTGCGTG-1	53	47	7442	13585	0
1113	GCCCAGTTGGTATGCC-1	22	38	14923	14848	1
1114	GCCCGATCTGTGGTCG-1	53	63	7446	11365	3
1115	GCCCGCGCGTAAACGG-1	49	41	8406	14419	0
1116	GCCCGCGCGTTTGACA-1	20	40	15406	14571	1
1117	GCCCGTAATACCTTCT-1	27	79	13726	9157	2
1118	GCCCTGAGGATGGGCT-1	68	74	3828	9832	1
1119	GCCGAAATTCCTACGT-1	35	45	11786	13871	2
1120	GCCGACCCACGACTGC-1	62	30	5265	15940	3
1121	GCCGATTGGCCAAGCT-1	41	61	10342	11648	3
1122	GCCGCTTGTGAGAAAC-1	36	40	11544	14564	2
1123	GCCGGGTTAGGGTCGC-1	41	59	10341	11926	3
1124	GCCGGTCGTATCTCTC-1	70	54	3340	12606	1
1125	GCCGTCGGTTTCGGGC-1	71	41	3095	14409	1
1126	GCCTACGTTCTGTGCA-1	68	82	3830	8723	1
1127	GCCTAGCGATCTGACC-1	20	42	15407	14294	1
1128	GCCTATAGTGTCAGGG-1	29	91	13247	7491	0
1129	GCCTATTCCGATATAG-1	24	30	14438	15957	1
1130	GCCTCATCTGGAAATA-1	41	95	10351	6931	3
1131	GCCTCCGACAATTCAC-1	60	98	5765	6506	4
1132	GCCTCTATACATAGCA-1	55	75	6966	9700	0
1133	GCCTTCAGCCCTACCG-1	16	50	16374	13186	1
1134	GCGAAACGATCGGGAG-1	54	100	7214	6232	2
1135	GCGAAACTTAACTGGA-1	44	82	9623	8733	3
1136	GCGAAGAATCTGACGG-1	66	84	4313	8446	1
1137	GCGAAGCCATACCCGT-1	31	61	12756	11653	0
1138	GCGACCCAACCATCTG-1	59	33	5990	15525	0
1139	GCGACGATAGTTGTAC-1	48	54	8650	12616	3
1140	GCGAGAGTTGCGTCCA-1	33	107	12285	5270	3
1141	GCGAGGCCCGAGCAGA-1	37	47	11304	13592	0
1142	GCGAGTTCTGCAAAGA-1	35	63	11791	11373	0
1143	GCGCAAATATATTCAA-1	58	28	6230	16219	3
1144	GCGCATCCAGTCAGCA-1	29	95	13248	6937	0
1145	GCGCGGTCTAGTAACT-1	68	60	3824	11775	1
1146	GCGCGTCATTGGTACA-1	57	83	6485	8589	0
1147	GCGCTAATTGAATAGA-1	34	70	12034	10403	3
1148	GCGCTGATCCAGACTC-1	17	87	16142	8052	1
1149	GCGCTGCTTTGCATTT-1	28	94	13489	7076	0
1150	GCGCTTAAATAATTGG-1	57	89	6487	7756	2
1151	GCGGACCGCGTTGTGG-1	51	43	7923	14141	0
1152	GCGGAGAAACTTCGCA-1	55	33	6955	15526	0
1153	GCGGAGAGGGAGAACG-1	46	78	9139	9287	3
1154	GCGGCAAAGTATTGCC-1	59	27	5988	16357	3
1155	GCGGCTTTAGCAAGTT-1	70	78	3346	9277	3
1156	GCGGGAACCAGGCCCT-1	18	48	15891	13462	1
1157	GCGGGCGAGCCTTACC-1	55	51	6960	13029	2
1158	GCGGTCCCTAGACGCA-1	13	45	17097	13881	1
1159	GCGGTCTTGCTTTCAC-1	72	82	2864	8721	1
1160	GCGGTGAACTGCGCTC-1	20	94	15420	7079	1
1161	GCGGTTCCCTATCATG-1	47	49	8890	13310	3
1162	GCGTAAATGGCCATAA-1	34	102	12042	5963	0
1163	GCGTCCCTAAGACATA-1	64	42	4785	14274	4
1164	GCGTCGAAATGTCGGT-1	17	65	16137	11104	1
1165	GCGTCGCCAGGGTGAT-1	54	62	7204	11504	2
1166	GCGTGGTACTGGGTTA-1	35	95	11799	6934	0
1167	GCGTTCGGAGACCGGG-1	19	103	15664	5831	3
1168	GCTAACTGAAGTCTGA-1	58	88	6245	7895	0
1169	GCTAAGTAGTTTCTCT-1	34	80	12037	9015	3
1170	GCTAATACCGAATGCC-1	21	47	15166	13599	4
1171	GCTACAATCGAGGATA-1	62	104	5284	5673	3
1172	GCTACTATAGTAGAGT-1	50	94	8178	7066	2
1173	GCTAGAGTAGAGATGT-1	56	96	6730	6786	2
1174	GCTAGCAGGGAGTGGG-1	15	101	16629	6110	1
1175	GCTAGCTTGAATAGCT-1	52	44	7682	14002	0
1176	GCTAGGCACCACGGAG-1	54	84	7210	8451	0
1177	GCTAGTTTCATTGAGG-1	17	37	16129	14989	1
1178	GCTATACGTCTCGGAC-1	52	88	7694	7897	0
1179	GCTATCATACTCATGG-1	54	78	7208	9284	0
1180	GCTCAATCCGTTTATT-1	53	35	7438	15250	0
1181	GCTCAATGTAATACCG-1	62	58	5272	12055	2
1182	GCTCATTACTGCATGT-1	13	93	17110	7221	2
1183	GCTCATTGATCATATC-1	74	48	2372	13437	1
1184	GCTCCATGCAAAGCAA-1	69	55	3581	12468	1
1185	GCTCCTGACATACTGG-1	56	32	6713	15665	0
1186	GCTCGGAATTTAAAGC-1	22	84	14935	8466	2
1187	GCTCTAAACCCTGACG-1	24	58	14445	12072	4
1188	GCTCTATGTTACGTGC-1	26	40	13958	14568	2
1189	GCTCTCGGGTACCGAA-1	26	58	13962	12071	4
1190	GCTCTTTCCGCTAGTG-1	64	54	4788	12609	4
1191	GCTGCGAAGAATTATT-1	74	46	2372	13714	1
1192	GCTGCTAAGTAGTCGA-1	56	56	6720	12335	2
1193	GCTGCTACTGCGTAGC-1	51	75	7932	9701	3
1194	GCTGCTCTCCGGACAC-1	31	63	12757	11375	0
1195	GCTGGACCCAAAGTGG-1	14	106	16871	5417	1
1196	GCTGGCGGCGCATGCT-1	54	64	7205	11226	3
1197	GCTGGGAGCGCGTCAA-1	73	33	2610	15518	1
1198	GCTGTATTACTGGCCC-1	46	38	9129	14837	3
1199	GCTGTTGCTACCGAAC-1	39	95	10834	6932	3
1200	GCTTATGAAGCAGGAA-1	35	89	11798	7766	0
1201	GCTTCCGTCCCTAGAC-1	29	77	13243	9434	2
1202	GCTTGATGATAATCAG-1	22	36	14922	15125	1
1203	GCTTGGATCGATTAGG-1	31	97	12765	6658	0
1204	GCTTTCAGAGGAGGTG-1	33	95	12282	6935	0
1205	GGAAACCTTGTTGAAT-1	20	106	15423	5414	3
1206	GGAAACTAAATGGGCC-1	60	102	5766	5951	2
1207	GGAAAGTCTTGATTGT-1	75	43	2130	14130	1
1208	GGAAAGTGCCCATGCC-1	20	90	15419	7634	1
1209	GGAACCGTGTAAATTG-1	49	47	8407	13587	0
1210	GGAACTTTGGCGATTA-1	60	110	5768	4842	3
1211	GGAATGCGCTAGCGTG-1	32	82	12520	8739	2
1212	GGACAACCATGAAGCC-1	70	102	3352	5947	1
1213	GGACCTACGGTAACGT-1	17	109	16148	5000	1
1214	GGACCTCTAGGCCGCC-1	58	30	6230	15941	0
1215	GGACTCGACAGCGCAT-1	68	46	3820	13717	4
1216	GGACTCGTGAGTGGTC-1	64	38	4784	14829	4
1217	GGACTCTTTGACTAAG-1	71	83	3106	8582	1
1218	GGAGAAGTCATTGGCA-1	23	41	14682	14431	3
1219	GGAGCAACATTTCAAG-1	57	103	6490	5814	2
1220	GGAGCACCAAGAACTA-1	26	82	13968	8741	2
1221	GGAGCGAGGCCTACTT-1	67	69	4068	10527	1
1222	GGAGGGCTTGGTTGGC-1	32	78	12519	9294	3
1223	GGAGTGCCGCCCTGGA-1	19	53	15651	12768	4
1224	GGATCATCCCGTACGC-1	17	101	16146	6110	1
1225	GGATCCGGAATATACT-1	34	82	12037	8738	2
1226	GGATCTTACTGCCCTT-1	65	35	4542	15244	4
1227	GGATGAAGATCGCTGA-1	42	94	10109	7069	0
1228	GGATGACGCGAGTTTA-1	37	45	11303	13870	2
1229	GGATGGCTTGAAGTAT-1	68	98	3834	6503	1
1230	GGATGTCCTTACCGCA-1	35	91	11798	7489	0
1231	GGATTAATCATGGACC-1	71	75	3104	9692	1
1232	GGATTCAGTACGGTGG-1	19	33	15646	15543	1
1233	GGATTCCGCTATACCC-1	19	81	15658	8883	2
1234	GGATTGCTGTGACTCC-1	60	84	5761	8449	4
1235	GGATTTCACTTCTATA-1	31	83	12762	8600	2
1236	GGCAAAGGCGCCAATA-1	54	34	7197	15388	0
1237	GGCAAATTACTTTACT-1	41	53	10340	12758	0
1238	GGCAATAGTCAATGAG-1	30	70	13000	10404	3
1239	GGCACTCCACTGGGCA-1	34	46	12028	13732	2
1240	GGCAGCAAACCTATGC-1	51	103	7939	5817	2
1241	GGCAGCGGTAATCCTA-1	14	100	16870	6250	1
1242	GGCATATCGGTTCTGC-1	17	83	16141	8607	1
1243	GGCCCAGCTGGTTTGC-1	70	74	3345	9832	1
1244	GGCCGAGACTCTGGTG-1	62	32	5265	15662	0
1245	GGCCGGCGTCTGCTAT-1	65	79	4553	9140	3
1246	GGCCGTTTGGGTTTCA-1	59	45	5993	13860	0
1247	GGCGAAATCTAACTTG-1	43	87	9866	8040	3
1248	GGCGCATGAATTGATG-1	42	54	10099	12619	0
1249	GGCGCGGAGATCTTTC-1	58	86	6245	8172	0
1250	GGCGCTTCATTCCCTG-1	67	71	4068	10249	1
1251	GGCGGAGTAATATTAG-1	32	46	12511	13733	2
1252	GGCGGTAGGATCATTG-1	31	69	12758	10543	3
1253	GGCGTAGGGAAAGCTG-1	64	82	4795	8724	4
1254	GGCTAAAGGGCGGGTC-1	19	99	15663	6386	3
1255	GGCTACTATACACTCC-1	64	44	4785	13996	4
1256	GGCTATTAAGTTGTAT-1	33	41	12268	14426	2
1257	GGCTCCTCCACCTGTT-1	59	35	5990	15247	0
1258	GGCTCGCGTTGAGGTA-1	31	93	12764	7213	0
1259	GGCTCGTGCCACCAGC-1	20	38	15405	14849	1
1260	GGCTGAAATAGCAAAG-1	49	79	8415	9147	0
1261	GGCTTTCAATAAGGGT-1	60	62	5756	11501	2
1262	GGGAACGGTTTCAGAT-1	64	32	4782	15661	2
1263	GGGAAGACGGTCTGTC-1	64	76	4794	9557	4
1264	GGGAAGGGCTTTCTCA-1	63	87	5038	8031	3
1265	GGGAATGAGCCCTCAC-1	19	107	15665	5276	3
1266	GGGACCCGTATATCTT-1	57	53	6477	12751	2
1267	GGGACTGCATAGATAG-1	32	60	12514	11791	0
1268	GGGAGAACTCACAGTA-1	32	64	12515	11236	0
1269	GGGAGCGACCGTAGTG-1	68	86	3831	8168	1
1270	GGGAGGATGCCCGAAA-1	37	51	11305	13037	0
1271	GGGATGGTCGTAACCG-1	47	43	8889	14143	0
1272	GGGATTTACCGCACCT-1	42	90	10108	7624	2
1273	GGGCACGTAGTACTGT-1	70	48	3338	13439	1
1274	GGGCAGAGCAATCGTT-1	58	60	6238	11779	2
1275	GGGCAGTCAACGCCAA-1	69	79	3587	9138	3
1276	GGGCCCGTCTTAAACA-1	42	52	10098	12896	3
1277	GGGCCGGCCGAAGTAC-1	36	84	11555	8459	0
1278	GGGCGATATGTGTGAA-1	28	58	13479	12070	2
1279	GGGCGGCAAATGAATT-1	49	45	8407	13864	0
1280	GGGCGTACATTTATAT-1	24	54	14444	12627	4
1281	GGGCGTCACCACGTAA-1	48	50	8649	13171	3
1282	GGGCGTCCACTGGCTC-1	16	84	16383	8468	1
1283	GGGCGTGGTTTCCCAG-1	61	81	5519	8864	4
1284	GGGCTATGATCGATGG-1	57	51	6477	13028	2
1285	GGGCTCATCGAACCCA-1	25	89	14212	7771	2
1286	GGGCTGCCTAGGGCGA-1	33	69	12275	10542	3
1287	GGGCTGGTTAGTCGCG-1	31	51	12753	13040	0
1288	GGGTACTTCATGAACT-1	37	39	11302	14702	2
1289	GGGTCACCGTGACGGT-1	35	47	11787	13593	0
1290	GGGTCAGGAGCTAGAT-1	65	55	4547	12470	3
1291	GGGTCGTGGCAAGTGT-1	25	107	14216	5273	2
1292	GGGTTAACATTTGAGT-1	54	50	7201	13168	2
1293	GGTAACCGGGAGGATA-1	57	27	6471	16358	3
1294	GGTACAAACATGCTAT-1	40	54	10582	12620	0
1295	GGTACCATTAAGACGG-1	29	105	13250	5549	0
1296	GGTAGACCGTTGGGCG-1	53	53	7443	12753	2
1297	GGTATTGCCGAGTTTA-1	33	53	12271	12762	0
1298	GGTCAAGACTACTTCG-1	53	105	7457	5538	2
1299	GGTCGGATAAACGGCG-1	23	97	14697	6662	2
1300	GGTCGGCCAGGAGCTT-1	32	84	12521	8461	2
1301	GGTCGGTCGTCCACAG-1	56	52	6719	12890	2
1302	GGTCTCCGTCCAGGTT-1	63	101	5042	6089	1
1303	GGTCTCTGAATGGACT-1	52	34	7680	15389	0
1304	GGTCTGAGAATCTGGA-1	30	80	13002	9017	2
1305	GGTGAAGTACAGGGAT-1	47	37	8887	14975	3
1306	GGTGAGATGCAGATAA-1	16	36	16371	15128	1
1307	GGTGCATAAATGATTA-1	67	47	4062	13579	4
1308	GGTGCGGATAAGTGGC-1	16	46	16373	13740	1
1309	GGTGGACTGCTCTGGC-1	55	85	6969	8312	0
1310	GGTGTAAATCGATTGT-1	69	65	3584	11081	1
1311	GGTGTAGGTAAGTAAA-1	70	50	3339	13161	1
1312	GGTTACCGCTCCCTAC-1	76	44	1889	13991	1
1313	GGTTAGCTATATGTCT-1	47	87	8900	8038	0
1314	GGTTAGGCTTGGAGAA-1	28	36	13474	15122	2
1315	GGTTTAATTACCATCG-1	63	39	5025	14690	4
1316	GGTTTAGCCTTTCTTG-1	46	102	9146	5958	3
1317	GGTTTCAATCGGTCAG-1	33	91	12281	7490	0
1318	GGTTTGTGACCTGAGG-1	61	105	5525	5535	2
1319	GTAACATCTAAGATAA-1	56	110	6734	4843	3
1320	GTAACTGCCCAAGGAG-1	66	46	4303	13718	4
1321	GTAAGCGGGCAGTCAG-1	23	63	14688	11379	3
1322	GTAAGTAGGGTATACC-1	26	36	13957	15123	2
1323	GTAATAAAGGGCTCCC-1	31	103	12767	5826	0
1324	GTAATCTGATTCTTCG-1	50	44	8165	14003	0
1325	GTACACTTACCTGAAG-1	36	64	11550	11234	0
1326	GTACAGAGGCAAGGGT-1	37	83	11313	8598	3
1327	GTACGAGATTGCGACA-1	21	57	15169	12212	4
1328	GTACTAAGATTTGGAG-1	27	55	13720	12487	2
1329	GTACTCCTGGGTATGC-1	26	102	13974	5967	0
1330	GTACTGGAGTTAGACC-1	33	81	12278	8877	2
1331	GTAGAGGGAGACAAGT-1	51	31	7920	15806	3
1332	GTAGCTCCGGGAGGCT-1	65	37	4542	14967	4
1333	GTAGCTTCCTCTTGTT-1	31	89	12763	7768	0
1334	GTAGTCGCGGGAATCA-1	49	81	8416	8870	0
1335	GTAGTCTACGATATTG-1	63	77	5035	9418	4
1336	GTAGTTCGAAGGCGAA-1	65	39	4543	14690	4
1337	GTATAGGACTCAGTAG-1	20	58	15411	12074	4
1338	GTATCAAACGTTAGCT-1	55	97	6972	6647	2
1339	GTATCAAGGTACTTCC-1	72	72	2861	10108	1
1340	GTATCAGCTTGGGTTC-1	20	34	15404	15403	1
1341	GTATCCTTTGGTAACC-1	64	92	4798	7337	4
1342	GTATGTGGGTCTAGTT-1	38	92	11074	7349	3
1343	GTATTCTGAGAAACGA-1	48	38	8646	14836	0
1344	GTCAACCAGGCCTATA-1	65	103	4559	5810	1
1345	GTCACTCTCCAAATCT-1	23	31	14679	15818	1
1346	GTCATGCACCTCCGTT-1	29	61	13239	11654	0
1347	GTCATGCGCGAGGGCT-1	64	98	4799	6505	1
1348	GTCATGGACATGACTA-1	26	62	13963	11516	2
1349	GTCATTAGAGCGAACG-1	37	67	11309	10818	3
1350	GTCCAATATTTAGCCT-1	65	53	4546	12747	4
1351	GTCCAGGCACGTGTGC-1	70	44	3337	13994	1
1352	GTCCCGCGACGTTATG-1	58	82	6244	8727	3
1353	GTCCGGACCTGAAATT-1	54	88	7211	7896	0
1354	GTCCGGCTGAATTGCG-1	28	52	13478	12903	0
1355	GTCCGGGTTCACATTA-1	69	71	3585	10248	1
1356	GTCCTACGAATAGTCT-1	53	91	7453	7481	0
1357	GTCGCCGTTGTGTGTT-1	57	43	6475	14138	0
1358	GTCGGATATCTCAGAC-1	32	36	12508	15121	2
1359	GTCGGGAAGCAGAAAC-1	59	65	5998	11085	3
1360	GTCGTATTGGCGTACA-1	19	95	15662	6941	1
1361	GTCGTGTCTGGTCATC-1	28	110	13493	4856	3
1362	GTCTAGTGAGCCGCTT-1	66	92	4315	7336	1
1363	GTCTATACACGCATGG-1	74	50	2373	13159	1
1364	GTCTATTGCATGCTCG-1	65	105	4560	5533	1
1365	GTCTATTGGTTCCGGT-1	50	90	8177	7621	0
1366	GTCTCAAGGCCCGGCT-1	60	66	5757	10946	3
1367	GTCTCGACTAAGTTTG-1	25	111	14217	4719	3
1368	GTCTCGATCTGCTTTC-1	20	80	15416	9022	2
1369	GTCTGGGCGGTCGAGA-1	46	44	9131	14004	3
1370	GTCTGTAGGTTGAACA-1	73	39	2611	14686	1
1371	GTGAAACGGCGCCACC-1	24	88	14453	7910	2
1372	GTGAACTCCCATTCGA-1	30	104	13009	5687	0
1373	GTGAAGATTTCAAGTG-1	21	103	15181	5830	3
1374	GTGAAGCCGTATAGTC-1	21	107	15182	5275	2
1375	GTGACAGCTTCCCACT-1	64	74	4793	9834	1
1376	GTGACCGCACACTACG-1	39	91	10833	7487	3
1377	GTGACGCAGGTTTCAT-1	65	75	4552	9695	1
1378	GTGAGATAACCTTATA-1	69	41	3578	14410	1
1379	GTGAGTGGTACAACGC-1	52	56	7685	12337	2
1380	GTGATCAAGCGTGCAC-1	65	27	4540	16354	3
1381	GTGATCACTAACGCCT-1	47	97	8903	6651	0
1382	GTGATCCTTGTCATGA-1	62	84	5279	8448	4
1383	GTGATTCGCCGCTCAA-1	48	40	8647	14558	0
1384	GTGCAACAAATGTGGC-1	14	62	16860	11522	1
1385	GTGCACCAGCTTCAAC-1	66	54	4305	12608	3
1386	GTGCCCGTTCGGATTC-1	39	85	10831	8319	3
1387	GTGCCTGAGACCAAAC-1	69	89	3590	7751	1
1388	GTGCGAAATCGAACAC-1	45	43	9372	14144	3
1389	GTGCGACAGGGAGTGT-1	36	100	11559	6240	3
1390	GTGCGGGTCTCCAAAT-1	20	56	15410	12351	4
1391	GTGCTCAAGTACTGTC-1	34	52	12029	12900	0
1392	GTGGAACCTACATGCG-1	15	81	16624	8885	1
1393	GTGGACGCATTTGTCC-1	56	64	6722	11225	3
1394	GTGGACGTGCTGAGAC-1	17	39	16130	14711	1
1395	GTGGAGTCGGCGGTTG-1	54	38	7198	14833	0
1396	GTGGCTGTTTCTGTTC-1	70	92	3349	7334	1
1397	GTGGGAACAAACCGGG-1	71	47	3096	13577	1
1398	GTGGGCTTAGACACAC-1	29	39	13233	14706	2
1399	GTGGTATAGTCTGCCG-1	57	41	6474	14416	0
1400	GTGGTGGCCAAGTGAA-1	45	79	9381	9149	3
1401	GTGGTTACTTCTTTCG-1	31	105	12767	5548	0
1402	GTGTACCTTGGCTACG-1	26	78	13967	9296	2
1403	GTGTATATCAGCGGGC-1	58	76	6242	9559	0
1404	GTGTCAGTGTACGTGG-1	68	42	3819	14272	4
1405	GTGTCGTATAGCGTTC-1	54	76	7208	9561	3
1406	GTGTGAATAACTTAGG-1	33	83	12279	8600	2
1407	GTTAAAGTAGGACTGG-1	49	83	8416	8592	0
1408	GTTAACATCACTTAAA-1	55	73	6965	9977	3
1409	GTTAAGGGTGCGATGT-1	61	71	5517	10252	3
1410	GTTACTTTGGGCCTAG-1	43	51	9857	13035	3
1411	GTTAGCCCATGACATC-1	67	75	4069	9694	1
1412	GTTAGCCGTAAATCAA-1	30	110	13010	4855	3
1413	GTTATAATACGGTGAA-1	53	107	7457	5261	3
1414	GTTCACAGGAGTCTAG-1	32	34	12508	15398	3
1415	GTTCAGTCGCCAAATG-1	70	60	3341	11774	1
1416	GTTCATCGTTTGGCTG-1	33	105	12285	5547	2
1417	GTTCCAGTCTGACCAT-1	17	53	16134	12769	1
1418	GTTCCGTCCGCCTGCA-1	70	42	3336	14271	1
1419	GTTCGCCATAAGTGCC-1	37	53	11306	12760	0
1420	GTTCGCTGAGACGTCT-1	53	109	7458	4983	3
1421	GTTCGGGCGTACCATT-1	32	108	12527	5132	3
1422	GTTCGTCTAAAGAACT-1	51	89	7935	7759	0
1423	GTTCTTCCCTCGATGT-1	15	51	16616	13047	3
1424	GTTGAGTCCCGCCGGT-1	52	78	7691	9285	0
1425	GTTGCACGGAGTTTCG-1	24	48	14442	13459	2
1426	GTTGGATTCAGTGGCT-1	16	96	16386	6804	1
1427	GTTGGATTGAGAACAC-1	32	88	12522	7906	0
1428	GTTGGATTTGCGTTGG-1	36	50	11546	13177	0
1429	GTTGGTCATGCTATCC-1	55	63	6963	11364	2
1430	GTTGTCGTGTTAGTTG-1	15	47	16615	13602	1
1431	GTTTCAAACGAGTTGT-1	61	109	5526	4980	3
1432	GTTTCCTGGAGGGTGA-1	25	49	14201	13320	2
1433	GTTTCTAGAGGCGCGG-1	69	93	3591	7196	1
1434	GTTTGACCAAATCCTA-1	30	58	12997	12069	0
1435	GTTTGGGTTTCGCCCG-1	63	91	5039	7476	4
1436	GTTTGGTAGGGTCAAC-1	53	59	7445	11920	2
1437	GTTTGGTGATCGGTGC-1	66	38	4301	14828	4
1438	TAAACCCAGGAGGGCA-1	54	36	7197	15111	0
1439	TAAAGCGGTATTTCCA-1	63	49	5028	13303	2
1440	TAAAGCGTTAGGAGAA-1	28	88	13487	7908	2
1441	TAAAGCTGCAATAGGG-1	17	97	16145	6664	1
1442	TAAAGTGCACGTCTCG-1	72	50	2856	13160	1
1443	TAAATTTAGTAACACC-1	71	39	3094	14687	1
1444	TAACAAAGGGAGAAGC-1	21	35	15163	15264	1
1445	TAACAGCGTTTGTGCT-1	63	37	5025	14968	4
1446	TAACCTACCGTCCGAG-1	33	101	12284	6102	0
1447	TAACCTAGGGAGTCCA-1	60	106	5767	5396	2
1448	TAACTATCGAAGGTCC-1	24	34	14439	15402	1
1449	TAACTATTACGCCAAA-1	29	107	13251	5272	2
1450	TAAGGAACTTGTGGGA-1	16	40	16372	14573	1
1451	TAAGGCATAACATCAA-1	57	49	6476	13306	2
1452	TAAGGCCCGTCACCCT-1	62	70	5275	10390	3
1453	TAAGGCTGAATCCCTC-1	45	97	9386	6652	0
1454	TAAGGGCCTGTCCGAT-1	57	95	6488	6924	2
1455	TAAGTAACATCTTGAC-1	46	40	9130	14559	3
1456	TAAGTCGCCGAGTATC-1	54	32	7196	15666	0
1457	TAAGTTGCGACGTAGG-1	53	95	7454	6926	2
1458	TAATAAACAAGGAGAT-1	17	91	16143	7497	1
1459	TAATACACAGTAGTAT-1	20	64	15412	11241	1
1460	TAATACTAGAACAGAC-1	69	77	3587	9416	3
1461	TAATAGAACAGAGTTA-1	50	38	8163	14835	0
1462	TAATAGTGACGACCAG-1	27	83	13727	8602	2
1463	TAATATTGAAATTCGC-1	17	47	16132	13601	1
1464	TAATCGATCCGTACGT-1	25	93	14213	7216	2
1465	TAATTACGTCAGTAGA-1	62	102	5283	5951	1
1466	TAATTGGAATCGGGAA-1	17	105	16147	5555	1
1467	TACAACGCACAACTCA-1	41	49	10339	13313	3
1468	TACAAGGGCTTCTTTA-1	68	94	3833	7058	1
1469	TACACAGCCGTGGTGC-1	72	74	2862	9831	1
1470	TACACCTCTTCGAATC-1	71	91	3108	7473	1
1471	TACAGAAACGGTGGGC-1	59	85	6003	8310	2
1472	TACATAGGCATACACC-1	40	60	10583	11787	3
1473	TACATTTCTAACGTGC-1	39	55	10823	12481	0
1474	TACCAAATAGCCCAGA-1	59	61	5997	11640	2
1475	TACCAATAAAGTACCA-1	55	83	6968	8590	0
1476	TACCAGAAGTAGGTTC-1	49	51	8408	13032	2
1477	TACCAGGAATCCCGTC-1	68	36	3818	15104	1
1478	TACCGAATAATTGTAA-1	67	93	4074	7197	1
1479	TACCGCGGACTTGCAG-1	33	97	12283	6657	0
1480	TACCGTAGGTTAACTA-1	59	57	5996	12195	2
1481	TACCTACTCCCAGTAT-1	58	62	6238	11502	2
1482	TACCTCACGCTTGTAC-1	16	56	16376	12353	1
1483	TACCTCAGTTGTCTGT-1	60	50	5753	13166	2
1484	TACCTCCACACCAATG-1	65	29	4540	16077	3
1485	TACGAACACGACTTCA-1	31	53	12754	12763	0
1486	TACGAGAACTTCACGT-1	35	39	11785	14703	2
1487	TACGCAGTTCTTTCCT-1	41	51	10339	13036	0
1488	TACGCCATATTCTAAT-1	40	58	10583	12065	0
1489	TACGCCGAGGGTACCC-1	56	34	6714	15387	0
1490	TACGCCTCCATTCCGA-1	55	59	6962	11919	2
1491	TACGCTATAGAAACCT-1	34	104	12043	5686	0
1492	TACGCTCCTAGAACTG-1	73	47	2614	13576	1
1493	TACGGAAGCCAAACCA-1	69	73	3586	9971	1
1494	TACGGGATGCTAGCAG-1	21	83	15176	8605	2
1495	TACGTAAAGCGGAGTG-1	63	103	5042	5811	1
1496	TACGTACTAGTGCTGA-1	62	42	5268	14275	0
1497	TACGTGCACTATGCTG-1	21	33	15163	15542	1
1498	TACGTGGGCCCAGGGC-1	69	81	3588	8861	1
1499	TACTACGTGCAATGCG-1	71	85	3106	8305	1
1500	TACTATGGTTCCTCAG-1	57	47	6476	13583	2
1501	TACTCCTCTAGTTGAC-1	64	36	4783	15106	4
1502	TACTCTCCGAACAAAT-1	21	81	15175	8882	2
1503	TACTCTTACTTTACTG-1	59	111	6010	4703	3
1504	TACTCTTTCGTCTTCA-1	58	46	6234	13722	2
1505	TACTGAACAGATTTAG-1	56	44	6717	14000	0
1506	TACTGCAATCAATTAC-1	22	102	14939	5969	2
1507	TACTTAAACATGTACA-1	66	108	4319	5116	1
1508	TACTTGTTAGTAGTCC-1	37	87	11314	8043	0
1509	TACTTTACTGAGCCGG-1	30	96	13006	6797	0
1510	TAGAAAGGTGGCGCTA-1	31	81	12761	8878	2
1511	TAGAATAGCCGATGAA-1	62	100	5283	6228	1
1512	TAGACGAAACGCCAAT-1	63	73	5034	9973	3
1513	TAGACGCCCGTACCGG-1	32	90	12522	7629	0
1514	TAGAGCTACGAAGAAC-1	13	53	17099	12771	1
1515	TAGAGGTTCTACTTGT-1	54	96	7213	6787	2
1516	TAGAGTCTAAGCGAAC-1	29	55	13237	12486	0
1517	TAGATATGGACTGGAA-1	49	53	8409	12754	2
1518	TAGATGGTTCCTTACT-1	59	97	6006	6646	4
1519	TAGATTCAAAGTGCGG-1	69	39	3577	14688	1
1520	TAGCAGTATGACTAAA-1	66	98	4317	6504	1
1521	TAGCCATTTCAAAGTC-1	43	89	9866	7763	0
1522	TAGCCGGCGGTCAGCG-1	33	85	12279	8322	0
1523	TAGCGTCCGGTGTGGT-1	53	77	7449	9423	0
1524	TAGCTAAGTCCGGGAG-1	29	57	13238	12209	0
1525	TAGCTAGAAGGCATGA-1	51	51	7925	13031	2
1526	TAGCTAGTGATGATGG-1	60	48	5752	13443	2
1527	TAGCTCGCCTGATAAC-1	50	58	8169	12060	3
1528	TAGGCATGTTACGCCA-1	23	85	14693	8327	2
1529	TAGGCTAAAGTGGCAC-1	65	99	4558	6365	1
1530	TAGGGAGCTTGGGATG-1	36	96	11558	6795	0
1531	TAGGGTGTTTCAAGAG-1	22	54	14927	12628	4
1532	TAGGTCGCCGGAACTG-1	32	100	12525	6241	0
1533	TAGGTGACGATAACCT-1	61	79	5519	9142	4
1534	TAGGTGAGCCCTACTC-1	29	33	13232	15538	2
1535	TAGGTGTTCCACAGAT-1	60	60	5755	11778	2
1536	TAGGTTCGAGTTCGTC-1	35	67	11792	10818	3
1537	TAGTAGCTTATACCAG-1	61	43	5509	14136	0
1538	TAGTCCCGGAGACCAC-1	66	48	4304	13440	4
1539	TAGTCCGCAGAGAATG-1	39	53	10823	12759	0
1540	TAGTCGATCACGGGTT-1	48	96	8661	6789	0
1541	TAGTCTGCGGCACATT-1	72	36	2852	15103	1
1542	TAGTCTGTGACGTTGC-1	23	103	14698	5829	4
1543	TAGTGCCCTCCAGAGT-1	32	52	12512	12901	0
1544	TAGTTTATTCTTGCTT-1	13	57	17100	12216	1
1545	TATAAATCCACAAGCT-1	20	44	15407	14016	1
1546	TATAAGTGAGGATAGC-1	21	39	15164	14709	1
1547	TATACACGCAAAGTAT-1	18	36	15888	15127	1
1548	TATAGAGTCGCTTGAA-1	64	46	4786	13719	4
1549	TATATAGGGCTTTACG-1	63	33	5024	15523	2
1550	TATATATCGAGAAATG-1	60	28	5747	16218	3
1551	TATATCAAAGTGATCT-1	71	37	3094	14964	3
1552	TATATCCCTGGGAGGA-1	36	98	11559	6517	0
1553	TATATTACAAATGTCG-1	17	107	16148	5277	1
1554	TATCACCCAACCGACC-1	24	100	14456	6245	2
1555	TATCACTTCGAGTAAC-1	17	99	16145	6387	1
1556	TATCCAATTGGTTATC-1	55	79	6967	9145	0
1557	TATCCATATCATGCGA-1	18	52	15892	12907	1
1558	TATCCGCACCGTCGGG-1	59	53	5995	12750	2
1559	TATCCTATCAACTGGT-1	69	59	3582	11913	1
1560	TATCCTGCATGGGAAT-1	14	54	16858	12631	1
1561	TATCGATCTATGCATA-1	22	88	14936	7911	2
1562	TATCGATGATTAAACG-1	23	49	14684	13321	2
1563	TATCTACCACAGCGGG-1	42	60	10100	11786	3
1564	TATGAAGAATTAAGGT-1	67	99	4075	6364	1
1565	TATGATCCGGCACGCC-1	26	112	13976	4579	3
1566	TATGATCTTCTCTTTA-1	58	90	6246	7617	2
1567	TATGCTCCCTACTTAC-1	25	61	14204	11655	3
1568	TATGGATGTGCTACGC-1	26	54	13961	12626	3
1569	TATGGGACCGAGCAGG-1	36	56	11548	12344	0
1570	TATGGGTACGTATCGT-1	32	58	12514	12068	0
1571	TATGGTCTGAGTAACA-1	36	58	11548	12067	0
1572	TATGTAAAGTGCTTAA-1	66	44	4303	13995	4
1573	TATGTCAAGACCGACT-1	20	92	15419	7357	4
1574	TATGTCTCATTGTGCC-1	30	82	13003	8740	2
1575	TATTAACCTGACCGCG-1	57	45	6475	13861	0
1576	TATTACCATCCTGCTT-1	38	96	11075	6794	3
1577	TATTCCGAGCTGTTAT-1	54	86	7210	8174	0
1578	TATTCGTGCCAGAATA-1	34	64	12033	11235	0
1579	TATTTAGTCTAGATCG-1	18	58	15893	12075	4
1580	TATTTGTTACCCTTTA-1	24	46	14442	13737	4
1581	TCAAACAACCGCGTCG-1	24	60	14446	11795	4
1582	TCAAACTTAGATTGTT-1	31	65	12757	11098	0
1583	TCAAATTGTTGTGCCG-1	68	78	3829	9277	3
1584	TCAAATTTGAGACTCA-1	60	70	5758	10391	3
1585	TCAACAAAGATAATTC-1	53	29	7437	16082	3
1586	TCAACATAGCGCCCTA-1	58	44	6234	13999	0
1587	TCAACCATGTTCGGGC-1	25	51	14202	13043	0
1588	TCAACGAGGAGACAAA-1	42	56	10099	12341	0
1589	TCAACTGCAGAGTCAG-1	56	108	6733	5121	2
1590	TCAAGAAATACTAGCT-1	34	108	12044	5131	3
1591	TCAATACGCCGTCATG-1	63	61	5031	11638	3
1592	TCACAAACCGAGGTAC-1	61	95	5523	6922	4
1593	TCACAGCAAACTCGAA-1	51	49	7925	13308	0
1594	TCACAGGAGAATAAGA-1	55	49	6959	13307	2
1595	TCACAGGGAATCGCAA-1	47	79	8898	9148	3
1596	TCACAGGTTATTGGGC-1	32	48	12511	13456	0
1597	TCACCGCTCGGCACTC-1	30	92	13005	7352	0
1598	TCACGCATTGTAGATC-1	33	49	12270	13317	0
1599	TCACGGTCATCGCACA-1	23	45	14683	13876	4
1600	TCACGTGCCCGATTCA-1	38	62	11066	11511	2
1601	TCACTACGACCAATGC-1	13	95	17110	6944	1
1602	TCACTCGTGCAACGGC-1	15	93	16627	7220	1
1603	TCAGAACCTCCACAGG-1	30	106	13009	5410	2
1604	TCAGAACGGCGGTAAT-1	73	79	2622	9136	1
1605	TCAGCAGTAGGCCCTG-1	61	41	5509	14414	0
1606	TCAGCCAATCCGTAAA-1	63	105	5043	5534	1
1607	TCAGGTTCTTTGAGAA-1	30	42	12992	14289	2
1608	TCAGTACTGACCCGCG-1	26	34	13956	15401	3
1609	TCAGTAGGGACTATAA-1	46	48	9132	13449	3
1610	TCAGTGTATACGTCAT-1	58	36	6232	15109	0
1611	TCATATGAGCTTTGTT-1	64	62	4790	11499	1
1612	TCATCCTCAGCTGCTT-1	68	90	3832	7613	1
1613	TCATCGACGACCGTCG-1	70	84	3347	8444	1
1614	TCATCGATGGTCCCAA-1	57	29	6471	16081	3
1615	TCATGCAGGTTCTCAT-1	18	84	15900	8468	1
1616	TCATTTAAGTCTCCGA-1	35	99	11800	6379	0
1617	TCATTTAGAAGTGTGA-1	54	110	7216	4844	3
1618	TCCAACTCAGCTATCT-1	67	91	4073	7474	1
1619	TCCAAGCCTAGACACA-1	67	79	4070	9139	1
1620	TCCAATAAAGGCTACC-1	63	53	5029	12748	4
1621	TCCACAATGGTTTACG-1	30	36	12991	15122	2
1622	TCCACCTCTAGCCTTT-1	61	53	5512	12749	4
1623	TCCACTTTATCTAGGT-1	31	79	12761	9155	2
1624	TCCAGGCGAGTACGGT-1	31	57	12755	12208	0
1625	TCCAGGGTATATACGA-1	61	63	5514	11362	2
1626	TCCCAAACAGACAACG-1	22	110	14941	4859	3
1627	TCCCAAACATCCTCTA-1	75	35	2128	15240	1
1628	TCCCAAAGACGAAGGA-1	26	60	13963	11794	4
1629	TCCCACTCTCTTCCGG-1	31	107	12768	5271	3
1630	TCCCAGCTTTAGTCTG-1	34	56	12031	12345	0
1631	TCCCAGGCTTAGCTAA-1	30	48	12994	13457	2
1632	TCCCGCGTACTCCTGG-1	27	69	13724	10545	3
1633	TCCCGTCAGTCCCGCA-1	23	75	14691	9714	3
1634	TCCCGTGTGCAATTTG-1	44	80	9623	9011	3
1635	TCCCTTAGATTACTCG-1	18	86	15901	8190	1
1636	TCCGAAGTAGTCACCA-1	14	110	16873	4862	1
1637	TCCGACCGCTAATCAA-1	70	36	3335	15104	1
1638	TCCGATAATTGCCATA-1	18	64	15895	11242	1
1639	TCCGATGACTGAGCTC-1	22	76	14933	9576	2
1640	TCCGATGGTGCGACAT-1	25	53	14202	12765	3
1641	TCCGCCTGTCTACAAG-1	56	74	6724	9838	3
1642	TCCGCGGCAGCATCTG-1	34	84	12038	8460	0
1643	TCCGCGGCCCAATGAA-1	53	99	7455	6371	2
1644	TCCGCTGTCATCCCGG-1	47	81	8899	8871	0
1645	TCCGGAGGAAGGGCTG-1	14	108	16872	5140	1
1646	TCCGGCCTAGCGTACA-1	28	98	13490	6521	0
1647	TCCGGGCTTGACGGGA-1	66	96	4316	6781	1
1648	TCCGGTTCGTCCGGTC-1	51	53	7926	12754	2
1649	TCCGTTAAGCTAATAT-1	52	100	7697	6232	2
1650	TCCGTTTAGCCTTGAA-1	29	89	13246	7769	2
1651	TCCTAAAGATTCAGAC-1	68	84	3830	8445	1
1652	TCCTAACCGTCGGGCA-1	62	46	5269	13720	2
1653	TCCTACATCCACGGCC-1	46	84	9141	8455	0
1654	TCCTCTACGAGATGGC-1	26	32	13956	15678	3
1655	TCCTTACGACGGTCCG-1	49	95	8420	6928	2
1656	TCCTTGTCCTTTAATT-1	69	69	3585	10526	1
1657	TCCTTTAAATCCGCTT-1	56	92	6729	7341	2
1658	TCCTTTCTTACGCTTA-1	30	62	12998	11514	0
1659	TCGAAATTTAGGACCA-1	29	45	13235	13873	2
1660	TCGAAGAACCGAGCAC-1	45	99	9386	6374	3
1661	TCGAATATCCCGCAGG-1	58	32	6231	15664	0
1662	TCGACATAGCGTAGCG-1	72	30	2851	15935	1
1663	TCGAGACCAACACCGT-1	37	55	11306	12482	0
1664	TCGAGCCAGGCAGGCC-1	57	37	6473	14971	0
1665	TCGCACCAGGAGGCAG-1	50	80	8174	9008	0
1666	TCGCCGACATATTCGC-1	66	86	4313	8168	1
1667	TCGCCGGTCGATCCGT-1	19	61	15653	11658	3
1668	TCGCGTAGCAGTGTCC-1	57	99	6489	6369	3
1669	TCGCTAAACCGCTATC-1	19	89	15660	7773	1
1670	TCGCTACTGGCTTTGA-1	65	73	4551	9973	1
1671	TCGCTCGATATATTCC-1	29	63	13239	11376	0
1672	TCGCTCGGCACCAGCG-1	24	108	14458	5135	2
1673	TCGCTGCCAATGCTGT-1	68	80	3829	9000	1
1674	TCGCTGTGCGTAAATC-1	17	41	16130	14434	1
1675	TCGCTTTAAACGTTTG-1	25	87	14211	8048	2
1676	TCGGACGCCCAGCCCA-1	33	79	12278	9154	3
1677	TCGGCTTGTATCGACG-1	58	96	6247	6785	2
1678	TCGGGAACGTGCCTAG-1	31	109	12768	4993	3
1679	TCGGGAGACAGCGTAC-1	59	71	5999	10253	3
1680	TCGGGCCGTCGTGGTA-1	40	88	10590	7903	3
1681	TCGGTGACCGCTCCGG-1	15	109	16631	5001	1
1682	TCGTAAGACGACATTG-1	27	77	13726	9435	2
1683	TCGTAAGCTCCGAGGA-1	16	106	16389	5416	1
1684	TCGTACCGACGTCAAG-1	68	56	3823	12330	1
1685	TCGTATAGTGCAATTA-1	12	56	17341	12355	1
1686	TCGTCAAGTACGCGCA-1	56	38	6715	14832	0
1687	TCGTCCGCTGGCGTCT-1	22	40	14923	14570	1
1688	TCGTCTTAGGCGTTAA-1	53	83	7451	8591	0
1689	TCGTGTACTATGGATG-1	47	77	8898	9426	4
1690	TCGTGTTCGACCACAA-1	57	105	6491	5537	2
1691	TCGTTAGGAGTCCCTA-1	52	54	7685	12614	2
1692	TCGTTGCTATCCGGTC-1	54	46	7200	13723	0
1693	TCGTTTACGCGACCCT-1	70	94	3350	7057	1
1694	TCTACCCAATAGAGAG-1	56	106	6733	5398	2
1695	TCTACCGTCCACAAGC-1	27	67	13723	10822	3
1696	TCTAGCATCTTCGATG-1	23	43	14683	14154	4
1697	TCTAGGTGGCGACGCT-1	29	99	13249	6382	0
1698	TCTAGTGATATCGTGG-1	44	98	9627	6514	0
1699	TCTAGTTATCAGAAGA-1	34	54	12030	12622	0
1700	TCTATAGGTGGGTAAT-1	65	109	4561	4978	1
1701	TCTATCATGCAGTTAC-1	18	40	15889	14572	1
1702	TCTATCGGTCGCAACA-1	22	64	14929	11240	1
1703	TCTATGCTATAACGAC-1	64	94	4798	7059	3
1704	TCTCAAATCAATCGGG-1	71	89	3107	7750	1
1705	TCTCATGAGATAGGGT-1	49	87	8418	8037	0
1706	TCTCCAACGTAGGTTA-1	20	78	15416	9299	2
1707	TCTCCACAAGTTGAAT-1	61	93	5522	7200	4
1708	TCTCCCTGGGCAGCGT-1	54	80	7209	9006	0
1709	TCTCTAATAGCTGGTA-1	20	52	15409	12906	4
1710	TCTCTTACCGCGAACC-1	65	43	4544	14135	4
1711	TCTGAACCGGTCGGCT-1	21	37	15164	14987	1
1712	TCTGAACTCGTACCCG-1	47	95	8902	6928	0
1713	TCTGAAGCACGTGGTC-1	56	84	6727	8450	0
1714	TCTGAATTCCGTACAA-1	34	94	12040	7073	0
1715	TCTGATGTATTCTGTC-1	51	83	7934	8591	0
1716	TCTGCATACCTTGCTT-1	61	99	5524	6367	3
1717	TCTGTGCCATCATAGT-1	32	80	12520	9016	2
1718	TCTGTTACCCAGCATA-1	51	35	7921	15251	0
1719	TCTTACAGAGGTACCG-1	15	45	16614	13880	1
1720	TCTTACCGGAACTCGT-1	21	91	15178	7495	4
1721	TCTTACTTATGCCTCT-1	45	93	9385	7207	0
1722	TCTTAGAGTGAACTCT-1	43	99	9869	6375	3
1723	TCTTCCCATGGGCACA-1	32	96	12524	6796	0
1724	TCTTCGATACCAATAA-1	32	66	12516	10959	0
1725	TCTTGATGCGTAGCGA-1	32	68	12516	10681	3
1726	TCTTGCTCCCGATACT-1	65	67	4550	10805	3
1727	TCTTGGTAACACCAAA-1	21	65	15171	11102	1
1728	TCTTTAAGACTATGAA-1	34	98	12041	6518	0
1729	TGAAAGGACCTGACTC-1	35	83	11796	8599	2
1730	TGAACAAGCAGGGACT-1	66	36	4300	15105	4
1731	TGAATACCGACGCGTA-1	66	82	4312	8723	1
1732	TGAATGAGTGTTTCCC-1	66	50	4304	13163	4
1733	TGACACTTCTCTTTGC-1	16	102	16388	5971	1
1734	TGACATCGAGCGGACC-1	35	101	11801	6101	0
1735	TGACATGTAACGTGAC-1	69	63	3583	11358	1
1736	TGACCCACGTTAGACA-1	33	47	12270	13594	2
1737	TGACGATGCACTAGAA-1	37	95	11316	6933	0
1738	TGAGAATGCTTTACCG-1	18	54	15892	12630	1
1739	TGAGAGATTTACCACG-1	41	91	10350	7486	0
1740	TGAGATTAGGCCCTAA-1	16	94	16386	7081	1
1741	TGAGCGGAAAGTGTTC-1	55	65	6963	11087	3
1742	TGAGCTTTAATGACGC-1	19	85	15659	8328	3
1743	TGAGGAGTGCCAGCTT-1	58	58	6237	12057	2
1744	TGAGGTGTGTGGCGGA-1	70	52	3339	12884	1
1745	TGAGTGCCTCTTAAAT-1	45	41	9371	14421	3
1746	TGAGTGGTCCGTGACG-1	30	84	13003	8462	2
1747	TGATACATTTAGCCGT-1	55	43	6958	14139	0
1748	TGATCACCACACTGAC-1	69	51	3580	13023	1
1749	TGATCCCAGCATTAGT-1	27	107	13734	5273	2
1750	TGATCGGTTTGACCCT-1	28	54	13478	12625	2
1751	TGATCTACGCTGATCT-1	16	100	16387	6249	1
1752	TGATCTCCGGCGCCAG-1	28	50	13477	13180	2
1753	TGATGTCAATTAAGTG-1	59	103	6008	5813	2
1754	TGATTCCCGGTTACCT-1	64	50	4787	13164	4
1755	TGATTCGTCTATCACT-1	31	41	12751	14427	2
1756	TGATTCTGTCGCCGGT-1	48	44	8648	14004	0
1757	TGCAACCCATCTGCGG-1	60	90	5763	7616	3
1758	TGCAACTACTGGTTGA-1	69	91	3591	7473	1
1759	TGCAAGAATGACGTAA-1	30	60	12997	11792	0
1760	TGCAATCTAACACGGT-1	62	90	5280	7615	4
1761	TGCAATTTGGGCACGG-1	14	104	16871	5695	1
1762	TGCAGAGTACCGAGCA-1	38	46	11062	13731	2
1763	TGCAGGATCGGCAAAG-1	24	74	14449	9852	3
1764	TGCAGTTTCCTCCCAT-1	40	90	10591	7625	3
1765	TGCATATGTCTGTCAC-1	35	85	11797	8321	0
1766	TGCATGGATCGGATCT-1	19	67	15654	10826	1
1767	TGCATGTGACCCATAG-1	68	38	3818	14827	4
1768	TGCATGTGGTAATCTA-1	29	81	13244	8879	2
1769	TGCCAATGGGTACTCT-1	54	52	7201	12891	2
1770	TGCCACCTGGCGAAAC-1	20	76	15415	9577	3
1771	TGCCATTACTAAAGAA-1	21	87	15177	8050	2
1772	TGCCCGATAGTTAGAA-1	72	78	2863	9276	1
1773	TGCCGGATGTACGAGC-1	62	34	5266	15385	0
1774	TGCCGTGGATCGTCCT-1	57	63	6480	11363	2
1775	TGCCTAATTGAAGATT-1	55	105	6974	5537	2
1776	TGCCTTGGCCAGGCAA-1	52	82	7692	8730	0
1777	TGCGACACCCTAGTGC-1	46	46	9131	13727	3
1778	TGCGACGGCCGAACGT-1	60	32	5748	15663	0
1779	TGCGAGAATATTACCC-1	50	40	8164	14558	0
1780	TGCGCAAAGCATTTGG-1	31	67	12758	10820	0
1781	TGCGCGATTAACGGAG-1	27	41	13716	14429	2
1782	TGCGGACTTGACTCCG-1	68	76	3828	9555	1
1783	TGCGGCATAGTTCAAC-1	12	54	17341	12632	1
1784	TGCGTACGGCTAATTG-1	67	101	4076	6087	1
1785	TGCTAAGTGTCTATTT-1	52	90	7694	7620	0
1786	TGCTCCACAGTTCTTA-1	45	95	9385	6929	0
1787	TGCTCGGCGAAACCCA-1	57	61	6480	11641	2
1788	TGCTCGGTGGGTCACC-1	66	72	4310	10111	1
1789	TGCTCTTGAGAGTTTG-1	64	70	4792	10389	3
1790	TGCTGGTTGGACAATT-1	21	41	15165	14432	1
1791	TGCTGTTGAAGAACTC-1	38	66	11067	10956	3
1792	TGGAACCACTGACACA-1	24	102	14456	5968	3
1793	TGGAAGACGAACACCA-1	14	46	16856	13741	1
1794	TGGAAGGATAAAGATG-1	20	68	15413	10686	1
1795	TGGAATATCCTTGACC-1	23	107	14699	5274	2
1796	TGGACCAATCTAAGAT-1	62	80	5277	9003	4
1797	TGGAGAATAATCGTCC-1	72	44	2854	13993	1
1798	TGGAGTGATGCGATGA-1	29	41	13234	14428	2
1799	TGGCAAACTAAATTAC-1	50	78	8174	9286	0
1800	TGGCAACTCGCGCGCC-1	22	86	14935	8188	2
1801	TGGCAAGCACAAGTCG-1	66	56	4306	12331	1
1802	TGGCAATGGGACGGCG-1	54	106	7215	5399	2
1803	TGGCAGATTACGATCA-1	44	58	9617	12063	3
1804	TGGCAGCAGTAATAGT-1	39	61	10825	11649	2
1805	TGGCCAAACTGAAGTA-1	28	76	13484	9573	2
1806	TGGCCGTATATTGACC-1	26	38	13957	14846	2
1807	TGGCGACTGCTCCAAA-1	55	47	6959	13584	0
1808	TGGCGATCAAGTTATG-1	51	55	7926	12476	2
1809	TGGCTACACTCTACCT-1	64	100	4800	6227	1
1810	TGGCTATGTGACATAC-1	60	82	5761	8726	4
1811	TGGCTTTGGGTAGACA-1	19	51	15650	13045	1
1812	TGGGCCCATACTAATT-1	47	89	8901	7761	0
1813	TGGGCGATACAATAAG-1	68	62	3824	11497	1
1814	TGGGTGCACAAGCCAT-1	69	85	3589	8306	1
1815	TGGGTGTAATAGATTT-1	68	102	3835	5948	1
1816	TGGTAGAATATATGGG-1	48	100	8662	6234	3
1817	TGGTCCCACGCTACGG-1	52	74	7690	9840	3
1818	TGGTCGATATACCTCT-1	73	37	2611	14963	1
1819	TGGTGCCCTGCCTTAC-1	74	52	2373	12882	1
1820	TGGTTCAACGGGTAAT-1	50	74	8173	9841	3
1821	TGGTTCGTAGCAAAGG-1	23	55	14686	12489	4
1822	TGGTTTAAACGTGGGT-1	24	112	14459	4580	3
1823	TGTACCTACACGAGGG-1	59	91	6005	7478	3
1824	TGTACGAACAAATCCG-1	38	58	11065	12066	0
1825	TGTAGCCAATTCCGTT-1	71	81	3105	8860	1
1826	TGTAGGAGAAATTTCC-1	34	86	12038	8183	0
1827	TGTATAACAGATCCTG-1	29	79	13243	9156	2
1828	TGTATGGCGCAGACAG-1	43	93	9867	7208	0
1829	TGTCATTTGTTGGGAA-1	21	109	15182	4998	2
1830	TGTCCACGGCTCAACT-1	65	101	4559	6088	1
1831	TGTCCCGACATAGCAC-1	11	57	17583	12217	1
1832	TGTCCGCAAACAATTC-1	73	51	2615	13021	1
1833	TGTCTACAGTTTCTGT-1	11	53	17582	12772	3
1834	TGTGAGACTAGCCCAA-1	59	63	5997	11363	2
1835	TGTGCCGGTGCCGGAA-1	53	97	7454	6648	2
1836	TGTGGCAAAGCGTATG-1	29	87	13246	8046	2
1837	TGTGGCGGGCTTCTGG-1	65	59	4548	11915	4
1838	TGTGGTTGCTAAAGCT-1	65	49	4545	13302	4
1839	TGTGTCGCGAGTTGCA-1	24	36	14439	15124	1
1840	TGTTATTGTATGTGGC-1	44	86	9624	8178	0
1841	TGTTCCGCTTCCATGA-1	36	44	11545	14009	2
1842	TGTTCTTCCATTGACT-1	33	43	12269	14149	2
1843	TGTTGTCAAGAAGTCT-1	24	82	14451	8742	2
1844	TGTTTCGGTACTTCTC-1	18	56	15893	12352	3
1845	TTAAACTCGAATTCAT-1	31	95	12765	6936	0
1846	TTAAAGGCGATGCTCG-1	73	49	2614	13299	1
1847	TTAACCAACCCTCCCT-1	19	55	15651	12490	4
1848	TTAAGCGCCTGACCCA-1	30	44	12993	14012	2
1849	TTAAGTATTGTTATCC-1	64	90	4797	7614	4
1850	TTAATGTAGACCAGGT-1	30	68	12999	10682	3
1851	TTAATTGCTTTGGGTG-1	62	76	5276	9558	4
1852	TTACAACTACGCATCC-1	24	52	14443	12904	2
1853	TTACACGATCTGCGAC-1	62	110	5285	4841	3
1854	TTACAGACCTAAATGA-1	26	96	13972	6799	0
1855	TTACATCGTGGCCTGG-1	20	36	15405	15126	1
1856	TTACCCATTGCCGGGT-1	17	85	16142	8329	1
1857	TTACCCTAGGGATTGG-1	60	58	5755	12056	2
1858	TTACGGATGGTTCGAG-1	33	93	12281	7212	0
1859	TTACTAAAGGACTTTA-1	48	78	8657	9286	3
1860	TTACTGGGATATTTCA-1	44	54	9616	12618	3
1861	TTAGAATAAGGGTCGG-1	61	45	5510	13859	0
1862	TTAGACACGATCGTTG-1	16	86	16383	8191	1
1863	TTAGACGAGTCACCTC-1	48	80	8657	9009	0
1864	TTAGAGTTTAGAAGGA-1	46	86	9141	8177	0
1865	TTAGCTAATACGATCT-1	22	98	14938	6523	2
1866	TTAGCTGATTTGCCGT-1	38	94	11075	7071	3
1867	TTAGGTCATAACCGAC-1	58	38	6232	14831	0
1868	TTAGTAAACCTGCTCT-1	62	94	5281	7060	4
1869	TTAGTTATTCGTGGCA-1	47	91	8901	7483	0
1870	TTATAGGTAATTGTCT-1	61	73	5517	9974	2
1871	TTATATTTGGCAATCC-1	26	64	13964	11239	2
1872	TTATCCGGGATCTATA-1	51	87	7935	8037	0
1873	TTATCTGTATCATAAC-1	22	60	14928	11795	4
1874	TTATGACAAACTGGAT-1	27	35	13715	15262	2
1875	TTATTAGGGAAGCATC-1	15	59	16618	11937	1
1876	TTCAACGACCCGACCG-1	20	48	15408	13461	4
1877	TTCAATACTCTGAATC-1	38	86	11073	8181	3
1878	TTCACGAAAGGATCAC-1	38	54	11064	12621	0
1879	TTCACGGTCGTCACGT-1	71	27	3091	16352	1
1880	TTCACTTCCTAGAACG-1	67	51	4063	13024	4
1881	TTCAGCCCTGGTCCAC-1	47	85	8900	8316	0
1882	TTCAGCTGGCGTGCCC-1	55	95	6971	6925	2
1883	TTCAGTTCAAGAGGAG-1	72	38	2853	14825	1
1884	TTCCAATCAGAGCTAG-1	23	95	14696	6939	2
1885	TTCCAATCTGGCTATC-1	48	46	8648	13726	0
1886	TTCCACACAGATTTGA-1	50	46	8165	13725	0
1887	TTCCAGTGGGTTTCGT-1	75	47	2131	13575	1
1888	TTCCATCGACAGCGTG-1	61	107	5526	5257	3
1889	TTCCGCAGAGAAATAT-1	21	101	15180	6108	2
1890	TTCCGGCCTTGAGGCT-1	54	44	7199	14001	0
1891	TTCCGGTTACCCACTT-1	45	87	9383	8039	0
1892	TTCCTCGAGGGTGTCT-1	21	49	15167	13322	2
1893	TTCCTCGGACTAACCA-1	50	86	8176	8176	0
1894	TTCGAACGAAACATGC-1	74	42	2371	14269	1
1895	TTCGACGGGAAGGGCG-1	24	44	14441	14014	4
1896	TTCGCACTCGCGTGCT-1	25	45	14200	13875	4
1897	TTCGCACTGTACGACA-1	61	59	5513	11917	2
1898	TTCGCGCGCCATACGA-1	59	47	5993	13582	2
1899	TTCGCTATCTGACGTG-1	20	100	15422	6247	2
1900	TTCGGCAACCCGCTGA-1	16	88	16384	7914	1
1901	TTCGGGCGCTAGTCTT-1	55	37	6956	14972	0
1902	TTCGGTACTGTAGAGG-1	67	63	4066	11359	1
1903	TTCGTTCAACGAAGTT-1	23	105	14699	5552	2
1904	TTCTAACCGAAGCTTA-1	34	90	12039	7628	0
1905	TTCTACTTGCGAGGGC-1	22	32	14921	15680	1
1906	TTCTAGAAAGTCTTAT-1	60	46	5751	13721	2
1907	TTCTAGGCCAATTGTG-1	22	44	14924	14015	4
1908	TTCTATTAAACGCAGC-1	67	55	4064	12469	1
1909	TTCTGACCGGGCTCAA-1	52	84	7693	8452	0
1910	TTCTGCTAGACTCCAA-1	28	106	13492	5411	0
1911	TTCTTAGTGAACGGTG-1	18	34	15887	15404	1
1912	TTCTTAGTGGCTCAGA-1	17	61	16136	11659	1
1913	TTCTTATCCGCTGGGT-1	49	101	8421	6095	3
1914	TTCTTGAGCCGCGCTA-1	47	41	8888	14420	0
1915	TTCTTGGACGATCTGC-1	52	32	7679	15667	3
1916	TTCTTGGAGTAATGAG-1	21	79	15175	9160	2
1917	TTCTTGTAACCTAATG-1	23	35	14680	15263	1
1918	TTCTTTGGTCGCGACG-1	24	104	14457	5690	2
1919	TTGAAAGGTGTAAAGG-1	13	103	17112	5834	1
1920	TTGAACGACGTGCTGA-1	60	88	5762	7894	2
1921	TTGAAGAATTCCCAGG-1	32	50	12512	13178	0
1922	TTGAATTCACGTGAGG-1	39	97	10834	6655	3
1923	TTGACAGGAGCTCCCG-1	47	99	8903	6373	2
1924	TTGACCAGGAACAACT-1	64	80	4795	9002	4
1925	TTGACCATGTTCTCCG-1	24	78	14450	9297	2
1926	TTGACCGTGTTAATGA-1	50	34	8162	15390	3
1927	TTGAGAAGTTTAGCAT-1	55	87	6969	8035	0
1928	TTGATCTAACTTTGTC-1	29	47	13235	13596	2
1929	TTGATGCCGCTCGTCG-1	70	34	3334	15381	1
1930	TTGATGTGTAGTCCCG-1	24	90	14453	7632	2
1931	TTGATTAGCTGTTTCT-1	48	34	8645	15391	3
1932	TTGATTATGCAGATGA-1	27	33	13714	15539	3
1933	TTGCACAATTCAGAAA-1	43	57	9858	12202	3
1934	TTGCACGGAGCAGCAC-1	21	59	15170	11935	4
1935	TTGCCGCTTTCTAGTA-1	62	78	5277	9280	4
1936	TTGCGCTTGATCAATA-1	69	101	3593	6086	1
1937	TTGCGGAAAGCTGCCC-1	76	42	1888	14268	1
1938	TTGCGGCATCAGAAAG-1	53	45	7441	13863	0
1939	TTGCGTCGGCCAACCG-1	51	41	7923	14418	0
1940	TTGCGTGAACGCTTAG-1	14	96	16869	6805	1
1941	TTGCGTGTGTAGGCAT-1	69	83	3588	8583	1
1942	TTGCTGAAGGAACCAC-1	19	57	15652	12213	4
1943	TTGCTGATCATGTTCG-1	33	57	12272	12207	0
1944	TTGGACCTATAACAGT-1	56	86	6727	8173	0
1945	TTGGATATCGTCTACG-1	48	52	8650	12894	3
1946	TTGGATTGGGTACCAC-1	17	55	16134	12491	1
1947	TTGGCCTAGAATTTCG-1	16	82	16382	8746	1
1948	TTGGCTCGCATGAGAC-1	23	37	14681	14986	1
1949	TTGGGAAGACGAGCCG-1	68	64	3825	11220	1
1950	TTGGTCACACTCGTAA-1	48	48	8649	13449	0
1951	TTGTAAGGCCAGTTGG-1	27	81	13727	8880	2
1952	TTGTAATCCGTACTCG-1	35	55	11789	12483	0
1953	TTGTCGTTCAGTTACC-1	22	58	14928	12073	4
1954	TTGTCTCGGCAAGATG-1	75	41	2129	14408	1
1955	TTGTGAACCTAATCCG-1	56	90	6728	7618	2
1956	TTGTGCAGCCACGTCA-1	60	74	5759	9836	2
1957	TTGTGGCCCTGACAGT-1	18	60	15894	11797	1
1958	TTGTGGTGGTACTAAG-1	63	95	5040	6921	3
1959	TTGTGTATGCCACCAA-1	56	60	6721	11780	2
1960	TTGTGTTTCCCGAAAG-1	51	59	7927	11921	3
1961	TTGTTAGCAAATTCGA-1	22	42	14924	14293	3
1962	TTGTTCAGTGTGCTAC-1	24	64	14447	11240	3
1963	TTGTTGTGTGTCAAGA-1	31	77	12760	9433	3
1964	TTGTTTCACATCCAGG-1	58	42	6233	14276	0
1965	TTGTTTCATTAGTCTA-1	60	30	5747	15940	3
1966	TTGTTTGTATTACACG-1	73	41	2612	14408	1

## Sheet: figure4c
	X	x2	x3	x4	x5	pred
1	AAACAAGTATCTCCCA-1	50	102	13686	16859	3
2	AAACACCAATAACTGC-1	59	19	15873	5340	1
3	AAACAGGGTCTATATT-1	47	13	12976	4504	4
4	AAACATTTCCCGGATT-1	61	97	16344	16168	1
5	AAACCCGAACGAAATC-1	45	115	12476	18662	2
6	AAACCGGGTAGGTACC-1	42	28	11766	6585	0
7	AAACCGTTCGTCCAGG-1	52	42	14179	8531	2
8	AAACCTCATGAAGTTG-1	37	19	10559	5334	0
9	AAACGAGACGGTTGAT-1	35	79	10067	13662	2
10	AAACTGCTGGCTCCAA-1	45	67	12484	11999	4
11	AAACTTGCAAACGTAT-1	45	19	12492	5336	2
12	AAAGGCTACGGACCAT-1	62	54	16592	10199	1
13	AAAGGCTCTCGCGCCG-1	55	55	14901	10336	1
14	AAAGTAGCATTGCTCA-1	51	27	13940	6448	3
15	AAAGTCGACCCTCAGT-1	37	15	10560	4779	4
16	AAAGTGTGATTTATCT-1	44	94	12238	15747	2
17	AAAGTTGACTCCCGTA-1	42	96	11755	16024	2
18	AAATACCTATAAGCAT-1	47	69	12967	12277	4
19	AAATAGCTTAGACTTT-1	36	106	10304	17411	2
20	AAATAGGGTGCTATTG-1	53	79	14414	13667	3
21	AAATCGTGTACCACAA-1	44	56	12244	10472	2
22	AAATCTAGCCCTGCTA-1	53	101	14411	16721	3
23	AAATGGCCCGTGCCCT-1	49	17	13458	5060	0
24	AAATGGTCAATGTGCC-1	33	51	9588	9775	0
25	AAATTAACGGGTAGCT-1	34	58	9828	10747	0
26	AAATTACCTATCGATG-1	26	94	7890	15742	0
27	AAATTGATAGTCCTTT-1	55	31	14905	7005	3
28	AAATTTGCGGGTGTGG-1	47	33	12973	7280	0
29	AACAACTGGTAGTTGC-1	28	42	8382	8524	0
30	AACAATTACTCTACGC-1	29	25	8626	6165	2
31	AACACACGCTCGCCGC-1	51	93	13929	15610	2
32	AACACGAGACGCGGCC-1	45	21	12491	5614	0
33	AACAGGATGGGCCGCG-1	29	31	8625	6997	0
34	AACAGGTAGTATGGAT-1	49	113	13443	18386	2
35	AACATATCAACTGGTG-1	27	99	8131	16436	2
36	AACATTGAAGTTGATC-1	67	23	17805	5898	5
37	AACATTGTGACTCGAG-1	64	52	17076	9922	1
38	AACCAAGACTTCTCTG-1	36	24	10317	6028	0
39	AACCCATCCCATGATC-1	56	14	15149	4645	1
40	AACCCGACAACCCGTG-1	67	43	17802	8674	5
41	AACCCGAGCAGAATCG-1	57	113	15375	18388	1
42	AACCCTACTGTCAATA-1	40	96	11272	16024	2
43	AACCGCTAAGGGATGC-1	46	92	12721	15470	2
44	AACCTTTAAATACGGT-1	54	68	14658	12141	4
45	AACGAAAGTCGTCCCA-1	58	8	15633	3813	4
46	AACGATAATGCCGTAG-1	53	73	14415	12834	2
47	AACGCTGTTGCTGAAA-1	54	94	14653	15750	4
48	AACGGACGTACGTATA-1	50	92	13688	15471	0
49	AACGGCCATCTCCGGT-1	47	39	12972	8113	2
50	AACGTACTGTGGGTAC-1	48	42	13213	8530	2
51	AACGTCAGACTAGTGG-1	24	40	7416	8245	0
52	AACGTGCGAAAGTCTC-1	36	74	10309	12968	0
53	AACTACCCGTTTGTCA-1	47	113	12960	18385	2
54	AACTAGGCTTGGGTGT-1	55	61	14900	11169	1
55	AACTCAAGTTAATTGC-1	38	44	10797	8805	0
56	AACTCCAGAGCGTGTT-1	60	92	16103	15474	1
57	AACTCTCAATAGAGCG-1	35	93	10064	15606	2
58	AACTCTCAGTGTGCTC-1	53	41	14420	8392	3
59	AACTTGCCCGTATGCA-1	29	27	8626	6442	0
60	AAGAGATGAATCGGTA-1	27	27	8143	6442	4
61	AAGAGCTCTTTATCGG-1	35	77	10067	13385	0
62	AAGAGGATGTACGCGA-1	39	29	11041	6723	0
63	AAGAGGCATGGATCGC-1	36	80	10308	13801	2
64	AAGATGGCACCGGACC-1	59	39	15870	8116	3
65	AAGATTGGCGGAACGT-1	26	90	7891	15187	0
66	AAGCACCCTGCGTATC-1	59	73	15865	12836	1
67	AAGCATACTCTCCTGA-1	53	69	14416	12279	4
68	AAGCCACTTGCAGGTA-1	74	30	19495	6871	5
69	AAGCCGAAGCGGTTTA-1	49	107	13444	17553	3
70	AAGCCGCCGTGAAATC-1	65	23	17322	5897	4
71	AAGCGTCCCTCATCGA-1	57	35	15388	7561	5
72	AAGCTAGATCGAGTAA-1	50	68	13691	12139	4
73	AAGCTCGTGCCAAGTC-1	35	73	10068	12829	4
74	AAGCTCTTTCATGGTG-1	57	81	15380	13946	3
75	AAGGAGCGGTTGGTGC-1	28	48	8381	9357	0
76	AAGGATCGATCGCTTG-1	39	109	11028	17828	2
77	AAGGATGAGGGACCTC-1	27	87	8133	14771	0
78	AAGGCAGGCTGTCTCC-1	42	118	11751	19078	2
79	AAGGCGCGTAAAGCTT-1	24	38	7416	7968	4
80	AAGGCTGTGCTCATCG-1	30	46	8864	9080	0
81	AAGGGAACGACTGGCT-1	63	21	16839	5619	1
82	AAGGGACAGATTCTGT-1	26	92	7891	15464	0
83	AAGGGACTATGCATTC-1	60	26	16114	6312	1
84	AAGGTGATAAACCAGC-1	44	92	12238	15469	2
85	AAGTAGTGACGCGAGG-1	33	31	9591	6999	0
86	AAGTCAATTGTCGTCA-1	45	101	12478	16719	2
87	AAGTGACGACCGAATT-1	41	25	11525	6168	0
88	AAGTGAGTCGGGTTTA-1	62	48	16593	9367	1
89	AAGTGCCTTGACTGTA-1	44	104	12236	17135	2
90	AAGTGCGTTAGAATCT-1	49	27	13457	6448	0
91	AAGTGTTTGGAGACGG-1	52	80	14173	13806	3
92	AAGTTCGGCCAACAGG-1	46	34	12731	7419	0
93	AATAACAACGCTCGGC-1	36	30	10316	6861	0
94	AATAACACTAGAACAA-1	52	38	14179	7976	3
95	AATAATCTTCGTATCG-1	52	122	14166	19636	1
96	AATAGAACAGAGTGGC-1	52	46	14178	9086	3
97	AATAGAATCTGTTTCA-1	48	86	13206	14638	0
98	AATATCGAATCAATGC-1	49	109	13443	17831	2
99	AATATTGGAGTATTGA-1	36	22	10317	5750	0
100	AATCAGGTTTCATTTA-1	69	33	18286	7286	5
101	AATCATGTAAAGACTC-1	54	98	14653	16305	3
102	AATCGCCTCAGCGCCA-1	39	79	11033	13663	0
103	AATCGCGCAGAGGACT-1	42	114	11752	18523	2
104	AATCGTGAGCCGAGCA-1	67	83	17795	14226	1
105	AATCTAGGTTTACTTG-1	52	16	14183	4922	3
106	AATCTGCGTTGGGACG-1	32	92	9340	15466	0
107	AATCTGGCTTTCTAGT-1	51	15	13942	4783	2
108	AATGACAGCAATGTCT-1	48	30	13215	6864	0
109	AATGACGTAGGATGTC-1	44	78	12241	13526	0
110	AATGACTGTCAGCCGG-1	23	47	7173	9217	4
111	AATGTGCCCGAGGTGT-1	55	27	14906	6449	3
112	AATTAAAGGTCGGCGT-1	40	50	11279	9638	2
113	AATTAACGGATTTCCA-1	58	66	15624	11864	4
114	AATTAGCGCTGCAGCG-1	51	63	13934	11446	2
115	AATTCGATTCGAGGAT-1	66	76	17555	13254	1
116	AATTCTAGAGTTAGGC-1	49	63	13451	11445	2
117	AATTGAACGCTCTGGT-1	45	83	12481	14220	0
118	ACAAAGCATGACCTAG-1	63	97	16827	16169	1
119	ACAAATCGCACCGAAT-1	50	82	13689	14083	3
120	ACAAATGGTAGTGTTT-1	44	84	12240	14359	0
121	ACAAGCAGTGCCTAGC-1	30	26	8867	6304	0
122	ACAAGGAAATCCGCCC-1	49	75	13449	13111	0
123	ACAAGGACAAGAGGTT-1	29	37	8624	7830	0
124	ACAAGGATGCTTTAGG-1	61	87	16345	14780	1
125	ACAAGGGCAGGCTCTG-1	44	76	12241	13248	0
126	ACAAGTAATTGTAAGG-1	77	21	20221	5623	5
127	ACAATAGTCGTACGTT-1	42	20	11767	5474	0
128	ACAATCCATTTAAACC-1	36	32	10316	7138	0
129	ACAATGAATACGGAGA-1	57	31	15388	7005	5
130	ACAATTGTGTCTCTTT-1	51	97	13928	16165	2
131	ACAATTTGGCCATATT-1	43	123	11992	19772	4
132	ACACACCAGGACCAGT-1	44	90	12239	15192	0
133	ACACATGATCAAATCT-1	60	16	16115	4924	1
134	ACACCTTAAGTAGGGC-1	25	43	7657	8662	0
135	ACACCTTACTACTTGC-1	41	111	11511	18106	2
136	ACACTGATCAAGGTGT-1	52	48	14178	9364	3
137	ACAGAACTGAGAACAA-1	52	24	14182	6032	3
138	ACAGCGACATTCTCAT-1	59	99	15860	16445	1
139	ACAGGCACGGATCCTT-1	69	95	18276	15893	4
140	ACAGGCTTGCCCGACT-1	53	87	14413	14778	3
141	ACAGGTGGAGGTGAGG-1	51	39	13938	8114	2
142	ACAGTAATACAACTTG-1	46	14	12734	4642	0
143	ACATAAGTCGTGGTGA-1	59	9	15875	3952	4
144	ACATCCCGGCCATACG-1	55	57	14901	10614	1
145	ACATCCTGGTAACTGT-1	42	102	11754	16857	2
146	ACATCGATCGTTTACC-1	42	62	11760	11304	0
147	ACATCGCAATATTCGG-1	77	27	20220	6456	5
148	ACATCGGTCAGCCGCG-1	41	37	11523	7834	0
149	ACATCGTATGCAATGG-1	45	81	12482	13943	2
150	ACATGGCGCCAAAGTA-1	40	104	11270	17134	2
151	ACATTAGTTTATATCC-1	51	61	13934	11168	2
152	ACATTCGCGCGGAATA-1	73	27	19253	6455	5
153	ACCAACCGCACTCCAC-1	65	97	17310	16169	1
154	ACCAACGCTTATTTAT-1	53	49	14419	9503	3
155	ACCAATATGCAAGTTA-1	56	78	15139	13529	3
156	ACCACAAGTTTCTATC-1	30	54	8863	10190	0
157	ACCACCAATGTAACAA-1	41	107	11511	17551	2
158	ACCACGTGCAGCTATA-1	48	76	13207	13249	0
159	ACCAGTGCGGGAGACG-1	48	94	13204	15748	2
160	ACCATATCCGCAATAA-1	38	56	10795	10470	0
161	ACCATCCGCCAACTAG-1	44	12	12251	4364	4
162	ACCATCGTATATGGTA-1	42	42	11763	8528	2
163	ACCCAACGCCCGTGGC-1	30	86	8858	14633	0
164	ACCCATCTTGAGGGTA-1	37	37	10556	7833	0
165	ACCCATTTGTCCCTCT-1	60	100	16102	16584	1
166	ACCCGAGCGAAATTAC-1	61	29	16355	6729	1
167	ACCCGGAAACTCCCAG-1	57	65	15383	11725	1
168	ACCCGGATGACGCATC-1	38	100	10788	16578	0
169	ACCCGGTTACACTTCC-1	42	48	11762	9361	0
170	ACCCTATGCCATATCG-1	56	40	15145	8254	3
171	ACCCTCCCTTGCTATT-1	48	84	13206	14360	0
172	ACCGAAGAGTCTGGTT-1	57	11	15391	4229	1
173	ACCGACACATCTCCCA-1	61	67	16349	12004	4
174	ACCGATATTTAATCAT-1	54	120	14649	19359	1
175	ACCGATGGTAGCATCG-1	36	92	10306	15467	0
176	ACCGCAATAACTGCCT-1	51	79	13931	13667	3
177	ACCGCGGTGGAAGTCG-1	44	106	12236	17413	2
178	ACCGCTAGTCATTGGT-1	74	32	19494	7149	5
179	ACCGGGCCTTTGTTGA-1	46	98	12720	16303	2
180	ACCGGTCAGGTACACC-1	59	15	15874	4785	1
181	ACCTAAGTACCTTTCA-1	50	30	13698	6865	2
182	ACCTAATCGACTTCCT-1	32	30	9350	6859	0
183	ACCTACAGTATGTGGT-1	41	113	11510	18384	2
184	ACCTGCGTGTCATGTT-1	46	18	12733	5198	0
185	ACGAAATGGGCGGCAC-1	32	24	9351	6027	0
186	ACGAGGATACCACTCT-1	50	18	13700	5199	0
187	ACGAGGTTTACAACGT-1	57	13	15391	4507	1
188	ACGATCATCTTGTAAA-1	36	102	10304	16855	2
189	ACGATGCATATGTTAT-1	37	43	10556	8665	0
190	ACGCAAACTAATAGAT-1	63	47	16835	9228	1
191	ACGCCGCTAGACGACC-1	43	71	12000	12554	0
192	ACGCGAAGTCAGACGA-1	49	59	13451	10890	2
193	ACGCGCTACACAGGGT-1	41	31	11524	7001	0
194	ACGCTAGTGATACACT-1	28	100	8372	16575	0
195	ACGCTGTGAGGCGTAG-1	39	13	11043	4502	4
196	ACGGACTCTCAAAGCG-1	61	75	16347	13114	1
197	ACGGATGGTGCGGATA-1	57	79	15380	13668	3
198	ACGGCACTTGCTTGGG-1	52	60	14176	11030	2
199	ACGGCCAACATGGACT-1	53	55	14418	10336	2
200	ACGGCGACGATGGGAA-1	49	77	13448	13389	0
201	ACGGCTGGATGTAGAA-1	61	11	16358	4230	1
202	ACGGGAGTGTCGGCCC-1	47	25	12974	6170	0
203	ACGTACTTTGGCACGG-1	70	32	18528	7148	5
204	ACGTATTACTCCGATC-1	41	97	11513	16163	2
205	ACGTTAATGTCGAAGA-1	41	69	11517	12276	4
206	ACGTTAGATTTGCCCG-1	39	39	11039	8111	0
207	ACGTTCGTTCAGGAAA-1	60	44	16111	8811	1
208	ACGTTCTGTACAAGTC-1	65	95	17310	15892	1
209	ACGTTGTCGTTGAAAG-1	75	31	19736	7010	5
210	ACTACATCCCGACAAG-1	63	17	16840	5064	1
211	ACTACCAGCTCTCTGG-1	25	41	7657	8384	0
212	ACTACCATCCGAGGGC-1	74	28	19495	6594	5
213	ACTAGTTGCGATCGTC-1	50	104	13686	17137	3
214	ACTATCCAGGGCATGG-1	38	108	10787	17689	2
215	ACTATCTGCCCGCGTA-1	53	113	14409	18387	1
216	ACTATGTCCAGCTGCC-1	64	22	17080	5758	1
217	ACTATTTCCGGGCCCA-1	59	41	15870	8394	3
218	ACTCAAGTGCAAGGCT-1	60	86	16104	14641	1
219	ACTCCAATATCATCAT-1	63	29	16838	6729	1
220	ACTCCCATTCCTAAAG-1	47	17	12975	5059	2
221	ACTCCCGAATTCGTTT-1	32	104	9338	17132	2
222	ACTCCCTAATGCTAAA-1	57	69	15382	12280	4
223	ACTCCCTAGAATAGTA-1	48	70	13208	12417	0
224	ACTCCGGCCGACCACT-1	70	90	18519	15199	1
225	ACTCGTAACCCGTCCT-1	49	23	13457	5893	0
226	ACTCGTCAGTAATCCC-1	36	78	10308	13524	0
227	ACTCTCTGACTTAGGT-1	42	78	11758	13525	0
228	ACTCTTGTATAGTAAC-1	36	70	10310	12413	0
229	ACTGAAACGCCGTTAG-1	57	93	15378	15612	1
230	ACTGAATGGCGAAAGT-1	47	83	12964	14221	0
231	ACTGCCCGCCATTCTC-1	68	30	18045	6870	5
232	ACTGCTCGGAAGGATG-1	53	9	14426	3950	4
233	ACTGTAGCACTTTGGA-1	27	39	8141	8107	0
234	ACTGTCCAGGATTATA-1	33	55	9587	10330	0
235	ACTTACGCATCCACGC-1	58	78	15622	13530	1
236	ACTTATACTTACCCGG-1	36	90	10306	15190	0
237	ACTTATTAGGATCGGT-1	38	52	10796	9915	0
238	ACTTATTTATGTGCCA-1	46	90	12722	15192	0
239	ACTTCAGGCTGATCCC-1	51	81	13931	13944	3
240	ACTTCCATGCGGGACA-1	61	85	16346	14502	1
241	ACTTGACTCCCTCTTT-1	42	72	11759	12693	0
242	ACTTGGGACCCGGTGG-1	29	49	8622	9496	0
243	ACTTGTGGATGGAACG-1	52	108	14168	17693	3
244	ACTTTACCCTCATGAA-1	32	106	9338	17409	4
245	ACTTTGGTCGTGCTCC-1	61	13	16357	4508	1
246	ACTTTGTCGACGCACT-1	56	120	15132	19360	4
247	AGAAATTATGACTCGC-1	53	115	14409	18665	1
248	AGAACCCAGCGTGACA-1	44	124	12233	19911	4
249	AGAACCCTCAATTGGG-1	61	9	16358	3952	1
250	AGAAGAGCGCCGTTCC-1	38	88	10790	14912	0
251	AGAAGGTACACTTCAC-1	52	14	14183	4644	3
252	AGAAGGTTGCCGAATT-1	42	44	11763	8806	2
253	AGAAGTGATTCGTGAT-1	48	28	13215	6586	0
254	AGAATTATGGATTCGA-1	32	98	9339	16299	2
255	AGACCCACCGCTGATC-1	49	65	13450	11723	2
256	AGACCGCTCCGCGGTT-1	51	111	13926	18109	2
257	AGACCGGGAAACCCTG-1	41	17	11526	5057	0
258	AGACGAAGTGCCGGTC-1	49	97	13445	16165	2
259	AGACGACGATGCCGCT-1	53	33	14422	7282	2
260	AGACTAGCCTTCCAGA-1	28	46	8381	9079	0
261	AGACTGTTACCGGGTC-1	63	45	16835	8950	1
262	AGAGAACCGTCTAGGA-1	26	88	7891	14909	0
263	AGAGAAGGAGTACAAT-1	58	34	15629	7422	5
264	AGAGATCTCTAAAGCG-1	40	18	11284	5196	0
265	AGAGCCGCCGAGATTT-1	58	112	15617	18250	1
266	AGAGGCTTCGGAAACC-1	51	101	13928	16721	3
267	AGAGTAAACTTCACTA-1	48	106	13202	17414	3
268	AGATAACTTCAGGGCC-1	32	44	9348	8803	0
269	AGATACCGGTGTTCAC-1	40	38	11281	7972	0
270	AGATACTCAAGATCGA-1	46	82	12723	14082	0
271	AGATGATGGAGTCTGG-1	34	106	9821	17410	2
272	AGATGCAAGACGTGCA-1	58	24	15631	6034	1
273	AGATTATAGGACGTTT-1	36	54	10312	10192	0
274	AGATTCACAACCGATA-1	53	13	14425	4505	1
275	AGCAAAGGCCGCTAGT-1	60	72	16106	12698	1
276	AGCAACATATCTTATT-1	41	93	11514	15607	2
277	AGCAACCGAAAGTAAT-1	56	20	15148	5478	1
278	AGCACACGTTTAGACT-1	68	26	18046	6314	5
279	AGCACTACCGGCCTGT-1	34	20	9835	5472	0
280	AGCACTACCTCACCAG-1	53	81	14414	13945	5
281	AGCACTTAAGGACGCC-1	31	35	9108	7553	0
282	AGCAGCCAGATGAATA-1	56	58	15142	10753	1
283	AGCATATCAATATGCT-1	51	95	13929	15888	2
284	AGCATCATTTCGAAAG-1	53	19	14424	5338	3
285	AGCCAAGCTTTGTGTC-1	64	58	17075	10755	4
286	AGCCACAGGTTACCCG-1	63	89	16828	15058	1
287	AGCCCATACATGTAAG-1	42	26	11766	6307	0
288	AGCCCGGCATTAGAGG-1	64	26	17080	6313	1
289	AGCCCTGTCGCACCGT-1	41	121	11509	19494	4
290	AGCCCTTGGACATCCC-1	57	117	15374	18943	1
291	AGCCGTGGCTAAATGT-1	50	22	13699	5754	3
292	AGCCTAATACCCACGT-1	50	14	13700	4643	2
293	AGCGACAGGAACGGTC-1	51	37	13938	7836	2
294	AGCGAGACGTGAAGGC-1	68	22	18047	5759	5
295	AGCGCGGGTGCCAATG-1	24	92	7408	15464	4
296	AGCGGACACTTCGTAG-1	62	62	16591	11310	4
297	AGCGGCGGTTAGCGGT-1	50	12	13700	4366	4
298	AGCGTGGTATTCTACT-1	45	71	12483	12555	0
299	AGCTAAGTACGCAGGC-1	64	86	17070	14642	1
300	AGCTCCTTCGCACATC-1	52	86	14172	14639	3
301	AGCTCTAGACGTTCCA-1	38	76	10792	13247	0
302	AGCTCTTCGTAACCTT-1	39	107	11028	17550	2
303	AGCTCTTTACTCAGTT-1	41	45	11521	8944	2
304	AGCTGTAACCTCAATC-1	54	28	14664	6588	3
305	AGCTTGATCTTAACTT-1	41	23	11525	5890	0
306	AGGACAGTCGAATCCC-1	43	85	11998	14497	0
307	AGGACGACCCATTAGA-1	43	45	12004	8945	2
308	AGGAGGCCTTCGCGCG-1	52	98	14170	16305	3
309	AGGATAAAGTCGGGAT-1	53	65	14417	11724	4
310	AGGATATAGGGATTTA-1	46	96	12721	16025	2
311	AGGATCACGCGATCTG-1	48	16	13217	4921	0
312	AGGCACGTGACTGTCC-1	57	115	15375	18666	1
313	AGGCAGATGCGTAAAC-1	26	86	7892	14631	4
314	AGGCATTGTCGTAGGG-1	49	99	13445	16442	3
315	AGGCCACCCGTTATGA-1	28	38	8382	7969	0
316	AGGCCCTAGAACGCCA-1	45	25	12491	6169	0
317	AGGCCTGAGAATCTCG-1	62	88	16587	14919	1
318	AGGCGGTTTGTCCCGC-1	59	17	15874	5062	1
319	AGGCTATGGTTAGCTT-1	26	30	7901	6858	4
320	AGGCTTCCCGAAGAAG-1	50	42	13696	8530	2
321	AGGGACCGGCTGCGTT-1	36	110	10303	17966	2
322	AGGGACTCTACGCGAC-1	55	53	14902	10059	1
323	AGGGCGAGCAGCTGAT-1	44	20	12250	5475	0
324	AGGGTCGATGCGAACT-1	37	97	10547	16161	2
325	AGGGTGCTCTCGAGGG-1	34	92	9823	15467	2
326	AGGGTTCCCTTTGGTT-1	30	88	8857	14910	0
327	AGGTAGGTACAAAGCT-1	35	31	10074	6999	0
328	AGGTATAATTGATAGT-1	35	109	10062	17827	2
329	AGGTCAGGTGAGAGTG-1	46	20	12733	5475	0
330	AGGTGGTGACCTTCGC-1	64	56	17075	10478	1
331	AGGTGTATCGCCATGA-1	37	17	10560	5056	0
332	AGGTTACACCATGCCG-1	43	115	11993	18662	2
333	AGGTTTCACACACCTT-1	41	67	11518	11998	4
334	AGTACTCTTATGCCCA-1	56	88	15137	14917	3
335	AGTATAATACTAGGCA-1	25	33	7659	7274	4
336	AGTATACACAGCGACA-1	64	48	17076	9367	1
337	AGTATGCTGGAGACCA-1	58	26	15631	6311	1
338	AGTCAACACCACCATC-1	41	47	11521	9222	0
339	AGTCAAGATGACACTT-1	48	90	13205	15193	0
340	AGTCACTAGCTCTCGA-1	55	99	14894	16444	3
341	AGTCCATTGGCTGATG-1	42	100	11754	16579	2
342	AGTCGACGGTCTCAAG-1	38	90	10789	15190	0
343	AGTCGGCCCAAACGAC-1	25	39	7658	8107	0
344	AGTCGGCTCAACTTTA-1	47	23	12974	5892	0
345	AGTCGGTTGCGTGAGA-1	40	112	11269	18245	2
346	AGTCGTCGACCACCAA-1	57	91	15379	15334	1
347	AGTCGTGGGCATTACG-1	51	29	13939	6726	3
348	AGTCTCACAAGACTAC-1	54	30	14664	6866	3
349	AGTCTTTAAAGTGTCC-1	67	77	17796	13394	1
350	AGTGAACAAACTTCTC-1	44	102	12237	16858	2
351	AGTGACCTACTTTACG-1	44	52	12245	9917	2
352	AGTGAGACTTCCAGTA-1	35	87	10065	14773	0
353	AGTGAGCCTCGCCGCC-1	29	103	8614	16992	4
354	AGTGATATGAGTAGTT-1	45	49	12487	9501	2
355	AGTGATTCAAGCAGGA-1	33	87	9582	14772	0
356	AGTGCACGCTTAAGAA-1	52	96	14170	16027	2
357	AGTGCGTAGCTCGTAA-1	46	42	12730	8529	2
358	AGTGCTAAACACAGCA-1	61	91	16345	15335	1
359	AGTGCTTGCACGAATA-1	41	89	11514	15052	0
360	AGTGGCGGCAATTTGA-1	24	94	7407	15741	4
361	AGTGGCGTCTGAAGGT-1	62	86	16587	14642	1
362	AGTTAAACACTTGCGA-1	40	44	11280	8805	2
363	AGTTAAGTCAACCGCT-1	51	25	13940	6171	3
364	AGTTCCTACAGAATTA-1	30	50	8864	9635	0
365	AGTTCCTATTTATGTT-1	43	65	12001	11721	0
366	AGTTTGCACCTGCCTC-1	58	74	15623	12975	1
367	AGTTTGGCACGGGTTG-1	48	102	13203	16859	3
368	AGTTTGGCCAGACCTA-1	47	31	12973	7002	0
369	ATAAACGGACCCGTAA-1	47	61	12968	11167	2
370	ATAAAGGCTCGGTCGT-1	34	50	9830	9636	0
371	ATAAATATTAGCAGCT-1	38	28	10799	6584	0
372	ATAACGCCGGAGGGTC-1	35	81	10066	13940	2
373	ATAAGGTGGAGAACAT-1	50	72	13691	12695	0
374	ATAAGTAGGGCGACTC-1	36	108	10303	17688	2
375	ATAAGTTACCGCGACG-1	46	52	12728	9917	2
376	ATAATAGCTGTTGAAT-1	47	63	12968	11445	2
377	ATAATCTTGGAGAACC-1	61	77	16347	13392	1
378	ATACAGGCCCTCCAAT-1	56	72	15140	12696	4
379	ATACCACGGGCAACTT-1	35	29	10075	6721	0
380	ATACCTAACCAAGAAA-1	58	64	15624	11586	1
381	ATACGCCGGCGAAACC-1	40	78	11274	13525	0
382	ATACGGAACGTCGTTT-1	56	22	15148	5756	3
383	ATACGTACTTAGCCAC-1	55	77	14898	13390	3
384	ATACGTCCACTCCTGT-1	47	93	12963	15609	2
385	ATACTACCCGTACCAC-1	59	105	15859	17278	1
386	ATAGACAACGGGACCT-1	28	92	8374	15465	2
387	ATAGACGAAGAGAAAG-1	33	45	9589	8942	0
388	ATAGAGTACTGGGACA-1	26	48	7898	9356	0
389	ATAGAGTTATCAACTT-1	27	93	8132	15603	0
390	ATAGCAACTAGGGAAG-1	62	98	16585	16307	1
391	ATAGGCGGCTATAGAA-1	43	33	12006	7279	0
392	ATAGGCTAGCTTCGCA-1	25	97	7648	16158	4
393	ATAGTGAAGCGTTCTC-1	41	57	11519	10610	0
394	ATAGTTCCACCCACTC-1	38	102	10788	16856	2
395	ATATAAAGCGCTCGTG-1	58	68	15624	12142	1
396	ATATAAATGTAGCTGC-1	54	74	14657	12974	2
397	ATATAACACGGGCGCA-1	66	94	17552	15753	1
398	ATATCAACCTACAGAG-1	37	105	10546	17272	2
399	ATATCGGTAGGGAGAT-1	38	110	10786	17966	2
400	ATATCGTTCCTCGAAC-1	58	92	15620	15473	1
401	ATATCTTAGGGCCTTC-1	35	61	10070	11164	4
402	ATATGTCTCCCTAGCC-1	35	97	10064	16161	0
403	ATATTCAGTTAAACCT-1	44	40	12247	8251	2
404	ATATTCCACATAGTGA-1	51	77	13932	13389	2
405	ATATTTAACCCTCAAG-1	31	55	9104	10330	0
406	ATCAAACACTGTTCCA-1	47	107	12961	17552	2
407	ATCAAACGAAGGTTTG-1	49	33	13456	7281	0
408	ATCAATGCCGTGGCTG-1	61	19	16356	5341	1
409	ATCACGTGCTAATTAA-1	46	36	12730	7696	2
410	ATCAGACGGCACGCCG-1	44	42	12246	8529	2
411	ATCAGCTCGTCCACTA-1	49	15	13458	4782	0
412	ATCATCCAATATTTGT-1	39	59	11036	10887	0
413	ATCCAACGCAGTCATA-1	25	37	7658	7829	0
414	ATCCAATGGAGGGTCC-1	43	27	12007	6446	0
415	ATCCACATCGACAGAA-1	62	72	16589	12698	1
416	ATCCAGAGCAACAACC-1	50	52	13694	9918	2
417	ATCCAGGATTCGTGAA-1	40	46	11280	9083	0
418	ATCCCATCCACAGCGC-1	62	14	16599	4647	1
419	ATCCTACCTAAGCTCT-1	44	48	12245	9362	2
420	ATCCTGAATCGCTGCG-1	38	26	10800	6306	0
421	ATCCTGCGTGGAATGG-1	45	47	12487	9223	2
422	ATCGACCCAATACAGA-1	43	63	12002	11443	2
423	ATCGCCAGTCAACATT-1	45	105	12478	17274	2
424	ATCGGAGACAGACGGC-1	52	76	14173	13251	2
425	ATCGTGGAAAGTCTGG-1	63	23	16839	5896	1
426	ATCGTTAGCTAGCGGA-1	58	98	15619	16306	1
427	ATCTAATATCCTACGG-1	55	67	14899	12002	4
428	ATCTACCATCTGCTCC-1	70	88	18519	14921	1
429	ATCTCGTGAGCGAAAC-1	48	116	13201	18802	2
430	ATCTGACATGGAAGGA-1	63	41	16836	8395	4
431	ATCTGCACCTCTGCGA-1	29	101	8614	16715	2
432	ATCTGGGCTGTTCTTG-1	61	69	16348	12281	1
433	ATCTTGACCTGCAACG-1	26	44	7898	8801	0
434	ATGACGCGTTCTATCC-1	52	30	14181	6865	3
435	ATGACTATCAGCTGTG-1	63	43	16836	8673	1
436	ATGACTATGCGACATT-1	48	88	13205	14915	0
437	ATGAGGAGTGTTAATC-1	25	35	7658	7552	4
438	ATGAGGGCAGCGGCTA-1	42	120	11751	19356	4
439	ATGATGCAATGGTACA-1	44	50	12245	9639	2
440	ATGCACGCGCTGTTCA-1	59	11	15875	4230	1
441	ATGCACTACCGCATTG-1	27	45	8140	8940	0
442	ATGCCATTTGCGACCA-1	43	91	11997	15330	2
443	ATGCGACAGTCCCATT-1	35	71	10068	12552	0
444	ATGCGAGTCCCACCAC-1	48	104	13203	17136	3
445	ATGCTCTGGCGCGGTA-1	60	76	16106	13253	1
446	ATGGCAGCATTACGAT-1	64	18	17081	5203	4
447	ATGGGCCTCGGCCTCT-1	45	91	12480	15331	0
448	ATGGGTGTATACCTCC-1	64	24	17080	6036	1
449	ATGGTCGCGTGGTTTC-1	45	85	12481	14498	0
450	ATGTGAAAGCCTAATG-1	46	22	12733	5753	0
451	ATGTGGACATCTTGAT-1	47	71	12966	12555	0
452	ATGTTGATTAGAGACT-1	68	92	18035	15476	1
453	ATGTTGTAGTCTGTTT-1	65	47	17318	9229	1
454	ATTAAACATGCGGACC-1	43	59	12002	10888	0
455	ATTACATGTCAGTCTT-1	50	108	13685	17692	3
456	ATTACCACACTGCCTG-1	48	118	13200	19080	2
457	ATTACGCGCTGGCAGG-1	40	30	11282	6862	0
458	ATTAGGCGATGCTTTC-1	37	71	10551	12552	0
459	ATTATTATGTCCGTCA-1	59	37	15870	7839	5
460	ATTATTCAGAGTCACT-1	67	97	17793	16170	4
461	ATTCAACCATTTAAGG-1	58	100	15619	16584	1
462	ATTCACTGATGTTGGA-1	56	68	15141	12141	4
463	ATTCATATACTGTCCA-1	46	60	12727	11028	2
464	ATTCATCGTTGAGGCA-1	61	89	16345	15058	1
465	ATTCCTCCGCCAGTGC-1	23	39	7175	8106	4
466	ATTCGACGCCGGGCCT-1	36	26	10317	6305	0
467	ATTCGTGCTATCTCTT-1	42	110	11752	17967	2
468	ATTGAAGATCTTAGTG-1	31	49	9105	9497	0
469	ATTGATGAGTCCTAAC-1	33	99	9580	16438	2
470	ATTGCGATCAGTAACT-1	51	99	13928	16443	3
471	ATTGCTGCTCCTCCAT-1	35	43	10072	8665	0
472	ATTGTACAACTCGGCT-1	35	103	10063	16994	2
473	ATTGTTCAACGATCCG-1	53	123	14407	19775	4
474	ATTTACAGTTTACTGG-1	30	38	8866	7969	0
475	ATTTCCGGGTTCTGCG-1	55	35	14904	7560	3
476	ATTTGCGCGAGTAGCT-1	53	31	14422	7004	3
477	ATTTGTCTTGGGAGCT-1	40	84	11274	14358	0
478	CAAACGAGTATCGCAG-1	47	47	12970	9224	2
479	CAAACGGTCGCACTTT-1	30	40	8865	8247	0
480	CAAACTCGCGACGCCG-1	45	111	12477	18107	2
481	CAAAGATTATTGGGCC-1	56	30	15147	6866	5
482	CAAAGGTCATCTGAAA-1	46	124	12716	19912	4
483	CAAATCTCTCACAAGG-1	44	24	12249	6030	0
484	CAAATGTCCTTCCGTG-1	45	53	12486	10056	2
485	CAACCTACCGAGCAGT-1	61	103	16343	17001	1
486	CAAGAGGGCGGAGTAC-1	46	74	12724	12971	0
487	CAAGATATTATAACGT-1	45	89	12480	15053	0
488	CAAGCAACGTCGGAGT-1	32	38	9349	7970	0
489	CAAGCGGCACATAATT-1	54	72	14657	12696	2
490	CAAGGATCGCATGTTC-1	40	68	11276	12137	4
491	CAAGGTCCTATAGGCT-1	34	110	9820	17965	4
492	CAAGTGTGGTTGCAAA-1	40	94	11272	15746	2
493	CAATACGAGAGTCTGA-1	44	120	12234	19356	2
494	CAATATTCTTGACCTA-1	54	40	14662	8254	3
495	CAATGCGAGAAGTATC-1	54	82	14655	14084	5
496	CAATGGATCTCTACCA-1	28	86	8375	14632	0
497	CAATGTGCCAACCCTT-1	37	115	10544	18660	4
498	CAATTTCGTATAAGGG-1	37	63	10552	11442	0
499	CACAATGAGCTGCTAT-1	42	50	11762	9639	0
500	CACACAGCTTGCGCTC-1	47	115	12959	18663	2
501	CACACGCGCTGTCTTA-1	33	89	9582	15050	2
502	CACAGAGACGAGGACG-1	64	20	17081	5480	4
503	CACAGGGCCATATAGT-1	57	97	15378	16167	1
504	CACAGGGCCGTTGTCA-1	62	60	16591	11032	1
505	CACAGTTCGCTTCCCA-1	54	114	14650	18526	1
506	CACATATTAGCAGGAT-1	47	73	12966	12833	0
507	CACATCGTGCACGCGC-1	60	38	16112	7978	3
508	CACATCTCACCGACGA-1	57	75	15381	13113	3
509	CACATGATTCAGCAAC-1	38	64	10794	11581	0
510	CACATTTCTTGTCAGA-1	44	108	12236	17690	2
511	CACCAGTCAGCATGCA-1	60	22	16114	5757	1
512	CACCCAAATCTTATGT-1	35	105	10062	17271	2
513	CACCCGGTTTGTGACT-1	53	39	14421	8115	2
514	CACCCTAACAAGATCT-1	56	80	15139	13807	3
515	CACCCTTGGTGAGACC-1	50	16	13700	4921	2
516	CACCGTATCCCATCCG-1	52	104	14169	17137	4
517	CACCGTTAGGGATCAC-1	53	37	14421	7837	2
518	CACCGTTGCGCGATAT-1	47	29	12973	6725	0
519	CACCTTGGCGCCTTTG-1	43	103	11995	16996	2
520	CACGAAAGTTAGTCCC-1	33	29	9592	6721	0
521	CACGAGCAAACCAGAC-1	74	22	19496	5761	5
522	CACGCAGCGAGGCTTT-1	31	43	9106	8664	0
523	CACGCGGAACTGTTGC-1	42	98	11754	16302	2
524	CACGTCGGCAACCTCT-1	49	37	13455	7836	0
525	CACGTTCGTGCTCTAG-1	37	81	10549	13940	0
526	CACGTTTCGTACACAC-1	55	91	14895	15334	3
527	CACTAAAGTTGCCTAT-1	35	51	10071	9775	0
528	CACTCAAGAGCTATGG-1	39	57	11036	10609	0
529	CACTCCTATGTAAGAT-1	56	36	15146	7699	3
530	CACTCGAGCTGAACAA-1	48	74	13207	12972	0
531	CACTCTTCTGCTAGCC-1	59	101	15860	16723	1
532	CACTGACGATTGTGGA-1	65	51	17317	9784	1
533	CACTTAATCAGACGGA-1	34	48	9830	9359	0
534	CAGAACTTAGCCCTCT-1	53	85	14413	14500	3
535	CAGACACCGATCGCTG-1	53	51	14419	9780	2
536	CAGACCTGTAAGTGTT-1	31	99	9097	16437	2
537	CAGACGAACCTGATAC-1	50	50	13694	9641	3
538	CAGAGACGGTCACCCA-1	51	57	13935	10613	2
539	CAGAGGCGATGCATGA-1	54	48	14661	9364	3
540	CAGATACTAACATAGT-1	26	46	7898	9079	0
541	CAGATCCTGGTTTGAA-1	55	17	14907	5061	1
542	CAGCAGTCCAGACTAT-1	50	100	13686	16582	3
543	CAGCAGTCTGTGCTGC-1	62	74	16589	12976	1
544	CAGCGATTCCCTTCAA-1	53	43	14420	8670	3
545	CAGCTCACTGAGACAT-1	33	59	9587	10885	4
546	CAGCTCGACAAGTTAA-1	28	90	8374	15187	0
547	CAGCTGGCGTAACCGT-1	48	22	13216	5753	0
548	CAGCTTAGTAGGTAGC-1	32	28	9350	6582	0
549	CAGGATATATCGTTGT-1	44	60	12244	11027	2
550	CAGGCCGTTTGGGTGT-1	39	43	11039	8666	0
551	CAGGCGCACGGTGGTC-1	56	28	15147	6589	5
552	CAGGCGCCATGCTAGG-1	49	73	13449	12833	0
553	CAGTACCAGTTTACGT-1	48	18	13216	5198	2
554	CAGTAGCCCACGCGGT-1	25	91	7649	15325	0
555	CAGTCTGTATACTGGG-1	42	66	11759	11860	4
556	CAGTGTCGGCTGGCCC-1	52	92	14171	15472	2
557	CAGTTCAAATTGACAC-1	29	51	8622	9774	0
558	CATAACGGACAGTCGT-1	36	94	10306	15745	2
559	CATAAGAAGCTTGGCT-1	58	72	15623	12697	1
560	CATAAGCTCTCCGTCT-1	42	14	11768	4641	4
561	CATACCCGTACCCAGT-1	37	31	10557	7000	0
562	CATACGGCGTCTGGGC-1	39	63	11035	11442	2
563	CATACTATGTAATTGT-1	36	48	10313	9359	0
564	CATACTTAGGCAATAC-1	37	113	10544	18383	2
565	CATAGAGGAGATACTA-1	69	87	18278	14782	1
566	CATAGCGTTGCCCACC-1	54	42	14662	8531	3
567	CATAGTCAAATACATA-1	65	93	17311	15614	1
568	CATAGTCCACAAGAAC-1	45	31	12490	7002	0
569	CATATAGGTACAGTCA-1	43	55	12003	10333	0
570	CATATGTCAGGCTACG-1	48	24	13215	6031	0
571	CATCATTACCCTGAGG-1	52	94	14170	15749	2
572	CATCCTCTCAAAGATC-1	54	92	14654	15472	0
573	CATCGGACGGGTTAAT-1	42	58	11761	10749	0
574	CATCTAGTGAAGGGAA-1	45	121	12475	19495	2
575	CATCTTACACCACCTC-1	37	99	10546	16439	2
576	CATGACTTCGCTGAAT-1	40	106	11270	17412	2
577	CATGAGATGCACTCTC-1	59	79	15864	13669	1
578	CATGATGGAAGTTAGC-1	45	103	12478	16997	2
579	CATGCACATGAGAGGC-1	73	21	19254	5622	5
580	CATGCCAACTCGCAAA-1	43	21	12008	5613	0
581	CATGCGACCAGTTTAA-1	26	98	7890	16297	4
582	CATGGGTATGCCTTAT-1	56	82	15138	14085	3
583	CATGGTAAGTAGCGTT-1	45	73	12483	12832	0
584	CATGTAAGAGACATTT-1	54	90	14654	15195	3
585	CATGTCTCATTTATGG-1	49	85	13447	14499	2
586	CATTATGCTTGTTGTG-1	26	52	7897	9912	4
587	CATTTGAGTGGTACGT-1	50	48	13695	9363	3
588	CCAAATAACAAGATTC-1	51	113	13926	18386	2
589	CCAAATCAAAGGGCAA-1	72	22	19013	5760	5
590	CCAACCTTATGTAACT-1	67	41	17802	8396	5
591	CCAACGATGCACTGAT-1	31	37	9107	7831	0
592	CCAACTTGATAGATCC-1	47	123	12958	19773	4
593	CCAAGAAAGTGGGCGA-1	52	52	14177	9919	2
594	CCAATAGTGCCGTCGA-1	34	42	9831	8526	0
595	CCAATGTCACAGCAAG-1	37	49	10555	9498	0
596	CCACAATGTACGTCTT-1	29	85	8616	14493	0
597	CCACACTGAGATATTA-1	39	49	11038	9499	2
598	CCACAGTACCCATCCT-1	48	92	13205	15470	2
599	CCACATACTGCACCCA-1	52	118	14167	19081	1
600	CCACCAACTTTACTGT-1	52	40	14179	8253	2
601	CCACCCAAGGAAAGTG-1	37	75	10550	13108	0
602	CCACGAATTTAACCTC-1	41	109	11511	17828	2
603	CCACGGAGCCATAAGA-1	47	27	12973	6447	0
604	CCACGGCAGGTGTAGG-1	71	31	18770	7009	5
605	CCACGGTGCCCGGTAG-1	35	107	10062	17549	2
606	CCACTGGTGGCTGGTT-1	39	21	11042	5612	0
607	CCAGAAAGCAACTCAT-1	52	36	14180	7698	2
608	CCAGATAGTTGAGTGA-1	28	84	8375	14354	4
609	CCAGCTGATGGTACTT-1	37	21	10559	5612	0
610	CCAGGGACGTGGCCTC-1	27	53	8139	10051	4
611	CCAGTAGTCTGATCCA-1	27	91	8132	15326	0
612	CCAGTCTTGTCATAGA-1	59	59	15867	10893	1
613	CCATACCTTTACTTGT-1	30	102	8855	16854	2
614	CCATCGCAGTTAAACT-1	50	62	13692	11307	2
615	CCATCTCACCAGTGAA-1	38	98	10788	16301	2
616	CCATGCCCTAGATTTC-1	56	98	15136	16306	1
617	CCATGCCTGTTTAGTA-1	35	53	10071	10053	0
618	CCATGGCCCTTGTACC-1	32	22	9351	5749	0
619	CCATGTTCATCTATAT-1	68	28	18046	6592	5
620	CCATTAGCGATAATCC-1	32	42	9348	8525	0
621	CCATTCCCTGCCCACA-1	33	39	9590	8109	0
622	CCATTTCTACCTATTA-1	55	71	14899	12557	2
623	CCCAAACATGCTGCTC-1	34	88	9824	14911	0
624	CCCAACATACGTCGCG-1	43	35	12006	7557	0
625	CCCAAGTCATTACACT-1	68	96	18035	16031	4
626	CCCAATGAGATTTGCA-1	60	40	16111	8255	3
627	CCCAATTTCACAACTT-1	39	33	11040	7278	2
628	CCCAGGTCTGAAGGCT-1	53	111	14409	18109	1
629	CCCAGTAAACTTGGGA-1	52	12	14184	4366	4
630	CCCAGTTAAGGCGCCG-1	42	82	11757	14081	0
631	CCCGAGTTTCTCCGTA-1	48	108	13202	17692	2
632	CCCGCAGCGCGAACTA-1	49	67	13450	12000	4
633	CCCGGGTCGTTCAGGG-1	65	57	17316	10617	4
634	CCCGGTGTATCGGAAT-1	53	17	14424	5061	3
635	CCCGTAAGTCTAGGCC-1	40	28	11283	6584	0
636	CCCGTAGCTGGGAAGA-1	57	39	15387	8116	5
637	CCCGTTTCGCAGATGT-1	52	106	14168	17415	1
638	CCCTACTTGAACAATG-1	70	86	18519	14644	1
639	CCCTATGTAGAGCAGA-1	60	24	16114	6034	1
640	CCCTCAGATCGAGAAC-1	72	26	19012	6315	5
641	CCCTCATCACAGAGTA-1	77	25	20220	6178	5
642	CCCTCCTCGCTCGTAT-1	50	106	13685	17414	3
643	CCCTCGATAATACACA-1	69	29	18287	6731	5
644	CCCTGAAATGAGTTGA-1	31	39	9107	8109	0
645	CCCTGCCCAATCCGCT-1	41	19	11526	5335	0
646	CCCTGCGCTACGCATA-1	34	24	9834	6027	0
647	CCCTTTGACAGGTCTT-1	50	56	13693	10474	2
648	CCGAACACTGGGCCTC-1	44	18	12250	5197	0
649	CCGAACCTTCCCGGCC-1	49	71	13449	12556	4
650	CCGACAAAGGGAGTGC-1	33	21	9593	5610	0
651	CCGACAATAGGCCGCC-1	57	111	15375	18111	1
652	CCGACGGGCATGAGGT-1	54	26	14664	6310	3
653	CCGAGAAGTCGCATAA-1	46	112	12718	18246	2
654	CCGATCTCAACCTTAT-1	37	101	10546	16717	2
655	CCGATTCGAGGGACCC-1	38	20	10801	5473	0
656	CCGCACAAAGACCAAC-1	36	76	10309	13246	0
657	CCGCACACGAACGTGT-1	45	123	12475	19773	4
658	CCGCACGTGACCTCGG-1	28	26	8384	6303	4
659	CCGCATGTGGTACGAT-1	56	66	15141	11864	4
660	CCGCCGGAACTTCTCG-1	54	12	14667	4367	1
661	CCGCCGTTGAGGATAA-1	45	119	12476	19218	2
662	CCGCGGAATGCGTCAC-1	51	45	13937	8947	3
663	CCGCGGGTACGAAGAA-1	32	26	9351	6304	0
664	CCGCGTAGGTAAGGGC-1	30	22	8868	5748	0
665	CCGCTATCAGCACCAG-1	45	63	12485	11444	2
666	CCGCTCTTCCGAACTA-1	63	99	16826	16446	1
667	CCGCTTACCTCACTCT-1	47	35	12972	7558	0
668	CCGGCACGACCGTTTC-1	35	111	10061	18104	4
669	CCGGCGTGAGACTCTG-1	47	11	12976	4226	4
670	CCGGGCGGTCTCGTCA-1	32	76	9342	13245	4
671	CCGGGCTAAGAATTTC-1	70	20	18530	5482	5
672	CCGGGCTGCTCCATAC-1	36	86	10307	14634	0
673	CCGGGTTCGAGGTTAC-1	38	32	10799	7139	0
674	CCGGTAATGGCTAGTC-1	38	114	10786	18522	2
675	CCGGTTTGTAATTGTG-1	56	42	15145	8532	3
676	CCGTAAGTTGGTCCCA-1	33	77	9584	13384	0
677	CCGTAGGAAATCCCTG-1	60	96	16102	16029	1
678	CCGTAGGGTTGTTTAC-1	60	104	16101	17140	1
679	CCGTATCTCGTCGTAG-1	53	27	14423	6449	3
680	CCGTGTTAAATTCCAT-1	48	36	13214	7697	0
681	CCGTTCCGAATCTCGG-1	40	22	11284	5751	0
682	CCTAAATTAACGGTTC-1	42	68	11759	12137	4
683	CCTAAATTGTATCCTA-1	52	114	14167	18526	1
684	CCTAACCCAAACAAGT-1	49	89	13447	15054	0
685	CCTACATTCACAGACG-1	51	33	13939	7281	0
686	CCTACTGCTTACACTT-1	27	49	8139	9496	0
687	CCTAGGCGTAGCGATC-1	36	88	10307	14912	0
688	CCTAGGTAAAGGTAGC-1	51	11	13942	4227	4
689	CCTATAATGAGTGCCC-1	55	81	14897	13945	3
690	CCTATACCGTCCTGTC-1	55	45	14903	8948	3
691	CCTATATCGTGTCACG-1	60	10	16116	4091	1
692	CCTATATTTGTCCTGG-1	62	52	16593	9922	1
693	CCTATGAAGTGGTGCC-1	37	111	10545	18105	2
694	CCTATGGCTCCTAGTG-1	62	24	16597	6035	1
695	CCTATGTCCACTCCAC-1	62	92	16586	15474	1
696	CCTCACCTGAGGGAGC-1	28	102	8372	16853	4
697	CCTCACCTTAGCATCG-1	27	97	8131	16159	0
698	CCTCCGACAATTCAAG-1	33	33	9591	7276	0
699	CCTCCTGTTGTGTCGT-1	62	96	16585	16030	1
700	CCTCGCGCTGTGCGAT-1	57	59	15384	10892	1
701	CCTCGGACCGGGATAG-1	41	85	11515	14497	0
702	CCTCTATCGATTAGCA-1	52	26	14181	6310	3
703	CCTCTCTCCCATCTAG-1	34	36	9832	7693	0
704	CCTCTGTACTATTCTA-1	53	61	14417	11169	4
705	CCTGAACGATATATTC-1	37	85	10549	14496	0
706	CCTGACCACCGATGGT-1	45	61	12485	11166	2
707	CCTGAGAATAAATGCA-1	71	33	18769	7287	5
708	CCTGCTATTTGAGAAG-1	26	50	7897	9634	0
709	CCTGGAAACGTTCTGC-1	39	113	11027	18383	2
710	CCTGGCTAGACCCGCC-1	29	43	8623	8663	0
711	CCTGGTCGAATGTGGG-1	59	69	15865	12281	1
712	CCTGTAAGACATGATA-1	37	41	10556	8388	0
713	CCTGTACTCACGCCCA-1	40	24	11283	6029	0
714	CCTGTCGCCCGTAAAT-1	36	62	10311	11303	0
715	CCTGTTTGAAGACACG-1	58	94	15620	15751	1
716	CCTTCTCAGCGTTCCT-1	43	15	12009	4780	0
717	CCTTTCAATGAAGAAA-1	25	95	7649	15881	0
718	CGAAACGCAATTCATG-1	41	33	11523	7278	0
719	CGAACAGTATGGGCGT-1	50	96	13687	16026	2
720	CGAACCCGCATGCGTC-1	49	49	13453	9502	2
721	CGAACCTCTTTCCTAG-1	72	20	19013	5483	5
722	CGAACGGCCGGACAAC-1	47	15	12975	4781	0
723	CGAAGTTGCTCTGTGT-1	33	35	9591	7554	0
724	CGAATCTGCTCGACGC-1	62	22	16597	5757	1
725	CGAATGAAGTCATTGC-1	62	20	16598	5480	1
726	CGAATGACGCATAATG-1	63	57	16833	10616	1
727	CGAATGGTAGGTCGTC-1	73	29	19253	6732	5
728	CGACAATTTGATCTAA-1	43	95	11996	15886	2
729	CGACACGCTCCGACAG-1	46	94	12721	15748	2
730	CGACAGTTCGCGTTAT-1	36	42	10314	8526	0
731	CGACCCTTAACGCCGG-1	48	12	13217	4365	4
732	CGACCGTTGGTATTCG-1	75	27	19737	6455	5
733	CGACGCATCCGTACCT-1	50	10	13701	4088	4
734	CGACTTTGTATAGCCT-1	33	109	9579	17826	4
735	CGAGACCCTAGAGTGT-1	43	61	12002	11166	2
736	CGAGAGCTTTCACTAC-1	64	88	17070	14920	1
737	CGAGATTTCGCTCGGG-1	42	116	11751	18800	2
738	CGAGGGACTGCGGTCG-1	38	78	10791	13524	0
739	CGAGGGTATCCAGGTG-1	64	60	17074	11033	4
740	CGAGTACTAAAGAGGA-1	45	35	12489	7557	2
741	CGAGTGAAGGTACCAG-1	55	29	14905	6727	3
742	CGAGTTCTGTCCCACC-1	27	85	8133	14493	4
743	CGAGTTTATCGGACTG-1	37	93	10547	15606	2
744	CGATAATACTCAGGTT-1	43	117	11993	18939	2
745	CGATACCTCGCGGACA-1	40	48	11279	9360	2
746	CGATCCGACCCAGTGC-1	38	50	10796	9637	0
747	CGATCCTCGCAACATA-1	66	40	17561	8257	5
748	CGATCTGTTGGAGGAC-1	46	24	12732	6030	0
749	CGATGTTGTTATCTAC-1	58	12	15633	4368	1
750	CGATTAAATATCTCCT-1	56	62	15142	11308	1
751	CGATTCGCCTGGCTGC-1	57	73	15381	12836	3
752	CGATTTGTCATTAATG-1	75	25	19737	6177	5
753	CGCAAACACGAGTTAC-1	27	37	8141	7830	0
754	CGCAATTAGGGTAATA-1	28	44	8381	8802	0
755	CGCACATGTCCACTAC-1	39	87	11031	14774	0
756	CGCACGTCTGTTTATG-1	68	32	18045	7147	5
757	CGCACGTGCGCTATCA-1	39	99	11030	16440	2
758	CGCAGGCGATCCAAAC-1	52	102	14169	16860	3
759	CGCATGCCGAATGCGT-1	67	89	17794	15059	1
760	CGCATGGTGCGATGCT-1	40	66	11276	11859	4
761	CGCCAAGAAGCCGAGT-1	39	17	11043	5057	0
762	CGCCGCCCATGCCTGT-1	39	83	11032	14219	0
763	CGCCGTTCAGCATAGT-1	58	104	15618	17139	1
764	CGCCTCCCTCCTCTAT-1	43	73	12000	12832	0
765	CGCCTGGCCTACGTAA-1	41	27	11524	6446	0
766	CGCCTTTAGCATGCTC-1	45	117	12476	18940	2
767	CGCGAAGTGGCATACT-1	64	96	17069	16030	1
768	CGCGACCGCGACAGAT-1	59	81	15863	13947	3
769	CGCGAGTCTGCCGGGT-1	52	20	14182	5477	5
770	CGCGCAAATGTCCAGA-1	56	24	15148	6033	5
771	CGCGCATGTTTGATTG-1	50	54	13694	10196	2
772	CGCGGCTCAACTTGAA-1	43	97	11996	16163	2
773	CGCGTTCATGAAATAC-1	27	51	8139	9773	0
774	CGCTACGGGACATTTA-1	38	48	10796	9360	0
775	CGCTAGAGACCGCTGC-1	39	101	11029	16717	2
776	CGCTATTCTTAGGCTC-1	38	60	10794	11026	0
777	CGCTCTCCGTAGATTA-1	33	37	9590	7831	0
778	CGCTGGTGACTACCCT-1	48	98	13204	16303	2
779	CGCTGTGACGCCGCAC-1	25	47	7656	9217	0
780	CGCTGTGTGGATGTTG-1	59	43	15869	8672	1
781	CGCTTAGTATTGATAC-1	66	52	17559	9923	4
782	CGCTTATTCCCGGTCG-1	42	30	11765	6862	0
783	CGCTTTCTTGCATTCG-1	31	85	9100	14494	2
784	CGGAACGTAAACATAG-1	47	45	12971	8946	2
785	CGGAGCAATTTAATCG-1	54	60	14659	11030	1
786	CGGAGTTTGAGAGACA-1	30	34	8866	7414	0
787	CGGATCCTCAAGGACT-1	60	80	16105	13808	1
788	CGGATGAATGCTGTGA-1	70	22	18530	5760	5
789	CGGATTCTGCCTTATG-1	77	29	20219	6733	5
790	CGGCAAACATCGTGCG-1	52	66	14175	11862	4
791	CGGCAGGGTCGGGTTG-1	32	94	9340	15744	0
792	CGGCCACGCACAAAGT-1	35	59	10070	10886	0
793	CGGCCAGAGCGACCAT-1	67	49	17801	9507	3
794	CGGCCCAGGTATATCC-1	43	105	11995	17274	2
795	CGGCGCCATCAATCCC-1	59	93	15861	15612	1
796	CGGCTCTAAAGCTGCA-1	46	110	12719	17969	2
797	CGGGAATATAGTATAC-1	47	105	12961	17275	2
798	CGGGAATTTATGTAAA-1	45	65	12484	11722	2
799	CGGGAGCTTCAGTGTA-1	49	91	13446	15332	0
800	CGGGCAGCTAAACCGC-1	32	56	9346	10469	0
801	CGGGCCTTCTTTGTAA-1	41	55	11520	10332	0
802	CGGGTGTACCCATTTA-1	32	86	9341	14633	0
803	CGGGTTTGTTAGGGCT-1	56	114	15133	18527	1
804	CGGTACTAGAATCAAA-1	43	83	11998	14220	2
805	CGGTCCGTCGCAAGCC-1	63	51	16834	9783	1
806	CGGTGAAGACTAAAGT-1	35	23	10076	5889	0
807	CGGTGCAGATAGAACG-1	42	36	11764	7695	0
808	CGGTGCGCGTTGGTCC-1	49	39	13455	8114	2
809	CGGTTATCCAACAGTG-1	30	98	8856	16298	0
810	CGGTTGACCTGGCATA-1	39	25	11041	6167	0
811	CGTAAAGCAAGAAATC-1	70	28	18529	6592	5
812	CGTAGAGAGTAATTAT-1	67	87	17795	14782	1
813	CGTATTAAGAGATCTA-1	32	54	9346	10191	0
814	CGTCACGTCCATTGGT-1	47	51	12970	9779	2
815	CGTCGCTTGGTTATAC-1	63	25	16838	6174	1
816	CGTCGGATAGTGTTGA-1	34	96	9822	16022	2
817	CGTCGGGTCTAAGCGC-1	54	22	14665	5755	5
818	CGTCGTCCTTCGCGAA-1	56	76	15139	13252	3
819	CGTGAAGTTAATTCAC-1	40	56	11278	10471	0
820	CGTGACCAGTCCTCTG-1	63	55	16834	10339	1
821	CGTGCAGACTGGGACA-1	40	74	11275	12970	0
822	CGTGCATTGTCGACGC-1	39	31	11041	7000	0
823	CGTGCCCTCCCGAAGA-1	43	77	11999	13387	0
824	CGTGCTTCTACCTAAA-1	62	28	16596	6590	1
825	CGTGGAAGCCTCGTAC-1	48	120	13200	19357	2
826	CGTGGCCGAATATCTA-1	47	101	12962	16720	3
827	CGTGGTACCCAAAGGC-1	66	42	17560	8535	4
828	CGTGTCCCATTCGCGA-1	28	40	8382	8246	0
829	CGTGTCTCGTTACGAC-1	60	34	16112	7423	3
830	CGTTAAACTAGTTAGG-1	49	111	13443	18108	2
831	CGTTCATGGTGCGCGT-1	48	20	13216	5476	0
832	CGTTGAATACCGCGCT-1	57	77	15381	13391	3
833	CGTTGAGCGACCGTCG-1	44	74	12241	12971	0
834	CGTTGCCCGCGTGGGA-1	65	45	17318	8951	1
835	CGTTGTTTCAATTCCC-1	34	40	9831	8248	0
836	CGTTTCGCTCATTACA-1	35	49	10071	9498	0
837	CGTTTGTGTAGAGGGT-1	55	41	14904	8393	3
838	CTAAAGAATGCCTACT-1	36	36	10315	7693	0
839	CTAAAGGGAAATAGGA-1	44	62	12243	11305	2
840	CTAACCGCGCGCCCGT-1	37	35	10557	7555	0
841	CTAACGAAACTTGCTG-1	30	94	8857	15743	0
842	CTAACTGATAATCGCC-1	58	102	15618	16861	1
843	CTAACTGGTCCGGTTC-1	50	36	13697	7697	0
844	CTAAGGGAATGATTGG-1	44	72	12242	12693	0
845	CTAATTCGCACGCGCT-1	28	34	8383	7414	0
846	CTACAAGAAATAACCC-1	58	40	15628	8255	5
847	CTACCCTAAGGTCATA-1	31	91	9099	15327	0
848	CTACGACTAGCTATAA-1	38	24	10800	6028	0
849	CTACGCACGGAGTACC-1	35	57	10070	10608	0
850	CTACTATCATAGGTTT-1	53	25	14423	6171	3
851	CTACTATCTTTCAGAG-1	29	93	8615	15604	0
852	CTACTCAAGGTATAGT-1	60	42	16111	8533	1
853	CTACTCTAGGCCCGGC-1	31	25	9109	6165	0
854	CTAGATGTGAGTGTAA-1	33	103	9580	16993	2
855	CTAGATTTACGACGGC-1	42	74	11758	12970	0
856	CTAGGCGCCCTATCAG-1	51	91	13929	15333	0
857	CTAGGTCTGAAGGAAT-1	36	104	10304	17133	2
858	CTAGGTTCGGACGTGA-1	58	70	15623	12419	1
859	CTAGTCACGTCTTAAG-1	37	69	10551	12275	0
860	CTAGTGAAGGACAGGA-1	34	38	9832	7971	0
861	CTAGTTACAACCCGGT-1	53	67	14416	12002	4
862	CTATATCCAGCCTGGC-1	69	31	18287	7009	5
863	CTATCGACGAAATACA-1	53	93	14412	15611	0
864	CTATGAACACCTTGCC-1	72	28	19012	6593	5
865	CTATGCCCGAATGCAA-1	63	59	16833	10894	1
866	CTATGTGAGTCACGGC-1	45	17	12492	5059	0
867	CTATTCATGTGTCCCA-1	52	62	14176	11307	2
868	CTATTTGGTTACGGAT-1	36	82	10308	14079	0
869	CTCAAACCACTGCCCG-1	64	40	17078	8257	4
870	CTCAACTAACCCGGAT-1	63	85	16829	14503	1
871	CTCACATTTACTAAAT-1	62	68	16590	12143	4
872	CTCACTGTGATACTTA-1	63	75	16830	13115	1
873	CTCACTTGGCTGGTAA-1	40	26	11283	6306	0
874	CTCATGGTAATTTGCG-1	50	26	13698	6309	2
875	CTCATTGCTCTAACAA-1	60	78	16105	13530	1
876	CTCCCAATGAGTCGCG-1	51	115	13925	18664	2
877	CTCCCTCCTTTCGATC-1	51	23	13940	5893	5
878	CTCCGCCCACATGAGG-1	43	39	12005	8112	2
879	CTCCTAGTAATCGTGA-1	76	24	19979	6039	5
880	CTCCTCCAGCTCACAC-1	62	50	16593	9644	1
881	CTCCTGTTCAAGGCAG-1	55	117	14891	18943	1
882	CTCGAGGCAAGTTTCA-1	72	32	19011	7148	5
883	CTCGCATTGCATAGCC-1	60	12	16116	4369	1
884	CTCGCCGAATGTAGGG-1	60	64	16108	11587	4
885	CTCGGGTTCTCTGGCC-1	61	27	16355	6451	1
886	CTCGGTACCACTGCTC-1	41	81	11516	13942	0
887	CTCGGTTGTCGGCCCT-1	56	26	15147	6311	5
888	CTCGTCGAGGGCTCAT-1	60	18	16115	5202	1
889	CTCGTCTGTGCCTTCG-1	70	82	18520	14089	4
890	CTCTACACTGGCGATT-1	43	17	12009	5058	0
891	CTCTAGCCCTCGGAAA-1	66	90	17553	15198	1
892	CTCTATTTGGCTGCAG-1	48	68	13208	12139	4
893	CTCTCTAACTGCCTAG-1	57	21	15390	5617	1
894	CTCTGCAGGCATTCTT-1	71	23	18771	5899	5
895	CTCTTCTATTGACTGG-1	46	100	12720	16580	2
896	CTCTTGTCCCGCTTGG-1	54	58	14659	10752	1
897	CTGAATCCGAGACCTC-1	47	53	12969	10056	2
898	CTGACATAGAAATAGA-1	51	119	13925	19219	1
899	CTGACTGCGCAGCTCG-1	31	101	9097	16715	2
900	CTGAGAAAGTTCGGCG-1	49	117	13442	18941	2
901	CTGATCCCTTTATGCA-1	71	29	18770	6732	5
902	CTGCACAACTACATAT-1	50	76	13690	13250	0
903	CTGCACTCCAGTACAG-1	54	70	14657	12418	4
904	CTGCAGAGAATCAGAG-1	61	101	16343	16723	1
905	CTGCCATGCATCACAT-1	40	62	11277	11304	2
906	CTGCCTTTAATACCTT-1	64	28	17079	6591	1
907	CTGCCTTTCTAGTAAA-1	63	93	16827	15614	1
908	CTGCGGGTGAAATGTT-1	31	23	9109	5887	0
909	CTGCTGAGGCCACGAA-1	49	35	13455	7558	2
910	CTGCTGTCTAACGAGC-1	49	119	13442	19219	2
911	CTGCTTGGCGATAGCT-1	53	75	14415	13112	0
912	CTGGAAATGGATGCTT-1	29	53	8622	10051	0
913	CTGGAAGACACGGTGG-1	50	88	13688	14916	0
914	CTGGACGCAGTCCGGC-1	51	13	13942	4505	4
915	CTGGATTTACACTTGA-1	49	55	13452	10335	2
916	CTGGCATCCGAATGAG-1	48	26	13215	6309	0
917	CTGGCGCACAGGTCTG-1	37	89	10548	15051	0
918	CTGGCTGATTCATCCT-1	44	96	12238	16025	2
919	CTGGCTGGTTGTCAGT-1	54	56	14660	10475	1
920	CTGGGATAAATAATGG-1	38	84	10790	14357	2
921	CTGGGCCTGCTATATC-1	44	30	12248	6863	0
922	CTGGGTAGGCAGTTAA-1	43	79	11999	13664	0
923	CTGGGTTGAGTTAAAG-1	53	11	14425	4228	1
924	CTGGTAACACATAGAA-1	42	88	11756	14914	0
925	CTGGTAACGAGCTCTT-1	29	97	8615	16159	0
926	CTGGTTTCGAGCAAGA-1	46	88	12722	14915	0
927	CTGTACTTCTTAGCAT-1	39	51	11037	9777	2
928	CTGTGCAGGGTAGGTC-1	42	70	11759	12415	0
929	CTGTGGTCGGGAGATA-1	55	89	14896	15056	3
930	CTGTTACCCAATCTAG-1	48	58	13210	10751	2
931	CTTACACGGTATTCCA-1	31	45	9106	8941	0
932	CTTAGGTATAGACCAG-1	63	15	16840	4786	4
933	CTTAGTAGGCCTACAG-1	32	102	9338	16854	2
934	CTTAGTGTAGTAGCAT-1	61	83	16346	14225	1
935	CTTCAACTCCACTTGG-1	59	77	15864	13391	1
936	CTTCACGCCCTGGTAC-1	71	21	18771	5621	5
937	CTTCAGTGGTCGCCTA-1	54	18	14666	5200	3
938	CTTCATTGTCAGTGGA-1	36	60	10311	11025	0
939	CTTCGATTGCGCAAGC-1	68	88	18036	14921	1
940	CTTCGGCCAATTGTTT-1	50	110	13685	17970	2
941	CTTCGTAGATAGGTGA-1	39	45	11038	8944	2
942	CTTCTATGTTGAAGTA-1	46	28	12732	6586	0
943	CTTCTATTAATGCTAG-1	51	47	13936	9225	3
944	CTTGAGTTAGGGTAAT-1	39	93	11031	15607	2
945	CTTGCAACCGCCTCCT-1	43	25	12008	6168	0
946	CTTGCCCAGGCTCTAC-1	45	55	12486	10333	2
947	CTTGGCCAAGCTGGGA-1	61	57	16350	10616	1
948	CTTGTCAACATTCGAG-1	50	66	13692	11862	2
949	CTTGTTGCTGAGTCAA-1	38	80	10791	13802	0
950	CTTTAATATTGGTCGA-1	51	73	13932	12834	2
951	CTTTACCGAATAGTAG-1	50	84	13689	14361	2
952	CTTTAGGAACACTGTT-1	41	87	11515	14774	0
953	CTTTAGTGCTATTATT-1	44	64	12243	11583	0
954	CTTTCTGTGCGGGCTT-1	54	66	14658	11863	4
955	CTTTGCATCGCTCTTG-1	60	94	16103	15751	1
956	CTTTGCTGTCATGGAT-1	48	122	13200	19635	4
957	CTTTGGCGCTTTATAC-1	32	18	9352	5194	4
958	CTTTGGCTTTAGTAAA-1	32	40	9348	8248	0
959	CTTTGGGATTGTTGCA-1	62	44	16594	8811	1
960	GAAACAGATGACCACC-1	40	92	11272	15468	2
961	GAAACATAGGAAACAG-1	60	20	16115	5479	1
962	GAAACCGAATTACCTT-1	45	51	12487	9778	2
963	GAAAGAACAGCGTTAT-1	37	103	10546	16994	2
964	GAAAGCCCTTTGGACC-1	35	21	10076	5611	0
965	GAAATATCACCATCAG-1	33	23	9593	5888	0
966	GAAATGGCGGTGTTAG-1	30	52	8863	9913	0
967	GAAATTGTCTCTATAA-1	43	53	12003	10055	0
968	GAACAACTGGGATGAA-1	67	85	17795	14504	1
969	GAACAGATTACTAAAT-1	57	71	15382	12558	1
970	GAACCCTCTGTGTTCT-1	59	67	15865	12003	4
971	GAACGCGGGTCACACG-1	48	114	13201	18524	2
972	GAACGTCTCATGGTCG-1	31	87	9099	14772	0
973	GAAGCCTGCACATTCC-1	61	61	16350	11171	1
974	GAAGCGTGAGGAATTT-1	34	60	9828	11024	4
975	GAAGCTCGGACCCGTC-1	55	21	14907	5617	3
976	GAAGCTTGCTGACCGC-1	29	35	8624	7553	0
977	GAAGTCAGTTGCACTA-1	52	58	14176	10752	2
978	GAAGTCTCCCTAGCGA-1	37	91	10548	15329	0
979	GAAGTGATTTATCGTG-1	39	47	11038	9221	2
980	GAAGTTTCCACTCAAT-1	36	46	10313	9082	0
981	GAATAGACGCGACCCA-1	42	92	11755	15469	2
982	GAATAGCATTTAGGGT-1	46	118	12717	19079	2
983	GAATAGTGCTCGATTA-1	60	36	16112	7700	1
984	GAATCGACATGGTCAC-1	26	42	7899	8524	0
985	GAATCTGAACATTCTC-1	42	64	11760	11582	0
986	GAATGCGAATCGGTTC-1	63	69	16831	12282	4
987	GAATGTGGTCCGGATT-1	43	81	11999	13942	0
988	GAATTCACCCGGGTGT-1	47	55	12969	10334	2
989	GAATTTCTCGCTGCAG-1	28	30	8384	6858	0
990	GACAAACATATGCAGG-1	44	100	12237	16580	2
991	GACAAGAGATGAGATT-1	56	116	15133	18804	1
992	GACACTGAGTTCAGTG-1	44	46	12246	9084	2
993	GACACTGGAACCCGAT-1	52	110	14168	17970	4
994	GACAGCCAGACCTGAC-1	42	86	11756	14636	0
995	GACAGGCACACACTAT-1	38	22	10800	5751	0
996	GACATCGATTTATAAC-1	52	50	14177	9641	3
997	GACCAGAGCCCTGTAG-1	31	47	9106	9219	0
998	GACCCAATTATGATAC-1	54	20	14665	5477	3
999	GACCGACGTGAAAGCA-1	38	112	10786	18244	2
1000	GACCGACTGAAGCGTC-1	34	22	9834	5750	0
1001	GACCGCGTCTGACGTG-1	50	112	13684	18247	2
1002	GACCGTGCTGACGGTG-1	40	52	11279	9916	0
1003	GACCTTCCACGTCTAC-1	66	74	17555	12977	1
1004	GACGACGATCCGCGTT-1	52	70	14174	12418	4
1005	GACGCCGTAAAGGCTA-1	54	54	14660	10197	1
1006	GACGCTTGCTTCTAAA-1	38	36	10798	7694	2
1007	GACGGTCAATAGAAGC-1	30	100	8856	16576	2
1008	GACGTGTAGGGATTAT-1	28	32	8383	7136	0
1009	GACGTTGCTCGGCGGC-1	73	31	19253	7010	5
1010	GACTAAGTAGGCTCAC-1	27	43	8140	8663	0
1011	GACTACAAAGCGGTGG-1	49	21	13458	5615	0
1012	GACTCACCCACGTGAG-1	38	106	10787	17411	2
1013	GACTCCTTCCAATTGA-1	56	10	15150	4090	1
1014	GACTCGCGGGAATGAC-1	28	96	8373	16020	0
1015	GACTGCAAATCGAGCT-1	59	75	15864	13114	1
1016	GACTGCACCAGCCCAG-1	46	80	12723	13804	2
1017	GAGACTTCGCGACCGA-1	53	57	14418	10613	2
1018	GAGAGGGCGCGAGGTT-1	38	40	10798	8249	0
1019	GAGAGGTGCATTCTGG-1	44	28	12249	6585	0
1020	GAGATCTGCTTGGCAT-1	34	44	9831	8803	0
1021	GAGATCTTCCATGACA-1	45	77	12482	13387	0
1022	GAGATGGGAGTCGACA-1	52	72	14174	12695	2
1023	GAGCACCTGTGTCCAG-1	58	80	15622	13808	3
1024	GAGCACGGCGCCTCTT-1	42	122	11750	19633	4
1025	GAGCATCAACAACTTG-1	64	30	17079	6868	4
1026	GAGCCAGCTACCTGTG-1	53	89	14413	15055	3
1027	GAGCGCAAATACTCCG-1	51	107	13927	17554	3
1028	GAGCGCGCACGAGTAG-1	49	93	13446	15610	2
1029	GAGCGCTGTTAGGTAA-1	61	23	16356	5896	1
1030	GAGCTAAGGGCATATC-1	29	83	8617	14216	4
1031	GAGGAATGGAGAGGTT-1	27	31	8142	6997	0
1032	GAGGATAAACAGTGCT-1	40	114	11269	18522	2
1033	GAGGCCCGACTCCGCA-1	55	23	14906	5894	5
1034	GAGGCTATCAAAGTCG-1	35	27	10075	6444	0
1035	GAGGGAGTCAGATCGC-1	65	41	17319	8396	4
1036	GAGGGCGCAGCTCTGC-1	27	89	8133	15048	0
1037	GAGGGTAGTAACAAAG-1	63	31	16837	7007	1
1038	GAGTAAACCGGAAAGT-1	51	117	13925	18942	1
1039	GAGTAAGGCCACGGGA-1	48	14	13217	4643	0
1040	GAGTATACCCTAATCA-1	70	30	18528	6870	5
1041	GAGTATGCCCGCCTTG-1	49	43	13454	8669	2
1042	GAGTATGCGCGTGCAT-1	63	71	16831	12560	4
1043	GAGTCCGCTTACCGGA-1	46	58	12727	10750	2
1044	GAGTGTGCGGTACCCA-1	44	88	12239	14914	0
1045	GAGTTGATGGCAATTT-1	51	19	13941	5338	3
1046	GATAACTCGCACTGTG-1	39	89	11031	15052	0
1047	GATACGATGGGAGTCA-1	45	45	12487	8945	2
1048	GATAGGTAACGTTGAC-1	48	60	13210	11028	2
1049	GATATGAGACACTAAC-1	39	81	11032	13941	0
1050	GATATTGAGATTGGCG-1	34	100	9822	16577	2
1051	GATCATTCCAAACATT-1	30	56	8863	10468	4
1052	GATCCGGGAATTAACA-1	39	73	11034	12830	0
1053	GATCCTAAATCGGGAC-1	27	95	8132	15881	0
1054	GATCCTCGACACTGGC-1	50	32	13697	7142	0
1055	GATCGACACTATCTGA-1	27	47	8139	9218	0
1056	GATCGCGGGCTCTCCA-1	36	52	10313	9915	0
1057	GATCGCTACCCGATTT-1	50	98	13687	16304	2
1058	GATCGCTATATCTCAG-1	61	25	16355	6174	1
1059	GATCGGATAGAACCAT-1	41	13	11526	4502	4
1060	GATCGTGACTGATATC-1	38	72	10792	12691	0
1061	GATCTCGACGCTGTGG-1	50	118	13683	19080	4
1062	GATCTGCTATCTAAGG-1	62	56	16592	10477	1
1063	GATCTTGGAGGGCATA-1	44	70	12242	12415	0
1064	GATCTTTGCAGGGTAT-1	36	38	10315	7971	0
1065	GATGACAAGTAGGGCA-1	57	33	15388	7283	5
1066	GATGAGGAACCTTCGG-1	67	81	17796	13949	1
1067	GATGCCTTCTGCGGCA-1	58	14	15632	4646	1
1068	GATGCGTCCTGCATTC-1	37	57	10553	10609	0
1069	GATGCTGTATTTCATC-1	43	75	12000	13109	0
1070	GATGTAACGAACCACC-1	51	21	13941	5615	5
1071	GATGTTCAATCCACGA-1	41	43	11522	8667	2
1072	GATTAACCGAAAGCCC-1	55	93	14895	15611	3
1073	GATTACTGAATTTGGG-1	41	39	11522	8111	2
1074	GATTCGACGGTTCACG-1	41	71	11517	12553	0
1075	GATTGCTCCAGTTGCA-1	63	27	16838	6452	1
1076	GCAAACCCTACATTAT-1	48	82	13206	14082	2
1077	GCAAACCTTGGCCATA-1	57	67	15382	12003	4
1078	GCAAACGTCGCCAGGT-1	47	117	12959	18941	2
1079	GCAAATATTACGCTTT-1	35	41	10073	8387	0
1080	GCAACACACTAGAACT-1	46	16	12734	4920	0
1081	GCAACAGCAGTATGCG-1	46	106	12719	17413	2
1082	GCAACCACGGCCGCGT-1	43	29	12007	6724	0
1083	GCAACGGCTAGTTATG-1	43	113	11993	18384	2
1084	GCAAGAATTCCTTGGC-1	44	36	12247	7696	0
1085	GCAAGTGCACAGAGAA-1	24	42	7416	8523	0
1086	GCAAGTGTAAAGCATG-1	67	45	17801	8952	5
1087	GCACAAACCCTAGATG-1	65	21	17322	5619	4
1088	GCACAAACGAGGCGTG-1	46	114	12718	18524	2
1089	GCACAACCTCGGGCGT-1	58	10	15633	4090	1
1090	GCACACACTGGTAGCC-1	56	94	15137	15750	3
1091	GCACGCCTACTTAGAT-1	55	39	14904	8115	2
1092	GCAGAAGGTAATCTCC-1	50	122	13683	19636	4
1093	GCAGACCCAGCACGTA-1	39	103	11029	16995	2
1094	GCAGATCCATAAGACT-1	51	85	13930	14500	2
1095	GCAGATTAGGGATATC-1	37	61	10553	11164	0
1096	GCAGCACACAGCCCAG-1	38	42	10797	8527	0
1097	GCAGCTGTCAACGCAT-1	71	87	18761	14783	4
1098	GCAGGAACTTAGATCT-1	53	15	14425	4783	5
1099	GCAGGACTATAGAATA-1	35	37	10073	7832	0
1100	GCAGTTCGATCCGAGC-1	56	118	15133	19082	1
1101	GCATACGAGGTCTTTA-1	38	14	10802	4640	4
1102	GCATAGAGCACTCAGG-1	37	59	10553	10887	0
1103	GCATCGGCCGTGTAGG-1	49	103	13444	16998	3
1104	GCATGAGGGACGCGGC-1	30	90	8857	15188	0
1105	GCATGCTAATAACGAT-1	67	95	17793	15892	1
1106	GCATTGTAATTCATAT-1	41	21	11525	5613	0
1107	GCCACAATTTAAGGAC-1	45	39	12488	8112	2
1108	GCCACTCAGAGCGCGA-1	59	95	15861	15890	1
1109	GCCACTCCTTACGGTA-1	55	119	14891	19220	1
1110	GCCATCGAGCTGCGTG-1	53	47	14419	9225	5
1111	GCCATTAGCCTCAAAC-1	55	13	14908	4506	1
1112	GCCCGACTTCTTCCCG-1	49	25	13457	6170	0
1113	GCCCGAGAGTCTAAAT-1	62	10	16599	4092	4
1114	GCCCGATCTGTGGTCG-1	53	63	14417	11446	4
1115	GCCCGCGCGTAAACGG-1	49	41	13454	8391	2
1116	GCCCTAGCCGTCGCGA-1	54	16	14666	4922	3
1117	GCCGAAATTCCTACGT-1	35	45	10072	8943	0
1118	GCCGACCCACGACTGC-1	62	30	16596	6868	1
1119	GCCGATTGGCCAAGCT-1	41	61	11519	11165	0
1120	GCCGCACTCCGTTTCA-1	43	121	11992	19495	4
1121	GCCGCATTAGTCCGGC-1	35	17	10077	5056	0
1122	GCCGCTTGTGAGAAAC-1	36	40	10314	8249	0
1123	GCCGGGTTAGGGTCGC-1	41	59	11519	10888	0
1124	GCCGTGGAAGAAATGT-1	39	115	11027	18661	2
1125	GCCTACGTTCTGTGCA-1	68	82	18037	14088	1
1126	GCCTATAGTGTCAGGG-1	29	91	8615	15326	0
1127	GCCTCATCTGGAAATA-1	41	95	11513	15885	2
1128	GCCTCCGACAATTCAC-1	60	98	16102	16307	1
1129	GCCTCTATACATAGCA-1	55	75	14898	13113	3
1130	GCGAAACGATCGGGAG-1	54	100	14652	16583	3
1131	GCGAAACTTAACTGGA-1	44	82	12240	14081	0
1132	GCGACATGTAAACATC-1	37	107	10545	17550	2
1133	GCGACCCAACCATCTG-1	59	33	15871	7283	1
1134	GCGACGATAGTTGTAC-1	48	54	13211	10196	2
1135	GCGAGAGTTGCGTCCA-1	33	107	9579	17549	4
1136	GCGAGCGCATGCTCCC-1	37	109	10545	17827	2
1137	GCGAGGCCCGAGCAGA-1	37	47	10555	9221	0
1138	GCGATTGTTAACGTTA-1	37	77	10550	13385	0
1139	GCGCAAATATATTCAA-1	58	28	15630	6589	3
1140	GCGCAAGAGCGCGCTG-1	40	100	11271	16579	2
1141	GCGCATCCAGTCAGCA-1	29	95	8615	15882	2
1142	GCGCCGTTCCACGATA-1	41	65	11518	11721	4
1143	GCGCCTCCCACTCCGA-1	48	110	13202	17969	2
1144	GCGCTATGCCGAGGCA-1	43	47	12004	9222	2
1145	GCGCTGCTTTGCATTT-1	28	94	8373	15743	0
1146	GCGGACCGCGTTGTGG-1	51	43	13937	8669	2
1147	GCGGAGAAACTTCGCA-1	55	33	14905	7282	3
1148	GCGGAGAGGGAGAACG-1	46	78	12724	13527	0
1149	GCGGCAAAGTATTGCC-1	59	27	15872	6451	1
1150	GCGGCTCTGACGTACC-1	38	38	10798	7972	0
1151	GCGGGCGAGCCTTACC-1	55	51	14902	9781	1
1152	GCGGTTCCCTATCATG-1	47	49	12970	9501	2
1153	GCGTAAATGGCCATAA-1	34	102	9821	16855	2
1154	GCGTCCCTAAGACATA-1	64	42	17077	8534	4
1155	GCGTCGCCAGGGTGAT-1	54	62	14659	11308	1
1156	GCGTCTCTGCATTGGG-1	39	41	11039	8388	0
1157	GCGTGGTACTGGGTTA-1	35	95	10064	15883	0
1158	GCTAAGTAGTTTCTCT-1	34	80	9825	13801	2
1159	GCTACAGTACGGACCG-1	40	14	11285	4641	4
1160	GCTACGACTTATTGGG-1	43	69	12001	12276	4
1161	GCTACTATAGTAGAGT-1	50	94	13687	15749	2
1162	GCTAGACCGTCTACTG-1	42	104	11753	17135	2
1163	GCTAGAGTAGAGATGT-1	56	96	15136	16028	3
1164	GCTAGCTTGAATAGCT-1	52	44	14178	8808	3
1165	GCTAGGCACCACGGAG-1	54	84	14655	14362	5
1166	GCTAGTAGAGCTTGTA-1	39	65	11035	11720	0
1167	GCTATACGTCTCGGAC-1	52	88	14171	14916	0
1168	GCTATCATACTCATGG-1	54	78	14656	13529	3
1169	GCTCAATCCGTTTATT-1	53	35	14421	7559	2
1170	GCTCAATGTAATACCG-1	62	58	16592	10755	1
1171	GCTCCCAGTCGGTCCA-1	43	109	11994	17829	2
1172	GCTCCGCTCGCTTCAG-1	42	112	11752	18245	2
1173	GCTCCTGACATACTGG-1	56	32	15147	7144	5
1174	GCTCGCTCATGTCCAA-1	41	99	11513	16440	2
1175	GCTCTATGTTACGTGC-1	26	40	7899	8246	0
1176	GCTCTTTCCGCTAGTG-1	64	54	17075	10200	1
1177	GCTGAACTCTCCAGGG-1	40	120	11268	19355	4
1178	GCTGAATCTTCCAATC-1	59	23	15873	5895	1
1179	GCTGAGGCGTGAGTAT-1	40	64	11277	11581	0
1180	GCTGCACGGTTTCTTA-1	41	73	11517	12831	0
1181	GCTGCTACTGCGTAGC-1	51	75	13932	13111	2
1182	GCTGGCATATTCACCT-1	31	31	9108	6998	0
1183	GCTGGCGGCGCATGCT-1	54	64	14658	11585	4
1184	GCTGGTTTAGGCCATA-1	60	14	16116	4646	1
1185	GCTGTATTACTGGCCC-1	46	38	12730	7974	2
1186	GCTGTTGCTACCGAAC-1	39	95	11030	15884	2
1187	GCTTAATGTAACTAAC-1	42	84	11757	14358	0
1188	GCTTACGTAGTTAGTA-1	36	112	10303	18243	4
1189	GCTTATGAAGCAGGAA-1	35	89	10065	15050	0
1190	GCTTGGATCGATTAGG-1	31	97	9098	16160	0
1191	GCTTTCAGAGGAGGTG-1	33	95	9581	15883	0
1192	GGAAACAGAGCTTGGG-1	76	26	19978	6317	5
1193	GGAAACTAAATGGGCC-1	60	102	16101	16862	1
1194	GGAACCGTGTAAATTG-1	49	47	13453	9224	3
1195	GGAACCTTGACTCTGC-1	59	21	15873	5618	1
1196	GGAATGCGCTAGCGTG-1	32	82	9342	14078	0
1197	GGACACAAGTTTACAC-1	47	111	12960	18108	2
1198	GGACCAACAGGATAAC-1	51	67	13933	12001	4
1199	GGACCTCTAGGCCGCC-1	58	30	15630	6867	3
1200	GGACTCACAAATTAGG-1	49	121	13441	19496	4
1201	GGACTCTTTGACTAAG-1	71	83	18761	14228	4
1202	GGAGAAGTCATTGGCA-1	23	41	7174	8384	0
1203	GGAGACGACACCTTTG-1	43	67	12001	11999	4
1204	GGAGGCCGAAGTCGTC-1	40	116	11268	18800	2
1205	GGAGGGCTTGGTTGGC-1	32	78	9342	13523	4
1206	GGATCCGGAATATACT-1	34	82	9825	14078	2
1207	GGATCTTGACTCAACC-1	51	17	13941	5060	0
1208	GGATGAAGATCGCTGA-1	42	94	11755	15746	2
1209	GGATGACGCGAGTTTA-1	37	45	10555	8943	0
1210	GGATGCTGGCGTTCCT-1	39	19	11042	5334	0
1211	GGATGTCCTTACCGCA-1	35	91	10065	15328	0
1212	GGATTTCACTTCTATA-1	31	83	9100	14216	0
1213	GGCAAAGGCGCCAATA-1	54	34	14663	7421	3
1214	GGCAAATTACTTTACT-1	41	53	11520	10055	0
1215	GGCAAGGCGAAATAGC-1	45	69	12484	12277	4
1216	GGCACTCCACTGGGCA-1	34	46	9830	9081	0
1217	GGCAGCAAACCTATGC-1	51	103	13927	16998	3
1218	GGCATACAGGTAGCGG-1	34	32	9833	7138	0
1219	GGCCCTCACCCACTTA-1	37	23	10559	5889	0
1220	GGCCGAGACTCTGGTG-1	62	32	16596	7146	1
1221	GGCGAAATCTAACTTG-1	43	87	11998	14775	0
1222	GGCGCAGGACATCTTC-1	37	27	10558	6444	0
1223	GGCGCATGAATTGATG-1	42	54	11761	10194	0
1224	GGCGCGTTCGAGTTTA-1	47	59	12968	10889	2
1225	GGCGGAGTAATATTAG-1	32	46	9347	9081	0
1226	GGCGTCCTATCCGCTG-1	31	33	9108	7276	0
1227	GGCTACTATACACTCC-1	64	44	17077	8812	1
1228	GGCTATTAAGTTGTAT-1	33	41	9590	8387	0
1229	GGCTCCTCCACCTGTT-1	59	35	15871	7561	5
1230	GGCTCGCGTTGAGGTA-1	31	93	9098	15605	2
1231	GGCTGAAATAGCAAAG-1	49	79	13448	13666	2
1232	GGCTTTCAATAAGGGT-1	60	62	16108	11309	1
1233	GGGAACGGGAGGTTAG-1	39	37	11040	7833	0
1234	GGGAAGGGCTTTCTCA-1	63	87	16828	14781	1
1235	GGGACAGAGTTACTCC-1	57	19	15390	5340	1
1236	GGGAGCGACCGTAGTG-1	68	86	18036	14643	1
1237	GGGAGGATGCCCGAAA-1	37	51	10554	9776	0
1238	GGGAGTTAATGAGGCG-1	33	75	9584	13106	4
1239	GGGATATTGATCGCCA-1	75	23	19737	5900	5
1240	GGGATGGTCGTAACCG-1	47	43	12971	8668	2
1241	GGGATTTACCGCACCT-1	42	90	11756	15191	0
1242	GGGCAACCGCACGTGC-1	55	19	14907	5339	3
1243	GGGCAGTCAACGCCAA-1	69	79	18279	13672	4
1244	GGGCCCGTCTTAAACA-1	42	52	11762	9916	0
1245	GGGCCCTACGAAAGGG-1	38	16	10801	4918	0
1246	GGGCCGGCCGAAGTAC-1	36	84	10307	14357	0
1247	GGGCGGCAAATGAATT-1	49	45	13454	8946	3
1248	GGGCGGGTTCCCTACG-1	43	37	12006	7834	0
1249	GGGCGTCACCACGTAA-1	48	50	13211	9640	2
1250	GGGCTCATCGAACCCA-1	25	89	7650	15048	0
1251	GGGCTGGTTAGTCGCG-1	31	51	9105	9774	0
1252	GGGTACTTCATGAACT-1	37	39	10556	8110	0
1253	GGGTATGTATGCACTT-1	28	28	8384	6581	0
1254	GGGTATTCTAGCAAAC-1	55	15	14908	4784	1
1255	GGGTCACCGTGACGGT-1	35	47	10072	9220	0
1256	GGGTCAGGAGCTAGAT-1	65	55	17317	10339	4
1257	GGGTGACACCTTAACT-1	46	56	12727	10473	2
1258	GGGTTAACATTTGAGT-1	54	50	14661	9642	1
1259	GGGTTTAGGATAGGAT-1	43	107	11994	17551	2
1260	GGTAACCGGGAGGATA-1	57	27	15389	6450	5
1261	GGTACAAACATGCTAT-1	40	54	11278	10193	0
1262	GGTACATCTGGGACGA-1	38	18	10801	5195	0
1263	GGTACTAAGTGCTTTG-1	51	123	13924	19775	4
1264	GGTAGAAGACCGCCTG-1	53	71	14416	12557	4
1265	GGTAGACCGTTGGGCG-1	53	53	14419	10058	2
1266	GGTAGTGCTCGCACCA-1	34	72	9826	12690	0
1267	GGTATTGCCGAGTTTA-1	33	53	9588	10052	0
1268	GGTCAGTGGGTCCCAC-1	48	62	13209	11306	2
1269	GGTCCACGTCTATTTG-1	73	25	19254	6177	5
1270	GGTCGGCCAGGAGCTT-1	32	84	9341	14355	0
1271	GGTCGTAAGCTCGCAC-1	49	19	13458	5337	0
1272	GGTCTCTGAATGGACT-1	52	34	14180	7420	0
1273	GGTCTGAGAATCTGGA-1	30	80	8859	13800	4
1274	GGTGAAGTACAGGGAT-1	47	37	12972	7835	2
1275	GGTGATAAGGAGCAGT-1	37	79	10550	13663	0
1276	GGTGCATAAATGATTA-1	67	47	17801	9229	4
1277	GGTGCTGGTACACATT-1	42	46	11763	9083	0
1278	GGTGGACTGCTCTGGC-1	55	85	14896	14501	3
1279	GGTGGAGGTTGATACG-1	44	122	12234	19634	4
1280	GGTGTTGGGCGTCTTA-1	49	123	13441	19774	4
1281	GGTTACCACCCTCGGG-1	45	33	12489	7280	0
1282	GGTTAGCTATATGTCT-1	47	87	12964	14776	0
1283	GGTTAGGCTTGGAGAA-1	28	36	8383	7691	0
1284	GGTTCTACTCGTCTGA-1	39	105	11029	17273	2
1285	GGTTTAGCCTTTCTTG-1	46	102	12720	16858	2
1286	GGTTTCAATCGGTCAG-1	33	91	9582	15327	0
1287	GTAACTGCCCAAGGAG-1	66	46	17560	9090	1
1288	GTAAGTAACAGTCTGG-1	40	82	11274	14080	0
1289	GTAAGTAGGGTATACC-1	26	36	7900	7691	0
1290	GTAAGTCCACACTCTA-1	43	119	11992	19217	2
1291	GTAATAAAGGGCTCCC-1	31	103	9097	16993	2
1292	GTAATCTGATTCTTCG-1	50	44	13695	8808	2
1293	GTACAGAGGCAAGGGT-1	37	83	10549	14218	0
1294	GTACGCTTCATTGCAC-1	46	72	12725	12694	0
1295	GTACGTTTGCCCGTCA-1	44	68	12242	12138	4
1296	GTACTCCCTTATCGCT-1	36	28	10316	6583	0
1297	GTACTGGAGTTAGACC-1	33	81	9583	13939	2
1298	GTAGAGGGAGACAAGT-1	51	31	13939	7004	3
1299	GTAGCCAAACATGGGA-1	50	70	13691	12417	4
1300	GTAGCGGCTATACACT-1	39	69	11034	12275	4
1301	GTAGCTTCCTCTTGTT-1	31	89	9099	15049	0
1302	GTAGTCGCGGGAATCA-1	49	81	13448	13944	2
1303	GTAGTTCGAAGGCGAA-1	65	39	17319	8118	4
1304	GTAGTTTAAGCACACG-1	73	23	19254	5899	5
1305	GTATCAAACGTTAGCT-1	55	97	14895	16167	3
1306	GTATCCTTTGGTAACC-1	64	92	17069	15475	1
1307	GTATCTCAGTCTTGAC-1	58	22	15631	5756	1
1308	GTATCTCGGGCGCTTT-1	71	19	18772	5343	5
1309	GTATCTTTCATAACCA-1	46	66	12726	11861	0
1310	GTATGAAATTTCACTC-1	52	22	14182	5755	5
1311	GTATGTGGGTCTAGTT-1	38	92	10789	15468	0
1312	GTATTCTGAGAAACGA-1	48	38	13213	7974	2
1313	GTATTTAATGGCATAA-1	52	120	14166	19358	1
1314	GTCAAAGAAGTGGTGT-1	56	18	15149	5200	1
1315	GTCAAGCGGACTCGGG-1	39	77	11033	13386	0
1316	GTCAGAATAGTCTATG-1	30	32	8867	7137	0
1317	GTCATCCCAAACTCAC-1	77	23	20220	5900	5
1318	GTCATGCGCGAGGGCT-1	64	98	17068	16308	1
1319	GTCCAATATTTAGCCT-1	65	53	17317	10061	1
1320	GTCCATTACTGCTACG-1	42	106	11753	17412	2
1321	GTCCGGACCTGAAATT-1	54	88	14654	14917	3
1322	GTCCGGCTGAATTGCG-1	28	52	8380	9912	0
1323	GTCCTACGAATAGTCT-1	53	91	14412	15333	2
1324	GTCGATAGGTGACTTT-1	53	121	14408	19498	1
1325	GTCGCGTAACCCGTTG-1	39	75	11033	13108	0
1326	GTCGGATATCTCAGAC-1	32	36	9349	7692	0
1327	GTCGGGAAGCAGAAAC-1	59	65	15866	11726	4
1328	GTCGTACCATCTCGGG-1	46	62	12726	11305	0
1329	GTCGTTATTCGCTTAT-1	46	76	12724	13249	0
1330	GTCTAGTGAGCCGCTT-1	66	92	17552	15476	1
1331	GTCTATCTGAGTTTCT-1	40	42	11280	8527	0
1332	GTCTATTGGTTCCGGT-1	50	90	13688	15193	0
1333	GTCTCAAGGCCCGGCT-1	60	66	16107	11865	4
1334	GTCTCCTGCCAGTATG-1	59	13	15874	4507	1
1335	GTCTGGGCGGTCGAGA-1	46	44	12729	8807	2
1336	GTCTTGAGGAGCAGTG-1	38	116	10785	18799	4
1337	GTCTTGTAGCTATTCA-1	44	112	12235	18246	0
1338	GTGAACTCCCATTCGA-1	30	104	8855	17131	4
1339	GTGACAGCTTCCCACT-1	64	74	17072	12976	4
1340	GTGACCGCACACTACG-1	39	91	11031	15329	2
1341	GTGACGCAGGTTTCAT-1	65	75	17313	13115	1
1342	GTGACTTCAGTAGTGC-1	46	50	12728	9640	2
1343	GTGAGCGTGCTGCACT-1	33	25	9592	6166	0
1344	GTGAGGACACTTAAGG-1	41	77	11516	13386	0
1345	GTGAGTGGTACAACGC-1	52	56	14176	10474	2
1346	GTGATCACTAACGCCT-1	47	97	12962	16164	2
1347	GTGATCATAGATCTGC-1	45	57	12486	10611	2
1348	GTGATCCTTGTCATGA-1	62	84	16587	14364	1
1349	GTGATTCGCCGCTCAA-1	48	40	13213	8252	2
1350	GTGCACCAGCTTCAAC-1	66	54	17558	10201	4
1351	GTGCCATCACACGGTG-1	42	34	11765	7418	0
1352	GTGCCCGTTCGGATTC-1	39	85	11032	14496	0
1353	GTGCCGCTTCAAAGGT-1	44	44	12246	8806	2
1354	GTGCCTGAGACCAAAC-1	69	89	18277	15060	1
1355	GTGCGAAATCGAACAC-1	45	43	12488	8668	2
1356	GTGCGACAGGGAGTGT-1	36	100	10305	16578	2
1357	GTGCGTGTATATGAGC-1	41	83	11515	14219	0
1358	GTGCTCAAGTACTGTC-1	34	52	9829	9914	0
1359	GTGCTTACATCAGCGC-1	46	116	12718	18802	2
1360	GTGGACCAACCCGATT-1	45	29	12490	6724	0
1361	GTGGACGCATTTGTCC-1	56	64	15141	11586	1
1362	GTGGAGCGTTTACCGA-1	58	16	15632	4923	1
1363	GTGGAGTCGGCGGTTG-1	54	38	14662	7976	2
1364	GTGGCAAACAGCGGCA-1	50	20	13699	5476	3
1365	GTGGCGGTCCCAGCGT-1	40	20	11284	5474	0
1366	GTGGCTGTTTCTGTTC-1	70	92	18518	15477	4
1367	GTGGGAAGACTGAATC-1	45	15	12492	4781	0
1368	GTGGGCTTAGACACAC-1	29	39	8624	8108	0
1369	GTGGTATAGTCTGCCG-1	57	41	15387	8393	5
1370	GTGGTGGCCAAGTGAA-1	45	79	12482	13665	2
1371	GTGGTTACTTCTTTCG-1	31	105	9096	17270	4
1372	GTGGTTTCCGCCTTTC-1	42	32	11765	7140	0
1373	GTGTATATCAGCGGGC-1	58	76	15623	13252	1
1374	GTGTCGTATAGCGTTC-1	54	76	14656	13251	3
1375	GTGTGAATAACTTAGG-1	33	83	9583	14217	0
1376	GTGTTACTATGCGTCC-1	41	75	11517	13109	0
1377	GTTAAAGTAGGACTGG-1	49	83	13448	14221	3
1378	GTTAACATCACTTAAA-1	55	73	14898	12835	2
1379	GTTAACTATGTTGTCA-1	43	111	11994	18107	2
1380	GTTAAGGGTGCGATGT-1	61	71	16348	12559	1
1381	GTTACAATTGGTGACG-1	37	33	10557	7277	0
1382	GTTACCTACAACTTGC-1	47	67	12967	12000	4
1383	GTTACTTTGGGCCTAG-1	43	51	12003	9778	0
1384	GTTAGCCCATGACATC-1	67	75	17797	13116	1
1385	GTTAGGCTACCCGTTT-1	54	14	14666	4645	1
1386	GTTATAATACGGTGAA-1	53	107	14410	17554	1
1387	GTTATATTATCTCCCT-1	48	56	13210	10473	2
1388	GTTCACAGGAGTCTAG-1	32	34	9349	7415	0
1389	GTTCATCGTTTGGCTG-1	33	105	9579	17271	2
1390	GTTCGACAATTGTATA-1	69	27	18287	6453	5
1391	GTTCGCCATAAGTGCC-1	37	53	10554	10054	0
1392	GTTCGCTGAGACGTCT-1	53	109	14409	17832	1
1393	GTTCGGATCGGGAACA-1	44	110	12235	17968	2
1394	GTTCGTCTAAAGAACT-1	51	89	13930	15055	0
1395	GTTGAACCGGTTCCAT-1	42	40	11764	8250	2
1396	GTTGAGTCCCGCCGGT-1	52	78	14173	13528	3
1397	GTTGCACGGAGTTTCG-1	24	48	7415	9356	4
1398	GTTGCGCTAACATTAC-1	41	119	11509	19217	4
1399	GTTGCGGACGGTCAGG-1	53	119	14408	19220	1
1400	GTTGGATTGAGAACAC-1	32	88	9341	14911	0
1401	GTTGGATTTGCGTTGG-1	36	50	10313	9637	0
1402	GTTGGTCATGCTATCC-1	55	63	14900	11447	1
1403	GTTTACGTTCCATCTG-1	48	64	13209	11584	0
1404	GTTTCATATCGTCGCT-1	39	27	11041	6445	0
1405	GTTTCCTGGAGGGTGA-1	25	49	7656	9495	0
1406	GTTTCTAGAGGCGCGG-1	69	93	18277	15615	4
1407	GTTTCTGCAGTCTCCC-1	40	72	11275	12692	0
1408	GTTTGGCCCAAGTTAT-1	42	80	11757	13803	0
1409	GTTTGGGCTTGTGAGC-1	51	65	13934	11723	2
1410	GTTTGGGTTTCGCCCG-1	63	91	16828	15336	1
1411	GTTTGGTAGGGTCAAC-1	53	59	14418	10891	2
1412	TAAACCCAGGAGGGCA-1	54	36	14663	7699	3
1413	TAAAGACAACCCTTTA-1	40	118	11268	19077	4
1414	TAAAGCGGTATTTCCA-1	63	49	16835	9506	1
1415	TAAAGCGTTAGGAGAA-1	28	88	8374	14910	0
1416	TAACATACAATGTGGG-1	38	70	10793	12414	0
1417	TAACATACACGCGATC-1	55	25	14906	6172	5
1418	TAACCTACCGTCCGAG-1	33	101	9580	16716	2
1419	TAACGCTTTGAGAGCG-1	27	29	8142	6719	0
1420	TAACTCATCCGCGCGG-1	43	49	12004	9500	2
1421	TAAGAGGGACAGGGAC-1	63	19	16839	5341	1
1422	TAAGCAGGCGACACGC-1	35	19	10076	5333	0
1423	TAAGCGCGAATCAAAT-1	65	25	17321	6175	4
1424	TAAGGCCCGTCACCCT-1	62	70	16590	12420	4
1425	TAAGGCTGAATCCCTC-1	45	97	12479	16164	2
1426	TAAGGGCCTGTCCGAT-1	57	95	15378	15889	1
1427	TAAGGGCTGGGAGAGG-1	34	18	9835	5194	2
1428	TAAGTAACATCTTGAC-1	46	40	12730	8252	2
1429	TAAGTCGCCGAGTATC-1	54	32	14663	7143	3
1430	TAAGTGAATAGTCTAC-1	72	24	19012	6038	5
1431	TAAGTTGCGACGTAGG-1	53	95	14412	15888	2
1432	TAATAGAACAGAGTTA-1	50	38	13696	7975	2
1433	TAATAGGTCACCAGAA-1	61	21	16356	5618	1
1434	TAATCGATCCGTACGT-1	25	93	7649	15603	0
1435	TAATGTCGGTTCATGG-1	74	24	19495	6038	5
1436	TAATTAGGACATCCGT-1	42	108	11753	17690	2
1437	TACAACGCACAACTCA-1	41	49	11521	9499	2
1438	TACAAGGGCTTCTTTA-1	68	94	18035	15754	1
1439	TACAAGTCTCGTGCAT-1	31	27	9109	6443	0
1440	TACATAGGCATACACC-1	40	60	11277	11026	0
1441	TACATCCCTATCCCTG-1	44	14	12251	4642	4
1442	TACATGCCGGAATTGT-1	54	122	14649	19637	4
1443	TACATTTCTAACGTGC-1	39	55	11037	10332	0
1444	TACCAAATAGCCCAGA-1	59	61	15866	11170	1
1445	TACCAATAAAGTACCA-1	55	83	14897	14223	3
1446	TACCAGAAGTAGGTTC-1	49	51	13453	9779	2
1447	TACCGAATAATTGTAA-1	67	93	17794	15615	1
1448	TACCGCGGACTTGCAG-1	33	97	9581	16160	2
1449	TACCGGCTCACTGCCC-1	47	65	12967	11722	0
1450	TACCGGTCGTTTCCAT-1	44	34	12248	7418	0
1451	TACCGTGCCTCGGACC-1	51	69	13933	12279	4
1452	TACCTACTCCCAGTAT-1	58	62	15625	11309	1
1453	TACCTTAAGATTTCCC-1	49	29	13456	6725	0
1454	TACGAACACGACTTCA-1	31	53	9105	10052	0
1455	TACGACGCTTGCTGCG-1	46	54	12728	10195	2
1456	TACGACTGCCTCTTAG-1	44	66	12243	11860	4
1457	TACGAGAACTTCACGT-1	35	39	10073	8110	0
1458	TACGATGTTGATCATC-1	35	35	10074	7554	0
1459	TACGCAGTTCTTTCCT-1	41	51	11520	9777	0
1460	TACGCCATATTCTAAT-1	40	58	11278	10749	0
1461	TACGCCGAGGGTACCC-1	56	34	15146	7421	3
1462	TACGCCTCCATTCCGA-1	55	59	14901	10892	1
1463	TACGCTATAGAAACCT-1	34	104	9821	17132	2
1464	TACGCTGCTGTGTTAA-1	68	24	18046	6037	5
1465	TACGTACTAGTGCTGA-1	62	42	16594	8534	1
1466	TACGTGGGCCCAGGGC-1	69	81	18279	13949	4
1467	TACGTTTACCGGCAAT-1	40	32	11282	7139	0
1468	TACTACGTGCAATGCG-1	71	85	18761	14505	4
1469	TACTCGGCACGCCGGG-1	36	16	10318	4917	0
1470	TACTGGACAGCTCGGC-1	35	25	10075	6166	0
1471	TACTGTTTCTCTGGTA-1	47	119	12959	19218	2
1472	TACTTGTTAGTAGTCC-1	37	87	10548	14773	0
1473	TACTTTACTGAGCCGG-1	30	96	8856	16021	0
1474	TACTTTCCGCACGCCA-1	47	19	12975	5337	0
1475	TAGAAAGGTGGCGCTA-1	31	81	9100	13939	0
1476	TAGAATAGCCGATGAA-1	62	100	16585	16585	1
1477	TAGACGAAACGCCAAT-1	63	73	16831	12837	1
1478	TAGACGCCCGTACCGG-1	32	90	9340	15188	0
1479	TAGACTACCTAGCGTT-1	38	104	10787	17133	2
1480	TAGAGATCATGCAACT-1	44	26	12249	6308	0
1481	TAGAGGTTCTACTTGT-1	54	96	14653	16027	3
1482	TAGAGTCTAAGCGAAC-1	29	55	8621	10329	4
1483	TAGATATGGACTGGAA-1	49	53	13452	10057	2
1484	TAGATGGTTCCTTACT-1	59	97	15861	16168	1
1485	TAGATTCCTGGTTATT-1	32	20	9352	5471	0
1486	TAGCAGTATGACTAAA-1	66	98	17551	16308	4
1487	TAGCCATTTCAAAGTC-1	43	89	11997	15053	0
1488	TAGCCGGCGGTCAGCG-1	33	85	9583	14495	0
1489	TAGCGTCCCTCGATTG-1	45	109	12477	17830	2
1490	TAGCGTCCGGTGTGGT-1	53	77	14415	13390	3
1491	TAGCTAGAAGGCATGA-1	51	51	13936	9780	2
1492	TAGCTCGCCTGATAAC-1	50	58	13693	10751	2
1493	TAGGCGATGAGGTCTC-1	55	11	14908	4228	1
1494	TAGGCTAAAGTGGCAC-1	65	99	17310	16447	1
1495	TAGGGAGCTTGGGATG-1	36	96	10305	16022	2
1496	TAGGTCCAAGTAAGGA-1	29	23	8626	5887	4
1497	TAGGTCGCCGGAACTG-1	32	100	9339	16577	2
1498	TAGGTGACGATAACCT-1	61	79	16347	13670	1
1499	TAGGTGAGCCCTACTC-1	29	33	8625	7275	0
1500	TAGGTGCTCGCCTAGC-1	40	86	11273	14635	0
1501	TAGGTGTTCCACAGAT-1	60	60	16108	11032	1
1502	TAGTACCACAACTTTC-1	63	13	16840	4508	3
1503	TAGTAGCTTATACCAG-1	61	43	16352	8672	1
1504	TAGTCCCGGAGACCAC-1	66	48	17559	9368	4
1505	TAGTCCGCAGAGAATG-1	39	53	11037	10054	0
1506	TAGTCCTGCACTAAGC-1	69	25	18288	6176	5
1507	TAGTCGATCACGGGTT-1	48	96	13204	16026	2
1508	TAGTCTAACAACGAGA-1	40	34	11282	7417	0
1509	TAGTCTTTCCGAATTG-1	50	116	13684	18803	2
1510	TAGTGCCCTCCAGAGT-1	32	52	9346	9913	0
1511	TATACACAGACGCCTT-1	50	60	13693	11029	2
1512	TATACCGAGTGCCACA-1	50	120	13683	19358	4
1513	TATACGCGTCATCACT-1	60	68	16107	12142	1
1514	TATAGAGTCGCTTGAA-1	64	46	17077	9089	1
1515	TATAGATGGTCGCAGT-1	40	102	11271	16856	2
1516	TATAGGGTACTCATGA-1	36	20	10318	5472	0
1517	TATATATCGAGAAATG-1	60	28	16113	6590	1
1518	TATATCCCTGGGAGGA-1	36	98	10305	16300	2
1519	TATCAGTGGCGTAGTC-1	54	8	14667	3812	4
1520	TATCCAATTGGTTATC-1	55	79	14897	13668	3
1521	TATCCATCTCGGTTAG-1	61	17	16357	5063	1
1522	TATCTACAGAGGTAAT-1	30	24	8868	6026	0
1523	TATCTACCACAGCGGG-1	42	60	11760	11027	0
1524	TATCTTGCAATACAAC-1	56	16	15149	4923	1
1525	TATGGCCCGGCCTCGC-1	30	30	8867	6859	0
1526	TATGGGACCGAGCAGG-1	36	56	10312	10470	0
1527	TATGGGTACGTATCGT-1	32	58	9345	10746	4
1528	TATGGTCTGAGTAACA-1	36	58	10312	10747	0
1529	TATGGTTAGTGGGAGA-1	41	105	11512	17273	2
1530	TATGTAAAGTGCTTAA-1	66	44	17560	8812	3
1531	TATGTCTCATTGTGCC-1	30	82	8858	14077	0
1532	TATTAACACCAAAGCA-1	54	10	14667	4089	1
1533	TATTACCATCCTGCTT-1	38	96	10789	16023	2
1534	TATTATGTTTGCCTGC-1	57	17	15390	5062	1
1535	TATTCAATTCTAATCC-1	34	74	9826	12968	4
1536	TATTCCACTCAGCTCG-1	49	57	13452	10612	2
1537	TATTCCGAGCTGTTAT-1	54	86	14655	14639	3
1538	TATTCCTCCGCCCACT-1	48	32	13214	7142	0
1539	TATTTGTTACCCTTTA-1	24	46	7415	9078	0
1540	TCAAAGTCACGGCGTC-1	70	24	18529	6037	5
1541	TCAAATTGTTGTGCCG-1	68	78	18038	13533	1
1542	TCAAATTTGAGACTCA-1	60	70	16107	12420	1
1543	TCAACAAAGATAATTC-1	53	29	14422	6727	3
1544	TCAACATCGACCGAGA-1	44	16	12251	4919	0
1545	TCAACCATGTTCGGGC-1	25	51	7656	9773	4
1546	TCAACGAGGAGACAAA-1	42	56	11761	10471	2
1547	TCAACGCAGGAAATAA-1	49	31	13456	7003	0
1548	TCAACGCGACCGGCAG-1	39	23	11042	5890	0
1549	TCAACTAACGTATAAC-1	31	19	9110	5332	4
1550	TCAAGAAATACTAGCT-1	34	108	9820	17688	2
1551	TCAAGCGCGGACGGTA-1	58	114	15616	18527	1
1552	TCAAGGTTACTACACC-1	47	103	12961	16997	3
1553	TCAATACGCCGTCATG-1	63	61	16833	11171	4
1554	TCACAAACCGAGGTAC-1	61	95	16344	15891	1
1555	TCACAGCAAACTCGAA-1	51	49	13936	9502	3
1556	TCACAGGAGAATAAGA-1	55	49	14902	9503	1
1557	TCACAGGGAATCGCAA-1	47	79	12965	13666	0
1558	TCACAGGTTATTGGGC-1	32	48	9347	9358	0
1559	TCACCCTCTTAAGATT-1	45	59	12485	10889	2
1560	TCACCGCTCGGCACTC-1	30	92	8857	15465	0
1561	TCACGATGTCCGTGGA-1	52	28	14181	6587	3
1562	TCACGCATTGTAGATC-1	33	49	9588	9497	0
1563	TCACGGTCATCGCACA-1	23	45	7174	8939	4
1564	TCACGTGCCCGATTCA-1	38	62	10794	11303	0
1565	TCAGACGCTATAGAAG-1	48	72	13208	12694	0
1566	TCAGCAGTAGGCCCTG-1	61	41	16353	8395	4
1567	TCAGGTTCTTTGAGAA-1	30	42	8865	8525	0
1568	TCAGTACTGACCCGCG-1	26	34	7900	7413	2
1569	TCAGTAGGGACTATAA-1	46	48	12729	9362	2
1570	TCAGTGTATACGTCAT-1	58	36	15629	7700	5
1571	TCATCCTCAGCTGCTT-1	68	90	18036	15198	1
1572	TCATCGACGACCGTCG-1	70	84	18520	14366	4
1573	TCATCGATGGTCCCAA-1	57	29	15389	6728	5
1574	TCATTTAAGTCTCCGA-1	35	99	10063	16439	2
1575	TCATTTAGAAGTGTGA-1	54	110	14651	17971	1
1576	TCCAACTCAGCTATCT-1	67	91	17794	15337	1
1577	TCCAACTTTAAATTCT-1	40	40	11281	8250	0
1578	TCCAATAAAGGCTACC-1	63	53	16834	10061	1
1579	TCCACAATGGTTTACG-1	30	36	8866	7692	0
1580	TCCACTTTATCTAGGT-1	31	79	9100	13661	4
1581	TCCAGAGCACCGGTTC-1	40	70	11276	12414	0
1582	TCCAGCGCTATAAGCG-1	52	116	14167	18803	1
1583	TCCAGGCGAGTACGGT-1	31	57	9104	10607	4
1584	TCCAGGGTATATACGA-1	61	63	16349	11448	4
1585	TCCCAAAGCCCTAAAT-1	39	117	11027	18938	4
1586	TCCCAGCTTTAGTCTG-1	34	56	9829	10469	0
1587	TCCCAGGCTTAGCTAA-1	30	48	8864	9358	0
1588	TCCCGGGTGTGCTGCT-1	34	34	9832	7415	0
1589	TCCCGTGTGCAATTTG-1	44	80	12240	13804	0
1590	TCCCTGGCGTATTAAC-1	58	18	15632	5201	1
1591	TCCCTGGCTCGCTGGA-1	33	27	9592	6443	0
1592	TCCGAACGTTGCCGCT-1	51	121	13924	19497	1
1593	TCCGAACTTGGCTTAC-1	33	19	9593	5333	2
1594	TCCGATTACATTGCCG-1	32	32	9350	7137	0
1595	TCCGCCTGTCTACAAG-1	56	74	15140	12974	3
1596	TCCGCGGCAGCATCTG-1	34	84	9824	14356	0
1597	TCCGCGGCCCAATGAA-1	53	99	14411	16444	3
1598	TCCGCTGTCATCCCGG-1	47	81	12965	13943	2
1599	TCCGCTTATCCCATTA-1	50	64	13692	11584	2
1600	TCCGGCCTAGCGTACA-1	28	98	8373	16298	0
1601	TCCGGGCTTGACGGGA-1	66	96	17552	16031	1
1602	TCCGGTTCGTCCGGTC-1	51	53	13935	10058	2
1603	TCCGTTAAGCTAATAT-1	52	100	14169	16582	3
1604	TCCGTTTAGCCTTGAA-1	29	89	8616	15049	0
1605	TCCTAAAGATTCAGAC-1	68	84	18037	14366	1
1606	TCCTAAATTGGGAAGC-1	56	70	15140	12419	4
1607	TCCTAACCGTCGGGCA-1	62	46	16593	9089	1
1608	TCCTACATCCACGGCC-1	46	84	12723	14359	0
1609	TCCTAGCAAAGAAGCT-1	41	41	11522	8389	2
1610	TCCTATCATAGGTAAC-1	46	120	12717	19357	2
1611	TCCTCCTAAGACATTC-1	47	21	12974	5614	0
1612	TCCTCGGGCTGGGCTT-1	40	76	11275	13247	0
1613	TCCTCTACGAGATGGC-1	26	32	7900	7135	4
1614	TCCTCTCCAGTTGTCC-1	30	20	8868	5471	4
1615	TCCTGCGTTGATACTC-1	38	30	10799	6861	0
1616	TCCTTACGACGGTCCG-1	49	95	13446	15887	2
1617	TCCTTTAAATCCGCTT-1	56	92	15137	15473	3
1618	TCGAAATTTAGGACCA-1	29	45	8623	8941	0
1619	TCGAAGAACCGAGCAC-1	45	99	12479	16441	2
1620	TCGAATATCCCGCAGG-1	58	32	15630	7144	3
1621	TCGACAACTGAACCCG-1	57	15	15391	4784	1
1622	TCGACATAGCGTAGCG-1	72	30	19011	6871	5
1623	TCGAGACCAACACCGT-1	37	55	10554	10331	0
1624	TCGAGCCAGGCAGGCC-1	57	37	15387	7838	3
1625	TCGCAAAGATGCATTT-1	47	75	12966	13110	0
1626	TCGCACCAGGAGGCAG-1	50	80	13690	13805	3
1627	TCGCCGAAGTTGCGTC-1	45	37	12489	7835	2
1628	TCGCGTAGCAGTGTCC-1	57	99	15377	16445	0
1629	TCGCGTCCAGAAGGTC-1	31	29	9109	6720	0
1630	TCGCTACTGGCTTTGA-1	65	73	17314	12838	4
1631	TCGCTGCCAATGCTGT-1	68	80	18037	13810	1
1632	TCGCTTTAAACGTTTG-1	25	87	7650	14770	0
1633	TCGGAATGCGCTCTGA-1	30	28	8867	6581	0
1634	TCGGACGCCCAGCCCA-1	33	79	9584	13662	2
1635	TCGGAGAGTATCGGGA-1	45	23	12491	5891	0
1636	TCGGCGAACCCAAACC-1	49	105	13444	17275	3
1637	TCGGCGTACTGCACAA-1	49	13	13459	4504	4
1638	TCGGCTTGTATCGACG-1	58	96	15619	16029	1
1639	TCGGGAGACAGCGTAC-1	59	71	15865	12558	1
1640	TCGGGATTCAAACATA-1	39	15	11043	4779	0
1641	TCGGGCCGTCGTGGTA-1	40	88	11273	14913	0
1642	TCGGTCCCGACAATAG-1	57	23	15389	5895	1
1643	TCGTATTACCCATTGC-1	37	25	10558	6167	0
1644	TCGTCAAGTACGCGCA-1	56	38	15146	7977	3
1645	TCGTCTTAGGCGTTAA-1	53	83	14414	14223	5
1646	TCGTGTACTATGGATG-1	47	77	12965	13388	0
1647	TCGTGTATTGGTCACG-1	53	117	14408	18942	0
1648	TCGTGTCACGCTGACA-1	43	23	12008	5891	0
1649	TCGTTAGGAGTCCCTA-1	52	54	14177	10197	2
1650	TCGTTGCTATCCGGTC-1	54	46	14661	9087	5
1651	TCTAAAGAACAGTCTC-1	52	10	14184	4089	4
1652	TCTAATACTGCCTCAG-1	57	25	15389	6172	3
1653	TCTACGCACGATCTCC-1	75	29	19736	6733	5
1654	TCTAGCAATCTCCGCC-1	46	30	12731	6863	0
1655	TCTAGCATCTTCGATG-1	23	43	7174	8662	0
1656	TCTAGCATGCCCAGAA-1	48	66	13209	11861	4
1657	TCTAGGTGGCGACGCT-1	29	99	8614	16437	2
1658	TCTAGTGATATCGTGG-1	44	98	12237	16302	2
1659	TCTAGTTATCAGAAGA-1	34	54	9829	10192	0
1660	TCTATGCTATAACGAC-1	64	94	17069	15753	1
1661	TCTATTACTAGAGGAT-1	41	15	11526	4780	0
1662	TCTCAAATCAATCGGG-1	71	89	18760	15060	4
1663	TCTCATGAGATAGGGT-1	49	87	13447	14777	2
1664	TCTCCACAAGTTGAAT-1	61	93	16344	15613	1
1665	TCTCCCTGGGCAGCGT-1	54	80	14656	13806	3
1666	TCTCGACGTATCGCCG-1	45	113	12477	18385	2
1667	TCTCGAGGAGGTTCGC-1	52	112	14167	18248	4
1668	TCTCTCGCCGCACATA-1	55	115	14892	18665	1
1669	TCTCTTACCGCGAACC-1	65	43	17319	8673	1
1670	TCTGAACTCGTACCCG-1	47	95	12963	15887	2
1671	TCTGAAGCACGTGGTC-1	56	84	15138	14362	3
1672	TCTGAATTCCGTACAA-1	34	94	9823	15744	0
1673	TCTGAGCAATTGACTG-1	54	112	14651	18248	1
1674	TCTGATGTATTCTGTC-1	51	83	13931	14222	3
1675	TCTGCATACCTTGCTT-1	61	99	16343	16446	1
1676	TCTGCCAGAAACTGCA-1	41	79	11516	13664	0
1677	TCTGGGAACCTTTGAA-1	40	98	11271	16301	2
1678	TCTGGGTAGCGCTCAT-1	40	36	11281	7695	0
1679	TCTGTGCCATCATAGT-1	32	80	9342	13800	0
1680	TCTGTTACCCAGCATA-1	51	35	13938	7559	0
1681	TCTTACTTATGCCTCT-1	45	93	12480	15608	0
1682	TCTTAGAGCTCCAATT-1	40	108	11270	17689	2
1683	TCTTAGAGTGAACTCT-1	43	99	11996	16441	2
1684	TCTTCCCATGGGCACA-1	32	96	9339	16021	0
1685	TCTTCGAATAGACGTT-1	39	71	11034	12553	0
1686	TCTTCTATAACCCGCC-1	45	107	12478	17552	2
1687	TCTTTAAGACTATGAA-1	34	98	9822	16299	2
1688	TCTTTAGAGTCTAACA-1	50	114	13684	18525	2
1689	TGAAAGGACCTGACTC-1	35	83	10066	14218	0
1690	TGAATGAGTGTTTCCC-1	66	50	17559	9645	1
1691	TGAATGTCAGCCGGCC-1	47	109	12960	17830	2
1692	TGACAGGACAAGTCCA-1	55	9	14909	3951	4
1693	TGACATCGAGCGGACC-1	35	101	10063	16716	2
1694	TGACCCACGTTAGACA-1	33	47	9589	9220	0
1695	TGACGAATATTTCCCT-1	44	22	12250	5752	0
1696	TGACGATGCACTAGAA-1	37	95	10547	15884	0
1697	TGACTATAATCCTTTC-1	46	68	12725	12138	4
1698	TGACTCCGAATCATAC-1	62	16	16598	4924	1
1699	TGAGAGATTTACCACG-1	41	91	11514	15330	2
1700	TGAGCCATACAGTCTC-1	42	38	11764	7973	0
1701	TGAGCGGAAAGTGTTC-1	55	65	14900	11724	4
1702	TGAGGCATGTACTGTG-1	56	8	15150	3812	4
1703	TGAGTAAATTAGCGTA-1	47	57	12969	10612	2
1704	TGAGTGCCTCTTAAAT-1	45	41	12488	8390	2
1705	TGAGTGGTCCGTGACG-1	30	84	8858	14355	0
1706	TGAGTTAAAGACATTC-1	48	112	13201	18247	2
1707	TGATACATTTAGCCGT-1	55	43	14903	8671	3
1708	TGATCAGGGAACTGCT-1	42	24	11766	6029	0
1709	TGATCGGTTTGACCCT-1	28	54	8380	10190	4
1710	TGATCTCCGGCGCCAG-1	28	50	8381	9635	0
1711	TGATGTCAATTAAGTG-1	59	103	15860	17001	1
1712	TGATTCCCGGTTACCT-1	64	50	17076	9645	1
1713	TGATTCGTCTATCACT-1	31	41	9107	8386	0
1714	TGATTCTGTCGCCGGT-1	48	44	13212	8807	2
1715	TGATTTATTAGCTGTG-1	38	34	10798	7416	0
1716	TGCAACTACTGGTTGA-1	69	91	18277	15338	1
1717	TGCAATCTAACACGGT-1	62	90	16586	15197	1
1718	TGCAGAACTATATCGT-1	42	22	11767	5752	0
1719	TGCAGAGTACCGAGCA-1	38	46	10797	9082	0
1720	TGCAGATCGTCCTAGG-1	42	18	11767	5196	0
1721	TGCAGCTACGTACTTC-1	42	16	11768	4919	0
1722	TGCAGTGGTAGGGAAC-1	68	20	18047	5481	5
1723	TGCAGTTTCCTCCCAT-1	40	90	11273	15191	0
1724	TGCATATGTCTGTCAC-1	35	85	10066	14495	0
1725	TGCATGTGGTAATCTA-1	29	81	8617	13938	4
1726	TGCCAAAGTCAGACTT-1	43	19	12009	5336	0
1727	TGCCAATGGGTACTCT-1	54	52	14660	9920	3
1728	TGCCAGTACGTGGAGA-1	51	71	13933	12556	4
1729	TGCCCGTACCGTTAAA-1	45	75	12483	13110	0
1730	TGCCGTGGATCGTCCT-1	57	63	15383	11447	1
1731	TGCCTTGGCCAGGCAA-1	52	82	14172	14083	3
1732	TGCGAATATGGGATTT-1	45	13	12493	4503	4
1733	TGCGACACCCTAGTGC-1	46	46	12729	9084	2
1734	TGCGAGAATATTACCC-1	50	40	13696	8253	2
1735	TGCGCGATTAACGGAG-1	27	41	8140	8385	0
1736	TGCGGACTTGACTCCG-1	68	76	18038	13255	4
1737	TGCGTAAGAACCTGAT-1	43	43	12005	8667	2
1738	TGCGTCATGACTGAGC-1	53	21	14424	5616	5
1739	TGCGTTTGTTGACACT-1	42	76	11758	13248	0
1740	TGCTAAGTGTCTATTT-1	52	90	14171	15194	0
1741	TGCTATGGCAAAGGGA-1	70	26	18529	6315	5
1742	TGCTCCACAGTTCTTA-1	45	95	12479	15886	2
1743	TGCTCGGCGAAACCCA-1	57	61	15383	11170	1
1744	TGCTTAGAGAGAATGC-1	62	26	16597	6313	1
1745	TGGAAGAAGGGAACGT-1	39	35	11040	7556	2
1746	TGGACGCAATCCAGCC-1	58	20	15632	5479	1
1747	TGGACTGTTCGCTCAA-1	37	73	10551	12830	0
1748	TGGAGTGATGCGATGA-1	29	41	8624	8386	0
1749	TGGCAAACTAAATTAC-1	50	78	13690	13528	3
1750	TGGCAGATTACGATCA-1	44	58	12244	10750	2
1751	TGGCAGCAGTAATAGT-1	39	61	11036	11165	0
1752	TGGCATGAAGTTTGGG-1	56	12	15150	4368	1
1753	TGGCCAATTTGGTACT-1	49	11	13459	4227	4
1754	TGGCCGTATATTGACC-1	26	38	7899	7968	0
1755	TGGCGACTGCTCCAAA-1	55	47	14903	9226	3
1756	TGGCGATCAAGTTATG-1	51	55	13935	10335	2
1757	TGGGCAATAGTTGGGT-1	46	108	12719	17691	2
1758	TGGGCAGGCCACCGCA-1	54	116	14650	18804	1
1759	TGGGCCCATACTAATT-1	47	89	12963	15054	0
1760	TGGGTGCACAAGCCAT-1	69	85	18278	14505	1
1761	TGGGTTTCGGGCGTAC-1	71	25	18771	6176	5
1762	TGGTAGAATATATGGG-1	48	100	13203	16581	3
1763	TGGTCCCACGCTACGG-1	52	74	14174	12973	2
1764	TGGTCTGTTGGGCGTA-1	37	29	10558	6722	0
1765	TGGTTCAACGGGTAAT-1	50	74	13691	12972	2
1766	TGTAATGACCACAATA-1	36	14	10319	4640	4
1767	TGTACCTACACGAGGG-1	59	91	15862	15335	1
1768	TGTACGAACAAATCCG-1	38	58	10795	10748	0
1769	TGTAGGAGAAATTTCC-1	34	86	9824	14634	0
1770	TGTAGTGATCTATAAT-1	35	33	10074	7277	0
1771	TGTATGGCGCAGACAG-1	43	93	11997	15608	2
1772	TGTCCTAAGTCACCGC-1	34	30	9833	6860	0
1773	TGTCGTTATCACATAT-1	61	15	16357	4785	1
1774	TGTGAGACTAGCCCAA-1	59	63	15866	11448	1
1775	TGTGCCGGTGCCGGAA-1	53	97	14411	16166	3
1776	TGTGCTTTACGTAAGA-1	36	18	10318	5195	0
1777	TGTGGCAAAGCGTATG-1	29	87	8616	14771	0
1778	TGTGGCTCCCACCAAC-1	44	118	12234	19079	2
1779	TGTGGTTGCTAAAGCT-1	65	49	17318	9506	1
1780	TGTGTAGTAGCACGTG-1	58	116	15616	18805	1
1781	TGTGTCGCGAGTTGCA-1	24	36	7417	7690	4
1782	TGTGTTCGTATCCAAG-1	31	21	9110	5610	0
1783	TGTTATTGTATGTGGC-1	44	86	12239	14636	0
1784	TGTTCCGCTTCCATGA-1	36	44	10314	8804	0
1785	TGTTCGTATTGCGGTG-1	49	61	13451	11168	2
1786	TGTTCTTCCATTGACT-1	33	43	9589	8664	0
1787	TGTTGCCGTCGTCCCA-1	46	122	12717	19634	4
1788	TGTTTGAGATCGTCAG-1	49	115	13442	18664	2
1789	TTAAACTCGAATTCAT-1	31	95	9098	15882	0
1790	TTAACTTCAGGTAGGA-1	46	26	12732	6308	0
1791	TTAAGATACCCAGAGA-1	74	26	19495	6316	5
1792	TTAAGATAGGATTGAC-1	43	101	11995	16718	2
1793	TTAAGCGCCTGACCCA-1	30	44	8865	8802	0
1794	TTAAGGCCCGTACTTT-1	59	25	15872	6173	1
1795	TTAAGTATTGTTATCC-1	64	90	17069	15197	1
1796	TTAATTGCTTTGGGTG-1	62	76	16589	13253	1
1797	TTACAGACCTAAATGA-1	26	96	7890	16020	0
1798	TTACATGCCACAACTA-1	41	103	11512	16996	2
1799	TTACCATTGATTACCC-1	34	28	9833	6582	0
1800	TTACCCTAGGGATTGG-1	60	58	16108	10754	1
1801	TTACGGATGGTTCGAG-1	33	93	9581	15605	2
1802	TTACTAAAGGACTTTA-1	48	78	13207	13527	0
1803	TTACTATCGGCTTCTC-1	34	16	9835	4917	4
1804	TTACTCCGGCCGGGAA-1	34	78	9825	13523	2
1805	TTACTCTGGTACGTAC-1	43	31	12007	7001	0
1806	TTACTGGGATATTTCA-1	44	54	12245	10194	2
1807	TTAGAAGAACATGACT-1	52	64	14175	11585	2
1808	TTAGAATAAGGGTCGG-1	61	45	16352	8950	1
1809	TTAGACGAGTCACCTC-1	48	80	13206	13805	3
1810	TTAGAGTATTGTCGAG-1	76	22	19979	5761	5
1811	TTAGAGTTTAGAAGGA-1	46	86	12722	14637	0
1812	TTAGCCATAGGGCTCG-1	76	28	19978	6594	5
1813	TTAGCTGATTTGCCGT-1	38	94	10789	15745	2
1814	TTAGGTCATAACCGAC-1	58	38	15629	7977	5
1815	TTAGTAAACCTGCTCT-1	62	94	16586	15752	1
1816	TTAGTAGGGCGGCGGG-1	34	26	9834	6305	0
1817	TTAGTTATTCGTGGCA-1	47	91	12963	15331	2
1818	TTATAGGTAATTGTCT-1	61	73	16348	12837	1
1819	TTATATACGCTGTCAC-1	38	74	10792	12969	0
1820	TTATCCGGGATCTATA-1	51	87	13930	14777	0
1821	TTATCCTCAAGGAATA-1	52	18	14183	5199	3
1822	TTATGAATGAAAGGGA-1	41	63	11518	11443	2
1823	TTATGACAAACTGGAT-1	27	35	8141	7552	0
1824	TTATGATCTTAACGAA-1	38	82	10791	14080	2
1825	TTATTAGAGCGTGTTC-1	46	70	12725	12416	0
1826	TTATTATCTGGAAGGC-1	55	121	14891	19498	1
1827	TTCAAAGTCTCTAGCC-1	35	75	10067	13107	0
1828	TTCAATACTCTGAATC-1	38	86	10790	14635	0
1829	TTCACGAAAGGATCAC-1	38	54	10795	10193	0
1830	TTCACGGTCGTCACGT-1	71	27	18770	6454	5
1831	TTCACTCGAGCACCTA-1	55	69	14899	12280	4
1832	TTCAGCCCTGGTCCAC-1	47	85	12964	14499	0
1833	TTCAGCTGGCGTGCCC-1	55	95	14895	15889	3
1834	TTCAGGCGTCAAAGCC-1	40	16	11284	4918	0
1835	TTCCAATCTGGCTATC-1	48	46	13212	9085	2
1836	TTCCACACAGATTTGA-1	50	46	13695	9086	3
1837	TTCCAGACGAGATTTA-1	39	111	11028	18105	2
1838	TTCCCGGCGCCAATAG-1	46	12	12734	4365	4
1839	TTCCGCGTGAGGCGAT-1	46	64	12726	11583	0
1840	TTCCGGCCTTGAGGCT-1	54	44	14662	8809	3
1841	TTCCGGTATCTGTGTC-1	41	115	11510	18661	2
1842	TTCCGGTTACCCACTT-1	45	87	12481	14776	0
1843	TTCCTCGGACTAACCA-1	50	86	13689	14638	2
1844	TTCCTCTGCCCGAATA-1	35	15	10077	4778	4
1845	TTCGACAGAGCCCGTG-1	52	68	14175	12140	4
1846	TTCGACGGGAAGGGCG-1	24	44	7415	8801	0
1847	TTCGCACTCGCGTGCT-1	25	45	7657	8940	0
1848	TTCGCACTGTACGACA-1	61	59	16350	10893	1
1849	TTCGCCGCTCGCGCTA-1	57	9	15392	3951	4
1850	TTCGCTAGGAAGTTGT-1	41	117	11510	18939	2
1851	TTCGGGACTAATCGCG-1	36	72	10309	12691	0
1852	TTCGGGCGCTAGTCTT-1	55	37	14904	7838	3
1853	TTCGGTGGAGACGCCC-1	47	121	12958	19496	4
1854	TTCGTACTCCAGAACG-1	29	29	8625	6720	0
1855	TTCTAACCGAAGCTTA-1	34	90	9823	15189	0
1856	TTCTACCTCAATCGGT-1	69	23	18288	5898	5
1857	TTCTGACCGGGCTCAA-1	52	84	14172	14361	3
1858	TTCTGCCGCGCCTAGA-1	49	69	13450	12278	4
1859	TTCTGCGAGCGCCCTT-1	33	17	9594	5055	4
1860	TTCTGCGGGTTAGCGG-1	40	80	11274	13802	0
1861	TTCTTATCCGCTGGGT-1	49	101	13445	16720	3
1862	TTCTTGAGCCGCGCTA-1	47	41	12971	8391	2
1863	TTCTTGCTAGCATCTC-1	40	110	11269	17967	2
1864	TTCTTGGACGATCTGC-1	52	32	14180	7143	3
1865	TTGAAGAATTCCCAGG-1	32	50	9347	9636	0
1866	TTGAAGGATGGGCGCC-1	62	12	16599	4369	4
1867	TTGAATATGGACTTTC-1	34	76	9826	13246	0
1868	TTGAATCGTTGTATAA-1	48	10	13218	4088	4
1869	TTGAATTCACGTGAGG-1	39	97	11030	16162	2
1870	TTGACAGGAGCTCCCG-1	47	99	12962	16442	3
1871	TTGACATGAACGTGGA-1	44	32	12248	7140	2
1872	TTGACCGTGTTAATGA-1	50	34	13697	7420	0
1873	TTGACGCTCCATGAGC-1	41	101	11512	16718	2
1874	TTGACTACCATATGGT-1	43	41	12005	8390	2
1875	TTGACTATTGTCCGGC-1	46	104	12720	17136	2
1876	TTGAGAAGTTTAGCAT-1	55	87	14896	14778	3
1877	TTGAGAGTACTGCTAA-1	44	38	12247	7973	2
1878	TTGAGCAGCCCACGGT-1	44	116	12235	18801	2
1879	TTGAGTCCCGCTGCTG-1	39	119	11026	19216	4
1880	TTGATCTAACTTTGTC-1	29	47	8623	9218	0
1881	TTGATGCCGCTCGTCG-1	70	34	18528	7425	5
1882	TTGATGTGTAGTCCCG-1	24	90	7408	15186	4
1883	TTGATTAGCTGTTTCT-1	48	34	13214	7419	0
1884	TTGATTATGCAGATGA-1	27	33	8142	7275	0
1885	TTGCACAATTCAGAAA-1	43	57	12002	10611	2
1886	TTGCATGCTGATCACG-1	41	35	11523	7556	0
1887	TTGCCAAGCAGAACCC-1	44	114	12235	18523	2
1888	TTGCCATAGCCCGCTC-1	54	24	14665	6033	5
1889	TTGCCCTGATCACGGG-1	36	34	10315	7416	0
1890	TTGCCGCAGACCTACA-1	62	18	16598	5202	1
1891	TTGCCGCTTTCTAGTA-1	62	78	16588	13531	1
1892	TTGCCTAATCCAAAGT-1	69	21	18288	5620	5
1893	TTGCGGCATCAGAAAG-1	53	45	14420	8948	3
1894	TTGCGTCGGCCAACCG-1	51	41	13937	8392	2
1895	TTGCGTGTGTAGGCAT-1	69	83	18278	14227	1
1896	TTGCTGATCATGTTCG-1	33	57	9587	10608	0
1897	TTGGAAGAATACAGTC-1	50	24	13699	6032	3
1898	TTGGACATGTGGCTTA-1	41	29	11524	6723	0
1899	TTGGACCATCTGGCAA-1	51	105	13927	17276	3
1900	TTGGACCTATAACAGT-1	56	86	15138	14640	3
1901	TTGGATATCGTCTACG-1	48	52	13211	9918	2
1902	TTGGGACGTAAGAGTT-1	51	109	13926	17831	2
1903	TTGGTCACACTCGTAA-1	48	48	13212	9363	2
1904	TTGGTTGCGGTGCGCG-1	53	23	14423	5894	5
1905	TTGTAAGGACCTAAGT-1	46	32	12731	7141	2
1906	TTGTAATCCGTACTCG-1	35	55	10070	10331	0
1907	TTGTGAACCTAATCCG-1	56	90	15137	15195	3
1908	TTGTGAGGCATGACGC-1	43	13	12010	4503	4
1909	TTGTGCAGCCACGTCA-1	60	74	16106	12975	1
1910	TTGTGGTAGGAGGGAT-1	50	28	13698	6587	3
1911	TTGTGGTGGTACTAAG-1	63	95	16827	15891	1
1912	TTGTGTATGCCACCAA-1	56	60	15142	11031	1
1913	TTGTGTTTCCCGAAAG-1	51	59	13934	10890	2
1914	TTGTTGGCAATGACTG-1	76	30	19978	6872	5
1915	TTGTTTCACATCCAGG-1	58	42	15628	8533	3
1916	TTGTTTCCATACAACT-1	45	27	12490	6447	0

## Sheet: figure4d
	X	x2	x3	x4	x5	pred
1	AAACAAGTATCTCCCA-1	50	102	13596	16790	1
2	AAACATTTCCCGGATT-1	61	97	16250	16103	1
3	AAACCCGAACGAAATC-1	45	115	12387	18589	4
4	AAACCGTTCGTCCAGG-1	52	42	14095	8477	0
5	AAACCTAAGCAGCCGG-1	65	83	17218	14165	1
6	AAACGAGACGGTTGAT-1	35	79	9986	13596	4
7	AAACGGGCGTACGGGT-1	65	91	17216	15273	1
8	AAACGGTTGCGAACTG-1	67	59	17707	10840	1
9	AAACTCGGTTCGCAAT-1	66	70	17463	12364	1
10	AAACTGCTGGCTCCAA-1	45	67	12401	11938	0
11	AAAGGCTACGGACCAT-1	62	54	16503	10145	1
12	AAAGGCTCTCGCGCCG-1	55	55	14815	10280	3
13	AAAGGGATGTAGCAAG-1	24	62	7339	11235	0
14	AAAGTGTGATTTATCT-1	44	94	12152	15679	4
15	AAAGTTGACTCCCGTA-1	42	96	11669	15955	2
16	AAATAACCATACGGGA-1	14	88	4921	14833	0
17	AAATACCTATAAGCAT-1	47	69	12882	12216	4
18	AAATAGCTTAGACTTT-1	36	106	10220	17337	2
19	AAATAGGGTGCTATTG-1	53	79	14326	13605	3
20	AAATCCGATACACGCC-1	65	87	17217	14719	1
21	AAATCGTGTACCACAA-1	44	56	12163	10413	0
22	AAATCTAGCCCTGCTA-1	53	101	14320	16653	1
23	AAATGGCATGTCTTGT-1	13	69	4685	12200	0
24	AAATGGTCAATGTGCC-1	33	51	9512	9715	0
25	AAATTAACGGGTAGCT-1	34	58	9751	10686	0
26	AAATTACACGACTCTG-1	14	86	4921	14556	2
27	AAATTACCTATCGATG-1	26	94	7812	15670	2
28	AACAACTGGTAGTTGC-1	28	42	8309	8466	0
29	AACACACGCTCGCCGC-1	51	93	13840	15543	1
30	AACACGACTGTACTGA-1	9	65	3722	11643	0
31	AACAGGAAATCGAATA-1	15	67	5168	11923	0
32	AACAGGTAGTATGGAT-1	49	113	13352	18314	4
33	AACATATCAACTGGTG-1	27	99	8052	16363	2
34	AACATTGTGACTCGAG-1	64	52	16985	9869	1
35	AACCCTACTGTCAATA-1	40	96	11187	15954	2
36	AACCCTGGTGGAACCA-1	8	70	3479	12336	0
37	AACCGAGCTTGGTCAT-1	24	70	7337	12343	0
38	AACCGCTAAGGGATGC-1	46	92	12635	15402	1
39	AACCGTTGTGTTTGCT-1	12	64	4445	11506	0
40	AACCTCGCTTTAGCCC-1	62	82	16495	14025	1
41	AACCTTTAAATACGGT-1	54	68	14570	12081	3
42	AACCTTTACGACGTCT-1	16	92	5402	15388	0
43	AACGATAATGCCGTAG-1	53	73	14328	12773	4
44	AACGATAGAAGGGCCG-1	15	53	5172	9984	0
45	AACGATATGTCAACTG-1	24	76	7335	13175	0
46	AACGCGACCTTGGGCG-1	67	53	17708	10009	1
47	AACGCGGTCTCCAGCC-1	23	65	7097	11650	2
48	AACGCTGTTGCTGAAA-1	54	94	14563	15683	1
49	AACGGACGTACGTATA-1	50	92	13599	15404	1
50	AACGGCCATCTCCGGT-1	47	39	12891	8059	0
51	AACGTACTGTGGGTAC-1	48	42	13131	8476	0
52	AACGTCAGACTAGTGG-1	24	40	7345	8187	0
53	AACGTGATGAAGGACA-1	9	83	3717	14137	4
54	AACGTGCGAAAGTCTC-1	36	74	10229	12904	0
55	AACTACCCGTTTGTCA-1	47	113	12870	18313	4
56	AACTAGGCTTGGGTGT-1	55	61	14813	11112	3
57	AACTCAAGTTAATTGC-1	38	44	10719	8748	0
58	AACTCCAGAGCGTGTT-1	60	92	16010	15409	1
59	AACTCTCAATAGAGCG-1	35	93	9982	15536	2
60	AACTCTCAGTGTGCTC-1	53	41	14337	8339	2
61	AACTGATATTAGGCCT-1	16	66	5409	11785	0
62	AACTGGGTCCCGACGT-1	20	66	6374	11787	4
63	AAGACCCAACTGAACA-1	60	54	16021	10144	1
64	AAGACTGCAAGCTACT-1	36	68	10230	12072	0
65	AAGAGCTCTTTATCGG-1	35	77	9987	13319	0
66	AAGAGGCATGGATCGC-1	36	80	10227	13735	2
67	AAGATTGGCGGAACGT-1	26	90	7813	15116	2
68	AAGCACCCTGCGTATC-1	59	73	15774	12776	1
69	AAGCATACTCTCCTGA-1	53	69	14329	12219	3
70	AAGCCGAAGCGGTTTA-1	49	107	13354	17482	1
71	AAGCGCAGGGCTTTGA-1	67	73	17703	12780	3
72	AAGCTAGATCGAGTAA-1	50	68	13606	12079	4
73	AAGCTCGTGCCAAGTC-1	35	73	9988	12765	0
74	AAGCTCTTTCATGGTG-1	57	81	15290	13884	1
75	AAGGAGCGGTTGGTGC-1	28	48	8307	9297	0
76	AAGGATCGATCGCTTG-1	39	109	10942	17755	2
77	AAGGATGAGGGACCTC-1	27	87	8055	14700	2
78	AAGGCGCGTAAAGCTT-1	24	38	7346	7910	0
79	AAGGCTGTGCTCATCG-1	30	46	8790	9021	0
80	AAGGGACAGATTCTGT-1	26	92	7813	15393	2
81	AAGGTATCCTAATATA-1	25	81	7575	13868	0
82	AAGGTGATAAACCAGC-1	44	92	12152	15401	4
83	AAGTAGAAGACCGGGT-1	19	47	6138	9154	0
84	AAGTCAATTGTCGTCA-1	45	101	12391	16649	2
85	AAGTGAGTCGGGTTTA-1	62	48	16504	9314	1
86	AAGTGCCTTGACTGTA-1	44	104	12149	17064	2
87	AAGTGTTTGGAGACGG-1	52	80	14085	13743	3
88	AAGTTCACTCCAAGCT-1	57	85	15289	14438	1
89	AATAACACTAGAACAA-1	52	38	14096	7923	4
90	AATAGAACAGAGTGGC-1	52	46	14094	9032	0
91	AATAGAATCTGTTTCA-1	48	86	13119	14572	3
92	AATAGTCCGTCCCGAC-1	57	57	15296	10558	1
93	AATATCGAATCAATGC-1	49	109	13353	17759	1
94	AATATCGAGGGTTCTC-1	27	101	8051	16640	2
95	AATCATGTAAAGACTC-1	54	98	14562	16238	1
96	AATCGCCTCAGCGCCA-1	39	79	10951	13598	4
97	AATCGCGCAGAGGACT-1	42	114	11664	18449	4
98	AATCGTGAGCCGAGCA-1	67	83	17700	14166	1
99	AATCTGCGTTGGGACG-1	32	92	9259	15396	2
100	AATGACGTAGGATGTC-1	44	78	12156	13462	2
101	AATGACTGTCAGCCGG-1	23	47	7102	9156	0
102	AATGATGATACGCTAT-1	23	93	7089	15530	2
103	AATGATGCGACTCCTG-1	25	101	7569	16639	4
104	AATGCAACCGGGTACC-1	25	59	7581	10820	2
105	AATGCACCAAGCAATG-1	19	97	6124	16082	4
106	AATTAAAGGTCGGCGT-1	40	50	11200	9580	0
107	AATTAACGGATTTCCA-1	58	66	15535	11806	3
108	AATTAGCGCTGCAGCG-1	51	63	13848	11387	3
109	AATTCATAAGGGATCT-1	23	91	7090	15253	2
110	AATTCCAAGCATGTAC-1	66	58	17466	10701	1
111	AATTCGATTCGAGGAT-1	66	76	17461	13195	1
112	AATTCTAGAGTTAGGC-1	49	63	13366	11386	3
113	AATTGAACGCTCTGGT-1	45	83	12396	14155	4
114	AATTTGGGACATAGTA-1	13	91	4679	15248	4
115	AATTTGGTTCCAAAGA-1	11	67	4203	11921	0
116	ACAAAGCATGACCTAG-1	63	97	16732	16104	1
117	ACAAATCGCACCGAAT-1	50	82	13602	14019	4
118	ACAAATGGTAGTGTTT-1	44	84	12155	14293	3
119	ACAACAGCATGAGCTA-1	32	72	9265	12624	0
120	ACAAGGAAATCCGCCC-1	49	75	13363	13048	4
121	ACAAGGACAAGAGGTT-1	29	37	8551	7774	0
122	ACAAGGATGCTTTAGG-1	61	87	16252	14717	1
123	ACAAGGGCAGGCTCTG-1	44	76	12157	13185	4
124	ACAATTGTGTCTCTTT-1	51	97	13839	16098	1
125	ACAATTTGAGCAGTGG-1	28	82	8298	14008	0
126	ACACAAAGACGGGTGG-1	24	56	7341	10404	0
127	ACACACCAGGACCAGT-1	44	90	12153	15124	4
128	ACACACTTTCTACACG-1	14	64	4928	11507	0
129	ACACCCAGCATGCAGC-1	24	50	7342	9572	0
130	ACACCTTAAGTAGGGC-1	25	43	7585	8603	4
131	ACACCTTACTACTTGC-1	41	111	11424	18033	4
132	ACACGAGACTCCTTCT-1	31	71	9024	12485	0
133	ACACGGCACTATGCAT-1	7	71	3238	12474	0
134	ACACGGGAACTTAGGG-1	27	71	8060	12484	0
135	ACACTGATCAAGGTGT-1	52	48	14093	9309	0
136	ACAGCATAGAGCCAGT-1	10	58	3965	10674	0
137	ACAGCGACATTCTCAT-1	59	99	15767	16379	1
138	ACAGCGCACCCGCAGC-1	10	80	3959	13722	0
139	ACAGGCTTGCCCGACT-1	53	87	14324	14713	1
140	ACAGGTGGAGGTGAGG-1	51	39	13855	8061	4
141	ACATAATAAGGCGGTG-1	21	63	6615	11372	2
142	ACATCCCGGCCATACG-1	55	57	14814	10557	3
143	ACATCCTGGTAACTGT-1	42	102	11667	16786	2
144	ACATCGATCGTTTACC-1	42	62	11679	11244	4
145	ACATCGGTCAGCCGCG-1	41	37	11445	7779	0
146	ACATCGTATGCAATGG-1	45	81	12397	13878	4
147	ACATCGTTAACCTAGT-1	9	75	3719	13029	4
148	ACATGGCGCCAAAGTA-1	40	104	11185	17062	2
149	ACATTAGTTTATATCC-1	51	61	13849	11110	3
150	ACCAACGCTTATTTAT-1	53	49	14334	9448	0
151	ACCAAGAACGCGTGTC-1	17	49	5655	9430	0
152	ACCAATATGCAAGTTA-1	56	78	15049	13468	1
153	ACCACAAGTTTCTATC-1	30	54	8788	10129	0
154	ACCACCAATGTAACAA-1	41	107	11425	17478	2
155	ACCACGTGCAGCTATA-1	48	76	13121	13186	4
156	ACCAGTGCGGGAGACG-1	48	94	13116	15681	1
157	ACCATATCCGCAATAA-1	38	56	10716	10410	0
158	ACCATCGTATATGGTA-1	42	42	11684	8473	0
159	ACCCAACGCCCGTGGC-1	30	86	8779	14563	2
160	ACCCATCTTGAGGGTA-1	37	37	10480	7777	0
161	ACCCATTTGTCCCTCT-1	60	100	16008	16518	1
162	ACCCGGAAACTCCCAG-1	57	65	15294	11667	3
163	ACCCGGATGACGCATC-1	38	100	10704	16507	2
164	ACCCGGTTACACTTCC-1	42	48	11683	9304	0
165	ACCCGTGTCATCAGTA-1	58	54	15538	10143	1
166	ACCCTATGCCATATCG-1	56	40	15060	8202	3
167	ACCCTCCCTTGCTATT-1	48	84	13119	14295	3
168	ACCCTTCATCTGCGAA-1	13	65	4686	11645	0
169	ACCGACACATCTCCCA-1	61	67	16258	11946	1
170	ACCGACTGAGTCCCAC-1	28	66	8302	11791	4
171	ACCGATGGTAGCATCG-1	36	92	10224	15398	2
172	ACCGCAATAACTGCCT-1	51	79	13844	13604	4
173	ACCGCGGTGGAAGTCG-1	44	106	12149	17341	2
174	ACCGGGCCTTTGTTGA-1	46	98	12633	16234	4
175	ACCTACAGTATGTGGT-1	41	113	11423	18310	4
176	ACCTCCGCCCTCGCTG-1	55	107	14800	17485	1
177	ACGAGATATTTGCTTA-1	9	81	3717	13860	0
178	ACGAGTACGGATGCCC-1	28	104	8292	17056	4
179	ACGATACATAGAACTA-1	22	80	6852	13728	0
180	ACGATCATACATAGAG-1	25	63	7580	11374	0
181	ACGATCATCTTGTAAA-1	36	102	10221	16783	2
182	ACGATGCATATGTTAT-1	37	43	10479	8609	0
183	ACGATGGATCCGATGC-1	10	70	3962	12337	0
184	ACGCAAACTAATAGAT-1	63	47	16746	9176	1
185	ACGCATACGTTTACTA-1	56	102	15043	16793	1
186	ACGCATTCGTGAGTAC-1	33	61	9509	11101	0
187	ACGCCAGATGATTTCT-1	17	73	5648	12756	0
188	ACGCCGCTAGACGACC-1	43	71	11917	12491	0
189	ACGCGAAGTCAGACGA-1	49	59	13367	10831	3
190	ACGCGGGCCAAGGACA-1	34	62	9750	11240	0
191	ACGCTAGTGATACACT-1	28	100	8293	16502	2
192	ACGGACTCTCAAAGCG-1	61	75	16256	13054	1
193	ACGGATGGTGCGGATA-1	57	79	15290	13607	1
194	ACGGCACTTGCTTGGG-1	52	60	14090	10972	3
195	ACGGCCAACATGGACT-1	53	55	14333	10279	3
196	ACGGCGACGATGGGAA-1	49	77	13362	13326	4
197	ACGTACAGATTTCTCT-1	10	66	3963	11782	0
198	ACGTAGATTGCTGATG-1	33	67	9507	11932	0
199	ACGTATTACTCCGATC-1	41	97	11428	16093	2
200	ACGTGCGCCTCGTGCA-1	17	63	5651	11370	0
201	ACGTTAATGTCGAAGA-1	41	69	11436	12213	0
202	ACGTTAGATTTGCCCG-1	39	39	10962	8055	0
203	ACGTTCGTTCAGGAAA-1	60	44	16023	8758	1
204	ACGTTCTGTACAAGTC-1	65	95	17215	15827	1
205	ACGTTTAGTTGTGATC-1	14	68	4926	12062	0
206	ACTACCAGCTCTCTGG-1	25	41	7586	8326	4
207	ACTACGCGTTAGAATT-1	60	56	16020	10421	1
208	ACTAGTTGCGATCGTC-1	50	104	13596	17067	1
209	ACTATCCAGGGCATGG-1	38	108	10701	17615	2
210	ACTATTCGTCCGTGGT-1	14	74	4925	12893	0
211	ACTATTTCCGGGCCCA-1	59	41	15783	8342	1
212	ACTCAAGTGCAAGGCT-1	60	86	16012	14578	1
213	ACTCAATAAAGGCACG-1	25	69	7578	12205	0
214	ACTCCCGAATTCGTTT-1	32	104	9256	17058	2
215	ACTCCCTAATGCTAAA-1	57	69	15293	12221	1
216	ACTCCCTAGAATAGTA-1	48	70	13123	12355	0
217	ACTCGTCAGTAATCCC-1	36	78	10228	13458	0
218	ACTCTCTGACTTAGGT-1	42	78	11674	13461	4
219	ACTCTTGTATAGTAAC-1	36	70	10230	12349	0
220	ACTGAAACGCCGTTAG-1	57	93	15286	15546	1
221	ACTGAATGGCGAAAGT-1	47	83	12878	14156	4
222	ACTGCCGTCGTAACTC-1	16	70	5408	12340	0
223	ACTGTACGATACACAT-1	30	78	8781	13455	0
224	ACTGTAGCACTTTGGA-1	27	39	8069	8050	0
225	ACTGTCCAGGATTATA-1	33	55	9511	10269	4
226	ACTGTCTTCTTTAGAA-1	30	64	8785	11515	0
227	ACTTACGCATCCACGC-1	58	78	15532	13468	1
228	ACTTATACTTACCCGG-1	36	90	10224	15120	2
229	ACTTATTAGGATCGGT-1	38	52	10717	9856	0
230	ACTTATTTATGTGCCA-1	46	90	12635	15125	3
231	ACTTCAGGCTGATCCC-1	51	81	13843	13881	4
232	ACTTCCATGCGGGACA-1	61	85	16253	14440	1
233	ACTTCGCCATACGCAC-1	27	75	8059	13038	0
234	ACTTGACTCCCTCTTT-1	42	72	11676	12629	0
235	ACTTGGGACCCGGTGG-1	29	49	8548	9436	0
236	ACTTGTGGATGGAACG-1	52	108	14077	17622	1
237	ACTTTACCCTCATGAA-1	32	106	9255	17335	2
238	ACTTTCCTATAGCTTC-1	28	62	8303	11237	2
239	AGAACGTGGTACATTC-1	27	73	8059	12761	0
240	AGAAGAGCGCCGTTCC-1	38	88	10707	14844	0
241	AGAAGGTTGCCGAATT-1	42	44	11684	8750	0
242	AGAAGGTTGTAGGTCG-1	64	78	16978	13471	1
243	AGAATTATGGATTCGA-1	32	98	9258	16227	2
244	AGACCCACCGCTGATC-1	49	65	13365	11663	3
245	AGACCCGCCCTCCTCG-1	26	56	7823	10405	0
246	AGACCGCTCCGCGGTT-1	51	111	13835	18037	1
247	AGACGAAGTGCCGGTC-1	49	97	13357	16097	1
248	AGACTAGCCTTCCAGA-1	28	46	8308	9020	0
249	AGACTGTTACCGGGTC-1	63	45	16746	8898	1
250	AGAGAACCGTCTAGGA-1	26	88	7814	14838	2
251	AGAGCGGGCTAATCAT-1	16	64	5410	11508	0
252	AGAGGCTTCGGAAACC-1	51	101	13838	16652	1
253	AGAGTAAACTTCACTA-1	48	106	13113	17343	1
254	AGATAACTTCAGGGCC-1	32	44	9273	8745	0
255	AGATACCGGTGTTCAC-1	40	38	11203	7917	0
256	AGATACTCAAGATCGA-1	46	82	12637	14017	4
257	AGATATAATACGACTA-1	64	72	16980	12640	1
258	AGATCGTGCATAAGAT-1	21	97	6606	16083	4
259	AGATCTCAGGTGTGAT-1	29	75	8541	13039	0
260	AGATGACTCGCCCACG-1	21	55	6618	10264	0
261	AGATGATGGAGTCTGG-1	34	106	9738	17336	2
262	AGATTATAGGACGTTT-1	36	54	10234	10132	0
263	AGCAAAGGCCGCTAGT-1	60	72	16016	12638	1
264	AGCAACATATCTTATT-1	41	93	11429	15539	2
265	AGCACCAGTACTCACG-1	27	65	8061	11652	2
266	AGCACTACCTCACCAG-1	53	81	14325	13882	3
267	AGCAGAAGGAGAAAGA-1	64	68	16981	12086	1
268	AGCAGCCAGATGAATA-1	56	58	15055	10696	3
269	AGCATATCAATATGCT-1	51	95	13839	15821	1
270	AGCATCGTCGATAATT-1	22	52	6860	9848	0
271	AGCCAAGCTTTGTGTC-1	64	58	16984	10700	1
272	AGCCACAGGTTACCCG-1	63	89	16734	14995	1
273	AGCCACTCCCGTGCTT-1	23	81	7093	13867	0
274	AGCCCTAAGCGAAGTT-1	15	65	5168	11646	0
275	AGCGACAGGAACGGTC-1	51	37	13855	7784	4
276	AGCGACATCCCATTCA-1	17	59	5652	10816	0
277	AGCGACCAACGATATT-1	25	55	7582	10266	0
278	AGCGCATAATGAATCG-1	57	55	15297	10281	1
279	AGCGCGGGTGCCAATG-1	24	92	7331	15392	2
280	AGCGGACACTTCGTAG-1	62	62	16500	11253	1
281	AGCGGGTCTGACACTC-1	66	66	17464	11810	1
282	AGCGTGGTATTCTACT-1	45	71	12399	12492	0
283	AGCTAAGTACGCAGGC-1	64	86	16976	14580	1
284	AGCTAGAAGCAGAAGT-1	21	99	6605	16360	4
285	AGCTATTTAATCCAAC-1	16	74	5407	12894	0
286	AGCTCCATATATGTTC-1	57	109	15282	17763	1
287	AGCTCCTTCGCACATC-1	52	86	14083	14574	1
288	AGCTCTAGACGTTCCA-1	38	76	10710	13182	0
289	AGCTCTTCCCAGTGCA-1	18	88	5885	14835	2
290	AGCTCTTCGTAACCTT-1	39	107	10943	17477	2
291	AGCTCTTTACTCAGTT-1	41	45	11442	8888	0
292	AGCTGAAGTAAACCAA-1	20	84	6369	14281	2
293	AGGAAGCTGTCCGCCG-1	61	65	16259	11669	1
294	AGGACAGTCGAATCCC-1	43	85	11913	14431	3
295	AGGACGACCCATTAGA-1	43	45	11925	8889	0
296	AGGAGGCCTTCGCGCG-1	52	98	14080	16237	1
297	AGGATAAAGTCGGGAT-1	53	65	14330	11665	3
298	AGGATATAGGGATTTA-1	46	96	12634	15957	4
299	AGGCAGATGCGTAAAC-1	26	86	7815	14561	2
300	AGGCAGGGAGCGTACT-1	59	49	15781	9451	1
301	AGGCATTGTCGTAGGG-1	49	99	13356	16374	1
302	AGGCCACCCGTTATGA-1	28	38	8310	7912	0
303	AGGCCCATTGTACAGG-1	15	55	5171	10261	0
304	AGGCCTGAGAATCTCG-1	62	88	16493	14856	1
305	AGGCTTCCCGAAGAAG-1	50	42	13613	8477	0
306	AGGGAAACGAGGTACT-1	13	89	4680	14971	4
307	AGGGACCGGCTGCGTT-1	36	110	10219	17892	4
308	AGGGACTCTACGCGAC-1	55	53	14815	10003	4
309	AGGGCAGCGGCGTGGT-1	8	74	3478	12890	0
310	AGGGCGTGATCGGCTA-1	17	45	5656	8876	4
311	AGGGCTGCAGTTACAG-1	35	65	9990	11656	0
312	AGGGTCGATGCGAACT-1	37	97	10463	16091	2
313	AGGGTGCTCTCGAGGG-1	34	92	9742	15397	2
314	AGGGTTCCCTTTGGTT-1	30	88	8778	14840	2
315	AGGGTTTAGTTCGGGA-1	33	63	9509	11378	0
316	AGGTACGATATTGCCA-1	12	76	4442	13169	0
317	AGGTATAATTGATAGT-1	35	109	9978	17753	2
318	AGGTCGCGGAGTTACT-1	26	104	7809	17055	4
319	AGGTGGTGACCTTCGC-1	64	56	16984	10423	1
320	AGGTTACACCATGCCG-1	43	115	11905	18588	4
321	AGGTTGAGGCACGCTT-1	22	74	6854	12897	0
322	AGGTTTCACACACCTT-1	41	67	11436	11936	0
323	AGTAATGTCTTGCCGC-1	16	60	5411	10954	0
324	AGTACGGGCACCTGGC-1	25	79	7575	13591	0
325	AGTACTCTTATGCCCA-1	56	88	15047	14853	1
326	AGTAGGTAACATACAT-1	13	51	4690	9706	0
327	AGTATACACAGCGACA-1	64	48	16987	9315	1
328	AGTATTTGGCACGACC-1	58	52	15539	9866	3
329	AGTCAACACCACCATC-1	41	47	11442	9165	0
330	AGTCAAGATGACACTT-1	48	90	13117	15126	1
331	AGTCACTAGCTCTCGA-1	55	99	14803	16377	1
332	AGTCCATTGGCTGATG-1	42	100	11668	16509	2
333	AGTCCCGCCTTTAATT-1	17	93	5643	15527	2
334	AGTCGACGGTCTCAAG-1	38	90	10706	15121	2
335	AGTCGGCCCAAACGAC-1	25	39	7587	8049	0
336	AGTCGGTTGCGTGAGA-1	40	112	11183	18171	3
337	AGTCGTATAAAGCAGA-1	65	81	17218	13888	1
338	AGTCGTCGACCACCAA-1	57	91	15287	15269	1
339	AGTCTTCTCCTCAAAT-1	24	66	7338	11789	0
340	AGTCTTTAAAGTGTCC-1	67	77	17702	13334	1
341	AGTGAACAAACTTCTC-1	44	102	12150	16787	2
342	AGTGACCTACTTTACG-1	44	52	12164	9859	0
343	AGTGAGACTTCCAGTA-1	35	87	9984	14704	4
344	AGTGAGCCTCGCCGCC-1	29	103	8533	16918	2
345	AGTGATAACCTGCGCG-1	59	89	15770	14993	1
346	AGTGATATGAGTAGTT-1	45	49	12406	9444	0
347	AGTGATTCAAGCAGGA-1	33	87	9502	14703	2
348	AGTGCACGCTTAAGAA-1	52	96	14080	15960	1
349	AGTGCGTAGCTCGTAA-1	46	42	12649	8475	0
350	AGTGCTAAACACAGCA-1	61	91	16251	15271	1
351	AGTGCTTGCACGAATA-1	41	89	11430	14984	4
352	AGTGGCGGCAATTTGA-1	24	94	7330	15669	2
353	AGTGGCGTCTGAAGGT-1	62	86	16494	14579	1
354	AGTGTATTGCGCATTG-1	17	95	5642	15804	4
355	AGTTAAACACTTGCGA-1	40	44	11202	8749	0
356	AGTTAAGCGGTCCCGG-1	16	80	5405	13725	0
357	AGTTACTCTATCGTGG-1	15	89	5162	14972	0
358	AGTTCCTACAGAATTA-1	30	50	8789	9575	0
359	AGTTCCTATTTATGTT-1	43	65	11919	11660	4
360	AGTTGACGGTCCTTGC-1	65	63	17223	11394	1
361	AGTTTCGCAGGTCGGA-1	12	62	4446	11229	0
362	AGTTTGCACCTGCCTC-1	58	74	15533	12914	1
363	AGTTTGGCACGGGTTG-1	48	102	13114	16789	1
364	ATAAACGGACCCGTAA-1	47	61	12884	11108	3
365	ATAAACGTTGCACCAC-1	57	107	15282	17486	1
366	ATAAAGGCTCGGTCGT-1	34	50	9753	9577	0
367	ATAACGCCGGAGGGTC-1	35	81	9986	13873	4
368	ATAACGGAGTCCAACG-1	25	75	7576	13037	0
369	ATAAGGTGGAGAACAT-1	50	72	13605	12633	4
370	ATAAGTAGGATTCAGA-1	27	103	8051	16917	4
371	ATAAGTAGGGCGACTC-1	36	108	10219	17615	2
372	ATAAGTTACCGCGACG-1	46	52	12646	9860	0
373	ATAATAGCTGTTGAAT-1	47	63	12884	11385	3
374	ATAATCTTGGAGAACC-1	61	77	16255	13331	1
375	ATAATTAGCTAAGTAG-1	64	64	16982	11532	1
376	ATACAGGCCCTCCAAT-1	56	72	15051	12636	1
377	ATACCTAACCAAGAAA-1	58	64	15536	11529	3
378	ATACGCCGGCGAAACC-1	40	78	11192	13460	4
379	ATACGGGTTTCGATTG-1	22	82	6851	14005	2
380	ATACGTACTTAGCCAC-1	55	77	14809	13328	3
381	ATACGTCCACTCCTGT-1	47	93	12875	15541	1
382	ATACGTTATGCACGGA-1	63	63	16741	11393	1
383	ATACTACCCGTACCAC-1	59	105	15765	17210	1
384	ATACTAGCATGACCCT-1	21	61	6616	11095	2
385	ATACTGCCTTACACCG-1	58	84	15530	14300	1
386	ATAGACAACGGGACCT-1	28	92	8295	15394	2
387	ATAGACGAAGAGAAAG-1	33	45	9514	8884	0
388	ATAGAGTACTGGGACA-1	26	48	7825	9296	0
389	ATAGAGTTATCAACTT-1	27	93	8054	15532	2
390	ATAGCAACTAGGGAAG-1	62	98	16490	16242	1
391	ATAGGCTAGCTTCGCA-1	25	97	7570	16085	2
392	ATAGGGATATCCTTGA-1	21	71	6613	12481	0
393	ATAGGTTGGGCAGATG-1	28	64	8303	11514	4
394	ATAGTCTTTGACGTGC-1	7	67	3239	11920	0
395	ATAGTGAAGCGTTCTC-1	41	57	11439	10550	4
396	ATAGTTCCACCCACTC-1	38	102	10703	16784	2
397	ATATAAAGCGCTCGTG-1	58	68	15534	12083	4
398	ATATAAATGTAGCTGC-1	54	74	14568	12912	3
399	ATATAACACGGGCGCA-1	66	94	17456	15689	1
400	ATATCAACCTACAGAG-1	37	105	10461	17199	2
401	ATATCGGTAGGGAGAT-1	38	110	10701	17893	2
402	ATATCGTTCCTCGAAC-1	58	92	15528	15408	1
403	ATATCTCCCTCGTTAA-1	19	87	6127	14697	2
404	ATATCTTAGGGCCTTC-1	35	61	9991	11102	0
405	ATATGTCTCCCTAGCC-1	35	97	9981	16090	2
406	ATATTCAGTTAAACCT-1	44	40	12167	8196	0
407	ATATTCCACATAGTGA-1	51	77	13844	13327	4
408	ATATTCCCACAGGTCA-1	11	59	4206	10813	0
409	ATATTTAACCCTCAAG-1	31	55	9029	10269	2
410	ATCAAACACTGTTCCA-1	47	107	12872	17481	1
411	ATCAATCTGGGCTGCA-1	33	65	9508	11655	0
412	ATCACATTAGAATATC-1	20	82	6369	14004	2
413	ATCACTTCATCCTCGC-1	21	67	6614	11926	0
414	ATCAGACGGCACGCCG-1	44	42	12166	8474	0
415	ATCAGCCTCATGCTGC-1	57	87	15288	14715	1
416	ATCAGTAGGCAGGGAT-1	23	87	7091	14698	2
417	ATCATCCAATATTTGT-1	39	59	10956	10827	4
418	ATCCAACGCAGTCATA-1	25	37	7587	7772	0
419	ATCCACATCGACAGAA-1	62	72	16498	12639	1
420	ATCCAGAGCAACAACC-1	50	52	13610	9862	3
421	ATCCAGGATTCGTGAA-1	40	46	11201	9026	4
422	ATCCTACCTAAGCTCT-1	44	48	12165	9305	0
423	ATCCTGCGTGGAATGG-1	45	47	12406	9167	0
424	ATCGACCCAATACAGA-1	43	63	11919	11383	4
425	ATCGACTCTTTCCGTT-1	23	61	7098	11096	0
426	ATCGCACGCCGGGAGA-1	25	57	7582	10543	2
427	ATCGCCAGTCAACATT-1	45	105	12390	17203	4
428	ATCGGAGACAGACGGC-1	52	76	14086	13188	4
429	ATCGGCAAGCAGTCCA-1	20	96	6365	15944	2
430	ATCGTTAGCTAGCGGA-1	58	98	15526	16240	1
431	ATCTAATATCCTACGG-1	55	67	14811	11943	3
432	ATCTAGCTTGTGAGGG-1	67	65	17705	11672	1
433	ATCTCCCTGCAATCTA-1	16	72	5408	12617	0
434	ATCTGCACCTCTGCGA-1	29	101	8534	16641	2
435	ATCTGCTGTTATCGCC-1	67	57	17707	10563	1
436	ATCTGGGCTGTTCTTG-1	61	69	16257	12223	1
437	ATCTGGTTAAGACTGT-1	26	76	7817	13176	0
438	ATCTGTAATTGTACCC-1	15	57	5171	10538	0
439	ATCTTGACCTGCAACG-1	26	44	7826	8742	0
440	ATCTTGACTTGTCCAA-1	30	108	8773	17612	4
441	ATGAAGCCAAGGAGCC-1	22	46	6861	9017	0
442	ATGACGCCGGCTCTAA-1	16	58	5411	10677	0
443	ATGACTATCAGCTGTG-1	63	43	16747	8621	1
444	ATGACTATGCGACATT-1	48	88	13118	14849	3
445	ATGATCGGGAATAGAC-1	16	54	5413	10123	0
446	ATGATGCAATGGTACA-1	44	50	12164	9582	0
447	ATGCACTACCGCATTG-1	27	45	8067	8881	0
448	ATGCATGATCCAGGAT-1	25	65	7579	11651	0
449	ATGCCATTTGCGACCA-1	43	91	11912	15262	4
450	ATGCCGGTCTTGCATA-1	31	75	9023	13040	0
451	ATGCCGGTTGATGGGA-1	19	83	6128	14142	2
452	ATGCGACAGTCCCATT-1	35	71	9989	12487	0
453	ATGCGAGTCCCACCAC-1	48	104	13113	17066	1
454	ATGCTCTGGCGCGGTA-1	60	76	16014	13192	1
455	ATGGAGCAGGCCGTGA-1	36	66	10231	11795	0
456	ATGGATCCGGCGTCCG-1	19	79	6129	13588	0
457	ATGGATTGACCAAACG-1	27	61	8063	11098	0
458	ATGGGCCTCGGCCTCT-1	45	91	12394	15263	3
459	ATGGTCGCGTGGTTTC-1	45	85	12396	14432	3
460	ATGTACGATGACGTCG-1	66	64	17464	11533	1
461	ATGTGCATCCGACGCA-1	23	57	7099	10542	0
462	ATGTGGACATCTTGAT-1	47	71	12882	12493	0
463	ATGTTGTAGTCTGTTT-1	65	47	17228	9177	1
464	ATTAAACATGCGGACC-1	43	59	11921	10829	4
465	ATTAATACTACGCGGG-1	22	66	6856	11788	4
466	ATTAATGAACCAGTCG-1	23	79	7093	13590	0
467	ATTAATTCGGTCACTC-1	14	66	4927	11784	0
468	ATTACAACTACCGGCC-1	11	87	4198	14693	4
469	ATTACATGTCAGTCTT-1	50	108	13595	17621	1
470	ATTACTAGCCTCTTGC-1	18	44	5898	8738	4
471	ATTACTTACTGGGCAT-1	22	100	6846	16499	4
472	ATTAGATTGATAGCGG-1	19	49	6137	9431	0
473	ATTAGGCGATGCTTTC-1	37	71	10471	12488	0
474	ATTATACTTTGCTCGT-1	18	78	5888	13449	0
475	ATTATGCCATAGGGAG-1	21	53	6618	9987	0
476	ATTCAACCATTTAAGG-1	58	100	15526	16517	1
477	ATTCACTGATGTTGGA-1	56	68	15052	12082	3
478	ATTCAGGACCTATTTC-1	20	98	6365	16221	4
479	ATTCATATACTGTCCA-1	46	60	12644	10969	4
480	ATTCATCGTTGAGGCA-1	61	89	16252	14994	1
481	ATTCCTCCGCCAGTGC-1	23	39	7104	8048	4
482	ATTCGTGCTATCTCTT-1	42	110	11665	17895	4
483	ATTGAAGATCTTAGTG-1	31	49	9030	9437	0
484	ATTGACGTAACTCGGT-1	8	72	3479	12613	0
485	ATTGATGAGTCCTAAC-1	33	99	9499	16366	2
486	ATTGCCTTTATGTTTG-1	64	84	16977	14303	1
487	ATTGCGATCAGTAACT-1	51	99	13838	16375	1
488	ATTGCTGCTCCTCCAT-1	35	43	9996	8608	0
489	ATTGGATTACAGCGTA-1	54	102	14561	16792	1
490	ATTGTACAACTCGGCT-1	35	103	9980	16921	2
491	ATTGTCGCAATACCTT-1	15	85	5163	14417	2
492	ATTTAACTCGTATTAC-1	14	52	4931	9845	0
493	ATTTACAGTTTACTGG-1	30	38	8792	7913	4
494	ATTTCATTATTTCGCG-1	14	78	4924	13447	0
495	ATTTGTCTTGGGAGCT-1	40	84	11190	14291	4
496	ATTTGTTCCAGGGCTC-1	19	71	6131	12480	0
497	CAAACGAGTATCGCAG-1	47	47	12888	9168	0
498	CAAACGGTCGCACTTT-1	30	40	8792	8190	0
499	CAAACTACGATAGAGA-1	12	84	4440	14277	0
500	CAAACTATTGAGCTTC-1	11	75	4201	13030	0
501	CAAACTCGCGACGCCG-1	45	111	12388	18035	3
502	CAAATGTCCTTCCGTG-1	45	53	12404	9998	0
503	CAAATTGTCAGCAAGC-1	13	67	4686	11922	0
504	CAACCTACCGAGCAGT-1	61	103	16248	16934	1
505	CAACGACCCGTTTACA-1	20	50	6378	9570	0
506	CAACTATATCGAATGC-1	15	79	5164	13586	0
507	CAACTCCTTGATCCCG-1	18	46	5897	9015	0
508	CAACTGCTCATCCGAT-1	59	55	15779	10282	1
509	CAAGAGGGCGGAGTAC-1	46	74	12640	12908	0
510	CAAGATATTATAACGT-1	45	89	12394	14986	3
511	CAAGCAACGTCGGAGT-1	32	38	9274	7914	0
512	CAAGCACCAAATGCCT-1	18	66	5891	11786	0
513	CAAGCGGCACATAATT-1	54	72	14569	12635	3
514	CAAGGATCGCATGTTC-1	40	68	11195	12074	0
515	CAAGGTCCTATAGGCT-1	34	110	9737	17891	4
516	CAAGTGTGGTTGCAAA-1	40	94	11188	15677	2
517	CAATAAACCTTGGCCC-1	26	74	7818	12899	0
518	CAATATTCTTGACCTA-1	54	40	14578	8201	4
519	CAATCCCTATACCAGC-1	12	88	4439	14832	4
520	CAATGCGAGAAGTATC-1	54	82	14566	14021	3
521	CAATGGATCTCTACCA-1	28	86	8297	14562	2
522	CAATTAAGGGTGATGA-1	29	65	8544	11653	4
523	CAATTTCGTATAAGGG-1	37	63	10473	11380	0
524	CACAATGAGCTGCTAT-1	42	50	11682	9581	0
525	CACACACGCTAACGAG-1	55	103	14801	16931	1
526	CACACAGCTTGCGCTC-1	47	115	12869	18590	4
527	CACACGCGCTGTCTTA-1	33	89	9501	14980	2
528	CACAGCACCCACGGCA-1	31	59	9028	10823	2
529	CACAGCTAGGGAGTGA-1	20	60	6375	10956	0
530	CACAGGGCCATATAGT-1	57	97	15285	16101	1
531	CACAGGGCCGTTGTCA-1	62	60	16501	10976	1
532	CACATATTAGCAGGAT-1	47	73	12881	12770	0
533	CACATCTCACCGACGA-1	57	75	15291	13052	3
534	CACATGATTCAGCAAC-1	38	64	10714	11519	0
535	CACATTCTTTCGATGG-1	18	90	5885	15112	2
536	CACATTTCTTGTCAGA-1	44	108	12148	17618	4
537	CACCATCGGAGGAGAC-1	11	61	4205	11090	0
538	CACCCAAATCTTATGT-1	35	105	9979	17198	2
539	CACCCACACGTCACCC-1	17	43	5657	8599	4
540	CACCCACGAGGCAATT-1	20	86	6368	14558	2
541	CACCCGGTTTGTGACT-1	53	39	14337	8062	3
542	CACCCTAACAAGATCT-1	56	80	15049	13745	1
543	CACCGATACACCGAGC-1	10	84	3958	14276	4
544	CACCGCCAGAAGGTTT-1	27	59	8063	10821	0
545	CACCGCCGACCAGCGA-1	9	67	3721	11921	0
546	CACCGTATCCCATCCG-1	52	104	14078	17068	1
547	CACCGTTAGGGATCAC-1	53	37	14338	7785	4
548	CACCTAATCAGTTTAC-1	20	72	6372	12619	0
549	CACCTCGATGGTGGAC-1	18	70	5890	12341	0
550	CACCTTGCGAAACTCG-1	24	84	7333	14283	2
551	CACCTTGGCGCCTTTG-1	43	103	11908	16925	2
552	CACGCACAGCGCAGCT-1	24	72	7336	12621	0
553	CACGCAGCGAGGCTTT-1	31	43	9032	8606	0
554	CACGCGGAACTGTTGC-1	42	98	11669	16232	2
555	CACGTCGGCAACCTCT-1	49	37	13373	7783	4
556	CACGTTCGTGCTCTAG-1	37	81	10468	13874	2
557	CACGTTTCGTACACAC-1	55	91	14805	15268	1
558	CACTAAAGTTGCCTAT-1	35	51	9994	9716	0
559	CACTACGGGAGCTGCC-1	59	107	15765	17487	1
560	CACTCAAGAGCTATGG-1	39	57	10957	10550	4
561	CACTCAGCTCTTGAGG-1	11	71	4202	12476	0
562	CACTCCTCTCGGTCGG-1	15	87	5162	14695	0
563	CACTCGAGCTGAACAA-1	48	74	13122	12909	0
564	CACTCTTCTGCTAGCC-1	59	101	15766	16656	1
565	CACTGACGATTGTGGA-1	65	51	17227	9731	1
566	CACTGTCCAAGTGAGA-1	19	43	6139	8600	0
567	CACTTAATCAGACGGA-1	34	48	9754	9300	0
568	CAGAACTTAGCCCTCT-1	53	85	14324	14436	1
569	CAGAATAACACACGGA-1	55	111	14799	18039	1
570	CAGACACCGATCGCTG-1	53	51	14334	9725	4
571	CAGACCTGTAAGTGTT-1	31	99	9016	16365	2
572	CAGACGAACCTGATAC-1	50	50	13611	9585	0
573	CAGAGACGGTCACCCA-1	51	57	13850	10555	3
574	CAGAGCATGAGCTTGC-1	26	70	7819	12344	2
575	CAGAGGCGATGCATGA-1	54	48	14576	9310	0
576	CAGAGTGATTTAACGT-1	9	69	3721	12198	0
577	CAGATACTAACATAGT-1	26	46	7826	9019	0
578	CAGCAGCCCGTTCCTT-1	28	78	8299	13454	0
579	CAGCAGTCCAGACTAT-1	50	100	13597	16513	1
580	CAGCAGTCTGTGCTGC-1	62	74	16497	12916	1
581	CAGCCGGGCCCTCTAT-1	11	85	4198	14416	4
582	CAGCCTCCTGCAGAGG-1	23	77	7094	13313	0
583	CAGCGATTCCCTTCAA-1	53	43	14336	8617	0
584	CAGCTCACTGAGACAT-1	33	59	9510	10824	0
585	CAGCTCGACAAGTTAA-1	28	90	8296	15117	2
586	CAGGAAGACTTTATAT-1	13	85	4681	14417	0
587	CAGGATATATCGTTGT-1	44	60	12161	10968	4
588	CAGGCAGTCTTACCAG-1	65	85	17217	14442	1
589	CAGGCCGTTTGGGTGT-1	39	43	10961	8610	0
590	CAGGCGCCATGCTAGG-1	49	73	13363	12771	0
591	CAGTAGCCCACGCGGT-1	25	91	7572	15254	2
592	CAGTCGAGGATGCAAT-1	25	99	7570	16362	2
593	CAGTCTGTATACTGGG-1	42	66	11678	11798	0
594	CAGTGAATAAATGACT-1	25	83	7574	14145	2
595	CAGTGTCGGCTGGCCC-1	52	92	14081	15405	1
596	CAGTTCAAATTGACAC-1	29	51	8548	9713	0
597	CATAACGGACAGTCGT-1	36	94	10223	15675	2
598	CATAAGAAGCTTGGCT-1	58	72	15533	12637	1
599	CATACACGGTTCCCAC-1	61	55	16261	10283	1
600	CATACGGCGTCTGGGC-1	39	63	10955	11381	4
601	CATACTATGTAATTGT-1	36	48	10236	9301	0
602	CATAGCGTTGCCCACC-1	54	42	14577	8478	4
603	CATAGTACATTGAGAG-1	15	77	5165	13309	0
604	CATAGTAGCATAGTAG-1	19	45	6138	8877	0
605	CATAGTCAAATACATA-1	65	93	17215	15550	1
606	CATATAGGTACAGTCA-1	43	55	11922	10274	0
607	CATATTATTTGCCCTA-1	9	79	3718	13583	0
608	CATCATCTACCCGGAC-1	11	69	4203	12199	0
609	CATCATTACCCTGAGG-1	52	94	14081	15682	1
610	CATCCTCTCAAAGATC-1	54	92	14563	15406	1
611	CATCGGACGGGTTAAT-1	42	58	11680	10690	4
612	CATCTTACACCACCTC-1	37	99	10463	16368	2
613	CATGACTTCGCTGAAT-1	40	106	11184	17339	2
614	CATGAGATGCACTCTC-1	59	79	15772	13608	1
615	CATGATGCACAATTCT-1	21	69	6614	12203	4
616	CATGATGGAAGTTAGC-1	45	103	12390	16926	4
617	CATGCGACCAGTTTAA-1	26	98	7811	16224	2
618	CATGCGTTAGACAGAA-1	15	63	5169	11369	0
619	CATGCTGGCTCCAATT-1	12	60	4447	10952	0
620	CATGGATTGTCTTCCG-1	55	101	14802	16654	1
621	CATGGCAGGAAGATCG-1	17	57	5653	10539	0
622	CATGGGTATGCCTTAT-1	56	82	15048	14022	1
623	CATGGGTCGGGTGTGG-1	21	85	6609	14420	2
624	CATGGTAAGTAGCGTT-1	45	73	12399	12769	0
625	CATGGTCTAGATACCG-1	26	66	7820	11790	2
626	CATGTAAGAGACATTT-1	54	90	14564	15129	1
627	CATGTCTCATTTATGG-1	49	85	13360	14434	3
628	CATTACGTCGGCCCGT-1	19	65	6133	11648	2
629	CATTATGCTTGTTGTG-1	26	52	7824	9850	2
630	CATTTAGCGGACCATG-1	25	85	7574	14422	2
631	CATTTGAGTGGTACGT-1	50	48	13611	9308	0
632	CCAAACAGAACCCTCG-1	22	48	6861	9294	4
633	CCAAATAACAAGATTC-1	51	113	13834	18315	1
634	CCAACGATGCACTGAT-1	31	37	9034	7774	4
635	CCAAGAAAGTGGGCGA-1	52	52	14092	9863	3
636	CCAAGACTTCTGCGAA-1	20	62	6375	11233	2
637	CCAAGCGTAACTCGTA-1	33	71	9506	12486	0
638	CCAAGGAACAGAGAGG-1	14	48	4932	9290	0
639	CCAATAGTGCCGTCGA-1	34	42	9756	8469	0
640	CCAATCGGTAGATCGA-1	14	84	4922	14278	2
641	CCAATGTCACAGCAAG-1	37	49	10477	9440	0
642	CCAATTACGGGTCGAG-1	19	93	6125	15528	2
643	CCAATTGAATGTTAAT-1	20	46	6379	9016	0
644	CCACAATGTACGTCTT-1	29	85	8538	14424	2
645	CCACACTGAGATATTA-1	39	49	10959	9441	2
646	CCACAGTACCCATCCT-1	48	92	13117	15403	1
647	CCACCAACTTTACTGT-1	52	40	14096	8200	4
648	CCACCCAAGGAAAGTG-1	37	75	10470	13043	0
649	CCACGAATTTAACCTC-1	41	109	11424	17756	2
650	CCACGAGAAGAGAATC-1	17	75	5648	13033	0
651	CCACGGTGCCCGGTAG-1	35	107	9978	17475	2
652	CCACTGTTTGGATTAA-1	58	106	15524	17348	1
653	CCAGAAAGCAACTCAT-1	52	36	14097	7646	4
654	CCAGATAGTTGAGTGA-1	28	84	8297	14285	0
655	CCAGCCTGGACCAATA-1	37	65	10472	11657	0
656	CCAGCTCGAACGCATT-1	63	65	16741	11670	1
657	CCAGGGACGTGGCCTC-1	27	53	8065	9989	0
658	CCAGTAGTCTGATCCA-1	27	91	8054	15255	2
659	CCAGTCTAGACGGCGC-1	24	86	7332	14560	2
660	CCAGTCTTGTCATAGA-1	59	59	15778	10836	1
661	CCATAAACAACCCGAC-1	14	76	4924	13170	0
662	CCATACCTTTACTTGT-1	30	102	8774	16780	2
663	CCATAGGTTGGCGTGG-1	18	62	5892	11232	0
664	CCATATGGAAACTATA-1	53	103	14319	16930	1
665	CCATCGCAGTTAAACT-1	50	62	13607	11248	3
666	CCATCTCACCAGTGAA-1	38	98	10704	16230	2
667	CCATGCCCTAGATTTC-1	56	98	15044	16239	1
668	CCATGCCTGTTTAGTA-1	35	53	9994	9993	0
669	CCATGCTCTGCAGGAA-1	21	43	6621	8601	0
670	CCATTAGCGATAATCC-1	32	42	9273	8468	0
671	CCATTCCCTGCCCACA-1	33	39	9515	8053	0
672	CCATTTCTACCTATTA-1	55	71	14810	12497	3
673	CCCAAACATGCTGCTC-1	34	88	9743	14842	2
674	CCCAACCACACTAACA-1	8	66	3480	11781	0
675	CCCAATGAGATTTGCA-1	60	40	16024	8204	1
676	CCCAGGTCTGAAGGCT-1	53	111	14317	18038	1
677	CCCAGTTAAGGCGCCG-1	42	82	11673	14015	2
678	CCCGACCATAGTCCGC-1	20	74	6371	12896	0
679	CCCGAGTTTCTCCGTA-1	48	108	13112	17620	1
680	CCCGCAGCGCGAACTA-1	49	67	13365	11940	4
681	CCCGCAGGGCCCAAAG-1	11	79	4200	13584	0
682	CCCGCCATGCTCCCGT-1	19	41	6139	8323	4
683	CCCGGGTCGTTCAGGG-1	65	57	17225	10562	1
684	CCCGTAGCTGGGAAGA-1	57	39	15301	8064	4
685	CCCGTCAGCGTCTGAC-1	23	51	7101	9710	0
686	CCCGTTTCGCAGATGT-1	52	106	14077	17345	1
687	CCCTCCTCGCTCGTAT-1	50	106	13595	17344	1
688	CCCTGAAATGAGTTGA-1	31	39	9033	8052	0
689	CCCTTTGACAGGTCTT-1	50	56	13609	10416	3
690	CCGAACCTTCCCGGCC-1	49	71	13364	12494	4
691	CCGAGAAGTCGCATAA-1	46	112	12629	18174	1
692	CCGATCTCAACCTTAT-1	37	101	10462	16645	2
693	CCGCACAAAGACCAAC-1	36	76	10228	13181	0
694	CCGCATGTGGTACGAT-1	56	66	15053	11805	3
695	CCGCCGGTCAACACAC-1	13	55	4689	10260	0
696	CCGCGGAATGCGTCAC-1	51	45	13853	8893	0
697	CCGCTATCAGCACCAG-1	45	63	12402	11384	3
698	CCGCTCTTCCGAACTA-1	63	99	16731	16381	1
699	CCGGAGCGTACTTTCT-1	58	56	15538	10420	1
700	CCGGCACGACCGTTTC-1	35	111	9977	18030	4
701	CCGGCGCATATTGGAT-1	14	56	4930	10399	0
702	CCGGGACCCGCAGAGA-1	16	52	5413	9846	0
703	CCGGGCGGTCTCGTCA-1	32	76	9264	13179	0
704	CCGGGCTGCTCCATAC-1	36	86	10225	14566	2
705	CCGGTTTGTAATTGTG-1	56	42	15060	8479	3
706	CCGTAAGTTGGTCCCA-1	33	77	9505	13318	0
707	CCGTAGGAAATCCCTG-1	60	96	16009	15963	1
708	CCGTAGGGTTGTTTAC-1	60	104	16007	17072	1
709	CCGTTACGTTAGAACA-1	20	88	6367	14836	2
710	CCTAAAGGCTGACGCT-1	14	82	4923	14001	0
711	CCTAAATTAACGGTTC-1	42	68	11677	12075	0
712	CCTAACCCAAACAAGT-1	49	89	13359	14988	1
713	CCTAACTAAGGCTCTA-1	21	93	6607	15529	2
714	CCTACTGCTTACACTT-1	27	49	8066	9435	0
715	CCTAGGCGTAGCGATC-1	36	88	10225	14843	2
716	CCTAGTTAGTCGCATG-1	12	72	4443	12615	0
717	CCTATAATGAGTGCCC-1	55	81	14808	13883	1
718	CCTATACCGTCCTGTC-1	55	45	14818	8895	0
719	CCTATATTTGTCCTGG-1	62	52	16503	9868	1
720	CCTATCTATATCGGAA-1	19	77	6129	13311	0
721	CCTATGAAGTGGTGCC-1	37	111	10460	18031	4
722	CCTATGGGTTACCGTC-1	29	69	8543	12207	0
723	CCTATGTCCACTCCAC-1	62	92	16492	15410	1
724	CCTCACCTGAGGGAGC-1	28	102	8292	16779	2
725	CCTCACCTTAGCATCG-1	27	97	8053	16086	2
726	CCTCCCGACAATCCCT-1	9	63	3722	11366	0
727	CCTCCTGTTGTGTCGT-1	62	96	16491	15964	1
728	CCTCGAAGTGGACGGG-1	15	71	5167	12478	0
729	CCTCGCCAGCAAATTA-1	18	74	5889	12895	0
730	CCTCGCGCGATATAGG-1	21	95	6607	15806	2
731	CCTCGCGCTGTGCGAT-1	57	59	15296	10835	3
732	CCTCGGACCGGGATAG-1	41	85	11431	14430	3
733	CCTCTAATCTGCCAAG-1	23	73	7095	12759	0
734	CCTCTCTCCCATCTAG-1	34	36	9757	7637	4
735	CCTCTGGCCTAGACGG-1	15	75	5166	13032	0
736	CCTCTGTACTATTCTA-1	53	61	14331	11111	3
737	CCTGAACGATATATTC-1	37	85	10467	14428	2
738	CCTGAATATTTACATA-1	23	71	7095	12482	0
739	CCTGACCACCGATGGT-1	45	61	12402	11107	4
740	CCTGCTATTTGAGAAG-1	26	50	7825	9573	0
741	CCTGGAAACGTTCTGC-1	39	113	10941	18309	4
742	CCTGGCTAGACCCGCC-1	29	43	8550	8605	0
743	CCTGGTCGAATGTGGG-1	59	69	15775	12222	1
744	CCTGTAAGACATGATA-1	37	41	10479	8332	0
745	CCTGTCACCCGGGCTC-1	29	67	8543	11930	4
746	CCTGTCGCCCGTAAAT-1	36	62	10232	11241	0
747	CCTGTTTGAAGACACG-1	58	94	15527	15685	1
748	CCTTCAGTTAAAGTGA-1	61	47	16264	9175	1
749	CCTTCTTGATCCAGTG-1	19	73	6131	12757	0
750	CCTTGACCACTTTATT-1	55	109	14800	17762	1
751	CCTTTAAGGGAGCACT-1	58	50	15539	9589	3
752	CCTTTCAATGAAGAAA-1	25	95	7571	15808	4
753	CGAAACATAGATGGCA-1	11	77	4201	13307	4
754	CGAACAGTATGGGCGT-1	50	96	13598	15959	1
755	CGAACCCGCATGCGTC-1	49	49	13370	9446	0
756	CGAACGCCCAGTGCCG-1	14	70	4926	12339	0
757	CGAAGTTGCTCTGTGT-1	33	35	9516	7498	4
758	CGAATGACGCATAATG-1	63	57	16743	10561	1
759	CGACAATTTGATCTAA-1	43	95	11911	15817	2
760	CGACACGCTCCGACAG-1	46	94	12634	15680	1
761	CGACAGTTCGCGTTAT-1	36	42	10238	8470	0
762	CGACATGCGATCTTCT-1	8	64	3481	11504	0
763	CGACTCAGGATGTTAT-1	23	89	7090	14976	2
764	CGACTTTGTATAGCCT-1	33	109	9496	17752	2
765	CGAGACCCTAGAGTGT-1	43	61	11920	11106	4
766	CGAGAGATGTGAACCT-1	29	73	8541	12762	0
767	CGAGAGCTTTCACTAC-1	64	88	16975	14857	1
768	CGAGAGGGTAGCCGCG-1	56	104	15042	17070	1
769	CGAGATTTCGCTCGGG-1	42	116	11664	18726	2
770	CGAGCTGGGCTTTAGG-1	17	67	5650	11924	0
771	CGAGGCTAAATATGGC-1	29	71	8542	12484	0
772	CGAGGGACTGCGGTCG-1	38	78	10710	13459	0
773	CGAGGGTATCCAGGTG-1	64	60	16983	10977	1
774	CGAGTTCTGTCCCACC-1	27	85	8056	14423	2
775	CGAGTTTATCGGACTG-1	37	93	10465	15537	2
776	CGATACCTCGCGGACA-1	40	48	11200	9303	0
777	CGATAGTCGTACTGCA-1	66	88	17458	14858	1
778	CGATCCGACCCAGTGC-1	38	50	10718	9579	4
779	CGATGGACCCTACGCC-1	22	96	6847	15945	4
780	CGATTAAATATCTCCT-1	56	62	15054	11251	3
781	CGATTCGCCTGGCTGC-1	57	73	15292	12775	1
782	CGCAAACACGAGTTAC-1	27	37	8069	7773	0
783	CGCAATTAGGGTAATA-1	28	44	8308	8743	4
784	CGCACATGTCCACTAC-1	39	87	10948	14706	2
785	CGCACGTGCGCTATCA-1	39	99	10945	16369	2
786	CGCAGGCGATCCAAAC-1	52	102	14078	16791	1
787	CGCATGCCGAATGCGT-1	67	89	17698	14997	1
788	CGCATGGTGCGATGCT-1	40	66	11195	11797	0
789	CGCATTAGCTAATAGG-1	27	57	8064	10544	2
790	CGCCATCCGATTATGA-1	24	80	7334	13729	0
791	CGCCCAGCACGCCTAG-1	59	51	15780	9728	1
792	CGCCCAGCGTTTCACG-1	65	89	17216	14996	1
793	CGCCCGCTTCCGTACA-1	18	80	5887	13726	0
794	CGCCGCCCATGCCTGT-1	39	83	10950	14152	2
795	CGCCGTTCAGCATAGT-1	58	104	15524	17071	1
796	CGCCTCCCTCCTCTAT-1	43	73	11917	12768	4
797	CGCGAAGTGGCATACT-1	64	96	16973	15965	1
798	CGCGACCGCGACAGAT-1	59	81	15772	13885	1
799	CGCGCATGTTTGATTG-1	50	54	13610	10139	3
800	CGCGCCCGACTTAATA-1	21	75	6612	13035	0
801	CGCGGCTCAACTTGAA-1	43	97	11910	16094	2
802	CGCGGGAATTAGGCAG-1	28	80	8298	13731	0
803	CGCGTTCATGAAATAC-1	27	51	8065	9712	0
804	CGCTACGGGACATTTA-1	38	48	10718	9302	0
805	CGCTAGAGACCGCTGC-1	39	101	10945	16646	2
806	CGCTATTCTTAGGCTC-1	38	60	10715	10965	4
807	CGCTCGACATAATGAT-1	21	45	6621	8878	0
808	CGCTCTCCGTAGATTA-1	33	37	9516	7775	4
809	CGCTGGTGACTACCCT-1	48	98	13115	16235	1
810	CGCTGTGACGCCGCAC-1	25	47	7584	9157	0
811	CGCTGTGTGGATGTTG-1	59	43	15783	8619	1
812	CGCTTAGTATTGATAC-1	66	52	17468	9870	1
813	CGCTTCCACTGAAATC-1	18	42	5898	8461	4
814	CGCTTTCATACCGGTG-1	14	50	4931	9567	0
815	CGCTTTCTTGCATTCG-1	31	85	9020	14425	0
816	CGGAAAGAATCAAACG-1	58	48	15540	9312	4
817	CGGAACGTAAACATAG-1	47	45	12889	8891	0
818	CGGAGCAATTTAATCG-1	54	60	14572	10972	3
819	CGGAGCATGGCGATCC-1	39	67	10954	11935	0
820	CGGAGCTTATAACACC-1	10	86	3957	14554	4
821	CGGATCCTCAAGGACT-1	60	80	16013	13747	1
822	CGGCAAACATCGTGCG-1	52	66	14088	11803	3
823	CGGCAATAAGATCGCC-1	54	108	14559	17623	1
824	CGGCAGGGTCGGGTTG-1	32	94	9259	15673	2
825	CGGCCACGCACAAAGT-1	35	59	9992	10825	0
826	CGGCCAGAGCGACCAT-1	67	49	17710	9455	1
827	CGGCCCAGGTATATCC-1	43	105	11908	17202	2
828	CGGCGCCATCAATCCC-1	59	93	15769	15547	1
829	CGGCTCTAAAGCTGCA-1	46	110	12630	17896	1
830	CGGGAATATAGTATAC-1	47	105	12872	17204	1
831	CGGGAATTTATGTAAA-1	45	65	12401	11661	4
832	CGGGAGCTTCAGTGTA-1	49	91	13358	15265	1
833	CGGGATCAATGTAAGA-1	23	59	7099	10819	2
834	CGGGCAGCTAAACCGC-1	32	56	9269	10408	0
835	CGGGCCTTCTTTGTAA-1	41	55	11440	10273	4
836	CGGGTGTACCCATTTA-1	32	86	9261	14564	2
837	CGGTACTAGAATCAAA-1	43	83	11914	14154	4
838	CGGTAGAGGTGCAGGT-1	22	92	6848	15391	2
839	CGGTCAAGTGGGAACC-1	26	80	7816	13730	0
840	CGGTCCGTCGCAAGCC-1	63	51	16745	9730	1
841	CGGTCTATCAACCCGT-1	18	82	5887	14003	2
842	CGGTGCAGATAGAACG-1	42	36	11686	7641	4
843	CGGTGCGCGTTGGTCC-1	49	39	13373	8060	4
844	CGGTTATCCAACAGTG-1	30	98	8776	16226	2
845	CGGTTCAAGTAGGTGT-1	24	98	7329	16223	4
846	CGTACCTGATAGGCCT-1	22	68	6855	12065	4
847	CGTAGAGAGTAATTAT-1	67	87	17699	14720	1
848	CGTAGCGAATTGTCAG-1	13	71	4685	12477	0
849	CGTATTAAGAGATCTA-1	32	54	9270	10130	4
850	CGTCACGTCCATTGGT-1	47	51	12887	9722	0
851	CGTCGCATGTGAGCCA-1	65	77	17220	13333	1
852	CGTCGGATAGTGTTGA-1	34	96	9740	15951	2
853	CGTCGTCCTTCGCGAA-1	56	76	15050	13190	3
854	CGTCTGGAAGGGCCCG-1	16	62	5410	11231	0
855	CGTGAAGTTAATTCAC-1	40	56	11198	10411	4
856	CGTGACATTGGGTCGT-1	15	83	5163	14140	2
857	CGTGACCAGTCCTCTG-1	63	55	16744	10284	1
858	CGTGCAGACTGGGACA-1	40	74	11193	12905	0
859	CGTGCCCTCCCGAAGA-1	43	77	11916	13323	4
860	CGTGGCCGAATATCTA-1	47	101	12873	16650	1
861	CGTGTCCCATTCGCGA-1	28	40	8310	8189	0
862	CGTTAAACTAGTTAGG-1	49	111	13353	18037	3
863	CGTTAATGTCCCGACG-1	59	87	15770	14716	1
864	CGTTAGCTCACAACTG-1	14	90	4920	15110	0
865	CGTTCAGACCCGCGAA-1	65	61	17224	11116	1
866	CGTTGAATACCGCGCT-1	57	77	15291	13329	1
867	CGTTGAGCGACCGTCG-1	44	74	12157	12907	0
868	CGTTGCCCGCGTGGGA-1	65	45	17229	8899	3
869	CGTTGTCGGCAATTGA-1	64	66	16982	11809	1
870	CGTTGTTTCAATTCCC-1	34	40	9756	8192	0
871	CGTTTAAGCGGAGCAC-1	13	59	4688	10814	0
872	CGTTTCACTTCGGGCG-1	18	92	5884	15389	2
873	CGTTTCGCTCATTACA-1	35	49	9995	9439	0
874	CGTTTGTGTAGAGGGT-1	55	41	14819	8340	4
875	CTAAAGAATGCCTACT-1	36	36	10239	7638	4
876	CTAAAGGGAAATAGGA-1	44	62	12161	11245	4
877	CTAAATCCTATTCCGG-1	26	84	7815	14284	2
878	CTAACCGCGCGCCCGT-1	37	35	10481	7500	4
879	CTAACGAAACTTGCTG-1	30	94	8777	15672	2
880	CTAACTGATAATCGCC-1	58	102	15525	16794	1
881	CTAAGGGAATGATTGG-1	44	72	12158	12630	4
882	CTAATTCTCAGATATT-1	27	105	8050	17194	4
883	CTACAAGAAATAACCC-1	58	40	15542	8203	1
884	CTACACTCGCAGATGG-1	57	101	15284	16655	1
885	CTACCCTAAGGTCATA-1	31	91	9019	15257	2
886	CTACGCACGGAGTACC-1	35	57	9992	10548	0
887	CTACGCCATTTCCGAT-1	12	80	4441	13723	0
888	CTACTATCTTTCAGAG-1	29	93	8536	15533	2
889	CTACTCAAGGTATAGT-1	60	42	16024	8481	1
890	CTACTGCCACCTGACC-1	27	63	8062	11375	2
891	CTAGATGTGAGTGTAA-1	33	103	9497	16920	2
892	CTAGATTTACGACGGC-1	42	74	11675	12906	4
893	CTAGCATAGTATAATG-1	34	66	9749	11794	0
894	CTAGCCGATGTTATGA-1	23	101	7087	16638	4
895	CTAGGCGCCCTATCAG-1	51	91	13840	15266	1
896	CTAGGTCTGAAGGAAT-1	36	104	10220	17060	2
897	CTAGGTTCGGACGTGA-1	58	70	15534	12360	1
898	CTAGTAGAAAGGGATT-1	63	81	16736	13887	1
899	CTAGTATTCGGAATTA-1	14	80	4923	13724	0
900	CTAGTCACGTCTTAAG-1	37	69	10471	12211	0
901	CTAGTGAAGGACAGGA-1	34	38	9757	7914	4
902	CTAGTTACAACCCGGT-1	53	67	14329	11942	3
903	CTAGTTGGGCCCGGTA-1	26	68	7820	12067	2
904	CTATAAGAGCCAATCG-1	26	100	7811	16501	2
905	CTATCGACGAAATACA-1	53	93	14322	15544	1
906	CTATCGGGTCTCAACA-1	35	69	9989	12210	0
907	CTATGCCCGAATGCAA-1	63	59	16742	10838	1
908	CTATGGGAAGCGGAAT-1	54	104	14560	17069	1
909	CTATGTCACTAGCCCA-1	30	66	8784	11792	0
910	CTATTCATGTGTCCCA-1	52	62	14090	11249	3
911	CTATTTGGTTACGGAT-1	36	82	10227	14012	0
912	CTCAACTAACCCGGAT-1	63	85	16735	14441	1
913	CTCACATTTACTAAAT-1	62	68	16499	12085	1
914	CTCACTGTGATACTTA-1	63	75	16738	13055	1
915	CTCAGTCACGACAAAT-1	24	96	7330	15946	2
916	CTCATGGCTCACAATC-1	13	63	4687	11368	0
917	CTCATTGCTCTAACAA-1	60	78	16014	13469	1
918	CTCATTTGATGGGCGG-1	22	62	6857	11234	0
919	CTCCGCCCACATGAGG-1	43	39	11926	8057	0
920	CTCCGGCCTAATATGC-1	19	59	6134	10817	0
921	CTCCTCCAGCTCACAC-1	62	50	16504	9591	1
922	CTCGAGGTCGAACAGT-1	29	59	8545	10822	0
923	CTCGATATTTGCGAGC-1	23	99	7088	16361	4
924	CTCGCACCTATATAGT-1	24	68	7337	12066	4
925	CTCGCCGAATGTAGGG-1	60	64	16018	11530	1
926	CTCGGTACCACTGCTC-1	41	81	11432	13876	2
927	CTCGGTCCGTAGCCTG-1	18	50	5896	9569	0
928	CTCTAGCCCTCGGAAA-1	66	90	17457	15135	1
929	CTCTATTTGGCTGCAG-1	48	68	13124	12078	0
930	CTCTCACAATCGATGA-1	32	70	9266	12347	0
931	CTCTGGACGCCTGGTG-1	32	62	9268	11239	0
932	CTCTGTTTGAGGATTC-1	14	72	4925	12616	2
933	CTCTTCTATTGACTGG-1	46	100	12632	16511	4
934	CTCTTGTCCCGCTTGG-1	54	58	14573	10695	3
935	CTGAAAGAGATCCGAC-1	19	69	6132	12202	0
936	CTGAATCCGAGACCTC-1	47	53	12887	9999	0
937	CTGACTGCGCAGCTCG-1	31	101	9016	16642	2
938	CTGCACAACTACATAT-1	50	76	13603	13187	4
939	CTGCACCTGGAACCGC-1	15	49	5173	9429	0
940	CTGCACTCCAGTACAG-1	54	70	14570	12358	3
941	CTGCAGAGAATCAGAG-1	61	101	16248	16657	1
942	CTGCCAAGGTTGGAAG-1	21	77	6612	13312	0
943	CTGCCATGCATCACAT-1	40	62	11196	11243	4
944	CTGCCTAGCCACCAAG-1	8	80	3477	13721	4
945	CTGCCTTTCTAGTAAA-1	63	93	16733	15549	1
946	CTGCGTTACGATATAA-1	16	90	5402	15111	0
947	CTGCTTGGCGATAGCT-1	53	75	14327	13050	4
948	CTGGAAATGGATGCTT-1	29	53	8547	9990	0
949	CTGGAAGACACGGTGG-1	50	88	13600	14850	1
950	CTGGATTTACACTTGA-1	49	55	13368	10277	3
951	CTGGCGACATAAGTCC-1	17	81	5646	13864	0
952	CTGGCGCACAGGTCTG-1	37	89	10466	14982	2
953	CTGGCTGATTCATCCT-1	44	96	12151	15956	2
954	CTGGCTGGTTGTCAGT-1	54	56	14573	10418	3
955	CTGGGATAAATAATGG-1	38	84	10708	14290	2
956	CTGGGTAGGCAGTTAA-1	43	79	11915	13600	4
957	CTGGTAACACATAGAA-1	42	88	11671	14846	3
958	CTGGTAACGAGCTCTT-1	29	97	8535	16087	2
959	CTGGTTTCGAGCAAGA-1	46	88	12636	14848	3
960	CTGTACTTCTTAGCAT-1	39	51	10958	9718	4
961	CTGTAGCCATCTCACT-1	56	46	15058	9034	4
962	CTGTCAAATGGCTCGG-1	23	83	7092	14144	2
963	CTGTGCAGGGTAGGTC-1	42	70	11676	12352	0
964	CTGTGGTCGGGAGATA-1	55	89	14805	14991	1
965	CTGTTACCCAATCTAG-1	48	58	13126	10692	4
966	CTGTTCACTGCCTGTG-1	22	56	6859	10403	0
967	CTTAACTTCGAAGTAC-1	11	63	4205	11367	0
968	CTTACACGGTATTCCA-1	31	45	9031	8883	0
969	CTTACACTGGGAAATA-1	16	48	5414	9291	0
970	CTTAGCCTTCCACATG-1	22	78	6852	13451	0
971	CTTAGTAGGCCTACAG-1	32	102	9257	16781	2
972	CTTAGTGTAGTAGCAT-1	61	83	16254	14163	1
973	CTTCAACTCCACTTGG-1	59	77	15773	13330	1
974	CTTCATTGTCAGTGGA-1	36	60	10233	10964	0
975	CTTCCGCTCCGTGAAG-1	56	50	15057	9588	4
976	CTTCGGCCAATTGTTT-1	50	110	13594	17898	1
977	CTTCGTAGATAGGTGA-1	39	45	10960	8887	0
978	CTTCTATTAATGCTAG-1	51	47	13853	9170	0
979	CTTCTTACGTCGTATA-1	14	60	4929	10953	0
980	CTTGAGTTAGGGTAAT-1	39	93	10947	15538	2
981	CTTGCCCAGGCTCTAC-1	45	55	12404	10275	0
982	CTTGGCCAAGCTGGGA-1	61	57	16261	10560	1
983	CTTGTACTTGTTGACT-1	21	51	6619	9709	0
984	CTTGTCAACATTCGAG-1	50	66	13606	11802	3
985	CTTGTGCTCACCGATT-1	22	94	6848	15668	2
986	CTTGTTGCTGAGTCAA-1	38	80	10709	13736	2
987	CTTTAACTTTCAAAGG-1	23	67	7097	11927	2
988	CTTTAATATTGGTCGA-1	51	73	13845	12772	4
989	CTTTACCGAATAGTAG-1	50	84	13601	14296	4
990	CTTTAGGAACACTGTT-1	41	87	11431	14707	4
991	CTTTAGTGCTATTATT-1	44	64	12160	11522	3
992	CTTTCTGTGCGGGCTT-1	54	66	14571	11804	3
993	CTTTGCATCGCTCTTG-1	60	94	16009	15686	1
994	CTTTGGCTTTAGTAAA-1	32	40	9274	8191	0
995	CTTTGGGATTGTTGCA-1	62	44	16506	8759	1
996	GAAACAGATGACCACC-1	40	92	11188	15400	2
997	GAAACAGCCATGCAGT-1	13	61	4687	11091	0
998	GAAACCGAATTACCTT-1	45	51	12405	9721	0
999	GAAACCTATACAAATG-1	60	52	16021	9867	1
1000	GAAACTCTAATGAAGG-1	13	73	4684	12754	0
1001	GAAAGAACAGCGTTAT-1	37	103	10462	16922	2
1002	GAAAGCAGTGCACTTT-1	56	54	15056	10142	3
1003	GAAATCGCGCGCAACT-1	18	68	5891	12063	0
1004	GAAATGGCGGTGTTAG-1	30	52	8788	9852	0
1005	GAAATTAGCACGGATA-1	18	96	5883	15943	4
1006	GAAATTGTCTCTATAA-1	43	53	11922	9997	0
1007	GAACAACTGGGATGAA-1	67	85	17700	14443	1
1008	GAACACACATCAACCA-1	22	50	6860	9571	0
1009	GAACAGATTACTAAAT-1	57	71	15293	12498	1
1010	GAACCCTCTGTGTTCT-1	59	67	15776	11945	1
1011	GAACCTTTAACGATCC-1	63	79	16737	13609	1
1012	GAACGACCGAATGATA-1	19	63	6133	11371	2
1013	GAACGTCTCATGGTCG-1	31	87	9020	14702	2
1014	GAAGCCACTGATTATG-1	65	69	17222	12225	1
1015	GAAGCCTGCACATTCC-1	61	61	16260	11114	1
1016	GAAGCGTGAGGAATTT-1	34	60	9751	10963	0
1017	GAAGGAGTCGAGTGCG-1	66	60	17465	10978	1
1018	GAAGTCAGTTGCACTA-1	52	58	14091	10694	3
1019	GAAGTCTCCCTAGCGA-1	37	91	10465	15260	2
1020	GAAGTGATTTATCGTG-1	39	47	10960	9164	0
1021	GAAGTGCTGGATAGCT-1	15	61	5170	11092	0
1022	GAAGTTTCCACTCAAT-1	36	46	10237	9024	0
1023	GAATAGACGCGACCCA-1	42	92	11670	15401	2
1024	GAATATTCGGAGTCCC-1	13	83	4681	14139	0
1025	GAATCGACATGGTCAC-1	26	42	7827	8465	4
1026	GAATCTGAACATTCTC-1	42	64	11678	11521	4
1027	GAATGCGAATCGGTTC-1	63	69	16740	12224	1
1028	GAATGTATGGCAGGTC-1	15	91	5161	15249	0
1029	GAATGTGGTCCGGATT-1	43	81	11914	13877	4
1030	GAATGTTGGGTAATCT-1	23	69	7096	12204	2
1031	GAATTATAGTGAAAGG-1	34	68	9748	12071	0
1032	GAATTCACCCGGGTGT-1	47	55	12886	10276	4
1033	GACAAACATATGCAGG-1	44	100	12150	16510	2
1034	GACAACGACCATTGAA-1	25	77	7576	13314	0
1035	GACAACGCAGCTTACG-1	20	54	6377	10125	0
1036	GACACAAGGGAAGAAA-1	30	72	8783	12624	0
1037	GACACTGAGTTCAGTG-1	44	46	12165	9028	0
1038	GACACTGGAACCCGAT-1	52	110	14076	17899	1
1039	GACAGCCAGACCTGAC-1	42	86	11672	14569	3
1040	GACATCCGTCGAACTG-1	65	71	17221	12502	1
1041	GACATCGATTTATAAC-1	52	50	14093	9586	2
1042	GACCAAACGTTGACTG-1	58	108	15523	17625	1
1043	GACCAGAGCCCTGTAG-1	31	47	9031	9160	0
1044	GACCGACGTGAAAGCA-1	38	112	10700	18170	4
1045	GACCGCGTCTGACGTG-1	50	112	13593	18176	1
1046	GACCGTCAGGTCGTGA-1	13	81	4682	13862	0
1047	GACCGTGCTGACGGTG-1	40	52	11199	9857	4
1048	GACCTTCCACGTCTAC-1	66	74	17461	12918	1
1049	GACGACGATCCGCGTT-1	52	70	14087	12357	3
1050	GACGAGGCTAATAAAC-1	56	100	15043	16516	1
1051	GACGCCGTAAAGGCTA-1	54	54	14574	10141	3
1052	GACGCTTGCTTCTAAA-1	38	36	10722	7639	4
1053	GACGGGTTGGCCCGTA-1	61	51	16262	9729	1
1054	GACGGTCAATAGAAGC-1	30	100	8775	16503	2
1055	GACTAAGATCATGCAC-1	23	53	7100	9988	0
1056	GACTAAGTAGGCTCAC-1	27	43	8068	8604	0
1057	GACTAGGCCGTTAGGT-1	66	78	17460	13472	1
1058	GACTCACCCACGTGAG-1	38	106	10702	17338	2
1059	GACTCGCGGGAATGAC-1	28	96	8294	15948	2
1060	GACTGCAAATCGAGCT-1	59	75	15774	13053	1
1061	GACTGCACCAGCCCAG-1	46	80	12638	13740	4
1062	GAGACTGATGGGTAGA-1	28	56	8305	10406	4
1063	GAGACTTCGCGACCGA-1	53	57	14332	10556	3
1064	GAGAGGGCGCGAGGTT-1	38	40	10720	8194	0
1065	GAGATCTGCTTGGCAT-1	34	44	9755	8746	0
1066	GAGATCTGTCACTCCG-1	30	74	8782	12901	0
1067	GAGATCTTCCATGACA-1	45	77	12398	13324	2
1068	GAGATGGGAGTCGACA-1	52	72	14087	12634	4
1069	GAGCACCTGTGTCCAG-1	58	80	15531	13746	1
1070	GAGCCAGCTACCTGTG-1	53	89	14323	14990	1
1071	GAGCGAGGGAGTACCG-1	14	58	4929	10676	0
1072	GAGCGCAAATACTCCG-1	51	107	13836	17483	1
1073	GAGCGCGCACGAGTAG-1	49	93	13358	15542	1
1074	GAGCTAAGGGCATATC-1	29	83	8539	14147	0
1075	GAGGATAAACAGTGCT-1	40	114	11182	18448	4
1076	GAGGGCGCAGCTCTGC-1	27	89	8055	14978	2
1077	GAGGTACATCCATCTT-1	12	68	4444	12061	0
1078	GAGGTACGCGTGTCCC-1	67	67	17705	11949	1
1079	GAGTAGATACTAGTTG-1	62	64	16500	11531	1
1080	GAGTATGCCCGCCTTG-1	49	43	13372	8615	0
1081	GAGTATGCGCGTGCAT-1	63	71	16739	12501	1
1082	GAGTCAGACCAGAATC-1	56	48	15058	9311	0
1083	GAGTCCGCTTACCGGA-1	46	58	12644	10691	4
1084	GAGTGTCAACCAGAAA-1	63	83	16736	14164	1
1085	GAGTGTGCGGTACCCA-1	44	88	12154	14847	3
1086	GATAACTCGCACTGTG-1	39	89	10948	14983	2
1087	GATACGATGGGAGTCA-1	45	45	12407	8890	0
1088	GATAGGTAACGTTGAC-1	48	60	13126	10970	3
1089	GATATCTCATGCAATA-1	12	58	4447	10675	0
1090	GATATGAGACACTAAC-1	39	81	10950	13875	2
1091	GATATGCGGTAGCCAA-1	19	91	6125	15251	2
1092	GATATTGAGATTGGCG-1	34	100	9739	16505	2
1093	GATATTTCCTACATGG-1	17	89	5644	14973	0
1094	GATCATTCCAAACATT-1	30	56	8787	10407	0
1095	GATCCCTTTATACTGC-1	28	60	8304	10960	0
1096	GATCCGGGAATTAACA-1	39	73	10952	12766	0
1097	GATCCTAAATCGGGAC-1	27	95	8053	15809	2
1098	GATCGACACTATCTGA-1	27	47	8067	9158	0
1099	GATCGCGGGCTCTCCA-1	36	52	10235	9855	0
1100	GATCGCTACCCGATTT-1	50	98	13597	16236	1
1101	GATCGGTGGCCATAAC-1	28	68	8302	12068	2
1102	GATCGTGACTGATATC-1	38	72	10712	12627	0
1103	GATCTGCTATCTAAGG-1	62	56	16502	10422	1
1104	GATCTTGGAGGGCATA-1	44	70	12159	12353	4
1105	GATCTTTGCAGGGTAT-1	36	38	10239	7915	4
1106	GATGAGGAACCTTCGG-1	67	81	17701	13889	1
1107	GATGCGTCCTGCATTC-1	37	57	10475	10549	0
1108	GATGCTACAAGCGCCT-1	17	51	5654	9707	4
1109	GATGCTGTATTTCATC-1	43	75	11916	13046	4
1110	GATGGTGCCCTAGGCA-1	10	78	3959	13445	4
1111	GATGTCGGTCAACTGC-1	9	73	3720	12752	0
1112	GATGTTCAATCCACGA-1	41	43	11443	8611	0
1113	GATTAACCGAAAGCCC-1	55	93	14804	15545	1
1114	GATTACTGAATTTGGG-1	41	39	11444	8056	0
1115	GATTCCCTTGTCGCAG-1	25	67	7579	11928	0
1116	GATTCCGCGTTTCCGT-1	16	76	5406	13171	0
1117	GATTCGACGGTTCACG-1	41	71	11435	12490	0
1118	GATTGGGAAAGGTTGT-1	66	80	17460	13749	1
1119	GCAAACCCTACATTAT-1	48	82	13120	14018	4
1120	GCAAACCTTGGCCATA-1	57	67	15294	11944	3
1121	GCAAATATTACGCTTT-1	35	41	9997	8331	0
1122	GCAACAGCAGTATGCG-1	46	106	12631	17342	4
1123	GCAACCACCAGACCGG-1	14	92	4920	15387	2
1124	GCAACGGCTAGTTATG-1	43	113	11906	18311	3
1125	GCAAGTGCACAGAGAA-1	24	42	7345	8464	0
1126	GCACAAACGAGGCGTG-1	46	114	12629	18451	4
1127	GCACAAGTGTCGGAAG-1	10	64	3963	11505	0
1128	GCACACACTGGTAGCC-1	56	94	15045	15684	1
1129	GCACGCCTACTTAGAT-1	55	39	14819	8063	3
1130	GCACTGCCTACCTTTA-1	66	68	17463	12087	1
1131	GCAGACCCAGCACGTA-1	39	103	10944	16923	2
1132	GCAGATCCATAAGACT-1	51	85	13842	14435	3
1133	GCAGATTAGGGATATC-1	37	61	10473	11103	4
1134	GCAGCACACAGCCCAG-1	38	42	10720	8471	0
1135	GCAGGACTATAGAATA-1	35	37	9998	7776	4
1136	GCAGGTAGAGTATGGT-1	18	94	5884	15666	4
1137	GCAGTGTGGCTATAGG-1	59	83	15771	14162	1
1138	GCATAGAGCACTCAGG-1	37	59	10474	10826	4
1139	GCATCGGCCGTGTAGG-1	49	103	13355	16928	1
1140	GCATGAGGGACGCGGC-1	30	90	8778	15118	2
1141	GCATTTCCAAGGCTCC-1	33	111	9495	18029	4
1142	GCCAATAGGGCATCTC-1	25	103	7569	16916	4
1143	GCCACAATTTAAGGAC-1	45	39	12408	8058	0
1144	GCCACTCAGAGCGCGA-1	59	95	15768	15824	1
1145	GCCAGGAGTAACCGAT-1	21	89	6608	14975	2
1146	GCCATATTGCACACAG-1	22	90	6849	15114	2
1147	GCCATCGAGCTGCGTG-1	53	47	14335	9171	0
1148	GCCATCGATGCTGCAT-1	32	110	9254	17890	4
1149	GCCCGATCTGTGGTCG-1	53	63	14330	11388	3
1150	GCCCGCGCGTAAACGG-1	49	41	13372	8337	0
1151	GCCCGTAATACCTTCT-1	27	79	8058	13592	0
1152	GCCGAAATTCCTACGT-1	35	45	9996	8885	0
1153	GCCGATTGGCCAAGCT-1	41	61	11438	11105	4
1154	GCCGCTTGTGAGAAAC-1	36	40	10238	8193	0
1155	GCCGGGTTAGGGTCGC-1	41	59	11438	10828	4
1156	GCCTAGCGATCTGACC-1	20	42	6380	8462	0
1157	GCCTATAGTGTCAGGG-1	29	91	8536	15256	2
1158	GCCTCATCTGGAAATA-1	41	95	11428	15816	2
1159	GCCTCCGACAATTCAC-1	60	98	16008	16241	1
1160	GCCTCTATACATAGCA-1	55	75	14809	13051	3
1161	GCCTTCAGCCCTACCG-1	16	50	5414	9568	0
1162	GCGAAACGATCGGGAG-1	54	100	14561	16515	1
1163	GCGAAACTTAACTGGA-1	44	82	12155	14016	4
1164	GCGAAGAATCTGACGG-1	66	84	17459	14304	1
1165	GCGAAGCCATACCCGT-1	31	61	9027	11100	0
1166	GCGACATGTAAACATC-1	37	107	10461	17476	2
1167	GCGACGATAGTTGTAC-1	48	54	13127	10138	4
1168	GCGAGAGTTGCGTCCA-1	33	107	9496	17474	2
1169	GCGAGCGCATGCTCCC-1	37	109	10460	17754	2
1170	GCGAGGCCCGAGCAGA-1	37	47	10477	9163	0
1171	GCGAGTTCTGCAAAGA-1	35	63	9991	11379	0
1172	GCGATTCTGGAAGCAG-1	10	74	3960	12891	0
1173	GCGATTGTTAACGTTA-1	37	77	10469	13320	0
1174	GCGCAAGAGCGCGCTG-1	40	100	11186	16508	2
1175	GCGCATCCAGTCAGCA-1	29	95	8535	15810	2
1176	GCGCCGTTCCACGATA-1	41	65	11437	11659	0
1177	GCGCCTCCCACTCCGA-1	48	110	13112	17897	1
1178	GCGCGTCATTGGTACA-1	57	83	15289	14161	1
1179	GCGCTAATTGAATAGA-1	34	70	9748	12348	0
1180	GCGCTATGCCGAGGCA-1	43	47	11924	9166	0
1181	GCGCTGATCCAGACTC-1	17	87	5644	14696	0
1182	GCGCTGCTTTGCATTT-1	28	94	8294	15671	2
1183	GCGCTTAAATAATTGG-1	57	89	15287	14992	1
1184	GCGGACCGCGTTGTGG-1	51	43	13854	8616	0
1185	GCGGAGAGGGAGAACG-1	46	78	12639	13463	2
1186	GCGGCTCTGACGTACC-1	38	38	10721	7916	0
1187	GCGGGAACCAGGCCCT-1	18	48	5896	9292	0
1188	GCGGGCGAGCCTTACC-1	55	51	14816	9726	4
1189	GCGGTGAACTGCGCTC-1	20	94	6366	15667	2
1190	GCGGTTCCCTATCATG-1	47	49	12888	9445	0
1191	GCGTAAATGGCCATAA-1	34	102	9739	16782	2
1192	GCGTCGAAATGTCGGT-1	17	65	5651	11647	0
1193	GCGTCGCCAGGGTGAT-1	54	62	14572	11250	3
1194	GCGTCTCTGCATTGGG-1	39	41	10961	8333	0
1195	GCGTGGTACTGGGTTA-1	35	95	9982	15813	2
1196	GCTAACTGAAGTCTGA-1	58	88	15529	14854	1
1197	GCTAAGTAGTTTCTCT-1	34	80	9745	13734	4
1198	GCTAATACCGAATGCC-1	21	47	6620	9155	4
1199	GCTACAATCGAGGATA-1	62	104	16489	17073	1
1200	GCTACGACTTATTGGG-1	43	69	11918	12214	0
1201	GCTACTATAGTAGAGT-1	50	94	13598	15682	1
1202	GCTAGACCGTCTACTG-1	42	104	11667	17063	2
1203	GCTAGAGTAGAGATGT-1	56	96	15044	15962	1
1204	GCTAGCTTGAATAGCT-1	52	44	14095	8755	0
1205	GCTAGGCACCACGGAG-1	54	84	14566	14298	1
1206	GCTAGTAGAGCTTGTA-1	39	65	10955	11658	0
1207	GCTATACGTCTCGGAC-1	52	88	14082	14851	1
1208	GCTATCATACTCATGG-1	54	78	14567	13467	3
1209	GCTCAATGTAATACCG-1	62	58	16502	10699	1
1210	GCTCCCAGTCGGTCCA-1	43	109	11907	17756	4
1211	GCTCCGCTCGCTTCAG-1	42	112	11665	18172	3
1212	GCTCGCTCATGTCCAA-1	41	99	11427	16370	2
1213	GCTCGGAATTTAAAGC-1	22	84	6851	14282	2
1214	GCTCTAAACCCTGACG-1	24	58	7340	10681	0
1215	GCTCTATGTTACGTGC-1	26	40	7827	8188	0
1216	GCTCTCGGGTACCGAA-1	26	58	7822	10682	2
1217	GCTCTTTCCGCTAGTG-1	64	54	16985	10146	1
1218	GCTGAGGCGTGAGTAT-1	40	64	11196	11520	4
1219	GCTGCACGGTTTCTTA-1	41	73	11435	12767	0
1220	GCTGCTAAGTAGTCGA-1	56	56	15056	10419	3
1221	GCTGCTACTGCGTAGC-1	51	75	13845	13049	4
1222	GCTGCTCTCCGGACAC-1	31	63	9026	11377	0
1223	GCTGGCGGCGCATGCT-1	54	64	14571	11527	3
1224	GCTGTATTACTGGCCC-1	46	38	12650	7920	4
1225	GCTGTTGCTACCGAAC-1	39	95	10946	15815	2
1226	GCTTAATGTAACTAAC-1	42	84	11673	14292	3
1227	GCTTACGTAGTTAGTA-1	36	112	10218	18169	4
1228	GCTTATGAAGCAGGAA-1	35	89	9983	14981	2
1229	GCTTCCGTCCCTAGAC-1	29	77	8540	13316	0
1230	GCTTGGATCGATTAGG-1	31	97	9017	16088	2
1231	GCTTTCAGAGGAGGTG-1	33	95	9500	15812	2
1232	GGAAACTAAATGGGCC-1	60	102	16007	16795	1
1233	GGAAAGTGCCCATGCC-1	20	90	6367	15113	2
1234	GGAACCGTGTAAATTG-1	49	47	13370	9169	0
1235	GGAAGCTCGCTTACAG-1	11	83	4199	14138	0
1236	GGAATGCGCTAGCGTG-1	32	82	9262	14010	4
1237	GGACACAAGTTTACAC-1	47	111	12870	18036	1
1238	GGACCAACAGGATAAC-1	51	67	13847	11941	3
1239	GGAGAAGTCATTGGCA-1	23	41	7104	8325	0
1240	GGAGACGACACCTTTG-1	43	67	11918	11937	0
1241	GGAGCAACATTTCAAG-1	57	103	15284	16932	1
1242	GGAGCACCAAGAACTA-1	26	82	7816	14007	0
1243	GGAGCGAGGCCTACTT-1	67	69	17704	12226	1
1244	GGAGGATTGAAAGGAG-1	7	73	3237	12751	0
1245	GGAGGGCTTGGTTGGC-1	32	78	9263	13456	0
1246	GGAGTGCCGCCCTGGA-1	19	53	6136	9986	0
1247	GGATCCGGAATATACT-1	34	82	9744	14011	4
1248	GGATGAAGATCGCTGA-1	42	94	11670	15678	2
1249	GGATGACGCGAGTTTA-1	37	45	10478	8886	0
1250	GGATGTCCTTACCGCA-1	35	91	9983	15259	2
1251	GGATTCCGCTATACCC-1	19	81	6128	13865	0
1252	GGATTGCTGTGACTCC-1	60	84	16012	14301	1
1253	GGATTTCACTTCTATA-1	31	83	9021	14148	4
1254	GGCAAATTACTTTACT-1	41	53	11440	9996	4
1255	GGCAAGCCCATAGTGG-1	67	61	17706	11117	1
1256	GGCAAGGCGAAATAGC-1	45	69	12400	12215	0
1257	GGCAATAGTCAATGAG-1	30	70	8783	12346	0
1258	GGCACTCCACTGGGCA-1	34	46	9754	9023	0
1259	GGCAGCAAACCTATGC-1	51	103	13837	16929	1
1260	GGCATATCGGTTCTGC-1	17	83	5646	14141	2
1261	GGCCGGCGTCTGCTAT-1	65	79	17219	13610	1
1262	GGCCGTTTGGGTTTCA-1	59	45	15782	8897	1
1263	GGCGAAATCTAACTTG-1	43	87	11913	14708	3
1264	GGCGCATGAATTGATG-1	42	54	11681	10135	0
1265	GGCGCGGAGATCTTTC-1	58	86	15529	14577	1
1266	GGCGCGTTCGAGTTTA-1	47	59	12885	10831	4
1267	GGCGCTTCATTCCCTG-1	67	71	17703	12503	4
1268	GGCGGAGTAATATTAG-1	32	46	9272	9022	0
1269	GGCGGTAGGATCATTG-1	31	69	9025	12208	0
1270	GGCGTAGGGAAAGCTG-1	64	82	16977	14026	1
1271	GGCTACTATACACTCC-1	64	44	16988	8760	1
1272	GGCTATTAAGTTGTAT-1	33	41	9515	8330	0
1273	GGCTCGCGTTGAGGTA-1	31	93	9018	15534	2
1274	GGCTCTGCTCCAACGC-1	26	72	7818	12622	0
1275	GGCTGAAATAGCAAAG-1	49	79	13362	13603	4
1276	GGCTTTCAATAAGGGT-1	60	62	16018	11253	1
1277	GGGAACGGGAGGTTAG-1	39	37	10962	7778	0
1278	GGGAAGACGGTCTGTC-1	64	76	16979	13194	1
1279	GGGAAGGGCTTTCTCA-1	63	87	16735	14718	1
1280	GGGACCCGTATATCTT-1	57	53	15298	10004	3
1281	GGGACTGCATAGATAG-1	32	60	9268	10962	0
1282	GGGAGAACTCACAGTA-1	32	64	9267	11516	0
1283	GGGAGGATGCCCGAAA-1	37	51	10476	9717	0
1284	GGGAGTTAATGAGGCG-1	33	75	9505	13041	0
1285	GGGATGGTCGTAACCG-1	47	43	12889	8614	0
1286	GGGATTTACCGCACCT-1	42	90	11671	15123	4
1287	GGGCAGAGCAATCGTT-1	58	60	15537	10974	3
1288	GGGCCCGTCTTAAACA-1	42	52	11681	9858	0
1289	GGGCCGGCCGAAGTAC-1	36	84	10226	14289	2
1290	GGGCGATATGTGTGAA-1	28	58	8305	10683	0
1291	GGGCGGCAAATGAATT-1	49	45	13371	8892	0
1292	GGGCGGGTTCCCTACG-1	43	37	11927	7780	4
1293	GGGCGTACATTTATAT-1	24	54	7341	10127	0
1294	GGGCGTCACCACGTAA-1	48	50	13129	9584	0
1295	GGGCGTCCACTGGCTC-1	16	84	5404	14279	2
1296	GGGCGTGGTTTCCCAG-1	61	81	16254	13886	1
1297	GGGCTATGATCGATGG-1	57	51	15298	9727	4
1298	GGGCTCATCGAACCCA-1	25	89	7573	14977	2
1299	GGGCTGCCTAGGGCGA-1	33	69	9507	12209	0
1300	GGGCTGGTTAGTCGCG-1	31	51	9030	9714	0
1301	GGGTACTTCATGAACT-1	37	39	10480	8055	0
1302	GGGTCACCGTGACGGT-1	35	47	9995	9162	0
1303	GGGTCAGGAGCTAGAT-1	65	55	17226	10285	1
1304	GGGTGACACCTTAACT-1	46	56	12645	10414	0
1305	GGGTGGTCCAGCCTGT-1	7	69	3239	12197	0
1306	GGGTGTTTCAGCTATG-1	16	68	5409	12062	0
1307	GGGTTAACATTTGAGT-1	54	50	14575	9587	0
1308	GGGTTTAGGATAGGAT-1	43	107	11907	17479	2
1309	GGTAAATGTGCGTTAC-1	11	81	4200	13861	0
1310	GGTACAAACATGCTAT-1	40	54	11199	10134	2
1311	GGTACCATTAAGACGG-1	29	105	8532	17195	2
1312	GGTAGAAGACCGCCTG-1	53	71	14328	12496	3
1313	GGTAGACCGTTGGGCG-1	53	53	14333	10002	3
1314	GGTAGTGCTCGCACCA-1	34	72	9747	12625	0
1315	GGTATTGCCGAGTTTA-1	33	53	9511	9992	0
1316	GGTCAAGACTACTTCG-1	53	105	14319	17207	1
1317	GGTCAGTGGGTCCCAC-1	48	62	13125	11247	3
1318	GGTCGGATAAACGGCG-1	23	97	7088	16084	4
1319	GGTCGGCCAGGAGCTT-1	32	84	9262	14287	4
1320	GGTCGGTCGTCCACAG-1	56	52	15057	9865	4
1321	GGTCTCCGTCCAGGTT-1	63	101	16731	16658	1
1322	GGTCTGAGAATCTGGA-1	30	80	8781	13732	0
1323	GGTCTTGAGCGCTCTT-1	65	65	17223	11671	1
1324	GGTGAAGTACAGGGAT-1	47	37	12891	7782	4
1325	GGTGATAAGGAGCAGT-1	37	79	10468	13597	2
1326	GGTGCATAAATGATTA-1	67	47	17710	9178	4
1327	GGTGCGGATAAGTGGC-1	16	46	5415	9014	4
1328	GGTGCTGGTACACATT-1	42	46	11683	9027	0
1329	GGTGGACTGCTCTGGC-1	55	85	14806	14437	1
1330	GGTTAGCTATATGTCT-1	47	87	12877	14710	3
1331	GGTTAGGCTTGGAGAA-1	28	36	8311	7634	4
1332	GGTTCTACTCGTCTGA-1	39	105	10943	17200	2
1333	GGTTTACAATCTCAAT-1	25	73	7577	12760	0
1334	GGTTTAGCCTTTCTTG-1	46	102	12632	16788	1
1335	GGTTTCAATCGGTCAG-1	33	91	9501	15258	2
1336	GGTTTGTGACCTGAGG-1	61	105	16247	17211	1
1337	GTAACATCTAAGATAA-1	56	110	15041	17901	1
1338	GTAACTGCCCAAGGAG-1	66	46	17469	9039	3
1339	GTAAGCGGGCAGTCAG-1	23	63	7098	11373	0
1340	GTAAGGATTTGTCGGA-1	10	68	3962	12060	0
1341	GTAAGTAACAGTCTGG-1	40	82	11191	14014	2
1342	GTAAGTAGGGTATACC-1	26	36	7828	7633	0
1343	GTAATAAAGGGCTCCC-1	31	103	9015	16919	2
1344	GTAATCTGATTCTTCG-1	50	44	13612	8754	0
1345	GTACACTTACCTGAAG-1	36	64	10232	11518	0
1346	GTACAGAGGCAAGGGT-1	37	83	10467	14151	2
1347	GTACGAGATTGCGACA-1	21	57	6617	10541	0
1348	GTACGCTTCATTGCAC-1	46	72	12640	12631	4
1349	GTACGTTTGCCCGTCA-1	44	68	12159	12076	0
1350	GTACTAAGATTTGGAG-1	27	55	8064	10267	0
1351	GTACTCCTGGGTATGC-1	26	102	7810	16778	4
1352	GTACTGGAGTTAGACC-1	33	81	9504	13872	4
1353	GTAGACACGCCTGACT-1	63	67	16740	11947	1
1354	GTAGCCAAACATGGGA-1	50	70	13605	12356	4
1355	GTAGCGGCTATACACT-1	39	69	10953	12212	0
1356	GTAGCTTCCTCTTGTT-1	31	89	9019	14979	2
1357	GTAGGTGATCCGTGTA-1	17	79	5647	13587	0
1358	GTAGTCGCGGGAATCA-1	49	81	13361	13880	4
1359	GTAGTCTACGATATTG-1	63	77	16737	13332	1
1360	GTATAGGACTCAGTAG-1	20	58	6376	10679	0
1361	GTATCAAACGTTAGCT-1	55	97	14803	16100	1
1362	GTATCCTTTGGTAACC-1	64	92	16974	15411	1
1363	GTATCTTTCATAACCA-1	46	66	12642	11800	4
1364	GTATGTGGGTCTAGTT-1	38	92	10706	15399	2
1365	GTATTCTGAGAAACGA-1	48	38	13132	7921	4
1366	GTCAAGCGGACTCGGG-1	39	77	10951	13321	4
1367	GTCACAAAGTTTCCAA-1	9	61	3723	11089	4
1368	GTCAGTTGTGCTCGTT-1	9	71	3720	12475	0
1369	GTCATGCACCTCCGTT-1	29	61	8545	11099	2
1370	GTCATGGACATGACTA-1	26	62	7821	11236	0
1371	GTCATTAGAGCGAACG-1	37	67	10472	11934	0
1372	GTCCAATATTTAGCCT-1	65	53	17226	10008	1
1373	GTCCATTACTGCTACG-1	42	106	11666	17340	2
1374	GTCCCAACGTAAAGTA-1	33	73	9506	12764	0
1375	GTCCCGCGACGTTATG-1	58	82	15531	14023	1
1376	GTCCGGACCTGAAATT-1	54	88	14564	14852	1
1377	GTCCGGCTGAATTGCG-1	28	52	8306	9851	0
1378	GTCCTACGAATAGTCT-1	53	91	14323	15267	1
1379	GTCCTTCTAGTGGGTT-1	10	82	3958	13999	0
1380	GTCGCCGTTGTGTGTT-1	57	43	15300	8618	3
1381	GTCGCGTAACCCGTTG-1	39	75	10952	13044	0
1382	GTCGGATATCTCAGAC-1	32	36	9275	7636	4
1383	GTCGGATGTAGCGCGC-1	17	77	5647	13310	0
1384	GTCGGGAAGCAGAAAC-1	59	65	15776	11668	3
1385	GTCGTACCATCTCGGG-1	46	62	12643	11246	4
1386	GTCGTATTGGCGTACA-1	19	95	6124	15805	2
1387	GTCGTTATTCGCTTAT-1	46	76	12639	13186	0
1388	GTCTAGTGAGCCGCTT-1	66	92	17456	15412	1
1389	GTCTATCTGAGTTTCT-1	40	42	11202	8472	0
1390	GTCTATTGGTTCCGGT-1	50	90	13600	15127	1
1391	GTCTCAAGGCCCGGCT-1	60	66	16017	11807	1
1392	GTCTCGATCTGCTTTC-1	20	80	6370	13727	0
1393	GTCTGGGCGGTCGAGA-1	46	44	12648	8752	0
1394	GTCTTAGTACAGCCGG-1	12	78	4441	13446	0
1395	GTCTTGTAGCTATTCA-1	44	112	12147	18173	3
1396	GTGAAACGGCGCCACC-1	24	88	7332	14838	2
1397	GTGAACTCCCATTCGA-1	30	104	8774	17057	2
1398	GTGACAGCTTCCCACT-1	64	74	16979	12917	1
1399	GTGACCGCACACTACG-1	39	91	10947	15260	2
1400	GTGACGCAGGTTTCAT-1	65	75	17220	13056	1
1401	GTGACTTCAGTAGTGC-1	46	50	12646	9583	0
1402	GTGAGGACACTTAAGG-1	41	77	11433	13322	4
1403	GTGAGGAGCGGTTGAG-1	13	87	4680	14694	0
1404	GTGAGTGGTACAACGC-1	52	56	14091	10417	3
1405	GTGATCACTAACGCCT-1	47	97	12874	16096	1
1406	GTGATCATAGATCTGC-1	45	57	12403	10552	0
1407	GTGATCCTTGTCATGA-1	62	84	16494	14302	1
1408	GTGATTCGCCGCTCAA-1	48	40	13131	8198	0
1409	GTGCAACAAATGTGGC-1	14	62	4928	11230	0
1410	GTGCACCAGCTTCAAC-1	66	54	17467	10147	1
1411	GTGCACGAAAGTGACT-1	17	71	5649	12479	0
1412	GTGCCCGTTCGGATTC-1	39	85	10949	14429	4
1413	GTGCCGCTTCAAAGGT-1	44	44	12166	8751	0
1414	GTGCGAAATCGAACAC-1	45	43	12407	8613	0
1415	GTGCGACAGGGAGTGT-1	36	100	10222	16506	2
1416	GTGCGGGTCTCCAAAT-1	20	56	6376	10402	0
1417	GTGCGTGTATATGAGC-1	41	83	11432	14153	4
1418	GTGCTCAAGTACTGTC-1	34	52	9753	9854	0
1419	GTGCTTACATCAGCGC-1	46	116	12628	18728	4
1420	GTGGAACCTACATGCG-1	15	81	5164	13863	0
1421	GTGGACGCATTTGTCC-1	56	64	15053	11528	3
1422	GTGGAGTCGGCGGTTG-1	54	38	14578	7924	3
1423	GTGGGCTTAGACACAC-1	29	39	8551	8051	0
1424	GTGGTATAGTCTGCCG-1	57	41	15301	8341	3
1425	GTGGTGGCCAAGTGAA-1	45	79	12397	13601	2
1426	GTGGTTACTTCTTTCG-1	31	105	9015	17196	2
1427	GTGTACCTTGGCTACG-1	26	78	7817	13453	0
1428	GTGTATATCAGCGGGC-1	58	76	15532	13191	1
1429	GTGTCGTATAGCGTTC-1	54	76	14568	13189	3
1430	GTGTGAATAACTTAGG-1	33	83	9503	14149	4
1431	GTGTTACTATGCGTCC-1	41	75	11434	13045	2
1432	GTTAAAGTAGGACTGG-1	49	83	13360	14157	3
1433	GTTAACATCACTTAAA-1	55	73	14810	12774	3
1434	GTTAACTATGTTGTCA-1	43	111	11906	18034	4
1435	GTTAAGGGTGCGATGT-1	61	71	16257	12500	1
1436	GTTACCTACAACTTGC-1	47	67	12883	11939	4
1437	GTTACTTTGGGCCTAG-1	43	51	11923	9720	0
1438	GTTAGAGTGTGCCGCT-1	7	75	3237	13028	0
1439	GTTAGCCCATGACATC-1	67	75	17702	13057	1
1440	GTTATAATACGGTGAA-1	53	107	14318	17484	1
1441	GTTATATTATCTCCCT-1	48	56	13127	10415	3
1442	GTTCATCGTTTGGCTG-1	33	105	9497	17197	2
1443	GTTCCAGTCTGACCAT-1	17	53	5654	9985	0
1444	GTTCGCCATAAGTGCC-1	37	53	10476	9994	0
1445	GTTCGCTGAGACGTCT-1	53	109	14318	17761	1
1446	GTTCGGATCGGGAACA-1	44	110	12147	17896	4
1447	GTTCGGGCGTACCATT-1	32	108	9255	17613	2
1448	GTTCGTCTAAAGAACT-1	51	89	13841	14989	1
1449	GTTCTTCCCTCGATGT-1	15	51	5172	9707	0
1450	GTTGAACCGGTTCCAT-1	42	40	11685	8195	0
1451	GTTGAGTCCCGCCGGT-1	52	78	14085	13466	4
1452	GTTGCACGGAGTTTCG-1	24	48	7343	9295	0
1453	GTTGGATTGAGAACAC-1	32	88	9261	14841	2
1454	GTTGGATTTGCGTTGG-1	36	50	10235	9578	0
1455	GTTGGTCATGCTATCC-1	55	63	14813	11389	3
1456	GTTGTCGTGTTAGTTG-1	15	47	5173	9152	4
1457	GTTTACGTTCCATCTG-1	48	64	13125	11524	3
1458	GTTTCCTGGAGGGTGA-1	25	49	7584	9434	0
1459	GTTTCTGCAGTCTCCC-1	40	72	11194	12628	0
1460	GTTTGACCAAATCCTA-1	30	58	8787	10684	0
1461	GTTTGGCCCAAGTTAT-1	42	80	11674	13738	2
1462	GTTTGGGCTTGTGAGC-1	51	65	13848	11664	3
1463	GTTTGGGTTTCGCCCG-1	63	91	16733	15272	1
1464	GTTTGGTAGGGTCAAC-1	53	59	14332	10833	3
1465	TAAAGCGGTATTTCCA-1	63	49	16745	9453	1
1466	TAAAGCGTTAGGAGAA-1	28	88	8296	14839	2
1467	TAACATACAATGTGGG-1	38	70	10712	12350	0
1468	TAACCTACCGTCCGAG-1	33	101	9498	16643	2
1469	TAACCTAGGGAGTCCA-1	60	106	16006	17349	1
1470	TAACTATTACGCCAAA-1	29	107	8532	17473	4
1471	TAACTCATCCGCGCGG-1	43	49	11923	9443	0
1472	TAAGGCAACATAAGAT-1	25	71	7578	12483	0
1473	TAAGGCATAACATCAA-1	57	49	15299	9450	4
1474	TAAGGCCCGTCACCCT-1	62	70	16498	12362	1
1475	TAAGGCTGAATCCCTC-1	45	97	12392	16095	2
1476	TAAGGGCCTGTCCGAT-1	57	95	15286	15823	1
1477	TAAGTAACATCTTGAC-1	46	40	12649	8197	0
1478	TAAGTTGCGACGTAGG-1	53	95	14321	15822	1
1479	TAATAAACAAGGAGAT-1	17	91	5643	15250	0
1480	TAATACACAGTAGTAT-1	20	64	6374	11510	2
1481	TAATAGAACAGAGTTA-1	50	38	13614	7922	4
1482	TAATAGTGACGACCAG-1	27	83	8056	14146	2
1483	TAATATTGAAATTCGC-1	17	47	5656	9153	0
1484	TAATCGATCCGTACGT-1	25	93	7571	15531	2
1485	TAATTACGTCAGTAGA-1	62	102	16489	16796	1
1486	TAATTAGGACATCCGT-1	42	108	11666	17617	2
1487	TACAACGCACAACTCA-1	41	49	11441	9442	0
1488	TACAGAAACGGTGGGC-1	59	85	15771	14439	1
1489	TACATAGGCATACACC-1	40	60	11197	10966	4
1490	TACATTTCTAACGTGC-1	39	55	10957	10272	2
1491	TACCAAATAGCCCAGA-1	59	61	15777	11113	1
1492	TACCAATAAAGTACCA-1	55	83	14807	14160	1
1493	TACCAGAAGTAGGTTC-1	49	51	13369	9723	0
1494	TACCAGCTAGGTTTAA-1	11	65	4204	11644	0
1495	TACCGAATAATTGTAA-1	67	93	17697	15551	1
1496	TACCGCGGACTTGCAG-1	33	97	9499	16089	2
1497	TACCGGCTCACTGCCC-1	47	65	12883	11662	4
1498	TACCGTAGGTTAACTA-1	59	57	15779	10559	1
1499	TACCGTGCCTCGGACC-1	51	69	13847	12218	4
1500	TACCTACTCCCAGTAT-1	58	62	15536	11252	3
1501	TACCTCACGCTTGTAC-1	16	56	5412	10400	0
1502	TACCTCAGTTGTCTGT-1	60	50	16022	9590	1
1503	TACGAACACGACTTCA-1	31	53	9029	9991	0
1504	TACGACGCTTGCTGCG-1	46	54	12645	10137	0
1505	TACGACTGCCTCTTAG-1	44	66	12160	11799	4
1506	TACGAGAACTTCACGT-1	35	39	9997	8054	0
1507	TACGATGTTGATCATC-1	35	35	9999	7499	4
1508	TACGCAGTTCTTTCCT-1	41	51	11441	9719	0
1509	TACGCCATATTCTAAT-1	40	58	11198	10689	4
1510	TACGCCTCCATTCCGA-1	55	59	14814	10834	3
1511	TACGCTATAGAAACCT-1	34	104	9738	17059	2
1512	TACGGGATGCTAGCAG-1	21	83	6610	14143	2
1513	TACGTAAAGCGGAGTG-1	63	103	16730	16935	1
1514	TACGTACTAGTGCTGA-1	62	42	16506	8482	1
1515	TACTATGGTTCCTCAG-1	57	47	15299	9173	4
1516	TACTCTCCGAACAAAT-1	21	81	6610	13866	0
1517	TACTCTTTCGTCTTCA-1	58	46	15541	9035	4
1518	TACTGAACAGATTTAG-1	56	44	15059	8757	4
1519	TACTTGTTAGTAGTCC-1	37	87	10466	14705	2
1520	TACTTTACTGAGCCGG-1	30	96	8776	15949	2
1521	TAGAAAGGTGGCGCTA-1	31	81	9021	13871	2
1522	TAGAATAGCCGATGAA-1	62	100	16490	16519	1
1523	TAGAATTAAGGGCAAC-1	10	76	3960	13168	4
1524	TAGACGAAACGCCAAT-1	63	73	16739	12778	1
1525	TAGACGCCCGTACCGG-1	32	90	9260	15119	2
1526	TAGACTACCTAGCGTT-1	38	104	10703	17061	2
1527	TAGAGCTACGAAGAAC-1	13	53	4690	9983	0
1528	TAGAGGTTCTACTTGT-1	54	96	14562	15961	1
1529	TAGAGTCTAAGCGAAC-1	29	55	8546	10268	0
1530	TAGATATGGACTGGAA-1	49	53	13369	10000	3
1531	TAGATCCGAAGTCGCA-1	10	72	3961	12614	0
1532	TAGATGGTTCCTTACT-1	59	97	15767	16102	1
1533	TAGCCATTTCAAAGTC-1	43	89	11912	14985	3
1534	TAGCCGGCGGTCAGCG-1	33	85	9502	14426	2
1535	TAGCGTCCCTCGATTG-1	45	109	12389	17757	4
1536	TAGCGTCCGGTGTGGT-1	53	77	14326	13327	3
1537	TAGCGTTGGGTCTTAC-1	38	68	10713	12073	0
1538	TAGCTAAGTCCGGGAG-1	29	57	8546	10545	0
1539	TAGCTAGAAGGCATGA-1	51	51	13852	9724	4
1540	TAGCTAGTGATGATGG-1	60	48	16022	9313	1
1541	TAGCTCGCCTGATAAC-1	50	58	13609	10693	3
1542	TAGGCATGTTACGCCA-1	23	85	7092	14421	2
1543	TAGGGAGCTTGGGATG-1	36	96	10223	15952	2
1544	TAGGGTGTTTCAAGAG-1	22	54	6859	10126	0
1545	TAGGTCGCCGGAACTG-1	32	100	9257	16504	2
1546	TAGGTGACGATAACCT-1	61	79	16255	13608	1
1547	TAGGTGCTCGCCTAGC-1	40	86	11190	14568	4
1548	TAGGTGTTCCACAGAT-1	60	60	16019	10975	1
1549	TAGGTTCGAGTTCGTC-1	35	67	9990	11933	0
1550	TAGTAGCTTATACCAG-1	61	43	16265	8620	1
1551	TAGTCCCGGAGACCAC-1	66	48	17469	9316	1
1552	TAGTCCGCAGAGAATG-1	39	53	10958	9995	2
1553	TAGTCGATCACGGGTT-1	48	96	13116	15958	1
1554	TAGTGCCCTCCAGAGT-1	32	52	9271	9853	0
1555	TAGTTAAGATAGGATA-1	12	82	4440	14000	0
1556	TAGTTTATTCTTGCTT-1	13	57	4688	10537	0
1557	TATAAATCCACAAGCT-1	20	44	6380	8739	0
1558	TATACACAGACGCCTT-1	50	60	13608	10971	3
1559	TATACGCGTCATCACT-1	60	68	16017	12084	1
1560	TATAGAGTCGCTTGAA-1	64	46	16987	9038	1
1561	TATAGATGGTCGCAGT-1	40	102	11185	16785	2
1562	TATATCCCTGGGAGGA-1	36	98	10222	16229	2
1563	TATCACCCAACCGACC-1	24	100	7328	16500	2
1564	TATCCAATTGGTTATC-1	55	79	14808	13606	3
1565	TATCCATATCATGCGA-1	18	52	5895	9847	0
1566	TATCCGCACCGTCGGG-1	59	53	15780	10005	1
1567	TATCCTGCATGGGAAT-1	14	54	4930	10122	0
1568	TATCGATCTATGCATA-1	22	88	6850	14837	2
1569	TATCGATGATTAAACG-1	23	49	7102	9433	0
1570	TATCTACCACAGCGGG-1	42	60	11679	10967	0
1571	TATGATCTTCTCTTTA-1	58	90	15528	15131	1
1572	TATGCTCCCTACTTAC-1	25	61	7580	11097	0
1573	TATGGATGTGCTACGC-1	26	54	7823	10128	0
1574	TATGGGACCGAGCAGG-1	36	56	10234	10410	0
1575	TATGGGTACGTATCGT-1	32	58	9269	10685	0
1576	TATGGTCTGAGTAACA-1	36	58	10233	10687	0
1577	TATGGTTAGTGGGAGA-1	41	105	11426	17201	2
1578	TATGTCAAGACCGACT-1	20	92	6366	15390	2
1579	TATGTCTCATTGTGCC-1	30	82	8780	14009	0
1580	TATTAACCTGACCGCG-1	57	45	15300	8896	4
1581	TATTACCATCCTGCTT-1	38	96	10705	15953	2
1582	TATTCAATTCTAATCC-1	34	74	9747	12903	0
1583	TATTCCACTCAGCTCG-1	49	57	13368	10554	3
1584	TATTCCGAGCTGTTAT-1	54	86	14565	14575	1
1585	TATTCGTGCCAGAATA-1	34	64	9749	11517	0
1586	TATTTAGTCTAGATCG-1	18	58	5894	10678	0
1587	TATTTATACCGAGTAG-1	16	78	5406	13448	0
1588	TATTTGTTACCCTTTA-1	24	46	7344	9018	4
1589	TCAAACAACCGCGTCG-1	24	60	7340	10958	0
1590	TCAAACTTAGATTGTT-1	31	65	9026	11654	0
1591	TCAAATTTGAGACTCA-1	60	70	16016	12361	1
1592	TCAACATAGCGCCCTA-1	58	44	15541	8758	4
1593	TCAACCATGTTCGGGC-1	25	51	7583	9711	0
1594	TCAACGAGGAGACAAA-1	42	56	11680	10412	2
1595	TCAACTGCAGAGTCAG-1	56	108	15041	17624	1
1596	TCAAGAAATACTAGCT-1	34	108	9737	17614	2
1597	TCAAGGTTACTACACC-1	47	103	12873	16927	1
1598	TCAATACGCCGTCATG-1	63	61	16742	11115	1
1599	TCACAAACCGAGGTAC-1	61	95	16250	15825	1
1600	TCACAGCAAACTCGAA-1	51	49	13852	9447	0
1601	TCACAGGAGAATAAGA-1	55	49	14816	9449	0
1602	TCACAGGGAATCGCAA-1	47	79	12879	13602	4
1603	TCACAGGTTATTGGGC-1	32	48	9272	9299	0
1604	TCACCCTCTTAAGATT-1	45	59	12403	10830	4
1605	TCACCGCTCGGCACTC-1	30	92	8777	15395	2
1606	TCACGCATTGTAGATC-1	33	49	9512	9438	0
1607	TCACGGTCATCGCACA-1	23	45	7103	8879	0
1608	TCACGTGCCCGATTCA-1	38	62	10714	11242	4
1609	TCACTCGTGCAACGGC-1	15	93	5161	15526	4
1610	TCAGAACCTCCACAGG-1	30	106	8773	17334	2
1611	TCAGACGCTATAGAAG-1	48	72	13122	12632	0
1612	TCAGCAAATGCATCTC-1	31	73	9024	12763	0
1613	TCAGCAGTAGGCCCTG-1	61	41	16265	8343	1
1614	TCAGGGTGTAACGTAA-1	28	72	8301	12623	0
1615	TCAGGTTCTTTGAGAA-1	30	42	8791	8467	0
1616	TCAGTAGGGACTATAA-1	46	48	12647	9306	0
1617	TCATATGAGCTTTGTT-1	64	62	16983	11254	1
1618	TCATCCCAGAGGGTGG-1	12	70	4444	12338	0
1619	TCATGCAGGTTCTCAT-1	18	84	5886	14280	2
1620	TCATTTAAGTCTCCGA-1	35	99	9981	16367	2
1621	TCATTTAGAAGTGTGA-1	54	110	14558	17900	1
1622	TCCAACTCAGCTATCT-1	67	91	17698	15274	1
1623	TCCAACTTTAAATTCT-1	40	40	11203	8195	0
1624	TCCAAGCCTAGACACA-1	67	79	17701	13611	1
1625	TCCAATAAAGGCTACC-1	63	53	16744	10007	1
1626	TCCACAATGGTTTACG-1	30	36	8793	7635	0
1627	TCCACCTCTAGCCTTT-1	61	53	16262	10006	1
1628	TCCACTTTATCTAGGT-1	31	79	9022	13594	0
1629	TCCAGAGCACCGGTTC-1	40	70	11194	12351	0
1630	TCCAGGCGAGTACGGT-1	31	57	9028	10546	0
1631	TCCAGGGTATATACGA-1	61	63	16259	11392	1
1632	TCCATTGTGACCTCGT-1	8	76	3478	13167	4
1633	TCCCAAAGACGAAGGA-1	26	60	7822	10959	0
1634	TCCCACTCTCTTCCGG-1	31	107	9014	17474	2
1635	TCCCAGCTTTAGTCTG-1	34	56	9752	10409	0
1636	TCCCAGGCTTAGCTAA-1	30	48	8789	9298	0
1637	TCCCGCGTACTCCTGG-1	27	69	8060	12206	2
1638	TCCCGTCAGTCCCGCA-1	23	75	7094	13036	0
1639	TCCCGTGTGCAATTTG-1	44	80	12156	13739	2
1640	TCCCTTAGATTACTCG-1	18	86	5886	14557	2
1641	TCCGATAATTGCCATA-1	18	64	5892	11509	0
1642	TCCGATGACTGAGCTC-1	22	76	6853	13174	0
1643	TCCGATGGTGCGACAT-1	25	53	7583	9988	0
1644	TCCGCCTGTCTACAAG-1	56	74	15051	12913	3
1645	TCCGCGGCAGCATCTG-1	34	84	9744	14288	2
1646	TCCGCGGCCCAATGAA-1	53	99	14320	16376	1
1647	TCCGCTGTCATCCCGG-1	47	81	12879	13879	4
1648	TCCGCTTATCCCATTA-1	50	64	13607	11525	3
1649	TCCGGCCTAGCGTACA-1	28	98	8293	16225	2
1650	TCCGGGCTTGACGGGA-1	66	96	17455	15966	1
1651	TCCGGTTCGTCCGGTC-1	51	53	13851	10001	3
1652	TCCGTTAAGCTAATAT-1	52	100	14079	16514	1
1653	TCCGTTTAGCCTTGAA-1	29	89	8537	14979	2
1654	TCCTAAATTGGGAAGC-1	56	70	15052	12359	1
1655	TCCTAACCGTCGGGCA-1	62	46	16505	9037	1
1656	TCCTACATCCACGGCC-1	46	84	12637	14294	4
1657	TCCTAGCAAAGAAGCT-1	41	41	11443	8334	0
1658	TCCTCGGGCTGGGCTT-1	40	76	11193	13183	2
1659	TCCTTACGACGGTCCG-1	49	95	13357	15820	1
1660	TCCTTCAGTGGTCGAA-1	15	69	5167	12201	0
1661	TCCTTTAAATCCGCTT-1	56	92	15046	15407	1
1662	TCCTTTCTTACGCTTA-1	30	62	8786	11238	0
1663	TCGAAATTTAGGACCA-1	29	45	8549	8882	0
1664	TCGAAGAACCGAGCAC-1	45	99	12392	16372	2
1665	TCGAGACCAACACCGT-1	37	55	10475	10271	0
1666	TCGCAAAGATGCATTT-1	47	75	12880	13047	0
1667	TCGCACCAGGAGGCAG-1	50	80	13602	13742	4
1668	TCGCCGAAGTTGCGTC-1	45	37	12409	7781	4
1669	TCGCCGACATATTCGC-1	66	86	17458	14581	1
1670	TCGCCGGTCGATCCGT-1	19	61	6134	11094	0
1671	TCGCGTAGCAGTGTCC-1	57	99	15285	16378	0
1672	TCGCTAAACCGCTATC-1	19	89	6126	14974	2
1673	TCGCTACTGGCTTTGA-1	65	73	17221	12779	1
1674	TCGCTCGATATATTCC-1	29	63	8544	11376	4
1675	TCGCTGGGCGGATTGT-1	28	74	8300	12900	0
1676	TCGCTTTAAACGTTTG-1	25	87	7573	14699	2
1677	TCGGACGCCCAGCCCA-1	33	79	9504	13595	0
1678	TCGGAGTACATGAGTA-1	32	74	9264	12902	0
1679	TCGGCGAACCCAAACC-1	49	105	13354	17205	1
1680	TCGGCTTGTATCGACG-1	58	96	15527	15963	1
1681	TCGGGAACGTGCCTAG-1	31	109	9014	17751	4
1682	TCGGGAGACAGCGTAC-1	59	71	15775	12499	1
1683	TCGGGCCGTCGTGGTA-1	40	88	11189	14845	4
1684	TCGTAAGACGACATTG-1	27	77	8058	13315	0
1685	TCGTATAGTGCAATTA-1	12	56	4448	10398	0
1686	TCGTCCGCTGGCGTCT-1	22	40	6863	8186	4
1687	TCGTCTTAGGCGTTAA-1	53	83	14325	14159	3
1688	TCGTGTACTATGGATG-1	47	77	12880	13325	0
1689	TCGTGTTCGACCACAA-1	57	105	15283	17209	1
1690	TCGTTAGGAGTCCCTA-1	52	54	14092	10140	3
1691	TCGTTCGTTATTATGT-1	10	62	3964	11228	0
1692	TCGTTGCTATCCGGTC-1	54	46	14576	9033	0
1693	TCTACCCAATAGAGAG-1	56	106	15042	17347	1
1694	TCTACCGTCCACAAGC-1	27	67	8061	11929	4
1695	TCTAGCATCTTCGATG-1	23	43	7103	8602	0
1696	TCTAGCATGCCCAGAA-1	48	66	13124	11801	4
1697	TCTAGGTGGCGACGCT-1	29	99	8534	16364	2
1698	TCTAGTGATATCGTGG-1	44	98	12151	16233	2
1699	TCTAGTTATCAGAAGA-1	34	54	9752	10131	2
1700	TCTATCGGTCGCAACA-1	22	64	6856	11511	2
1701	TCTATGCTATAACGAC-1	64	94	16974	15688	1
1702	TCTCATGAGATAGGGT-1	49	87	13359	14711	3
1703	TCTCCAACGTAGGTTA-1	20	78	6370	13450	0
1704	TCTCCACAAGTTGAAT-1	61	93	16251	15548	1
1705	TCTCCCTGGGCAGCGT-1	54	80	14567	13744	3
1706	TCTCGACGTATCGCCG-1	45	113	12388	18312	3
1707	TCTCGAGGAGGTTCGC-1	52	112	14076	18177	1
1708	TCTCTAATAGCTGGTA-1	20	52	6377	9848	0
1709	TCTGAACTCGTACCCG-1	47	95	12875	15819	1
1710	TCTGAAGCACGTGGTC-1	56	84	15048	14299	1
1711	TCTGAATTCCGTACAA-1	34	94	9741	15674	2
1712	TCTGATGTATTCTGTC-1	51	83	13843	14158	4
1713	TCTGCATACCTTGCTT-1	61	99	16249	16380	1
1714	TCTGCCAGAAACTGCA-1	41	79	11433	13599	4
1715	TCTGGGAACCTTTGAA-1	40	98	11186	16231	2
1716	TCTGGGTAGCGCTCAT-1	40	36	11204	7640	4
1717	TCTGTGCCATCATAGT-1	32	80	9263	13733	0
1718	TCTTACCGGAACTCGT-1	21	91	6608	15252	2
1719	TCTTACTTATGCCTCT-1	45	93	12393	15541	4
1720	TCTTAGAGCTCCAATT-1	40	108	11184	17616	2
1721	TCTTAGAGTGAACTCT-1	43	99	11909	16371	2
1722	TCTTCCCATGGGCACA-1	32	96	9258	15950	2
1723	TCTTCGAATAGACGTT-1	39	71	10953	12489	0
1724	TCTTCGATACCAATAA-1	32	66	9267	11793	0
1725	TCTTCTATAACCCGCC-1	45	107	12389	17480	4
1726	TCTTGATGCGTAGCGA-1	32	68	9266	12070	0
1727	TCTTGCTCCCGATACT-1	65	67	17222	11948	1
1728	TCTTGGTAACACCAAA-1	21	65	6615	11649	4
1729	TCTTTAAGACTATGAA-1	34	98	9740	16228	2
1730	TGAAACTTATGCAAGC-1	11	73	4202	12753	0
1731	TGAAAGGACCTGACTC-1	35	83	9985	14150	2
1732	TGAATACCGACGCGTA-1	66	82	17459	14027	1
1733	TGAATGAGTGTTTCCC-1	66	50	17468	9593	1
1734	TGAATGTCAGCCGGCC-1	47	109	12871	17758	1
1735	TGACATCGAGCGGACC-1	35	101	9980	16644	2
1736	TGACCAAATCTTAAAC-1	66	62	17465	11255	1
1737	TGACCCACGTTAGACA-1	33	47	9513	9161	0
1738	TGACGATGCACTAGAA-1	37	95	10464	15814	2
1739	TGACTATAATCCTTTC-1	46	68	12641	12077	0
1740	TGAGAATGCTTTACCG-1	18	54	5895	10124	0
1741	TGAGAGATTTACCACG-1	41	91	11429	15261	2
1742	TGAGATTAGGCCCTAA-1	16	94	5401	15665	4
1743	TGAGCCATACAGTCTC-1	42	38	11685	7918	0
1744	TGAGCGGAAAGTGTTC-1	55	65	14812	11666	3
1745	TGAGCTTTAATGACGC-1	19	85	6127	14419	2
1746	TGAGGAGTGCCAGCTT-1	58	58	15537	10697	1
1747	TGAGTAAATTAGCGTA-1	47	57	12886	10553	4
1748	TGAGTGCCTCTTAAAT-1	45	41	12408	8336	0
1749	TGAGTGGTCCGTGACG-1	30	84	8779	14286	0
1750	TGAGTTAAAGACATTC-1	48	112	13111	18175	4
1751	TGATACATTTAGCCGT-1	55	43	14818	8617	4
1752	TGATCGGTTTGACCCT-1	28	54	8306	10129	0
1753	TGATCTCCGGCGCCAG-1	28	50	8307	9574	0
1754	TGATGTCAATTAAGTG-1	59	103	15766	16933	1
1755	TGATTCCCGGTTACCT-1	64	50	16986	9592	1
1756	TGATTCGTCTATCACT-1	31	41	9033	8329	0
1757	TGATTCTGTCGCCGGT-1	48	44	13130	8753	0
1758	TGCAACCCATCTGCGG-1	60	90	16010	15132	1
1759	TGCAAGAATGACGTAA-1	30	60	8786	10961	2
1760	TGCAATCTAACACGGT-1	62	90	16493	15133	1
1761	TGCAGAGTACCGAGCA-1	38	46	10719	9025	0
1762	TGCAGGATCGGCAAAG-1	24	74	7336	12898	0
1763	TGCAGTTTCCTCCCAT-1	40	90	11189	15122	2
1764	TGCATATGTCTGTCAC-1	35	85	9985	14427	2
1765	TGCATGGATCGGATCT-1	19	67	6132	11925	2
1766	TGCATGTGGTAATCTA-1	29	81	8539	13870	0
1767	TGCCAATGGGTACTCT-1	54	52	14575	9864	4
1768	TGCCACCTGGCGAAAC-1	20	76	6371	13173	0
1769	TGCCAGTACGTGGAGA-1	51	71	13846	12495	4
1770	TGCCATTACTAAAGAA-1	21	87	6609	14698	2
1771	TGCCCGTACCGTTAAA-1	45	75	12398	13046	0
1772	TGCCGTGGATCGTCCT-1	57	63	15295	11390	3
1773	TGCCTAATTGAAGATT-1	55	105	14801	17208	1
1774	TGCCTGATCAAACGAT-1	20	70	6372	12342	0
1775	TGCCTTGGCCAGGCAA-1	52	82	14084	14020	4
1776	TGCGACACCCTAGTGC-1	46	46	12648	9029	0
1777	TGCGAGAATATTACCC-1	50	40	13614	8199	0
1778	TGCGCAAAGCATTTGG-1	31	67	9025	11931	0
1779	TGCGCGATTAACGGAG-1	27	41	8068	8327	0
1780	TGCGGAGTAAAGGTGC-1	22	70	6855	12343	0
1781	TGCGGCATAGTTCAAC-1	12	54	4448	10121	0
1782	TGCGGTGAAATTTCAT-1	12	66	4445	11783	0
1783	TGCGTAAGAACCTGAT-1	43	43	11925	8612	4
1784	TGCGTTTGTTGACACT-1	42	76	11675	13184	4
1785	TGCTAAGTGTCTATTT-1	52	90	14082	15128	1
1786	TGCTCCACAGTTCTTA-1	45	95	12393	15818	4
1787	TGCTCGGCGAAACCCA-1	57	61	15295	11113	3
1788	TGCTCGGTGGGTCACC-1	66	72	17462	12641	4
1789	TGCTCTTGAGAGTTTG-1	64	70	16980	12363	1
1790	TGCTGGTTGGACAATT-1	21	41	6622	8324	4
1791	TGCTGTTGAAGAACTC-1	38	66	10713	11796	0
1792	TGCTTCCCAAGCAGTA-1	62	66	16499	11808	1
1793	TGGAACCACTGACACA-1	24	102	7328	16777	4
1794	TGGAAGGATAAAGATG-1	20	68	6373	12064	0
1795	TGGACCAATCTAAGAT-1	62	80	16495	13748	1
1796	TGGACTGTTCGCTCAA-1	37	73	10470	12765	0
1797	TGGAGTGATGCGATGA-1	29	41	8550	8328	0
1798	TGGCAAACTAAATTAC-1	50	78	13603	13465	4
1799	TGGCAACTCGCGCGCC-1	22	86	6850	14559	2
1800	TGGCAAGCACAAGTCG-1	66	56	17467	10424	1
1801	TGGCAATGGGACGGCG-1	54	106	14559	17346	1
1802	TGGCAGATTACGATCA-1	44	58	12162	10691	4
1803	TGGCAGCAGTAATAGT-1	39	61	10956	11104	4
1804	TGGCCAAACTGAAGTA-1	28	76	8299	13177	0
1805	TGGCCGTATATTGACC-1	26	38	7828	7911	0
1806	TGGCGACTGCTCCAAA-1	55	47	14817	9172	0
1807	TGGCGATCAAGTTATG-1	51	55	13850	10278	3
1808	TGGCTATGTGACATAC-1	60	82	16013	14024	1
1809	TGGCTTTGGGTAGACA-1	19	51	6137	9708	0
1810	TGGGCAATAGTTGGGT-1	46	108	12630	17619	4
1811	TGGGCACGTTCTATGG-1	15	73	5166	12755	2
1812	TGGGCCACAAGAGCGC-1	18	72	5890	12618	0
1813	TGGGCCCATACTAATT-1	47	89	12877	14987	3
1814	TGGGTAAGGTTCCCGC-1	13	79	4682	13585	0
1815	TGGTAGAATATATGGG-1	48	100	13115	16512	1
1816	TGGTATCGCATCCCAA-1	8	68	3480	12059	0
1817	TGGTCCCACGCTACGG-1	52	74	14086	12911	4
1818	TGGTTCAACGGGTAAT-1	50	74	13604	12910	0
1819	TGGTTCGTAGCAAAGG-1	23	55	7100	10265	0
1820	TGTACCTACACGAGGG-1	59	91	15769	15270	1
1821	TGTACGAACAAATCCG-1	38	58	10715	10688	4
1822	TGTAGGAGAAATTTCC-1	34	86	9743	14565	2
1823	TGTATAACAGATCCTG-1	29	79	8540	13593	0
1824	TGTATGGCGCAGACAG-1	43	93	11911	15540	4
1825	TGTCCCGACATAGCAC-1	11	57	4206	10536	0
1826	TGTGACTACGCCAGTC-1	21	73	6613	12758	0
1827	TGTGAGACTAGCCCAA-1	59	63	15777	11391	1
1828	TGTGCCGGTGCCGGAA-1	53	97	14321	16099	1
1829	TGTGGCAAAGCGTATG-1	29	87	8538	14701	2
1830	TGTGGCGGGCTTCTGG-1	65	59	17225	10839	1
1831	TGTGGTTGCTAAAGCT-1	65	49	17227	9454	1
1832	TGTTATTGTATGTGGC-1	44	86	12154	14570	3
1833	TGTTCCGCTTCCATGA-1	36	44	10237	8747	0
1834	TGTTCGTATTGCGGTG-1	49	61	13367	11109	3
1835	TGTTCTTCCATTGACT-1	33	43	9514	8607	0
1836	TGTTGTCAAGAAGTCT-1	24	82	7333	14006	2
1837	TGTTTAATACTTCATC-1	9	77	3718	13306	4
1838	TGTTTCGGTACTTCTC-1	18	56	5894	10401	0
1839	TTAAACTCGAATTCAT-1	31	95	9017	15811	2
1840	TTAACCAACCCTCCCT-1	19	55	6136	10263	0
1841	TTAAGATAGGATTGAC-1	43	101	11909	16648	2
1842	TTAAGCCGACAACTTC-1	13	77	4683	13308	0
1843	TTAAGCGCCTGACCCA-1	30	44	8791	8744	0
1844	TTAAGTATTGTTATCC-1	64	90	16975	15134	1
1845	TTAATCAGTACGTCAG-1	18	76	5889	13172	0
1846	TTAATGTAGACCAGGT-1	30	68	8784	12069	0
1847	TTAATTGCTTTGGGTG-1	62	76	16497	13193	1
1848	TTAATTTCAGACGCGG-1	17	69	5649	12202	0
1849	TTACAACTACGCATCC-1	24	52	7342	9849	0
1850	TTACAGACCTAAATGA-1	26	96	7812	15947	2
1851	TTACATGCCACAACTA-1	41	103	11426	16924	2
1852	TTACCCATTGCCGGGT-1	17	85	5645	14418	2
1853	TTACCCTAGGGATTGG-1	60	58	16019	10698	1
1854	TTACGGATGGTTCGAG-1	33	93	9500	15535	2
1855	TTACTAAAGGACTTTA-1	48	78	13121	13464	4
1856	TTACTCCGGCCGGGAA-1	34	78	9745	13457	0
1857	TTACTGGGATATTTCA-1	44	54	12163	10136	0
1858	TTAGAAGAACATGACT-1	52	64	14089	11526	3
1859	TTAGAATAAGGGTCGG-1	61	45	16264	8898	1
1860	TTAGACACGATCGTTG-1	16	86	5404	14557	2
1861	TTAGACGAGTCACCTC-1	48	80	13120	13741	4
1862	TTAGAGTTTAGAAGGA-1	46	86	12636	14571	3
1863	TTAGCTAATACGATCT-1	22	98	6847	16222	4
1864	TTAGCTGATTTGCCGT-1	38	94	10705	15676	2
1865	TTAGTAAACCTGCTCT-1	62	94	16492	15687	1
1866	TTAGTTATTCGTGGCA-1	47	91	12876	15264	1
1867	TTATAGGTAATTGTCT-1	61	73	16256	12777	1
1868	TTATATACGCTGTCAC-1	38	74	10711	12905	0
1869	TTATATTTGGCAATCC-1	26	64	7821	11513	2
1870	TTATCCGGGATCTATA-1	51	87	13842	14712	1
1871	TTATCTGTATCATAAC-1	22	60	6857	10957	2
1872	TTATGAATGAAAGGGA-1	41	63	11437	11382	4
1873	TTATGATCTTAACGAA-1	38	82	10709	14013	2
1874	TTATTAGAGCGTGTTC-1	46	70	12641	12354	4
1875	TTATTAGGGAAGCATC-1	15	59	5170	10815	0
1876	TTCAAAGTCTCTAGCC-1	35	75	9987	13042	0
1877	TTCAACGACCCGACCG-1	20	48	6379	9293	0
1878	TTCAAGCCGAGCTGAG-1	13	75	4683	13031	0
1879	TTCAATACTCTGAATC-1	38	86	10708	14567	2
1880	TTCAATTAGCCATAAT-1	7	77	3236	13305	4
1881	TTCACGAAAGGATCAC-1	38	54	10717	10133	0
1882	TTCACTCGAGCACCTA-1	55	69	14811	12220	3
1883	TTCACTTCCTAGAACG-1	67	51	17709	9732	1
1884	TTCAGCCCTGGTCCAC-1	47	85	12878	14433	3
1885	TTCAGCTGGCGTGCCC-1	55	95	14804	15822	4
1886	TTCATGGCGCAACAGG-1	19	75	6130	13034	0
1887	TTCCAATCAGAGCTAG-1	23	95	7089	15807	2
1888	TTCCAATCTGGCTATC-1	48	46	13130	9030	0
1889	TTCCACACAGATTTGA-1	50	46	13612	9031	0
1890	TTCCAGACGAGATTTA-1	39	111	10942	18032	4
1891	TTCCGCGTGAGGCGAT-1	46	64	12642	11523	3
1892	TTCCGGCCTTGAGGCT-1	54	44	14577	8756	0
1893	TTCCGGTATCTGTGTC-1	41	115	11423	18587	4
1894	TTCCGGTTACCCACTT-1	45	87	12395	14709	3
1895	TTCCTCGAGGGTGTCT-1	21	49	6619	9432	0
1896	TTCCTCGGACTAACCA-1	50	86	13601	14573	3
1897	TTCGACAGAGCCCGTG-1	52	68	14088	12080	3
1898	TTCGACGGGAAGGGCG-1	24	44	7344	8741	0
1899	TTCGCACTCGCGTGCT-1	25	45	7585	8880	4
1900	TTCGCACTGTACGACA-1	61	59	16260	10837	1
1901	TTCGCGCGCCATACGA-1	59	47	15781	9174	1
1902	TTCGGCAACCCGCTGA-1	16	88	5403	14834	0
1903	TTCGGGACTAATCGCG-1	36	72	10229	12626	0
1904	TTCGGTACTGTAGAGG-1	67	63	17706	11394	1
1905	TTCGTAATCCCAGCGG-1	12	86	4439	14555	0
1906	TTCTAACCGAAGCTTA-1	34	90	9742	15120	2
1907	TTCTAGAAAGTCTTAT-1	60	46	16023	9036	1
1908	TTCTAGGCCAATTGTG-1	22	44	6862	8740	0
1909	TTCTATTAAACGCAGC-1	67	55	17708	10286	1
1910	TTCTGACCGGGCTCAA-1	52	84	14083	14297	3
1911	TTCTGCCGCGCCTAGA-1	49	69	13364	12217	4
1912	TTCTGCGGGTTAGCGG-1	40	80	11191	13737	2
1913	TTCTGCTAGACTCCAA-1	28	106	8291	17334	0
1914	TTCTTAGTGGCTCAGA-1	17	61	5652	11093	0
1915	TTCTTATCCGCTGGGT-1	49	101	13355	16651	1
1916	TTCTTGAGCCGCGCTA-1	47	41	12890	8336	0
1917	TTCTTGCTAGCATCTC-1	40	110	11183	17894	4
1918	TTCTTGGAGTAATGAG-1	21	79	6611	13589	0
1919	TTGAACGACGTGCTGA-1	60	88	16011	14855	1
1920	TTGAAGAATTCCCAGG-1	32	50	9271	9576	0
1921	TTGAATATGGACTTTC-1	34	76	9746	13180	0
1922	TTGAATTCACGTGAGG-1	39	97	10946	16092	2
1923	TTGACAGGAGCTCCCG-1	47	99	12874	16373	1
1924	TTGACCAGGAACAACT-1	64	80	16978	13749	1
1925	TTGACCATGTTCTCCG-1	24	78	7335	13452	0
1926	TTGACGCTCCATGAGC-1	41	101	11427	16647	2
1927	TTGACTACCATATGGT-1	43	41	11926	8335	4
1928	TTGACTATTGTCCGGC-1	46	104	12631	17065	4
1929	TTGAGAAGTTTAGCAT-1	55	87	14806	14714	1
1930	TTGAGAGTACTGCTAA-1	44	38	12168	7919	0
1931	TTGAGCAGCCCACGGT-1	44	116	12146	18727	2
1932	TTGATCTAACTTTGTC-1	29	47	8549	9159	0
1933	TTGATGTGTAGTCCCG-1	24	90	7331	15115	2
1934	TTGCACAATTCAGAAA-1	43	57	11921	10551	0
1935	TTGCACGGAGCAGCAC-1	21	59	6617	10818	0
1936	TTGCCAAGCAGAACCC-1	44	114	12146	18450	3
1937	TTGCCGCTTTCTAGTA-1	62	78	16496	13470	1
1938	TTGCGGCATCAGAAAG-1	53	45	14335	8894	0
1939	TTGCGTCGGCCAACCG-1	51	41	13854	8338	0
1940	TTGCTCCCATACCGGA-1	22	72	6854	12620	0
1941	TTGCTGAAGGAACCAC-1	19	57	6135	10540	0
1942	TTGCTGATCATGTTCG-1	33	57	9510	10547	0
1943	TTGCTGGCCGGGCTTC-1	8	78	3477	13444	4
1944	TTGGACCATCTGGCAA-1	51	105	13836	17206	1
1945	TTGGACCTATAACAGT-1	56	86	15047	14576	1
1946	TTGGATATCGTCTACG-1	48	52	13128	9861	0
1947	TTGGATCGACTTCTGG-1	10	60	3964	10951	0
1948	TTGGATTGGGTACCAC-1	17	55	5653	10262	0
1949	TTGGCCTAGAATTTCG-1	16	82	5405	14002	2
1950	TTGGGACACTGCCCGC-1	28	70	8301	12345	0
1951	TTGGGACGTAAGAGTT-1	51	109	13835	17760	1
1952	TTGGGCGGCGGTTGCC-1	30	76	8782	13178	0
1953	TTGGTCACACTCGTAA-1	48	48	13129	9307	0
1954	TTGTAAGGCCAGTTGG-1	27	81	8057	13869	0
1955	TTGTAATCCGTACTCG-1	35	55	9993	10270	2
1956	TTGTATCACACAGAAT-1	12	74	4443	12892	0
1957	TTGTCGTTCAGTTACC-1	22	58	6858	10680	0
1958	TTGTGAACCTAATCCG-1	56	90	15046	15130	1
1959	TTGTGCAGCCACGTCA-1	60	74	16015	12915	1
1960	TTGTGGCCCTGACAGT-1	18	60	5893	10955	0
1961	TTGTGGTGGTACTAAG-1	63	95	16732	15826	3
1962	TTGTGTATGCCACCAA-1	56	60	15054	10973	3
1963	TTGTGTTTCCCGAAAG-1	51	59	13849	10832	3
1964	TTGTTAGCAAATTCGA-1	22	42	6862	8463	0
1965	TTGTTCAGTGTGCTAC-1	24	64	7338	11512	0
1966	TTGTTGTGTGTCAAGA-1	31	77	9022	13317	0
1967	TTGTTTCACATCCAGG-1	58	42	15542	8480	1

## Sheet: figure4e
	day	celltype	avg_percent
1	D10	Cardiomyocytes	0.370909
2	D10	Endocardial	0.181595
3	D10	Epi.epithelial	0.189382
4	D10	Erythrocytes	0.00385122
5	D10	Fibroblast	0.0198819
6	D10	Immature_myocardial	0.000113514
7	D10	Macrophages	0.181532
8	D10	Mural	0.00280895
9	D10	TMSB4X_high	0.0394432
10	D10	Vascular_endothelial	0.0104827
11	D14	Cardiomyocytes	0.47595
12	D14	Endocardial	0.0752133
13	D14	Erythrocytes	0
14	D14	Fibroblast	0.0892214
15	D14	Immature_myocardial	0.000111502
16	D14	Macrophages	0.0162214
17	D14	Mural	0.0430031
18	D14	TMSB4X_high	0.00440932
19	D14	Vascular_endothelial	0.29587
20	D4	Cardiomyocytes	0.00545471
21	D4	Endocardial	0.16476
22	D4	Epi.epithelial	0.00828227
23	D4	Erythrocytes	0
24	D4	Fibroblast	0.425905
25	D4	Immature_myocardial	0.27148
26	D4	Macrophages	0.0681771
27	D4	TMSB4X_high	0.000974676
28	D4	Valve	0.0545004
29	D4	Vascular_endothelial	0.000465931
30	D7	Cardiomyocytes	0.24445
31	D7	Dendritic	0.0026076
32	D7	Endocardial	0.198462
33	D7	Epi.epithelial	0.121545
34	D7	Epi.mesenchymal	6.57048586633679e-08
35	D7	Erythrocytes	0.00449862
36	D7	Fibroblast	0.248397
37	D7	Immature_myocardial	0.0809315
38	D7	Macrophages	0.0876385
39	D7	Mural	0.000147331
40	D7	TMSB4X_high	0.00532936
41	D7	Valve	0.00514539
42	D7	Vascular_endothelial	0.000847977

## Sheet: figure4f
	porp	type
1	0	Day4
2	0	Day4
3	0	Day4
4	0	Day4
5	0	Day4
6	0	Day4
7	0	Day4
8	0	Day4
9	0	Day4
10	0	Day4
11	0	Day4
12	0	Day4
13	0	Day4
14	0	Day4
15	0	Day4
16	0	Day4
17	0	Day4
18	0	Day4
19	0	Day4
20	0	Day4
21	0	Day4
22	0	Day4
23	0	Day4
24	0	Day4
25	0	Day4
26	0	Day4
27	0	Day4
28	0	Day4
29	0	Day4
30	0	Day4
31	0	Day4
32	0	Day4
33	0	Day4
34	0	Day4
35	0	Day4
36	0	Day4
37	0	Day4
38	0	Day4
39	0	Day4
40	0	Day4
41	0	Day4
42	0	Day4
43	0	Day4
44	0	Day4
45	0	Day4
46	0	Day4
47	0	Day4
48	0	Day4
49	0	Day4
50	0	Day4
51	0	Day4
52	0	Day4
53	0	Day4
54	0	Day4
55	0	Day4
56	0	Day4
57	0	Day4
58	0	Day4
59	0	Day4
60	0	Day4
61	0	Day4
62	0	Day4
63	0	Day4
64	0	Day4
65	0	Day4
66	0	Day4
67	0	Day4
68	0	Day4
69	0	Day4
70	0	Day4
71	0	Day4
72	0	Day4
73	0	Day4
74	0	Day4
75	0	Day4
76	0	Day4
77	0	Day4
78	0	Day4
79	0	Day4
80	0	Day4
81	0	Day4
82	0	Day4
83	0	Day4
84	0	Day4
85	0	Day4
86	0	Day4
87	0	Day4
88	0	Day4
89	0	Day4
90	0	Day4
91	0	Day4
92	0	Day4
93	0	Day4
94	0	Day4
95	0	Day4
96	0	Day4
97	0	Day4
98	0	Day4
99	0	Day4
100	0	Day4
101	0	Day4
102	0	Day4
103	0	Day4
104	0	Day4
105	0	Day4
106	0	Day4
107	0	Day4
108	0	Day4
109	0	Day4
110	0	Day4
111	0	Day4
112	0	Day4
113	0	Day4
114	0	Day4
115	0	Day4
116	0	Day4
117	0	Day4
118	0	Day4
119	0	Day4
120	0	Day4
121	0	Day4
122	0	Day4
123	0	Day4
124	0	Day4
125	0	Day4
126	0	Day4
127	0	Day4
128	0	Day4
129	0	Day4
130	0	Day4
131	0	Day4
132	0	Day4
133	0	Day4
134	0	Day4
135	0	Day4
136	0	Day4
137	0	Day4
138	0	Day4
139	0	Day4
140	0	Day4
141	0	Day4
142	0	Day4
143	0	Day4
144	0	Day4
145	0	Day4
146	0	Day4
147	0	Day4
148	0	Day4
149	0	Day4
150	0	Day4
151	0	Day4
152	0	Day4
153	0	Day4
154	0	Day4
155	0	Day4
156	0	Day4
157	0	Day4
158	0	Day4
159	0	Day4
160	0	Day4
161	0	Day4
162	0	Day4
163	0	Day4
164	0	Day4
165	0	Day4
166	0	Day4
167	0	Day4
168	0	Day4
169	0	Day4
170	0	Day4
171	0	Day4
172	0	Day4
173	0	Day4
174	0	Day4
175	0	Day4
176	0	Day4
177	0	Day4
178	0	Day4
179	0	Day4
180	0	Day4
181	0	Day4
182	0	Day4
183	0	Day4
184	0	Day4
185	0	Day4
186	0	Day4
187	0	Day4
188	0	Day4
189	0	Day4
190	0	Day4
191	0	Day4
192	0	Day4
193	0	Day4
194	0	Day4
195	0	Day4
196	0	Day4
197	0	Day4
198	0	Day4
199	0	Day4
200	0	Day4
201	0	Day4
202	0	Day4
203	0	Day4
204	0	Day4
205	0	Day4
206	0	Day4
207	0	Day4
208	0	Day4
209	0	Day4
210	0	Day4
211	0	Day4
212	0	Day4
213	0	Day4
214	0	Day4
215	0	Day4
216	0	Day4
217	0	Day4
218	0	Day4
219	0	Day4
220	0	Day4
221	0	Day4
222	0	Day4
223	0	Day4
224	0	Day4
225	0	Day4
226	0	Day4
227	0	Day4
228	0	Day4
229	0	Day4
230	0	Day4
231	0	Day4
232	0	Day4
233	0	Day4
234	0	Day4
235	0	Day4
236	0	Day4
237	0	Day4
238	0	Day4
239	0	Day4
240	0	Day4
241	0	Day4
242	0	Day4
243	0	Day4
244	0	Day4
245	0	Day4
246	0	Day4
247	0	Day4
248	0	Day4
249	0	Day4
250	0	Day4
251	0	Day4
252	0	Day4
253	0	Day4
254	0	Day4
255	0	Day4
256	0	Day4
257	0	Day4
258	0	Day4
259	0	Day4
260	0	Day4
261	0	Day4
262	0	Day4
263	0	Day4
264	0	Day4
265	0	Day4
266	0	Day4
267	0	Day4
268	0	Day4
269	0	Day4
270	0	Day4
271	0	Day4
272	0	Day4
273	0	Day4
274	0	Day4
275	0	Day4
276	0	Day4
277	0	Day4
278	0	Day4
279	0	Day4
280	0	Day4
281	0	Day4
282	0	Day4
283	0	Day4
284	0	Day4
285	0	Day4
286	0	Day4
287	0	Day4
288	0	Day4
289	0	Day4
290	0	Day4
291	0	Day4
292	0	Day4
293	0	Day4
294	0	Day4
295	0	Day4
296	0	Day4
297	0	Day4
298	0	Day4
299	0	Day4
300	0	Day4
301	0	Day4
302	0	Day4
303	0	Day4
304	0	Day4
305	0	Day4
306	0	Day4
307	0	Day4
308	0	Day4
309	0	Day4
310	0	Day4
311	0	Day4
312	0	Day4
313	0	Day4
314	0	Day4
315	0	Day4
316	0	Day4
317	0	Day4
318	0	Day4
319	0	Day4
320	0	Day4
321	0	Day4
322	0	Day4
323	0	Day4
324	0	Day4
325	0	Day4
326	0	Day4
327	0	Day4
328	0	Day4
329	0	Day4
330	0	Day4
331	0	Day4
332	0	Day4
333	0	Day4
334	0	Day4
335	0	Day4
336	0	Day4
337	0	Day4
338	0	Day4
339	0	Day4
340	0	Day4
341	0	Day4
342	0	Day4
343	0	Day4
344	0	Day4
345	0	Day4
346	0	Day4
347	0	Day4
348	0	Day4
349	0	Day4
350	0	Day4
351	0	Day4
352	0	Day4
353	0	Day4
354	0	Day4
355	0	Day4
356	0	Day4
357	0	Day4
358	0	Day4
359	0	Day4
360	0	Day4
361	0	Day4
362	0	Day4
363	0	Day4
364	0	Day4
365	0	Day4
366	0	Day4
367	0	Day4
368	0	Day4
369	0	Day4
370	0	Day4
371	0	Day4
372	0	Day4
373	0	Day4
374	0	Day4
375	0	Day4
376	0	Day4
377	0	Day4
378	0	Day4
379	0	Day4
380	0	Day4
381	0	Day4
382	0	Day4
383	0	Day4
384	0	Day4
385	0	Day4
386	0	Day4
387	0	Day4
388	0	Day4
389	0	Day4
390	0	Day4
391	0	Day4
392	0	Day4
393	0	Day4
394	0	Day4
395	0	Day4
396	0	Day4
397	0	Day4
398	0	Day4
399	0	Day4
400	0	Day4
401	0	Day4
402	0	Day4
403	0	Day4
404	0	Day4
405	0	Day4
406	0	Day4
407	0	Day4
408	0	Day4
409	0	Day4
410	0	Day4
411	0	Day4
412	0	Day4
413	0	Day4
414	0	Day4
415	0	Day4
416	0	Day4
417	0	Day4
418	0	Day4
419	0	Day4
420	0	Day4
421	0	Day4
422	0	Day4
423	0	Day4
424	0	Day4
425	0	Day4
426	0	Day4
427	0	Day4
428	0	Day4
429	0	Day4
430	0	Day4
431	0	Day4
432	0	Day4
433	0	Day4
434	0	Day4
435	0	Day4
436	0	Day4
437	0	Day4
438	0	Day4
439	0	Day4
440	0	Day4
441	0	Day4
442	0	Day4
443	0	Day4
444	0	Day4
445	0	Day4
446	0	Day4
447	0	Day4
448	0	Day4
449	0	Day4
450	0	Day4
451	0	Day4
452	0	Day4
453	0	Day4
454	0	Day4
455	0	Day4
456	0	Day4
457	0	Day4
458	0	Day4
459	0	Day4
460	0	Day4
461	0	Day4
462	0	Day4
463	0	Day4
464	0	Day4
465	0	Day4
466	0	Day4
467	0	Day4
468	0	Day4
469	0	Day4
470	0	Day4
471	0	Day4
472	0	Day4
473	0	Day4
474	0	Day4
475	0	Day4
476	0	Day4
477	0	Day4
478	0	Day4
479	0	Day4
480	0	Day4
481	0	Day4
482	0	Day4
483	0	Day4
484	0	Day4
485	0	Day4
486	0	Day4
487	0	Day4
488	3.37547935703902e-10	Day4
489	2.97873508439553e-10	Day4
490	2.13438025357928e-11	Day4
491	6.49365665104661e-11	Day4
492	2.64500265075646e-10	Day4
493	3.44757292258776e-10	Day4
494	3.81557803033933e-10	Day4
495	3.00598487748036e-10	Day4
496	1.3088722673828e-10	Day4
497	9.1671546505106e-10	Day4
498	1.92441953323588e-08	Day4
499	3.15564524943639e-10	Day4
500	3.67576071439845e-10	Day4
501	1.33971723474104e-09	Day4
502	4.11705288959538e-12	Day4
503	4.47766035152563e-10	Day4
504	5.27350246323783e-11	Day4
505	1.78140608562869e-10	Day4
506	1.90072798522862e-10	Day4
507	5.95445770193654e-10	Day4
508	1.25570611576787e-10	Day4
509	2.78839872194184e-10	Day4
510	3.29090332390539e-05	Day4
511	2.23242287726082e-11	Day4
512	0.0794942	Day4
513	7.16875777106119e-05	Day4
514	3.29342506554756e-12	Day4
515	5.30071291080084e-09	Day4
516	1.20519799515241e-09	Day4
517	8.07564907482333e-10	Day4
518	1.12718852308927e-10	Day4
519	2.13402235021959e-09	Day4
520	1.9209948484616e-10	Day4
521	6.19266976595277e-10	Day4
522	2.64419050097586e-10	Day4
523	6.03563490294975e-10	Day4
524	5.33612332815246e-09	Day4
525	2.90754987610233e-10	Day4
526	7.68403700036139e-11	Day4
527	1.44585591801826e-09	Day4
528	2.34151959533839e-11	Day4
529	9.46117655775887e-12	Day4
530	4.73486231130377e-11	Day4
531	6.97374778350906e-11	Day4
532	4.91731664418052e-10	Day4
533	2.92167961604371e-10	Day4
534	7.50175275540833e-10	Day4
535	3.01805761614642e-10	Day4
536	4.25453380493939e-10	Day4
537	1.2421999724928e-11	Day4
538	5.89390356020145e-10	Day4
539	1.54099444677215e-10	Day4
540	6.54786752336924e-09	Day4
541	1.81496426874734e-10	Day4
542	5.0915944824186e-11	Day4
543	1.8356173853183e-10	Day4
544	2.22921586875035e-09	Day4
545	2.61254157658814e-11	Day4
546	1.18914860983639e-10	Day4
547	4.24257264911529e-10	Day4
548	2.07461858288116e-10	Day4
549	1.2047642418755e-09	Day4
550	2.56026781198537e-07	Day4
551	0.0191118	Day4
552	0.0125515	Day4
553	2.30076717087455e-09	Day4
554	1.07457996652831e-10	Day4
555	2.26266488368102e-10	Day4
556	2.00033638128273e-10	Day4
557	1.14188097626764e-09	Day4
558	1.34656560247992e-11	Day4
559	1.93996999070027e-10	Day4
560	8.94540559383143e-10	Day4
561	8.12789594437674e-11	Day4
562	1.28463640089409e-09	Day4
563	1.92846747433348e-10	Day4
564	1.18033711916352e-09	Day4
565	1.48641046637318e-09	Day4
566	1.05849458748331e-10	Day4
567	0.000933325	Day4
568	2.42072640786779e-10	Day4
569	1.78599477710634e-10	Day4
570	1.45113334398512e-09	Day4
571	2.94093473447063e-10	Day4
572	1.84189820464139e-09	Day4
573	1.47181553326783e-10	Day4
574	4.45286317254619e-10	Day4
575	8.27742665521661e-05	Day4
576	2.96832996526548e-09	Day4
577	4.79405536618937e-11	Day4
578	3.19943133465419e-10	Day4
579	3.91176450229596e-10	Day4
580	6.29671971238911e-10	Day4
581	7.93828172668216e-07	Day4
582	8.794426383356e-10	Day4
583	3.99081598787223e-11	Day4
584	1.85298746513823e-09	Day4
585	1.78506825789183e-10	Day4
586	1.33957098327832e-09	Day4
587	1.76213099941893e-11	Day4
588	1.02124861032766e-09	Day4
589	0.0140147	Day4
590	3.88677340916397e-09	Day4
591	7.97431721241795e-10	Day4
592	0.0572046	Day4
593	2.02971944556981e-10	Day4
594	0.0167346	Day4
595	6.2378138174718e-10	Day4
596	5.71958299528475e-11	Day4
597	6.60575577788987e-10	Day4
598	1.88419111696516e-10	Day4
599	1.92947753504963e-11	Day4
600	1.75475874849031e-10	Day4
601	1.9279289271155e-10	Day4
602	1.15834421434489e-10	Day4
603	2.41067490088253e-05	Day4
604	3.71706646628516e-10	Day4
605	6.39357928699588e-09	Day4
606	9.06539067602277e-11	Day4
607	7.73387193951784e-11	Day4
608	1.05514524652387e-11	Day4
609	3.15087316771923e-11	Day4
610	3.41354815772056e-10	Day4
611	1.44744485635496e-10	Day4
612	2.01004105918695e-10	Day4
613	1.10701676979449e-10	Day4
614	4.22366849780647e-10	Day4
615	7.48431066300926e-10	Day4
616	1.72759239429867e-10	Day4
617	2.75157744736917e-06	Day4
618	3.40376336611784e-10	Day4
619	7.71055336897461e-10	Day4
620	1.42805721446812e-09	Day4
621	1.35813334277424e-10	Day4
622	3.44753033063338e-10	Day4
623	1.68926833048786e-09	Day4
624	1.03547082266976e-10	Day4
625	1.6012044232485e-10	Day4
626	1.1552335608869e-09	Day4
627	6.32191208447489e-11	Day4
628	9.87079022331681e-11	Day4
629	0.000161961	Day4
630	3.21418647806547e-12	Day4
631	7.05405627185107e-11	Day4
632	7.744931065671e-12	Day4
633	6.56098393208652e-10	Day4
634	7.16315884662614e-11	Day4
635	9.48937456755483e-10	Day4
636	4.16879544095802e-10	Day4
637	3.50565980541181e-11	Day4
638	1.85784084261309e-10	Day4
639	0.00684847	Day4
640	6.81681274297389e-10	Day4
641	0.0150939	Day4
642	9.24909684303699e-11	Day4
643	4.11962764849517e-10	Day4
644	2.56208313497639e-09	Day4
645	2.09257118789881e-10	Day4
646	1.1951034048718e-10	Day4
647	0.0169148	Day4
648	2.63746967434269e-09	Day4
649	6.70205961891424e-09	Day4
650	2.72440170647623e-10	Day4
651	4.05090121223559e-09	Day4
652	1.24637287167015e-10	Day4
653	1.22718552343724e-09	Day4
654	3.88304451761069e-11	Day4
655	1.03354888114732e-09	Day4
656	9.82501696714507e-10	Day4
657	0.0299225	Day4
658	1.50591795706891e-09	Day4
659	6.79801867432495e-11	Day4
660	3.37732664398558e-10	Day4
661	4.37430315843193e-09	Day4
662	1.71361289662595e-09	Day4
663	1.02569148891905e-09	Day4
664	1.44844439511043e-09	Day4
665	3.15694633117182e-09	Day4
666	6.46673197683468e-11	Day4
667	7.26634828940381e-12	Day4
668	2.32570206109554e-11	Day4
669	1.59262284073548e-09	Day4
670	7.60849994898788e-11	Day4
671	1.87447923590057e-10	Day4
672	0.0585228	Day4
673	1.48612614348407e-10	Day4
674	1.39366606715762e-10	Day4
675	1.28686649628342e-10	Day4
676	3.24651100055946e-10	Day4
677	1.56526437112067e-10	Day4
678	7.59610024084346e-10	Day4
679	0.0203175	Day4
680	1.69713636759239e-10	Day4
681	2.65481559722691e-11	Day4
682	4.63259296748796e-10	Day4
683	1.17345741991224e-09	Day4
684	3.15274440347347e-10	Day4
685	6.921734601345e-11	Day4
686	7.70053857863716e-11	Day4
687	1.17034774442985e-10	Day4
688	2.71330783596866e-09	Day4
689	7.19096352213863e-10	Day4
690	3.68783530183309e-10	Day4
691	3.43807652156641e-10	Day4
692	3.66705658751142e-11	Day4
693	4.34769613231106e-10	Day4
694	1.99418679323877e-10	Day4
695	2.89804600452326e-11	Day4
696	5.04135020275218e-10	Day4
697	2.81936790684874e-11	Day4
698	1.84904918658983e-10	Day4
699	7.56234065234695e-11	Day4
700	9.62642606393763e-10	Day4
701	2.07080617519087e-09	Day4
702	5.70899672873897e-09	Day4
703	1.38555231132494e-09	Day4
704	1.40448078978849e-10	Day4
705	1.45374711297105e-10	Day4
706	3.58756966372032e-10	Day4
707	1.67699866208389e-08	Day4
708	4.0206419331449e-09	Day4
709	5.10429859617372e-11	Day4
710	6.83821291391492e-10	Day4
711	3.0334210780886e-10	Day4
712	5.1902290425489e-12	Day4
713	2.27897948986674e-10	Day4
714	1.60533816657164e-09	Day4
715	1.27866937035969e-09	Day4
716	2.35263858536013e-10	Day4
717	7.13284089842627e-11	Day4
718	3.67671085306669e-10	Day4
719	5.86044831107136e-11	Day4
720	1.27041489755308e-10	Day4
721	8.57127913843233e-11	Day4
722	2.62344211493363e-10	Day4
723	4.2055566288249e-09	Day4
724	2.61216271022673e-10	Day4
725	2.10317807838656e-10	Day4
726	4.90336631991758e-11	Day4
727	7.14123720659093e-10	Day4
728	2.28944467843953e-11	Day4
729	8.82291797230573e-11	Day4
730	1.60563604151872e-10	Day4
731	5.12913658494756e-11	Day4
732	4.50962012710748e-11	Day4
733	8.34833537741737e-06	Day4
734	5.18886262056492e-11	Day4
735	1.23012806379079e-10	Day4
736	6.34095269289528e-10	Day4
737	1.08514518650381e-09	Day4
738	4.93164774461066e-09	Day4
739	3.5272939401627e-11	Day4
740	4.69485570989665e-11	Day4
741	5.07048946232463e-10	Day4
742	2.52568226790444e-10	Day4
743	2.91298795029826e-10	Day4
744	3.08117271091505e-10	Day4
745	1.60570643432069e-09	Day4
746	8.97749878200221e-11	Day4
747	2.1027847508562e-10	Day4
748	3.10122108864673e-10	Day7
749	4.97227842233825e-10	Day7
750	1.70398490509697e-10	Day7
751	1.95140113134954e-12	Day7
752	4.56662090467719e-10	Day7
753	2.89209372785937e-10	Day7
754	8.42878621347333e-11	Day7
755	3.01589180258009e-13	Day7
756	2.74339190393546e-10	Day7
757	2.63599622798327e-11	Day7
758	5.78133552810809e-11	Day7
759	1.96749099994679e-10	Day7
760	3.22652962079918e-10	Day7
761	4.27831047445768e-11	Day7
762	1.39153285049064e-09	Day7
763	8.19880064049097e-11	Day7
764	4.19004920311832e-11	Day7
765	1.50910761105968e-09	Day7
766	9.66429273735746e-11	Day7
767	4.79762106521768e-11	Day7
768	1.2836366229184e-10	Day7
769	1.20733667169941e-10	Day7
770	5.61450376597961e-10	Day7
771	1.31409481518308e-10	Day7
772	2.59458624478247e-10	Day7
773	1.49120659940128e-11	Day7
774	2.39095314057614e-10	Day7
775	2.79482067045832e-10	Day7
776	1.0868608327679e-10	Day7
777	9.37859402712758e-10	Day7
778	2.89229566825511e-11	Day7
779	2.24679677774551e-10	Day7
780	2.3677376207899e-11	Day7
781	7.98094232879449e-11	Day7
782	7.79130707210118e-11	Day7
783	7.20499556249164e-11	Day7
784	7.2926043152801e-10	Day7
785	2.47552638726328e-10	Day7
786	3.11613661514172e-12	Day7
787	6.45285623862164e-11	Day7
788	5.71640817719981e-11	Day7
789	5.74620799172195e-11	Day7
790	3.03879053947029e-10	Day7
791	2.72964665383187e-11	Day7
792	4.48135990773225e-11	Day7
793	7.56536100886162e-11	Day7
794	1.03509309749981e-10	Day7
795	2.1591405370919e-11	Day7
796	4.97045229361141e-11	Day7
797	7.23791773499742e-12	Day7
798	1.76848736581895e-10	Day7
799	2.32517920494417e-10	Day7
800	4.33792666634211e-10	Day7
801	7.18730011728177e-11	Day7
802	1.63702913757179e-09	Day7
803	4.55634571510505e-11	Day7
804	4.9339085784532e-10	Day7
805	2.111092773847e-10	Day7
806	3.40040064655116e-10	Day7
807	7.00763003513657e-10	Day7
808	1.76273034669604e-10	Day7
809	2.09696765285379e-10	Day7
810	2.8614449810068e-10	Day7
811	9.218398388597e-11	Day7
812	3.15063892555099e-10	Day7
813	3.74578700585041e-11	Day7
814	7.7675351895615e-11	Day7
815	1.45000087892427e-11	Day7
816	1.4229723924609e-11	Day7
817	1.73780261900948e-10	Day7
818	3.7763866388046e-11	Day7
819	6.9939444650292e-13	Day7
820	2.70161205538213e-11	Day7
821	1.66961494365624e-11	Day7
822	7.11580260698011e-10	Day7
823	2.49778847384581e-10	Day7
824	1.4053899666291e-10	Day7
825	6.4349879926587e-11	Day7
826	6.88749351751997e-11	Day7
827	5.26542160993319e-11	Day7
828	5.4029073321597e-11	Day7
829	7.06458210665847e-10	Day7
830	1.22072399088406e-11	Day7
831	5.24237485416648e-10	Day7
832	1.96213607413765e-09	Day7
833	1.14648536398896e-10	Day7
834	9.2097007247723e-10	Day7
835	6.83883706019204e-10	Day7
836	1.49296194370534e-10	Day7
837	8.7651131528222e-10	Day7
838	1.55962130280387e-11	Day7
839	1.47243038470316e-11	Day7
840	1.75054978916394e-11	Day7
841	9.28588362560142e-13	Day7
842	2.62472318927415e-10	Day7
843	2.72860595579368e-10	Day7
844	6.43149434478366e-10	Day7
845	8.72943603880528e-11	Day7
846	7.81719770226086e-12	Day7
847	4.13345100801471e-12	Day7
848	3.58506495934964e-11	Day7
849	6.29047675183758e-11	Day7
850	4.25447446532476e-10	Day7
851	1.1277751725041e-09	Day7
852	1.94925269405363e-11	Day7
853	1.53922847352204e-10	Day7
854	2.60046159931938e-12	Day7
855	1.30316982166316e-10	Day7
856	3.05016957422146e-10	Day7
857	6.624409265488e-12	Day7
858	4.30016438901907e-10	Day7
859	1.02789299154367e-11	Day7
860	3.02119529747044e-11	Day7
861	1.01850056261863e-10	Day7
862	8.58394644050495e-11	Day7
863	1.12038454254374e-10	Day7
864	1.71831288061362e-09	Day7
865	2.17683460743112e-10	Day7
866	5.74251842791276e-12	Day7
867	3.6840208398008e-10	Day7
868	3.51619604835831e-10	Day7
869	2.37193674025794e-11	Day7
870	4.08064487452448e-10	Day7
871	4.77253457018956e-10	Day7
872	2.25553576120494e-09	Day7
873	2.70553287114111e-10	Day7
874	5.78997617349173e-10	Day7
875	6.87814193547228e-11	Day7
876	2.78227458126997e-10	Day7
877	2.2273357250666e-10	Day7
878	2.91654455300528e-09	Day7
879	2.40761168878862e-10	Day7
880	9.50960750484536e-11	Day7
881	4.90261409970611e-12	Day7
882	8.9946003295262e-11	Day7
883	3.59921374444013e-10	Day7
884	5.34815193180419e-10	Day7
885	4.54489986479973e-11	Day7
886	8.23392224633026e-11	Day7
887	9.37237947620075e-12	Day7
888	1.51333941640364e-10	Day7
889	8.49961287364837e-10	Day7
890	2.70323860952096e-10	Day7
891	4.98047959448154e-11	Day7
892	5.23368016018504e-11	Day7
893	7.76110791824124e-10	Day7
894	4.89454188344255e-11	Day7
895	7.83817258531582e-11	Day7
896	1.18235373040041e-09	Day7
897	1.3894676704777e-11	Day7
898	6.75496307311343e-12	Day7
899	2.43946529194706e-12	Day7
900	1.39594916737151e-10	Day7
901	3.75576316311549e-11	Day7
902	9.16213344283522e-11	Day7
903	1.92985537677596e-11	Day7
904	1.47842330260445e-11	Day7
905	1.70079791156264e-10	Day7
906	1.22560314528679e-11	Day7
907	1.21619476452936e-10	Day7
908	6.08702117761843e-10	Day7
909	1.67801360779348e-11	Day7
910	1.25838667860347e-10	Day7
911	2.52586901264692e-12	Day7
912	4.6428084526547e-10	Day7
913	7.74544933108306e-11	Day7
914	6.83337183822179e-11	Day7
915	8.53935884804479e-11	Day7
916	1.80127932760869e-10	Day7
917	4.26636862094851e-11	Day7
918	7.34509226213578e-11	Day7
919	1.10192235127993e-10	Day7
920	1.14369398111604e-10	Day7
921	1.26105546290768e-10	Day7
922	1.18080064330642e-10	Day7
923	2.87280413936591e-10	Day7
924	4.3096405761386e-10	Day7
925	9.9030376081411e-11	Day7
926	3.02955370470173e-11	Day7
927	2.49274701021987e-11	Day7
928	4.01788204733347e-12	Day7
929	5.24735320461141e-12	Day7
930	6.78962532770109e-11	Day7
931	3.72895983686969e-10	Day7
932	3.02580707151114e-10	Day7
933	1.00762325712376e-10	Day7
934	6.21674731800255e-11	Day7
935	1.11510742684936e-10	Day7
936	5.08135155381665e-11	Day7
937	3.84312082609637e-10	Day7
938	1.79015646049634e-10	Day7
939	1.00465858906147e-09	Day7
940	2.64951773336909e-13	Day7
941	3.20945798360448e-10	Day7
942	7.82320033685786e-10	Day7
943	2.27769186149795e-10	Day7
944	1.9168974290746e-11	Day7
945	4.62691886015075e-11	Day7
946	3.99229939055858e-11	Day7
947	4.90946108055289e-11	Day7
948	1.29490593826587e-11	Day7
949	7.7314582072973e-11	Day7
950	6.48549526979117e-11	Day7
951	3.27908993524711e-11	Day7
952	4.96602743420682e-12	Day7
953	2.03472726921394e-10	Day7
954	8.3456437807733e-11	Day7
955	1.07734364644465e-10	Day7
956	5.12646988204018e-11	Day7
957	5.0174656772807e-10	Day7
958	1.10297891219654e-10	Day7
959	2.24699086473557e-11	Day7
960	4.07180367758222e-11	Day7
961	1.39467162997312e-10	Day7
962	1.47322031682755e-10	Day7
963	3.30591863478744e-10	Day7
964	1.9089374636501e-11	Day7
965	5.18346385461619e-10	Day7
966	3.37054693333624e-12	Day7
967	5.81039277126298e-10	Day7
968	4.13742293278208e-11	Day7
969	7.99194277423339e-12	Day7
970	1.41761596134735e-09	Day7
971	3.21512413431619e-11	Day7
972	1.41710362263893e-11	Day7
973	2.37743233679448e-10	Day7
974	2.95533835473453e-12	Day7
975	5.23565802387986e-11	Day7
976	2.45670480044922e-10	Day7
977	1.62859636887102e-11	Day7
978	7.00999464739334e-11	Day7
979	1.31169854367914e-10	Day7
980	7.48319570673794e-11	Day7
981	3.81561436216967e-10	Day7
982	5.3315926466033e-10	Day7
983	8.92103974329387e-10	Day7
984	2.69028744749079e-10	Day7
985	4.23828068578535e-10	Day7
986	3.52310561475886e-11	Day7
987	1.65458614219862e-10	Day7
988	4.20721925570001e-11	Day7
989	2.28308501117668e-10	Day7
990	2.18127674155003e-10	Day7
991	3.16768407617115e-11	Day7
992	1.68612962930247e-10	Day7
993	1.08019320573262e-10	Day7
994	8.32692215170255e-10	Day7
995	5.114221005511e-11	Day7
996	4.11679951595165e-10	Day7
997	5.55395768542552e-11	Day7
998	8.22143701797326e-10	Day7
999	1.88653619888305e-10	Day7
1000	1.75724265083679e-10	Day7
1001	2.13683794639935e-10	Day7
1002	1.34559948702541e-10	Day7
1003	2.2138696162102e-10	Day7
1004	8.83284738703236e-11	Day7
1005	2.24020110016594e-10	Day7
1006	9.35389004599387e-11	Day7
1007	5.83249604661788e-11	Day7
1008	1.6259185159125e-10	Day7
1009	1.8765736664738e-10	Day7
1010	1.84967896625054e-10	Day7
1011	1.20476747139743e-10	Day7
1012	1.62527435025084e-10	Day7
1013	9.31459219124977e-11	Day7
1014	1.1029320571475e-10	Day7
1015	9.25236069001134e-11	Day7
1016	5.4010077362868e-10	Day7
1017	4.59613270758214e-10	Day7
1018	3.99960511152363e-11	Day7
1019	6.39130927942113e-12	Day7
1020	5.94824263066984e-11	Day7
1021	9.79813307339881e-10	Day7
1022	3.10202484177666e-10	Day7
1023	1.87277474249603e-10	Day7
1024	1.34719567196322e-11	Day7
1025	3.96941723478873e-10	Day7
1026	2.63471298400802e-10	Day7
1027	3.30059553716003e-11	Day7
1028	1.34914668476248e-09	Day7
1029	9.16276631568426e-11	Day7
1030	1.89035407475083e-10	Day7
1031	1.53609154037086e-11	Day7
1032	6.25023928979442e-10	Day7
1033	9.0557689940366e-10	Day7
1034	2.68937174964437e-11	Day7
1035	8.71048807785019e-10	Day7
1036	5.2812081900581e-11	Day7
1037	8.83377231652893e-11	Day7
1038	1.53482252169975e-11	Day7
1039	4.58338735849036e-11	Day7
1040	1.0133940284377e-11	Day7
1041	2.68205537341106e-10	Day7
1042	1.2858938387837e-10	Day7
1043	2.00206176367979e-10	Day7
1044	1.68715884200559e-10	Day7
1045	5.51570682405917e-11	Day7
1046	2.29928490223743e-10	Day7
1047	5.09847219454618e-11	Day7
1048	1.15847764077324e-10	Day7
1049	2.75559522437316e-10	Day7
1050	1.52082092987268e-10	Day7
1051	7.19581264938451e-11	Day7
1052	2.38445613443106e-10	Day7
1053	9.18685533802695e-10	Day7
1054	1.26232517072428e-10	Day7
1055	2.07443450918984e-10	Day7
1056	3.50268273724208e-10	Day7
1057	6.42074569915772e-10	Day7
1058	6.5887065417105e-10	Day7
1059	7.96272121599737e-11	Day7
1060	3.78052850549793e-10	Day7
1061	1.68169237475561e-11	Day7
1062	2.82537302115386e-10	Day7
1063	5.31769838751828e-10	Day7
1064	1.19531267299432e-10	Day7
1065	2.96232183216525e-10	Day7
1066	9.95702733267314e-10	Day7
1067	8.87849770550478e-11	Day7
1068	3.28040492027546e-10	Day7
1069	2.82270175037005e-12	Day7
1070	3.4163463001105e-10	Day7
1071	2.61673864470749e-10	Day7
1072	3.94556178764955e-11	Day7
1073	8.71767967108275e-10	Day7
1074	1.41364473712824e-10	Day7
1075	2.18952053842482e-10	Day7
1076	4.72594826834164e-10	Day7
1077	1.02474976627581e-10	Day7
1078	4.43985888260984e-11	Day7
1079	7.40545810273185e-11	Day7
1080	7.54378326838279e-12	Day7
1081	7.051262371916e-11	Day7
1082	1.14057899482967e-10	Day7
1083	2.21477787998733e-10	Day7
1084	4.57064081813045e-12	Day7
1085	3.69497114733005e-12	Day7
1086	4.70849783785277e-11	Day7
1087	2.77604008059626e-10	Day7
1088	7.97435065084631e-11	Day7
1089	2.24136096398703e-10	Day7
1090	6.42048854318609e-10	Day7
1091	8.26369297006321e-10	Day7
1092	1.57835556492711e-09	Day7
1093	1.07982104507012e-11	Day7
1094	1.02260460649937e-10	Day7
1095	1.46682820622373e-10	Day7
1096	5.3354094264954e-11	Day7
1097	1.28090674664129e-09	Day7
1098	1.46244316541188e-10	Day7
1099	1.71927656354698e-13	Day7
1100	8.78785705287745e-11	Day7
1101	1.98059281291796e-10	Day7
1102	1.52375551016271e-10	Day7
1103	3.53886706691024e-10	Day7
1104	2.38881953000539e-10	Day7
1105	1.93833927110671e-09	Day7
1106	3.80059404129327e-11	Day7
1107	1.01711973278646e-09	Day7
1108	4.81022584812568e-10	Day7
1109	4.17338605360247e-12	Day7
1110	3.57858079017753e-12	Day7
1111	9.66317264655107e-11	Day7
1112	2.07328628716634e-11	Day7
1113	1.88135962351618e-10	Day7
1114	1.5246311862242e-12	Day7
1115	7.3582694294336e-11	Day7
1116	3.18193204233932e-10	Day7
1117	7.87345726399046e-11	Day7
1118	4.41175735953179e-10	Day7
1119	1.79952294531695e-11	Day7
1120	1.29167849635157e-10	Day7
1121	9.16474924301572e-12	Day7
1122	1.77764966868108e-10	Day7
1123	1.96710550388255e-10	Day7
1124	1.08531087482789e-10	Day7
1125	1.34774288191353e-10	Day7
1126	7.79005605182681e-10	Day7
1127	4.93539538034765e-11	Day7
1128	1.86116914540535e-10	Day7
1129	1.05255180459814e-09	Day7
1130	9.5986932438495e-11	Day7
1131	1.16456040170813e-10	Day7
1132	1.36039623316934e-10	Day7
1133	3.49487237326241e-11	Day7
1134	8.18166679871716e-10	Day7
1135	3.62343778348532e-11	Day7
1136	1.97865671524976e-10	Day7
1137	3.81813554638961e-11	Day7
1138	1.01266857635301e-10	Day7
1139	2.29036966904372e-11	Day7
1140	1.90911948642955e-11	Day7
1141	1.06180267100536e-10	Day7
1142	6.28809663339562e-11	Day7
1143	7.62164913831704e-11	Day7
1144	5.74678515933165e-11	Day7
1145	2.25208021472278e-10	Day7
1146	3.07340912631219e-11	Day7
1147	1.04511301226378e-09	Day7
1148	1.23233682215055e-09	Day7
1149	1.51274833226877e-09	Day7
1150	3.94831837449284e-11	Day7
1151	2.53405673931135e-11	Day7
1152	1.41359960716522e-10	Day7
1153	4.55864748948233e-11	Day7
1154	1.84506384725681e-10	Day7
1155	1.38257444102821e-10	Day7
1156	4.16224064660343e-11	Day7
1157	2.88115237926317e-11	Day7
1158	3.22014635412014e-10	Day7
1159	1.95463061690842e-10	Day7
1160	1.18699665930892e-10	Day7
1161	1.02029457940925e-09	Day7
1162	2.56580473557243e-10	Day7
1163	1.58231639046753e-10	Day7
1164	2.32613349925596e-11	Day7
1165	1.54505105648535e-10	Day7
1166	8.13433842894477e-11	Day7
1167	1.53405877459977e-10	Day7
1168	3.61849895824995e-10	Day7
1169	2.14437170558652e-11	Day7
1170	3.52577734269341e-10	Day7
1171	1.27148219240218e-10	Day7
1172	1.40589676292559e-10	Day7
1173	4.40922708746912e-10	Day7
1174	1.81386943636506e-10	Day7
1175	6.30662982193783e-11	Day7
1176	3.24283040880306e-10	Day7
1177	9.72170402666581e-11	Day7
1178	1.39698344397718e-10	Day7
1179	1.60391240055638e-10	Day7
1180	3.67281416802406e-11	Day7
1181	1.21173466740088e-11	Day7
1182	3.87113021228008e-10	Day7
1183	3.01858645029034e-11	Day7
1184	3.34596169847383e-11	Day7
1185	2.94169861477802e-10	Day7
1186	1.90255126781145e-10	Day7
1187	6.12418253899496e-10	Day7
1188	1.51889727360762e-10	Day7
1189	3.28206560268327e-11	Day7
1190	2.17579702582384e-10	Day7
1191	4.58880169141036e-10	Day7
1192	1.32344278748054e-10	Day7
1193	1.76679237216801e-10	Day7
1194	4.06989482897506e-10	Day7
1195	9.75793219070904e-11	Day7
1196	5.45050778594006e-10	Day7
1197	1.47152776282794e-10	Day7
1198	2.51625314351381e-10	Day7
1199	1.70190600952134e-09	Day7
1200	9.80776464097868e-11	Day7
1201	1.2293444842238e-10	Day7
1202	1.53875177637545e-11	Day7
1203	3.74457372568909e-09	Day7
1204	1.22857485021676e-09	Day7
1205	7.27228357621788e-13	Day7
1206	4.21084834808846e-11	Day7
1207	7.33131109547628e-11	Day7
1208	4.19911309082614e-10	Day7
1209	5.88847304676956e-11	Day7
1210	1.19970044258985e-10	Day7
1211	1.04426295794439e-09	Day7
1212	2.51684582746378e-10	Day7
1213	6.08596158634399e-11	Day7
1214	7.22637388876427e-10	Day7
1215	0.0349045	Day7
1216	1.08999564682149e-10	Day7
1217	0.0592428	Day7
1218	8.95497708112835e-11	Day7
1219	1.18508029241633e-10	Day7
1220	1.58766080944758e-09	Day7
1221	1.44275626089145e-09	Day7
1222	3.39680802574634e-10	Day7
1223	1.29367712877455e-10	Day7
1224	1.7145350361231e-10	Day7
1225	1.47435211914276e-10	Day7
1226	1.116531219816e-09	Day7
1227	3.23876153649832e-10	Day7
1228	4.12419208616712e-10	Day7
1229	3.95302083378256e-10	Day7
1230	3.38626604820647e-07	Day7
1231	1.06385874516019e-10	Day7
1232	1.39676611567395e-10	Day7
1233	3.83786643947632e-10	Day7
1234	8.96344978433122e-11	Day7
1235	1.46027978232095e-10	Day7
1236	1.54237340287339e-12	Day7
1237	3.77967366904371e-10	Day7
1238	1.03298942274067e-10	Day7
1239	5.28908131101709e-11	Day7
1240	5.90618473073475e-10	Day7
1241	3.08896132614435e-10	Day7
1242	3.06633770470111e-11	Day7
1243	3.66048918236048e-12	Day7
1244	1.2119663138272e-10	Day7
1245	3.36875215355811e-11	Day7
1246	1.38660795362224e-10	Day7
1247	2.68049064316934e-10	Day7
1248	6.01234400206039e-12	Day7
1249	3.36321173548511e-10	Day7
1250	3.52676130269039e-11	Day7
1251	2.24402224503692e-09	Day7
1252	5.45619031195935e-11	Day7
1253	3.07298538807838e-09	Day7
1254	3.5603050480036e-10	Day7
1255	6.9662050666134e-10	Day7
1256	3.92036359449512e-11	Day7
1257	4.03359815093291e-11	Day7
1258	2.13954915208817e-10	Day7
1259	3.88686461648876e-05	Day7
1260	1.79796569638282e-10	Day7
1261	3.16921129673767e-11	Day7
1262	2.3619359698566e-10	Day7
1263	4.77944859823879e-11	Day7
1264	6.23923830408708e-10	Day7
1265	5.85745638918608e-10	Day7
1266	2.49104217558699e-10	Day7
1267	1.9817132162892e-09	Day7
1268	1.15175964698328e-11	Day7
1269	6.57292223657476e-10	Day7
1270	8.91668665679826e-10	Day7
1271	2.14238227851223e-10	Day7
1272	1.87234747358566e-10	Day7
1273	1.75389043248673e-10	Day7
1274	1.2848563026378e-10	Day7
1275	4.50483943897494e-10	Day7
1276	1.02685155216724e-11	Day7
1277	9.61418715687866e-12	Day7
1278	1.5260032989712e-10	Day7
1279	1.56763229051457e-10	Day7
1280	6.89095835967565e-11	Day7
1281	7.94676736985614e-11	Day7
1282	7.09694005692482e-11	Day7
1283	0.000200871	Day7
1284	5.49555250767249e-10	Day7
1285	3.74493065723212e-10	Day7
1286	4.31976601611579e-10	Day7
1287	9.4717766041999e-11	Day7
1288	1.93811687995813e-09	Day7
1289	1.92943677985656e-10	Day7
1290	1.34774556801131e-09	Day7
1291	1.7564390292443e-09	Day7
1292	1.01441711725618e-09	Day7
1293	5.38223728585503e-10	Day7
1294	1.61911482472151e-10	Day7
1295	2.86952210300296e-11	Day7
1296	4.64983163415176e-08	Day7
1297	3.62387943744871e-10	Day7
1298	1.47674030433059e-10	Day7
1299	1.59484377258422e-10	Day7
1300	3.10948242723585e-11	Day7
1301	2.93328200467027e-10	Day7
1302	2.8914440096971e-10	Day7
1303	8.62763942566797e-10	Day7
1304	2.55903921552722e-10	Day7
1305	7.84779818420799e-10	Day7
1306	7.00997767157057e-11	Day7
1307	2.36063512397825e-10	Day7
1308	2.40596329470209e-11	Day7
1309	3.33422172996941e-10	Day7
1310	1.90146123267542e-11	Day7
1311	7.13423048835102e-10	Day7
1312	1.74239807183379e-10	Day7
1313	3.72732615669883e-10	Day7
1314	6.82052008319245e-11	Day7
1315	3.62744877364026e-10	Day7
1316	2.83535464475674e-11	Day7
1317	8.23786295409818e-11	Day7
1318	1.49402867048281e-10	Day7
1319	1.06979962041016e-10	Day7
1320	1.91317703286767e-10	Day7
1321	8.78136162115878e-11	Day7
1322	4.17385570882308e-10	Day7
1323	9.00092067104664e-10	Day7
1324	4.75008958143509e-10	Day7
1325	1.42852945793907e-09	Day7
1326	4.46992622277278e-09	Day7
1327	5.58942823410954e-09	Day7
1328	3.65631348272888e-10	Day7
1329	1.75598825072925e-10	Day7
1330	1.26095807781189e-10	Day7
1331	3.21943868011838e-12	Day7
1332	5.3658384112114e-11	Day7
1333	6.94733837656336e-11	Day7
1334	2.53795905680337e-10	Day7
1335	7.20750716635117e-10	Day7
1336	2.36397852621166e-11	Day7
1337	1.37625840907336e-11	Day7
1338	2.93083486816335e-11	Day7
1339	4.28253387965219e-11	Day7
1340	1.29996208232362e-10	Day7
1341	2.51870297980604e-11	Day7
1342	6.03168506811535e-10	Day7
1343	9.57890333396427e-11	Day7
1344	0.0891667	Day7
1345	1.59865767213813e-10	Day7
1346	2.06104897700952e-10	Day7
1347	9.2757137524351e-11	Day7
1348	7.9040635190457e-11	Day7
1349	3.9277521004138e-10	Day7
1350	6.82526664420674e-11	Day7
1351	1.09573010077112e-10	Day7
1352	4.65240374177291e-10	Day7
1353	2.23706364462143e-11	Day7
1354	6.58233372995926e-11	Day7
1355	7.2034368377765e-11	Day7
1356	1.85749307117535e-10	Day7
1357	1.11109385753293e-09	Day7
1358	2.7940342526272e-09	Day7
1359	1.60856682234801e-11	Day7
1360	3.33239458688792e-10	Day7
1361	1.43135526138185e-10	Day7
1362	1.4699207078233e-10	Day7
1363	3.41498818390956e-11	Day7
1364	4.08161696438545e-11	Day7
1365	1.19972876406567e-10	Day7
1366	1.12402601607632e-11	Day7
1367	5.1625421740082e-11	Day7
1368	3.51451372746972e-11	Day7
1369	4.98387332779865e-10	Day7
1370	3.42666176024363e-10	Day7
1371	1.02646621788799e-11	Day7
1372	3.02254559585379e-09	Day7
1373	2.10685298356208e-10	Day7
1374	1.87863090819463e-10	Day7
1375	4.49550430372762e-10	Day7
1376	1.45845935944385e-10	Day7
1377	5.14379044264954e-12	Day7
1378	2.29231888317253e-11	Day7
1379	3.15905530076785e-11	Day7
1380	1.34711630432217e-10	Day7
1381	3.88127867137953e-11	Day7
1382	5.41430918355143e-10	Day7
1383	7.93976149088503e-11	Day7
1384	4.62276414377967e-10	Day7
1385	2.76594159933103e-10	Day7
1386	2.27012265204006e-10	Day7
1387	4.72014959393176e-11	Day7
1388	2.28516405555105e-11	Day7
1389	2.550482809304e-11	Day7
1390	6.11491706715541e-11	Day7
1391	4.80697938030496e-10	Day7
1392	1.17190292572511e-10	Day7
1393	1.33631000475481e-10	Day7
1394	2.19114915511119e-10	Day7
1395	1.01450092511048e-09	Day7
1396	8.34758797812454e-10	Day7
1397	7.8802050466616e-10	Day7
1398	4.66779801550215e-11	Day7
1399	3.86923837416841e-10	Day7
1400	2.36047522966895e-12	Day7
1401	6.51139067010755e-10	Day7
1402	1.00538323733855e-10	Day7
1403	4.45392894384518e-10	Day7
1404	2.08313301315245e-10	Day7
1405	3.25914869658404e-11	Day7
1406	1.38584213506134e-10	Day7
1407	2.10866139326607e-10	Day7
1408	2.39490746642691e-11	Day7
1409	7.9900204731831e-12	Day7
1410	1.81572583133266e-11	Day7
1411	3.03377871101817e-10	Day7
1412	9.25749573449979e-11	Day7
1413	7.28342238124645e-10	Day7
1414	1.51055945226574e-11	Day7
1415	9.25290368654567e-11	Day7
1416	2.55531239623404e-11	Day7
1417	3.47943916570144e-11	Day7
1418	6.18454397275084e-11	Day7
1419	9.58938199261694e-10	Day7
1420	5.8555363063533e-11	Day7
1421	8.03414018407427e-10	Day7
1422	4.33170808668195e-12	Day7
1423	1.30724553059223e-10	Day7
1424	0.0162165	Day7
1425	3.08747412382073e-10	Day7
1426	1.9995922307974e-10	Day7
1427	5.58752864352503e-10	Day7
1428	9.66502099157518e-10	Day7
1429	4.17831206779069e-10	Day7
1430	3.27742563044033e-12	Day7
1431	9.00960512204661e-12	Day7
1432	1.35998610498411e-10	Day7
1433	2.59779423948036e-10	Day7
1434	7.5294795825169e-11	Day7
1435	6.81368051236247e-10	Day7
1436	2.12770782948494e-11	Day7
1437	1.25798476062083e-10	Day7
1438	4.6752335261265e-10	Day7
1439	9.29503202157614e-10	Day7
1440	5.49230796129508e-10	Day7
1441	1.1231743343138e-10	Day7
1442	2.89124301950961e-10	Day7
1443	2.15694077275444e-10	Day7
1444	1.09876865116815e-10	Day7
1445	7.47910737961383e-11	Day7
1446	1.66475380308502e-11	Day7
1447	5.35115347815122e-11	Day7
1448	7.94234506886802e-11	Day7
1449	6.64328630961303e-11	Day7
1450	2.15711022396045e-10	Day7
1451	6.7334641381434e-11	Day7
1452	7.30633322151311e-13	Day7
1453	3.83604384889552e-11	Day7
1454	1.66819596436642e-10	Day7
1455	2.25795604096114e-10	Day7
1456	1.36168380488134e-10	Day7
1457	1.28994788978725e-10	Day7
1458	1.58654258664456e-11	Day7
1459	1.50907081921281e-10	Day7
1460	1.70558008530497e-10	Day7
1461	5.37058109594275e-11	Day7
1462	2.4562733945834e-09	Day7
1463	1.76458567887943e-10	Day7
1464	4.88408886897335e-10	Day7
1465	1.63947581453808e-10	Day7
1466	6.50052381865244e-11	Day7
1467	2.53273004477909e-11	Day7
1468	1.68739313903589e-10	Day7
1469	4.38585508408975e-10	Day7
1470	6.74082610070763e-10	Day7
1471	1.00196776656271e-11	Day7
1472	7.1605999097504e-11	Day7
1473	1.92864226823032e-11	Day7
1474	1.63387614451497e-10	Day7
1475	2.42640921261069e-10	Day7
1476	2.25272079858783e-10	Day7
1477	6.20699304019195e-10	Day7
1478	1.68995671473872e-10	Day7
1479	1.13217837091531e-09	Day7
1480	8.11108953179325e-11	Day7
1481	2.08515450868891e-11	Day7
1482	8.95390702318229e-11	Day7
1483	1.0281389052251e-10	Day7
1484	7.59796436370802e-11	Day7
1485	9.79449611827749e-11	Day7
1486	7.22427276496929e-11	Day7
1487	1.45423811876998e-10	Day7
1488	3.40880758255821e-11	Day7
1489	2.53627818822748e-09	Day7
1490	1.72310503625712e-10	Day7
1491	3.96504251731635e-10	Day7
1492	4.59009109020115e-11	Day7
1493	1.52394130958699e-10	Day7
1494	2.49599200465217e-11	Day7
1495	3.96732408680923e-10	Day7
1496	2.03311114378966e-10	Day7
1497	1.78449041007828e-09	Day7
1498	7.33930785600926e-10	Day7
1499	2.50288242455005e-10	Day7
1500	1.80014399694405e-09	Day7
1501	1.1287738115283e-10	Day7
1502	1.33516141473841e-10	Day7
1503	4.36945255734853e-11	Day7
1504	5.48955508576991e-11	Day7
1505	2.40676880138932e-11	Day7
1506	6.07578800893169e-11	Day7
1507	3.96831461270293e-09	Day7
1508	1.23840134473891e-10	Day7
1509	1.20454372140331e-10	Day7
1510	3.75062289860902e-10	Day7
1511	4.10186304188804e-09	Day7
1512	2.8784280221187e-10	Day7
1513	5.55356546689331e-11	Day7
1514	2.43369182632029e-10	Day7
1515	0.0802911	Day7
1516	7.40813446833846e-10	Day7
1517	1.81076676290197e-10	Day7
1518	3.46138823281794e-10	Day7
1519	4.11305628564557e-11	Day7
1520	3.7463352467508e-11	Day7
1521	1.81774195789225e-11	Day7
1522	3.070300035199e-11	Day7
1523	5.67717168538655e-10	Day7
1524	8.13479597681726e-12	Day7
1525	2.01965969984079e-10	Day7
1526	2.25075022450638e-10	Day7
1527	2.54946802906074e-10	Day7
1528	4.3566255654701e-12	Day7
1529	5.87147088675198e-11	Day7
1530	3.17925791373021e-11	Day7
1531	9.25703424251082e-12	Day7
1532	2.14995982098173e-10	Day7
1533	5.02010769739905e-10	Day7
1534	1.23319647605312e-09	Day7
1535	2.22387629266766e-11	Day7
1536	4.83101096767342e-10	Day7
1537	2.03580069170319e-11	Day7
1538	7.107886393076e-12	Day7
1539	2.15499793046149e-10	Day7
1540	1.00848287639334e-11	Day7
1541	7.13832696158351e-10	Day7
1542	1.77824667166263e-10	Day7
1543	5.39431150100638e-10	Day7
1544	6.83906389326182e-11	Day7
1545	4.64852788039185e-10	Day7
1546	2.58223549079084e-10	Day7
1547	6.10538248453791e-10	Day7
1548	3.18700121979141e-11	Day7
1549	3.3318353323424e-09	Day7
1550	1.93225535900101e-10	Day7
1551	4.16190492807307e-12	Day7
1552	1.00958361736669e-10	Day7
1553	3.44198339893455e-11	Day7
1554	3.0043442084902e-10	Day7
1555	2.6344441621464e-10	Day7
1556	3.17990304454712e-10	Day7
1557	9.17530776892026e-11	Day7
1558	2.73428552990099e-10	Day7
1559	1.63542616741038e-10	Day7
1560	1.52685979146243e-10	Day7
1561	9.40068825666479e-11	Day7
1562	1.38021770385907e-09	Day7
1563	2.13103123663655e-10	Day7
1564	4.42249779854712e-10	Day7
1565	5.94633674315545e-12	Day7
1566	2.65860325298127e-11	Day7
1567	1.15411957320013e-10	Day7
1568	8.53422057478927e-09	Day7
1569	1.7013579148968e-10	Day7
1570	7.2872706204698e-11	Day7
1571	1.06000592416241e-11	Day7
1572	6.58873263978882e-09	Day7
1573	4.40525802556195e-10	Day7
1574	8.81622852385675e-11	Day7
1575	1.08008206867343e-10	Day7
1576	9.85937394372961e-10	Day7
1577	4.99386647508232e-10	Day7
1578	2.4838461208569e-11	Day7
1579	1.5461074524928e-10	Day7
1580	8.58512449990862e-10	Day7
1581	1.68297710004719e-10	Day7
1582	1.72970318090596e-09	Day7
1583	1.52088703128232e-10	Day7
1584	2.09222741288156e-10	Day7
1585	1.24094034365143e-10	Day7
1586	1.40430508049954e-11	Day7
1587	7.94715241767401e-10	Day7
1588	3.69962464760168e-10	Day7
1589	0.0229394	Day7
1590	5.73827536702573e-09	Day7
1591	1.58065134185458e-11	Day7
1592	2.54766608994001e-11	Day7
1593	8.14426438045794e-11	Day7
1594	1.09224998869403e-10	Day7
1595	1.61600790418942e-10	Day7
1596	7.40801986359672e-11	Day7
1597	7.11244259567734e-10	Day7
1598	1.86076196799593e-10	Day7
1599	1.35756981823629e-10	Day7
1600	2.07856909021924e-10	Day7
1601	7.99694651006239e-11	Day7
1602	6.06547819293984e-12	Day7
1603	2.23195227333841e-10	Day7
1604	1.0843649674616e-10	Day7
1605	3.31097435475772e-10	Day7
1606	1.04179834648406e-09	Day7
1607	4.83921358818913e-11	Day7
1608	1.13817967541297e-09	Day7
1609	2.16775713880627e-10	Day7
1610	4.761363222803e-10	Day7
1611	3.31258190626219e-10	Day7
1612	1.01580053751074e-10	Day7
1613	9.55031398686868e-10	Day7
1614	3.12086046655924e-10	Day7
1615	3.54471905638439e-10	Day7
1616	5.23486604859298e-11	Day7
1617	1.41477007275273e-10	Day7
1618	3.56273674058232e-10	Day7
1619	1.69155309641661e-10	Day7
1620	1.54919218090046e-10	Day7
1621	9.70319855514239e-11	Day7
1622	4.56573430821493e-10	Day7
1623	3.06207766950361e-10	Day7
1624	2.73557378955362e-10	Day7
1625	3.50535487105633e-11	Day7
1626	1.5634239358905e-10	Day7
1627	1.53050806231149e-10	Day7
1628	0.0136662	Day7
1629	8.08819678864683e-11	Day7
1630	1.66051065616476e-10	Day7
1631	2.37109085333947e-10	Day7
1632	2.41913138756731e-10	Day7
1633	2.57966601192664e-11	Day7
1634	8.18333571996491e-11	Day7
1635	8.17359286748779e-12	Day7
1636	9.00331370538383e-10	Day7
1637	9.77141697291564e-11	Day7
1638	5.28662150339299e-11	Day7
1639	1.68279413456864e-10	Day7
1640	1.59715482107934e-10	Day7
1641	7.34317427079544e-14	Day7
1642	4.81023991060329e-10	Day7
1643	1.38348629021406e-09	Day7
1644	1.0279722200924e-09	Day7
1645	3.23789234877145e-10	Day7
1646	1.36900718817089e-10	Day7
1647	1.7984936185644e-09	Day7
1648	5.2534536801006e-11	Day7
1649	1.36012349898848e-10	Day7
1650	7.46697513723367e-11	Day7
1651	3.52595806050311e-10	Day7
1652	5.51206391949569e-10	Day7
1653	4.16319170610497e-11	Day7
1654	2.95785794824377e-09	Day7
1655	2.84825002733077e-11	Day7
1656	3.49525337856865e-09	Day7
1657	2.0460712125682e-10	Day7
1658	1.97019910264694e-10	Day7
1659	1.55248330820349e-10	Day7
1660	2.1635902501557e-10	Day7
1661	2.41940131279209e-10	Day7
1662	3.94749481874446e-10	Day7
1663	1.90050785229811e-10	Day7
1664	1.78516051817999e-11	Day7
1665	5.57520194157716e-11	Day7
1666	9.0469632591007e-10	Day7
1667	8.15396360317853e-11	Day7
1668	1.11686335876442e-11	Day7
1669	1.453882136194e-09	Day7
1670	2.02751370317747e-10	Day7
1671	5.05549776686457e-11	Day7
1672	4.99059600551621e-11	Day7
1673	1.00263407517729e-09	Day7
1674	2.84989339567487e-10	Day7
1675	1.79068215676787e-10	Day7
1676	8.11181617436049e-06	Day7
1677	3.74487668820837e-10	Day7
1678	1.09577469462517e-10	Day7
1679	3.75512639155287e-11	Day7
1680	7.7031400643729e-12	Day7
1681	4.84073151581474e-11	Day7
1682	4.08759115670272e-12	Day7
1683	2.35087978457888e-10	Day7
1684	5.7319266207826e-12	Day7
1685	2.78016024194159e-10	Day7
1686	1.93539230647555e-09	Day7
1687	6.11032621794996e-10	Day7
1688	7.27633776681743e-11	Day7
1689	9.49695149018809e-10	Day7
1690	7.76889738578873e-11	Day7
1691	4.20267522174732e-11	Day7
1692	8.40310806977425e-10	Day7
1693	6.73939329491353e-11	Day7
1694	3.62951619872965e-10	Day7
1695	4.24267350972255e-10	Day7
1696	6.68193328336697e-10	Day7
1697	9.1434448095022e-10	Day7
1698	2.16971556334361e-10	Day7
1699	1.52691550799601e-10	Day7
1700	1.26325657886946e-10	Day7
1701	1.0618830229281e-11	Day7
1702	1.62501171340703e-10	Day7
1703	1.12816863768018e-10	Day7
1704	3.53673658341172e-10	Day7
1705	6.63419474348047e-10	Day7
1706	2.88325452329204e-10	Day7
1707	1.66021888179312e-10	Day7
1708	5.70094785698509e-11	Day7
1709	3.94291708561493e-10	Day7
1710	2.00288396824931e-10	Day7
1711	6.27269572048428e-11	Day7
1712	7.61141934542577e-11	Day7
1713	2.29828177819389e-10	Day7
1714	1.25310503295209e-09	Day7
1715	1.01502336614841e-10	Day7
1716	6.47042172074358e-12	Day7
1717	2.75305163157127e-10	Day7
1718	8.6377942346972e-11	Day7
1719	2.10204887616838e-10	Day7
1720	1.43694904142105e-10	Day7
1721	5.35437337646192e-10	Day7
1722	8.07111721330204e-10	Day7
1723	1.99369819411393e-10	Day7
1724	3.75933825107137e-10	Day7
1725	1.55715725593006e-10	Day7
1726	5.80873693628288e-12	Day7
1727	3.6206898555882e-10	Day7
1728	3.49903696928218e-10	Day7
1729	4.84750531276625e-11	Day7
1730	2.17290591016849e-10	Day7
1731	2.44041956335675e-09	Day7
1732	1.25725292941225e-11	Day7
1733	1.6667521509737e-10	Day7
1734	4.38953174314478e-10	Day7
1735	2.83244534854948e-10	Day7
1736	6.14350634761777e-11	Day7
1737	1.01952384341647e-10	Day7
1738	9.43292009353969e-11	Day7
1739	8.93120841770463e-10	Day7
1740	2.556849860168e-11	Day7
1741	7.50908739332945e-10	Day7
1742	2.01268511177795e-10	Day7
1743	2.8539625041399e-12	Day7
1744	0.000285607	Day7
1745	1.72771746322922e-10	Day7
1746	5.39986947449248e-11	Day7
1747	4.92819353410363e-10	Day7
1748	2.18809537674922e-11	Day7
1749	8.66909611753311e-10	Day7
1750	2.98051253073566e-11	Day7
1751	3.21441049401814e-11	Day7
1752	6.66494114243189e-10	Day7
1753	1.74096525512672e-11	Day7
1754	7.42048234633295e-11	Day7
1755	1.36580345978666e-11	Day7
1756	1.56376846737984e-10	Day7
1757	4.44018487878195e-11	Day7
1758	1.62863076756894e-10	Day7
1759	4.0087388416009e-10	Day7
1760	1.1541682116263e-10	Day7
1761	2.18563969011925e-11	Day7
1762	2.14637323865818e-10	Day7
1763	1.23057891216971e-09	Day7
1764	2.04048440628522e-11	Day7
1765	4.9757886479371e-11	Day7
1766	1.37485581620196e-10	Day7
1767	3.11992507101041e-10	Day7
1768	8.36183320360818e-10	Day7
1769	1.46644580696088e-10	Day7
1770	1.03091168936171e-10	Day7
1771	0.0517861	Day7
1772	5.68400294027295e-11	Day7
1773	7.46785895424791e-08	Day7
1774	3.13830460673153e-10	Day7
1775	1.99684776960827e-10	Day7
1776	2.01919274725336e-10	Day7
1777	1.48453537738484e-10	Day7
1778	2.03728714009296e-11	Day7
1779	4.32293708601487e-11	Day7
1780	3.81819727388479e-10	Day7
1781	1.43687884095362e-11	Day7
1782	2.64855628885756e-09	Day7
1783	3.32457239698005e-11	Day7
1784	5.14320438240232e-10	Day7
1785	3.36118403499802e-13	Day7
1786	6.47787628247876e-11	Day7
1787	3.57405687330342e-10	Day7
1788	8.38296805327948e-11	Day7
1789	0.000383168	Day7
1790	3.51413408498533e-11	Day7
1791	8.20766820775946e-10	Day7
1792	5.96719178874954e-11	Day7
1793	5.64447309031236e-11	Day7
1794	1.17821127851691e-09	Day7
1795	9.16633260972515e-11	Day7
1796	1.25976961947789e-10	Day7
1797	3.79244532429671e-10	Day7
1798	9.8306445431111e-11	Day7
1799	2.76203859675858e-10	Day7
1800	2.7963207703772e-10	Day7
1801	3.14666692079909e-11	Day7
1802	2.27630715171342e-10	Day7
1803	5.56339922946331e-11	Day7
1804	5.15806116584329e-10	Day7
1805	1.40787358753734e-10	Day7
1806	3.6271128606376e-10	Day7
1807	1.95775357728068e-11	Day7
1808	6.32784866647663e-11	Day7
1809	6.21708871620246e-10	Day7
1810	2.55073847085656e-09	Day7
1811	1.29808424221145e-09	Day7
1812	1.10651621935632e-10	Day7
1813	6.26103477602951e-11	Day7
1814	7.66000342288531e-11	Day7
1815	1.69932513232912e-10	Day7
1816	3.87613245010511e-10	Day7
1817	1.49621231733116e-10	Day7
1818	2.03924823284005e-11	Day7
1819	2.75971525043312e-10	Day7
1820	7.18342056119547e-10	Day7
1821	1.13403612161239e-09	Day7
1822	4.22819536647363e-10	Day7
1823	1.12746410454209e-10	Day7
1824	5.05890444792438e-11	Day7
1825	8.69858580907026e-11	Day7
1826	5.44248967046843e-10	Day7
1827	7.29395407795789e-11	Day7
1828	1.76661888003679e-10	Day7
1829	0.00129514	Day7
1830	1.45027589448755e-10	Day7
1831	2.69091724401119e-10	Day7
1832	1.71583182354102e-10	Day7
1833	1.40800545764457e-10	Day7
1834	1.58788552069479e-10	Day7
1835	2.26154147745428e-10	Day7
1836	6.40046489489099e-11	Day7
1837	5.69673719706054e-10	Day7
1838	4.0108260528674e-11	Day7
1839	5.22583561265514e-10	Day7
1840	1.28553534260395e-09	Day7
1841	1.43666262772175e-09	Day7
1842	5.33153447466647e-10	Day7
1843	3.7285258740433e-10	Day7
1844	7.52464549396526e-11	Day7
1845	1.72864061094792e-11	Day7
1846	2.0871646449588e-10	Day7
1847	1.05454627687144e-10	Day7
1848	2.14287230202055e-10	Day7
1849	1.62171667780478e-10	Day7
1850	2.55426673004117e-11	Day7
1851	5.43913941964967e-10	Day7
1852	4.62277716878966e-11	Day7
1853	5.52550055931489e-10	Day7
1854	9.89380859367953e-11	Day7
1855	3.56516360680087e-11	Day7
1856	6.01290315189704e-11	Day7
1857	5.40887780302496e-10	Day7
1858	3.4472258236327e-11	Day7
1859	9.98043831415293e-11	Day7
1860	2.29332182302323e-10	Day7
1861	2.90111246206494e-11	Day7
1862	1.55331086939036e-10	Day7
1863	1.41551851531549e-10	Day7
1864	7.00117373606529e-10	Day7
1865	1.97404609653026e-12	Day7
1866	1.22941536985575e-10	Day7
1867	0.0407327	Day7
1868	2.24208620135717e-10	Day7
1869	5.30798374360794e-11	Day7
1870	1.52512884077344e-09	Day7
1871	1.14141011526373e-10	Day7
1872	3.72376480776073e-11	Day7
1873	6.68078783273882e-11	Day7
1874	0.119371	Day7
1875	3.08243026418629e-10	Day7
1876	2.01544479394419e-10	Day7
1877	1.25352480976384e-10	Day7
1878	1.05607679238658e-11	Day7
1879	7.72233339331257e-10	Day7
1880	2.55706858884195e-09	Day7
1881	9.73430244700325e-12	Day7
1882	1.50673768872486e-10	Day7
1883	8.37404330721269e-10	Day7
1884	3.83723418305272e-12	Day7
1885	4.22141581220066e-11	Day7
1886	1.94635775193358e-10	Day7
1887	9.90167405873187e-11	Day7
1888	2.43946459754982e-10	Day7
1889	8.18088744081163e-10	Day7
1890	9.1420547353157e-11	Day7
1891	1.52962698141713e-10	Day7
1892	2.45678590111038e-10	Day7
1893	1.12182077983121e-10	Day7
1894	4.79778310948416e-11	Day7
1895	1.548768232544e-09	Day7
1896	2.8180449784972e-09	Day7
1897	1.83312092868238e-10	Day7
1898	1.87513476836181e-10	Day7
1899	1.38812206783046e-10	Day7
1900	7.30268088766978e-10	Day7
1901	1.82997804674187e-10	Day7
1902	8.39332928642946e-11	Day7
1903	2.54687038002137e-11	Day7
1904	9.27453955926042e-10	Day7
1905	7.52497158601874e-10	Day7
1906	0.0280328	Day7
1907	1.11494674267303e-10	Day7
1908	7.80728719231508e-11	Day7
1909	7.40564675840781e-11	Day7
1910	6.08098821764682e-11	Day7
1911	1.27763370123998e-09	Day7
1912	3.99383545536942e-11	Day7
1913	2.4108377326948e-10	Day7
1914	9.24349244033895e-11	Day7
1915	1.66855024173233e-10	Day7
1916	7.85986045969746e-11	Day7
1917	2.17769314895336e-09	Day7
1918	1.27011146054373e-10	Day7
1919	2.92610800584616e-10	Day7
1920	5.9810410757823e-11	Day7
1921	5.92945102482255e-10	Day7
1922	1.3707068303246e-09	Day7
1923	4.37565775514604e-10	Day7
1924	2.58882400167503e-10	Day7
1925	5.36322140695185e-11	Day7
1926	2.30076684573092e-11	Day7
1927	1.31817888015277e-11	Day7
1928	3.91264735018349e-10	Day7
1929	5.42997213368279e-10	Day7
1930	4.48696609918079e-09	Day7
1931	7.88965479836022e-10	Day7
1932	4.34548844323357e-10	Day7
1933	3.80587515261658e-11	Day7
1934	1.76267208348118e-10	Day7
1935	6.03572714600177e-11	Day7
1936	5.11758445461888e-11	Day7
1937	2.78398241508777e-10	Day7
1938	1.5318641064799e-09	Day7
1939	5.0261512453401e-10	Day7
1940	7.89363874871436e-10	Day7
1941	6.16659300736173e-11	Day7
1942	5.03230326669203e-11	Day7
1943	5.81870518261251e-11	Day7
1944	3.39324392409459e-10	Day7
1945	6.26309911850872e-12	Day7
1946	5.95884762075332e-11	Day7
1947	5.60382815059155e-11	Day7
1948	3.15049536387486e-10	Day7
1949	2.83723924025257e-10	Day7
1950	1.96671434250727e-11	Day7
1951	5.32441339284047e-11	Day7
1952	6.94454555138487e-09	Day7
1953	9.38484533122354e-11	Day7
1954	7.47266881023708e-11	Day7
1955	1.42165213861902e-10	Day7
1956	1.21637610945937e-10	Day7
1957	8.87485363164375e-12	Day7
1958	1.44236186267921e-11	Day7
1959	4.31298660501713e-10	Day7
1960	4.81834332652871e-11	Day7
1961	6.32225771552783e-11	Day7
1962	5.34573702162443e-11	Day7
1963	6.03440797775737e-10	Day7
1964	8.86955261445859e-12	Day7
1965	8.00846846266358e-11	Day7
1966	8.77750259637092e-11	Day7
1967	1.08491321826759e-09	Day7
1968	3.48454497357012e-10	Day7
1969	1.71137488501488e-09	Day7
1970	1.47511713233965e-11	Day7
1971	3.13665984944478e-09	Day7
1972	7.78446209974555e-11	Day7
1973	1.00479450232476e-10	Day7
1974	1.55705545682282e-10	Day7
1975	1.05622390792437e-10	Day7
1976	2.13265858054006e-10	Day7
1977	3.78200009466547e-09	Day7
1978	6.52239521446889e-11	Day7
1979	1.10548868216431e-10	Day7
1980	3.26036974550973e-10	Day7
1981	9.90565481709782e-10	Day7
1982	6.59438445276921e-10	Day7
1983	5.56377990792667e-11	Day7
1984	1.29001869840622e-10	Day7
1985	1.5096037897335e-10	Day7
1986	1.64199694928379e-09	Day7
1987	5.13852423006407e-11	Day7
1988	2.35256700043504e-10	Day7
1989	1.08233958342203e-10	Day7
1990	3.29887772835099e-11	Day7
1991	4.40264050658277e-11	Day7
1992	1.99015776663261e-10	Day7
1993	1.69578838496726e-10	Day7
1994	1.38997899209441e-10	Day7
1995	2.29484420418412e-10	Day7
1996	5.6039420308889e-12	Day7
1997	1.00916033002673e-10	Day7
1998	2.01526525506028e-10	Day7
1999	4.35641340399639e-10	Day7
[truncated: 4,597 more rows]

## Sheet: figure4g
	Cardiomyocytes	Immature_myocardial_cells	Valve_cells	Macrophages	Fibroblast_cells	Erythrocytes	Endocardial_cells	Epi.epithelial_cells	Vascular_endothelial_cells	TMSB4X_high_cells	x	y
45x115	6.05326022989726e-11	0.244671	7.41089379889759e-11	0.00256177	0.608893	0	0.143874	5.05638644573966e-11	0	8.61423727106799e-11	45	115
45x67	4.63183986401792e-11	0.199276	1.34200190226611e-09	0.101917	0.594282	0	0.104525	1.33220307168255e-12	0	1.8180928319054e-10	45	67
53x101	8.62102843005741e-11	0.227391	1.12141478598525e-09	0.0324762	0.722902	0	0.0172302	1.27678881097814e-10	0	1.36162128682753e-10	53	101
49x113	1.31263895109677e-10	0.262971	4.04097465738668e-10	0.190979	0.388336	0	0.157714	1.77997217502579e-09	0	1.3507015325514e-10	49	113
62x82	1.02989657396509e-10	0.327171	5.88992682052383e-11	0.0404403	0.618033	0	0.0143556	7.1963941575675e-11	0	4.96511361954509e-11	62	82
54x68	3.31173191301168e-11	0.273072	1.44513073430812e-10	0.0462075	0.579702	0	0.101018	6.33526087646682e-11	0	7.18058988445314e-11	54	68
47x113	7.48599820626258e-10	0.287848	5.6858276341094e-11	1.40444248331622e-10	0.480757	0	0.231395	8.79094948610525e-10	0	3.72957502148736e-10	47	113
35x73	3.90289408737986e-10	0.23476	1.53573177496368e-09	2.60750177265588e-09	0.611757	0	0.153483	8.58198003693026e-10	0	6.09949203499661e-10	35	73
45x101	2.32643550734283e-09	0.246858	2.37710421494663e-09	2.28098144960957e-09	0.663831	0	0.0893112	2.97379684722749e-09	0	3.48237556696124e-10	45	101
44x104	1.48622188630751e-11	0.125805	0.0476515	0.0640964	0.51631	0	0.246137	4.96997167644907e-10	0	4.37998406367341e-10	44	104
51x63	2.04198377463382e-10	0.286748	1.85928920526057e-10	0.0874007	0.400731	0	0.22512	1.8234511696477e-10	0	2.50193820870681e-10	51	63
49x63	3.56735094090386e-10	0.267844	1.58356058747519e-13	0.195862	0.340889	0	0.195405	1.56134787080785e-07	0	7.81250285284106e-10	49	63
61x87	6.63328470823326e-11	0.127128	7.27194655349702e-07	0.0200758	0.61333	0	0.239466	1.44553509268093e-09	0	8.8525794733123e-11	61	87
42x102	3.1743921759528e-11	0.31017	4.52448133758335e-10	0.0980523	0.461427	0	0.13035	1.9708056127032e-09	0	3.13659858328021e-10	42	102
51x61	7.62873458963651e-10	0.353656	6.17024943661377e-10	0.0816754	0.317586	0	0.247083	1.44554792888954e-09	0	1.46231859789743e-09	51	61
54x120	2.90103640547017e-10	0.265603	8.95585462244072e-10	0.157382	0.436895	0	0.14012	3.84232035433565e-10	0	6.15101232026914e-11	54	120
44x106	2.00642576245377e-10	0.156195	3.92671080341736e-06	0.0144247	0.677841	0	0.151535	1.92699825771864e-10	0	1.95224098502756e-10	44	106
71x93	8.09368995462758e-11	0.320774	1.51908909074618e-10	0.151933	0.508191	0	0.0191017	1.44567895486021e-10	0	1.17834834803851e-10	71	93
49x59	4.62421974867877e-10	0.220927	1.1839604978082e-09	0.137427	0.590771	0	0.0508759	4.64475222583671e-10	0	2.09421217004548e-09	49	59
61x75	4.83902159536584e-11	0.274254	4.1305021436928e-10	0.0697633	0.655983	0	5.81531839651718e-08	2.83727375845987e-10	0	8.02549273797553e-12	61	75
52x60	2.32325038488635e-10	0.252631	8.69327800733624e-11	0.227018	0.387482	0	0.132869	5.66274424888762e-11	0	6.62061271229867e-11	52	60
53x55	1.93078288288954e-10	0.236315	1.29678517830002e-10	0.0504018	0.71327	0	1.22071973042649e-05	9.880444294484e-11	0	6.23135216371042e-11	53	55
53x113	3.13975665477657e-11	0.0662475	0.323376	0.107032	0.469164	0	0.0341802	5.47226422559035e-12	0	6.27142718900314e-11	53	113
60x86	0.521793	0.00246227	3.42952585090742e-13	0.0945957	0.266808	0	0.114341	2.26105629642631e-11	0	1.00911168673791e-10	60	86
69x97	0.348375	0.137728	7.35119097877328e-11	3.00583385493817e-10	0.513898	0	2.11069962059636e-11	1.05814958611303e-09	0	2.19835650178978e-09	69	97
53x115	6.64452110916983e-10	0.221527	1.10990849824047e-09	0.0521266	0.699587	0	0.0267601	1.11433568000238e-09	0	7.63176671061207e-10	53	115
27x73	3.22559898960448e-11	0.307501	3.80757984030053e-11	1.75334404836604e-10	0.576868	0	0.115631	2.84501177308306e-11	0	7.90346978739589e-12	27	73
64x78	7.30354318379677e-10	0.222695	1.27343713354442e-09	0.0709636	0.568652	0	0.137689	1.26685843620885e-10	0	7.6999957998643e-12	64	78
51x111	4.5152667783507e-10	0.26843	0.0459119	0.193114	0.390907	0	0.101638	2.63592981441277e-11	0	3.69118392720841e-11	51	111
29x75	2.49628698813047e-10	0.276465	1.08100646987143e-09	0.0242306	0.558435	0	0.140869	7.16672049609209e-12	0	5.18193799397486e-10	29	75
45x71	3.44183351435924e-10	0.193904	2.50195173007465e-09	0.178443	0.517128	0	0.110525	3.14232910203666e-10	0	8.31236866405676e-11	45	71
53x65	2.06308591808553e-09	0.228555	2.20963066849773e-10	0.167582	0.532851	0	0.0710122	7.79851318273127e-11	0	2.56385752380904e-10	53	65
62x88	1.08687088017665e-10	0.106314	2.49802890507447e-09	0.0119572	0.858773	0	0.0229554	3.30470274407237e-10	0	4.63376452874203e-10	62	88
30x88	1.62311170822409e-10	0.316051	7.05203136941049e-11	0.175152	0.50875	0	4.75928705750982e-05	8.94230816011177e-11	0	1.64886170836375e-10	30	88
41x67	1.00719243384344e-10	0.350991	1.29167096729077e-10	0.0417196	0.607289	0	1.06439989950827e-08	1.16995492124269e-10	0	3.73581921812739e-11	41	67
44x102	3.22437825620294e-11	0.0963192	0.151826	0.155531	0.57147	0	0.0248541	7.39901560744268e-11	0	9.67534230808612e-12	44	102
61x91	4.26986074969484e-10	0.239136	5.16055949301854e-10	9.9057964370316e-11	0.718428	0	0.0424356	4.46335398799098e-10	0	4.23066911236329e-10	61	91
47x61	2.91087273665664e-10	0.349398	4.61171305358904e-10	0.158499	0.348159	0	0.143944	1.68580193709921e-10	0	3.24656398407986e-10	47	61
57x107	1.57833140174673e-12	0.0964438	5.28950287628165e-11	0.125577	0.777979	0	3.85351097117322e-11	1.7717385065089e-11	0	4.68296960740987e-11	57	107
47x63	1.4000611486275e-10	0.347489	9.22619966093831e-11	8.61700208562393e-11	0.652511	0	5.3224361616219e-11	1.7446295286314e-11	0	2.59068879826967e-11	47	63
61x77	1.65750799378922e-09	0.231336	1.86897265960636e-10	0.0673867	0.701278	0	2.1083546467994e-10	1.22062726143825e-10	0	1.31500538025706e-10	61	77
59x105	9.50735162795347e-11	0.246664	8.57429915771573e-12	0.0982328	0.578203	0	0.0769001	6.84114676893697e-11	0	1.14992553620922e-11	59	105
47x107	1.65304360234951e-10	0.231204	3.86680800350641e-10	4.2547349042583e-10	0.708937	0	0.0598594	1.68396696967678e-10	0	8.57215906593895e-11	47	107
50x52	3.09988691374625e-10	0.353805	0.0535172	0.139185	0.269157	0	0.184336	6.6296302358285e-09	0	5.05575537346606e-11	50	52
45x105	2.25221693956385e-11	0.134872	2.25643813497792e-05	1.84017002940854e-05	0.712031	0	0.153056	3.43157025889779e-10	0	1.09227661505563e-11	45	105
48x116	5.50903178518029e-11	0.230191	4.26279705581895e-09	0.0214069	0.601108	0	0.147294	3.14944187271414e-09	0	1.71084301008062e-10	48	116
60x76	8.62470618282432e-11	0.287674	1.06845961315407e-10	0.171526	0.44821	0	0.0925896	1.71085257348519e-10	0	1.22159545549118e-10	60	76
56x112	2.22329175613247e-10	0.17062	2.21693314440041e-10	0.0616901	0.76769	0	1.43907803607668e-10	7.51268702254539e-12	0	4.8357085808146e-11	56	112
68x92	1.22518356846235e-10	0.184082	9.38384318604656e-12	0.0392031	0.611162	0	0.165553	9.83393352635596e-10	0	1.32856334584802e-10	68	92
48x118	1.77871732652211e-09	0.164405	3.22265155191981e-10	2.13221442795014e-09	0.560925	0	0.274669	3.44529596373921e-10	0	5.17420868391094e-10	48	118
46x60	8.81543302814935e-11	0.314019	2.984654036477e-11	0.0162606	0.365464	0	0.304257	1.05455127692643e-10	0	4.07563048861512e-11	46	60
61x89	1.55330563266896e-10	0.26853	8.948262734772e-11	0.101239	0.52326	0	0.106971	5.22971516215009e-12	0	9.20891969466289e-12	61	89
45x111	2.5053797205977e-10	0.113591	2.59968271355282e-08	0.00290475	0.631444	0	0.25206	5.34167290667902e-10	0	8.32759063652118e-11	45	111
61x103	4.12934800901831e-10	0.260665	3.42577039034613e-10	0.00379597	0.593176	0	0.142364	4.67447313080713e-10	0	2.42538698054498e-10	61	103
55x113	1.389901775604e-10	0.261481	1.43612249529627e-11	0.00131752	0.622732	0	0.11447	1.01194891568133e-11	0	2.68070750991462e-10	55	113
46x74	1.34505853238655e-10	0.194654	0.000307272	0.23986	0.30641	0	0.224695	0.0340741	0	7.36109965928885e-10	46	74
54x72	1.2873226312387e-10	0.29546	2.25143401341109e-10	0.159409	0.364475	0	0.180657	6.43483438712011e-10	0	6.25387510932921e-11	54	72
55x103	1.35276447576902e-10	0.19117	3.10526390324347e-10	0.0458695	0.610218	0	0.152742	2.70822457857208e-10	0	3.71003107544513e-10	55	103
47x115	9.20550966949908e-11	0.188587	0.102378	0.108727	0.465168	0	0.13514	1.30890447597336e-10	0	9.64484695914016e-11	47	115
54x114	1.57245860555581e-10	0.260972	1.43398200494783e-10	0.0225154	0.716513	0	2.16771749496881e-10	3.24133972583446e-10	0	1.63769812267859e-10	54	114
44x108	6.03329957293437e-10	0.248769	7.96185123014183e-10	0.0617066	0.538618	0	0.150906	3.1956773387335e-10	0	1.28697308574649e-09	44	108
52x104	2.17640625784791e-12	0.213303	2.13038441626817e-10	0.0373659	0.691996	0	0.0573353	5.16875403887774e-11	0	2.61912279893832e-11	52	104
43x103	5.09383211090095e-11	0.196352	0.567856	0.0503956	0.166952	0	0.0184438	6.11191604672297e-12	0	7.98203273605362e-11	43	103
59x107	1.16823190218037e-09	0.265782	3.95800781059816e-10	9.47744024457733e-10	0.660357	0	0.0738609	6.21919187449131e-10	0	6.44187910429714e-10	59	107
55x111	5.66161416695919e-12	0.19461	3.72618363191033e-11	0.0359854	0.741517	0	0.0278872	6.84777415415539e-12	0	3.32436143580546e-11	55	111
53x51	1.16449690557928e-11	0.391503	4.52596971992617e-10	6.90631410913602e-11	0.574671	0	0.0338267	7.24743057492461e-11	0	8.79945607872072e-11	53	51
51x57	8.64582462338539e-12	0.345893	2.98023360053825e-10	1.00675389200906e-08	0.599628	0	0.054479	2.6301591902497e-10	0	1.49183616052401e-10	51	57
62x74	7.20444239757378e-11	0.212315	1.36048588857533e-08	0.0445873	0.658836	0	0.0842625	5.55255767929488e-09	0	1.61739075979902e-10	62	74
45x121	6.92887244341177e-11	0.283523	2.13612008047685e-10	0.15756	0.394921	0	0.163996	9.74494433296553e-10	0	2.79531067428781e-11	45	121
59x79	0.213917	0.192613	4.5569680270563e-11	0.103937	0.388466	0	0.101067	7.91762997606609e-12	0	1.35606342228882e-12	59	79
45x103	1.36798334174211e-10	0.0769132	0.0877311	0.331251	0.36219	0	0.141915	2.0660988791375e-09	0	7.14652519405496e-10	45	103
51x113	3.41153190404781e-10	0.27015	1.35992744644887e-06	0.141831	0.380661	0	0.207356	1.75987467214069e-09	0	1.18343391309898e-09	51	113
52x52	2.6762104530423e-10	0.234502	2.28526818532015e-09	0.0456085	0.714644	0	0.0052456	6.19431145327875e-11	0	8.91312595470353e-10	52	52
52x118	3.1288549034543e-10	0.232832	2.0925157054051e-10	0.000567262	0.581733	0	0.184867	2.24868201551281e-10	0	2.00371714417437e-10	52	118
58x106	9.86270010366827e-11	0.265575	6.69165941750599e-09	2.63533641371927e-10	0.695377	0	0.0390486	3.86864084620795e-10	0	3.36709773687572e-10	58	106
53x103	6.88357434479622e-11	0.279674	3.45641474445275e-05	0.0971965	0.378231	0	0.244864	2.73604174588125e-11	0	5.21240363846766e-11	53	103
50x62	8.31735625009432e-11	0.224322	1.18994521126769e-10	0.0164943	0.616997	0	0.142187	2.03976849286849e-10	0	1.66932087089579e-11	50	62
55x71	1.67264783383975e-10	0.280994	3.25075026275644e-11	0.141654	0.534914	0	0.0424368	1.01798064833883e-10	0	9.76608425123373e-11	55	71
68x96	1.01317238561753e-10	0.348027	5.51559812771399e-11	0.0459126	0.533231	0	0.0728296	3.56454992566718e-10	0	2.24636324324052e-10	68	96
48x108	6.26352150219669e-11	0.33407	2.7809968552057e-10	0.0304448	0.528088	0	0.107397	3.009431397312e-10	0	5.85239764489258e-10	48	108
49x67	4.00653650847098e-10	0.213196	4.5455513452158e-10	0.0529699	0.354964	0	0.37887	3.02929692981559e-10	0	4.43736571824946e-10	49	67
50x56	3.83060696003083e-10	0.250809	6.78317157933447e-11	0.0325254	0.594667	0	0.121999	4.80082795598377e-10	0	3.16981221796329e-10	50	56
46x112	8.19270127375878e-11	0.127281	0.0189527	0.110009	0.696879	0	0.0468786	4.70654542331561e-10	0	3.98007361201851e-11	46	112
45x119	2.79304950457662e-11	0.234118	4.56527708349059e-10	0.277954	0.415582	0	0.0723456	1.18067895398614e-10	0	1.11744095709542e-10	45	119
45x63	1.2469770722522e-10	0.268656	3.18151251800985e-09	0.0162751	0.388484	0	0.326585	3.60593633625326e-10	0	3.66617823836434e-11	45	63
60x104	1.76119535190762e-12	0.349179	6.82520835322089e-11	0.0612661	0.315872	0	0.273683	1.14898904770347e-11	0	1.09541316233263e-11	60	104
52x114	3.31746561827909e-10	0.109597	1.21325184364831e-09	0.053926	0.688917	0	0.14756	2.04775174124956e-10	0	1.88508785092868e-10	52	114
29x73	3.33735616489316e-10	0.335788	2.63387980084428e-10	7.97201469332577e-11	0.563476	0	0.100736	2.4904300031552e-10	0	2.5044884607147e-10	29	73
56x104	8.45061704271544e-11	0.242846	3.29476087894132e-10	0.0223946	0.652035	0	0.0827235	1.84540440901708e-10	0	1.88855715091478e-10	56	104
58x104	1.14751480504867e-11	0.277733	2.23721471924855e-11	0.000275454	0.585221	0	0.136771	2.66442958276168e-11	0	1.07221021701287e-11	58	104
43x73	1.50355213202461e-10	0.352797	2.12820226499764e-10	1.23614569021855e-08	0.596786	0	0.0504174	1.15990481833345e-10	0	1.0672033981481e-11	43	73
45x117	3.45444428233246e-10	0.258273	3.18332064268615e-10	0.0940377	0.576249	0	0.0714409	1.48105675256362e-09	0	1.6399574127329e-10	45	117
50x54	6.11634474189715e-10	0.182154	0.230277	0.0669926	0.260706	0	0.25987	2.59503002296968e-13	0	8.84663105908003e-12	50	54
60x80	0.0689217	0.314745	5.56773948839111e-11	0.225382	0.380657	0	0.0102947	6.24890321417966e-10	0	1.93685754751767e-10	60	80
43x105	1.81691270188958e-10	0.232467	3.05742954260187e-10	0.0212527	0.591208	0	0.155073	6.12747723755545e-10	0	4.73108088089262e-11	43	105
46x110	1.21028572824513e-11	0.166072	6.86539574991809e-05	0.00694318	0.756984	0	0.0699316	1.85811546149334e-11	0	1.10061918793287e-11	46	110
47x105	3.52140210166384e-10	0.273934	3.47006177812675e-09	9.55644711192662e-09	0.687649	0	0.0384168	1.72373031482726e-10	0	9.94810700221982e-11	47	105
45x65	6.39004614880382e-10	0.146681	3.78634634447436e-10	0.00914435	0.526187	0	0.317987	1.49817258626139e-10	0	2.06373419927932e-10	45	65
48x120	1.4728933995681e-11	0.20703	3.17848962872059e-10	1.20315396818884e-08	0.386871	0	0.406099	1.26839662948861e-09	0	8.41686726322664e-10	48	120
49x111	1.84754438512751e-11	0.215255	4.83275264979575e-11	0.074515	0.650511	0	0.0597192	1.65664694065574e-10	0	5.86672471212032e-12	49	111
44x74	1.01098163989531e-11	0.305307	1.53729164114789e-09	0.139099	0.399065	0	0.156529	1.32317216566621e-09	0	5.10626627589927e-10	44	74
58x102	3.21670233361156e-10	0.271267	1.13785735355466e-10	1.02103094238756e-10	0.636782	0	0.0919513	1.95785926903918e-10	0	1.52827390111578e-11	58	102
57x101	7.42382655052001e-11	0.362188	5.63412096209335e-10	0.0191852	0.350911	0	0.267716	5.86109696575265e-10	0	3.89061634398008e-11	57	101
63x81	1.1036517584959e-11	0.333257	2.90993699795571e-10	0.304533	0.350645	0	0.0115654	4.65508895138588e-10	0	1.08849245460464e-10	63	81
54x104	3.35345260558899e-10	0.245471	6.52542047966637e-10	3.64772806825451e-10	0.643695	0	0.110834	5.81519244313912e-10	0	1.67863775898605e-10	54	104
52x62	2.24016727378873e-11	0.23288	1.44518229045191e-09	0.068674	0.5958	0	0.102646	9.63336796390387e-11	0	1.97639222266815e-10	52	62
63x75	3.61939769449854e-10	0.0593092	2.27708800453712e-10	3.00996840624567e-09	0.756774	0	0.183917	2.5910554669452e-10	0	3.72270564812277e-11	63	75
60x78	1.55301383066676e-10	0.347048	0.000571422	0.27263	0.376746	0	0.00300384	4.25144454395903e-10	0	1.79382124212866e-10	60	78
51x115	9.35927880605893e-10	0.137108	9.5621345144543e-10	1.15889220213712e-09	0.548943	0	0.313949	9.62067121223855e-10	0	9.19003735538016e-10	51	115
48x68	2.07470834289684e-10	0.192855	7.7259724009773e-06	0.0412214	0.674635	0	0.0912806	1.32955570062216e-10	0	9.93393776906909e-11	48	68
54x58	2.78658042502502e-10	0.306232	3.37879977634416e-11	0.103386	0.452732	0	0.13765	1.28645783142085e-10	0	1.52770466433348e-10	54	58
49x117	6.82953215505674e-10	0.163826	1.70274156498866e-10	6.34991333219668e-10	0.52869	0	0.307485	8.99900630699946e-11	0	1.98874910618229e-10	49	117
49x119	3.14516209717504e-11	0.181426	1.93843047317875e-10	1.89397759335854e-10	0.605091	0	0.213483	3.78515251974305e-10	0	1.56739347079351e-11	49	119
54x56	1.31706781661488e-10	0.363092	9.13936624930975e-11	0.0244352	0.553404	0	0.0590685	4.12656772429647e-11	0	3.65891550010345e-10	54	56
59x77	1.94833456342092e-10	0.3199	4.15503541162908e-10	1.05151881810739e-09	0.604559	0	0.0755415	3.10269102421368e-10	0	5.34413297209899e-11	59	77
50x66	1.01753829995178e-10	0.281097	2.68658464403087e-09	3.72359955896604e-10	0.38643	0	0.332472	1.85837771499914e-10	0	1.32790015263508e-10	50	66
44x64	1.37620925971439e-11	0.385105	5.12835342139521e-10	0.112068	0.392751	0	0.110076	2.59947364182009e-10	0	6.46976679067481e-11	44	64
63x79	2.1584088770624e-10	0.224486	5.64555957653763e-09	0.174208	0.601287	0	1.88467550949293e-05	2.7929833129898e-10	0	1.44174185311093e-10	63	79
48x114	2.37208214713623e-10	0.303698	7.44654768389604e-10	0.054679	0.578742	0	0.0628812	1.82370627877629e-09	0	1.00013031266146e-09	48	114
52x58	6.37663566999701e-11	0.417929	5.41079555069945e-10	0.10104	0.430721	0	0.0503104	7.09658595837974e-09	0	2.37026227572258e-10	52	58
46x118	2.12304931251976e-10	0.298766	1.49737401026884e-10	0.115817	0.448282	0	0.137135	1.4916877745763e-10	0	1.44406157411771e-10	46	118
65x71	4.1850635724622e-09	0.231121	1.14432344196867e-10	0.164172	0.442231	0	0.162477	1.39403788234876e-09	0	6.12850810241487e-10	65	71
52x50	1.23808461686245e-10	0.320564	3.24909762996842e-10	1.6459423484991e-06	0.679434	0	1.41885328127718e-09	1.61906920042347e-10	0	1.46986379445603e-10	52	50
50x112	2.45951707445467e-11	0.230138	7.63071552761058e-11	0.0607639	0.524996	0	0.184102	7.53676429209195e-11	0	4.08864836617955e-11	50	112
52x70	2.81625793147758e-12	0.307734	2.505189146683e-09	0.073993	0.418439	0	0.199834	1.90178499805343e-08	0	1.5448543986872e-10	52	70
56x100	5.77310504918408e-12	0.268598	3.29658434742162e-10	0.0213101	0.650257	0	0.0598348	1.42589684438378e-09	0	2.46687787315519e-10	56	100
54x54	1.30232813790393e-10	0.340377	3.59790087465026e-10	0.0362999	0.589473	0	0.0338492	3.57118853572891e-10	0	1.49231271191232e-10	54	54
53x57	1.87556728894911e-10	0.218129	8.15757108994081e-06	0.241525	0.390729	0	0.149609	2.3903615627238e-10	0	1.00237403082805e-11	53	57
30x74	3.20222945623454e-10	0.190633	0.130402	0.157691	0.363182	0	0.158092	8.80922414497972e-10	0	7.23860072060207e-10	30	74
51x117	8.82977710557679e-12	0.134011	3.54966023227455e-11	4.62506943782143e-09	0.490942	0	0.375046	1.0813305017184e-10	0	2.1918058069643e-11	51	117
63x71	8.9984163116207e-12	0.16915	2.35240385977654e-08	0.157338	0.554297	0	0.119215	2.29357513906078e-10	0	5.80492793707002e-12	63	71
48x60	3.01470341731671e-12	0.191888	1.05804121186846e-10	0.127977	0.582318	0	0.0978169	1.33867134084206e-10	0	5.06684957406992e-11	48	60
50x118	8.08219512663115e-10	0.0832406	4.28552997036324e-10	1.76629380712649e-05	0.481157	0	0.435585	8.25944492110421e-11	0	9.56181912432759e-10	50	118
44x70	2.09118327625986e-10	0.255165	2.86194717834115e-10	0.208449	0.332801	0	0.203584	3.10216611819584e-10	0	3.19412343710023e-10	44	70
47x117	1.14635227018493e-10	0.241906	3.81508018311366e-10	0.0487002	0.44502	0	0.264374	1.38943958199247e-10	0	1.34067817125673e-10	47	117
46x106	5.41704803161489e-12	0.14656	0.240044	4.97065401854156e-08	0.507626	0	0.10577	6.75262184086054e-11	0	9.30692509698358e-10	46	106
43x113	1.59260291611506e-11	0.148838	4.40874810710479e-10	0.000101217	0.732106	0	0.118955	1.4469189185983e-10	0	6.57896039308044e-10	43	113
46x114	2.89325188310305e-10	0.226196	1.11392065211166e-09	0.102076	0.456738	0	0.21499	1.09949677358185e-10	0	7.43367113375723e-10	46	114
50x122	6.22251070518352e-10	0.294038	2.8193496924979e-10	0.0732652	0.349555	0	0.283142	2.56254148150043e-10	0	2.42466701772821e-10	50	122
67x95	5.74385758569251e-11	0.241276	1.48380418034632e-05	0.314143	0.42118	0	0.023381	4.75654302723008e-06	0	8.76800807808576e-11	67	95
55x119	3.33522340363575e-11	0.309551	2.59776624832189e-11	0.083402	0.496467	0	0.110579	1.65579536297632e-10	0	1.41568311779908e-11	55	119
48x110	8.94434783268455e-11	0.240743	1.22489211397217e-09	0.149115	0.36743	0	0.242712	3.13427392593471e-10	0	2.53793596126279e-11	48	110
34x80	5.11003240839831e-11	0.208327	1.41679324237994e-12	5.70343332440499e-11	0.545917	0	0.245756	1.00279738303285e-10	0	8.2399300067598e-12	34	80
42x104	4.65837137687763e-11	0.171495	2.09232485820161e-11	0.0123491	0.536215	0	0.279942	3.22483685428114e-12	0	2.37638572731576e-11	42	104
43x109	7.8072333158075e-11	0.157331	2.62801211759213e-09	0.0198681	0.725973	0	0.0968275	3.05434562163164e-11	0	2.87053395654616e-11	43	109
60x102	1.07846842247422e-10	0.329806	8.59853783955104e-10	0.00878263	0.637875	0	0.0235364	3.21631761054931e-10	0	8.61552701121942e-10	60	102
32x82	0.0361908	0.234327	8.46888824158588e-11	1.05877707612623e-06	0.505204	0	0.224277	2.48581268413506e-09	0	4.47552742770027e-09	32	82
47x111	4.33637690533048e-10	0.2516	2.88036962152351e-10	2.40563670013953e-10	0.7484	0	4.29512506186588e-09	1.04224253026629e-09	0	6.04047968168343e-10	47	111
49x121	1.12043567491642e-10	0.206902	1.42524776085569e-10	0.00146547	0.569509	0	0.222123	6.76974130752365e-11	0	1.35891028924621e-10	49	121
57x103	2.25409938135055e-10	0.304635	2.32095992503501e-10	0.0314515	0.561712	0	0.102202	4.39827687813912e-10	0	2.21811396356338e-10	57	103
32x78	0.101256	0.161333	1.71051850555399e-10	0.149897	0.587514	0	5.10453294075781e-10	1.27098975491593e-10	0	5.6380207581351e-11	32	78
34x82	0.187757	0.221758	2.3128907026003e-10	5.1778238527979e-05	0.427075	0	0.163359	7.83006096884684e-11	0	1.65842140638406e-11	34	82
45x69	9.70134324178001e-11	0.107962	2.71334958302726e-10	0.05021	0.653626	0	0.188202	1.80144504145207e-10	0	1.09107400722668e-10	45	69
65x79	4.58716756843476e-11	0.310139	1.10396180178678e-10	0.1664	0.439701	0	0.0837606	9.241386421114e-11	0	3.51894510315765e-11	65	79
64x82	4.09336937636981e-11	0.260795	3.33073711989445e-12	0.0203007	0.513287	0	0.205617	2.42321554060164e-10	0	8.6350608017203e-11	64	82
61x81	2.04728963906449e-11	0.32693	9.61532048890126e-11	0.14385	0.52922	0	1.54891595988513e-08	4.32232634903456e-11	0	5.04612226955536e-11	61	81
43x107	1.40717054968362e-10	0.215918	0.0191244	0.0596149	0.520605	0	0.184738	4.95719920147436e-10	0	3.11980505696305e-10	43	107
53x53	7.0111243475908e-11	0.292072	2.47470348409632e-10	0.0810901	0.551734	0	0.0751042	6.89602916165164e-11	0	2.56274458963958e-11	53	53
53x105	3.13710553184613e-10	0.260843	1.10308866324342e-08	0.0513115	0.60296	0	0.0848852	3.89164732953109e-10	0	2.03020793542761e-10	53	105
48x62	3.10414290760656e-12	0.230593	1.58491452333014e-11	0.0313499	0.631627	0	0.10643	2.14449422268311e-11	0	7.05923233740423e-12	48	62
32x84	0.446296	0.00801246	3.63607192218055e-11	0.066585	0.0285884	0	0.450519	3.68109161192307e-11	0	2.82486474925349e-10	32	84
61x105	1.4786581385078e-10	0.245593	2.30828115008393e-09	0.102882	0.55809	0	0.0934351	2.10273689544249e-10	0	9.6502921279275e-11	61	105
56x110	8.12690095019959e-11	0.252491	5.42620006836818e-05	0.0882488	0.659206	0	5.35839893764009e-10	5.12268369350953e-10	0	8.60036741906185e-11	56	110
37x83	1.56119329808568e-10	0.292044	1.90079899394794e-10	0.114402	0.362313	0	0.231241	3.54264893900601e-12	0	6.67040486980395e-10	37	83
44x68	0.0209479	0.223351	1.76950707791003e-10	0.0726527	0.683048	0	6.59089766191174e-10	9.28436876423319e-11	0	6.92579726317719e-11	44	68
33x81	1.22054977605485e-11	0.20482	5.44943320170413e-10	0.0362578	0.36404	0	0.394883	2.00503062141238e-09	0	2.60073714358792e-11	33	81
50x70	1.60576681694616e-10	0.219565	7.76554219790719e-10	0.0507039	0.497125	0	0.232606	3.31079535669032e-08	0	8.83764461238534e-11	50	70
63x77	3.25430451421262e-10	0.229927	1.3436499363491e-09	0.141311	0.60329	0	0.0254717	9.06624248447135e-10	0	3.67799643973777e-10	63	77
42x106	3.5636807252544e-11	0.226034	5.87052516504404e-11	0.0353609	0.70935	0	0.0292546	2.08320983949985e-12	0	7.16245116277764e-11	42	106
46x62	4.04676922224052e-10	0.40802	8.25505556029016e-10	0.159109	0.267675	0	0.165197	8.35184618387909e-10	0	5.48234951825655e-10	46	62
44x112	7.86605431239987e-11	0.219737	4.48119708572484e-09	0.00547676	0.651677	0	0.123109	2.61059057035717e-10	0	9.55910744919794e-11	44	112
52x56	5.03529496922975e-11	0.200428	2.10755280469654e-09	0.0650951	0.659329	0	0.0751481	2.56012758853205e-10	0	3.84202316607519e-10	52	56
46x116	9.71561396567364e-11	0.177538	2.70593424413245e-11	0.0390798	0.745924	0	0.0374582	4.56254252524426e-11	0	7.95468652276989e-11	46	116
70x92	5.35726199796705e-11	0.311596	2.10071451284171e-10	0.0243348	0.585548	0	0.0785216	4.06616912171383e-10	0	9.67819549887566e-11	70	92
33x83	0.0134509	0.228579	7.01486171295395e-11	0.0900217	0.413082	0	0.254867	9.11349688023398e-11	0	2.64322869232157e-11	33	83
43x111	1.87022431456768e-10	0.12466	2.60420531383179e-11	0.0168262	0.616086	0	0.242427	7.73675415572925e-11	0	5.30202400496728e-11	43	111
44x110	6.54079973147599e-12	0.0870192	2.24989830999826e-11	1.15388301248819e-05	0.737262	0	0.175708	4.65573137981747e-12	0	1.07782014765701e-11	44	110
53x119	3.61142402678658e-10	0.264971	1.44150125515448e-10	0.0247835	0.550894	0	0.159351	5.5421003171506e-10	0	1.08786317190762e-10	53	119
48x64	1.74416914857582e-10	0.237822	2.69343120027165e-10	0.250236	0.511929	0	1.32108405937975e-05	1.40061354417262e-10	0	3.06982025359959e-11	48	64
69x93	5.57504575158415e-10	0.222641	1.76329905881287e-10	0.016795	0.63483	0	0.125733	1.10324508396401e-10	0	1.53570048862135e-10	69	93
53x59	1.49031785665668e-10	0.250475	3.11407817915193e-10	0.0153484	0.696563	0	0.0376138	7.42691679537444e-10	0	1.24409725318535e-10	53	59
60x106	5.0047712950167e-12	0.374393	3.82131356152694e-09	0.118787	0.399894	0	0.106548	0.000378404	0	2.14000052025543e-12	60	106
42x108	4.33185713291662e-10	0.234666	5.81012042765936e-05	0.0177707	0.634041	0	0.113465	5.4449876340485e-10	0	3.82155507011643e-10	42	108
68x94	2.30516392135711e-10	0.183917	4.64210518165625e-10	0.190558	0.479475	0	0.0486491	0.0974	0	3.28602062707053e-11	68	94
67x93	7.37847843717282e-11	0.288229	1.84751968254746e-11	0.0786822	0.587125	0	0.0459639	2.94199301412127e-11	0	6.80619855259046e-11	67	93
47x65	2.84532718475292e-10	0.177389	2.9185259094233e-09	0.132348	0.513541	0	0.176722	1.37904779538422e-09	0	2.04862026499731e-10	47	65
51x69	1.3071195320057e-10	0.228311	3.7161069328237e-10	5.66104624660359e-10	0.4863	0	0.285389	3.52290100885031e-10	0	5.4511764327763e-10	51	69
47x119	2.48651891232171e-12	0.262516	1.43906082946828e-10	0.163288	0.459779	0	0.114416	2.46188417460088e-10	0	4.13961193216525e-11	47	119
45x109	2.29671058735115e-11	0.185316	1.24333712342297e-10	0.132993	0.591646	0	0.0900442	1.21714747784251e-10	0	1.08203127049146e-10	45	109
51x51	6.7518834265425e-10	0.309995	7.23753515093882e-10	0.0775386	0.393623	0	0.218843	7.5935744159836e-10	0	7.11134178662126e-10	51	51
61x79	0.154276	0.214457	4.35894489727906e-11	0.0894962	0.531212	0	0.0105588	4.20179415045653e-11	0	8.61910400009704e-10	61	79
50x116	4.60474058520064e-11	0.223152	5.56381874878043e-10	0.0592039	0.649005	0	0.0686391	2.9434283888916e-10	0	1.11355859110457e-10	50	116
50x60	6.96137629448152e-11	0.337113	2.16594572069133e-10	0.092261	0.260087	0	0.310539	2.61638357702601e-10	0	4.91320375552572e-11	50	60
50x120	1.37096173489983e-10	0.228906	8.92418061906266e-11	5.37332314817934e-10	0.347509	0	0.423585	1.91654431678389e-11	0	1.34116816846029e-10	50	120
54x118	2.92937952451087e-12	0.222106	5.87750508054871e-12	1.34202117050623e-09	0.748239	0	0.0296558	6.43886756471823e-12	0	4.8900976656055e-12	54	118
56x108	7.22739661632216e-11	0.168507	5.4384831448296e-10	0.0502116	0.781282	0	2.64426892275932e-10	1.4762454364775e-10	0	1.57530173309516e-11	56	108
58x114	1.28239649394091e-09	0.237936	1.20846968966326e-10	0.248768	0.497856	0	0.0154401	6.76499500253482e-10	0	1.47882209788196e-09	58	114
28x72	5.47491472536489e-11	0.279763	3.37719817242234e-11	2.17912264260627e-11	0.719597	0	0.000640095	1.39094988938104e-11	0	4.97499432094119e-11	28	72
54x110	2.71303879504641e-10	0.229583	8.37360077905215e-11	0.00844388	0.761973	0	1.62125532969828e-10	3.57559678472371e-10	0	2.85383180433459e-10	54	110
52x116	1.14065741315151e-10	0.276085	7.52091300995355e-10	1.26172150836771e-05	0.481023	0	0.24288	2.07564564399884e-10	0	2.72599645584619e-10	52	116
50x64	1.73332288342007e-10	0.257632	3.01649214129779e-10	0.0180526	0.57609	0	0.148225	5.71460259313901e-10	0	9.66590522292229e-10	50	64
51x53	9.33298461161791e-11	0.172093	0.216521	1.24445061461982e-10	0.328396	0	0.262115	0.0208757	0	7.07880703217353e-11	51	53
46x120	5.49182412930745e-11	0.278388	2.41019336200982e-10	0.0901349	0.511265	0	0.120212	2.57099969410391e-10	0	1.75146895981563e-10	46	120
47x75	3.61562328291864e-10	0.295103	7.05768476078511e-06	0.110097	0.501239	0	0.0935523	1.95884371429801e-06	0	1.01192349845345e-09	47	75
28x74	2.0611038410949e-10	0.316218	1.89376178011926e-10	0.04743	0.520081	0	0.116272	1.4367176433623e-10	0	2.0389849063618e-10	28	74
33x79	3.53379663398739e-11	0.258893	6.47958935215379e-11	0.0664816	0.460412	0	0.214214	8.12599695218552e-11	0	1.24984016413469e-11	33	79
53x117	1.46194318811517e-11	0.312666	1.69549361597655e-09	0.181202	0.346683	0	0.15945	1.07028531750325e-09	0	1.71921643431926e-10	53	117
57x105	1.79837721112401e-10	0.306592	0.0537688	0.0555501	0.45383	0	0.130258	8.95468126518397e-10	0	6.12406611610619e-10	57	105
52x54	1.50769225534368e-10	0.182074	1.35085332088436e-08	2.76424775007781e-10	0.668425	0	0.149501	2.57217701928013e-10	0	8.68090116127003e-11	52	54
70x94	4.10599640234793e-10	0.250841	4.50954567694075e-10	0.190622	0.430543	0	0.127993	4.65615798449562e-10	0	4.44933340823279e-10	70	94
56x106	4.89484223159446e-10	0.150953	4.44288235910602e-10	0.0144922	0.83454	0	1.48563079201716e-05	4.52792547452314e-10	0	4.59637925428983e-10	56	106
45x113	7.33075292820207e-12	0.144825	1.65930825468904e-09	4.49516562668808e-09	0.855175	0	1.8008857830729e-08	1.13043793898003e-10	0	6.3700686566138e-11	45	113
54x112	7.12652651304387e-11	0.142602	2.16654760677308e-08	0.10455	0.752848	0	2.0868357385558e-11	8.98042848017465e-12	0	8.48325990316288e-11	54	112
32x80	9.29131544492338e-11	0.34317	6.18932399553532e-06	0.131465	0.305577	0	0.219782	1.73342920277221e-09	0	3.47727092335801e-10	32	80
45x107	5.70586815419974e-11	0.175027	4.96791969807443e-10	0.0587864	0.674473	0	0.0917131	1.91098601940816e-11	0	1.06613751653944e-10	45	107
50x114	1.54263361505669e-10	0.230698	8.43304502575212e-10	0.0641791	0.600217	0	0.104906	6.42965588066935e-10	0	9.48307550103272e-11	50	114
47x109	3.26824365965956e-10	0.273332	2.84315851761105e-10	7.34374023870174e-11	0.704641	0	0.0220265	2.95810155492992e-10	0	3.65587024444054e-10	47	109
48x112	2.72437637484535e-11	0.308585	2.22423440810972e-10	0.233827	0.419303	0	0.0382856	2.22813255530248e-11	0	1.75570113096068e-11	48	112
59x103	1.47898229002263e-10	0.228555	6.65186251509847e-11	0.0715729	0.668943	0	0.0309292	2.14521970885126e-10	0	2.58428905273783e-10	59	103
60x90	1.69211901282162e-10	0.313929	2.39858979692559e-10	0.0597922	0.279216	0	0.347063	9.68982327354061e-11	0	1.27253119722601e-10	60	90
54x52	2.00341292940431e-11	0.279508	9.57199499210942e-11	3.24723381910121e-05	0.638242	0	0.0822172	1.03405776225834e-10	0	4.77178947446771e-12	54	52
51x71	1.97275505882096e-10	0.230558	1.43299998757579e-07	0.0961492	0.477562	0	0.195731	3.48018652596214e-10	0	2.96641122872536e-10	51	71
45x75	1.07665132428032e-11	0.26587	6.43285638650357e-11	0.0399991	0.644828	0	0.0493024	1.99671198189706e-11	0	8.40252676576107e-13	45	75
55x105	3.60989757793865e-10	0.199335	1.12415432391966e-10	1.63455172207579e-10	0.740783	0	0.0598823	1.37079381539395e-10	0	1.00499073928967e-10	55	105
64x70	2.36110488424061e-10	0.296991	1.02190675226569e-09	0.13373	0.395137	0	0.174142	6.16815879304524e-10	0	2.59447720940962e-10	64	70
62x80	2.93255301795543e-11	0.237553	1.07687683931252e-10	0.0174644	0.547982	0	0.197	4.29569827902731e-12	0	4.64434448904496e-11	62	80
54x106	6.29740150879728e-11	0.174202	1.56853497293655e-08	9.22961510623633e-10	0.801648	0	0.0241506	1.45745685238589e-10	0	2.0073217279677e-10	54	106
51x55	1.00249050768134e-10	0.322207	5.09683593175006e-10	0.0833692	0.321212	0	0.273212	5.16994459155704e-10	0	1.75939291844448e-10	51	55
54x116	4.58226090018436e-11	0.18498	7.50690711808231e-11	0.0801638	0.580714	0	0.154142	1.31894186170251e-10	0	3.08339650228717e-10	54	116
44x118	4.78002734727876e-11	0.326715	4.00029427086956e-11	0.055335	0.61795	0	1.41357009022061e-10	9.5725004955198e-10	0	9.96738602572002e-11	44	118
49x61	4.1335445856731e-10	0.229343	4.03248676798186e-10	0.10034	0.649039	0	0.0212776	4.61401370758656e-10	0	3.91300152371189e-10	49	61
49x115	3.33382030508158e-10	0.166266	1.78818062743647e-10	0.0562505	0.703284	0	0.0741994	1.76283020953015e-10	0	1.70128961994205e-10	49	115
43x101	9.41708727254017e-10	0.216818	2.41538886057387e-06	0.201311	0.581866	0	2.22388148517621e-06	2.50221139770782e-10	0	1.11642745176802e-10	43	101
62x76	1.31783002939274e-10	0.164045	7.92416014008568e-11	0.209508	0.563087	0	0.0633598	9.77794348910554e-13	0	4.53679462532058e-12	62	76
34x78	2.93524143435897e-10	0.0206326	5.33043408957127e-10	0.0304865	0.435547	0	0.510835	4.16839248274327e-10	0	0.00249907	34	78
52x64	5.71059497432866e-11	0.263794	7.11582916109277e-11	0.0504722	0.464151	0	0.221582	2.97428302997383e-10	0	1.42206809083139e-10	52	64
61x73	5.74094811615216e-11	0.25264	3.60610491176982e-10	0.134728	0.453233	0	0.159399	5.4076510354227e-10	0	4.22833011316064e-10	61	73
55x121	1.48035399712417e-10	0.268595	1.05868477736332e-10	0.102267	0.621273	0	0.00786408	1.60238740163118e-10	0	1.21144004861251e-10	55	121
61x107	2.35563185431707e-10	0.40291	1.31145403267635e-10	0.0555358	0.405304	0	0.13625	4.37628528413366e-11	0	2.056978767151e-10	61	107
46x64	0.160566	0.137609	1.98412672598283e-10	0.0105993	0.565987	0	0.125239	5.38888145325092e-10	0	3.44394310848523e-10	46	64
52x68	1.22819035070049e-10	0.197924	3.76296093381481e-10	3.60257852463521e-11	0.551866	0	0.25021	3.85728486132653e-10	0	3.77251504811659e-11	52	68
60x88	7.62725170240743e-11	0.290468	8.38080325463509e-10	0.00509594	0.616009	0	0.0884267	5.43005145529917e-10	0	6.00680469189752e-11	60	88
34x76	6.58536032410108e-11	0.122805	1.02047220778005e-05	0.0157367	0.459559	0	0.401889	1.6931619221889e-09	0	1.06246682127814e-10	34	76
64x80	2.55811934125942e-11	0.290202	7.33487639724607e-09	0.212769	0.447155	0	0.0498744	2.37434173728781e-10	0	3.49556010453736e-12	64	80
46x104	3.84527512048081e-10	0.0888329	0.136102	0.118071	0.49358	0	0.163415	1.55727906208603e-10	0	1.74825823184466e-10	46	104
44x116	1.23710907732952e-09	0.187617	1.04406181172204e-09	0.0124552	0.799928	0	4.67085230502496e-07	6.9338310551507e-10	0	7.31292761110723e-10	44	116
44x114	3.78019755832471e-11	0.201606	1.39222666003711e-09	0.00635375	0.676112	0	0.115929	1.4561432463464e-09	0	1.67636268521054e-09	44	114
62x78	1.01873872589245e-11	0.317299	4.01367259837616e-10	0.0675802	0.507476	0	0.107646	4.84281896059317e-10	0	7.89909038381422e-12	62	78
51x109	3.52827991153597e-11	0.264281	2.61997522192895e-09	0.0623791	0.571027	0	0.102313	1.49382227264664e-09	0	1.66113939244269e-10	51	109
51x59	3.67562390592582e-11	0.21252	5.11629481660766e-10	0.062998	0.682162	0	0.0423202	3.9839655447417e-10	0	2.12473798017217e-10	51	59
54x124	6.51926356238833e-10	0.362215	2.9989818632376e-10	0.25179	0.132574	0	0.25342	2.24653398209947e-10	0	1.16453346297591e-10	54	124
35x79	2.50358499667134e-10	0.284656	4.5312809006305e-10	0.0815854	0.225972	0	0.407787	5.72044781006781e-11	0	1.45029198341712e-10	35	79
44x56	4.04739024645161e-11	0.330999	9.40601803164365e-10	0.202924	0.239493	0	0.226585	1.26179175774031e-10	0	1.32368849456879e-10	44	56
36x74	9.07815863729101e-11	0.304116	3.76762919957377e-09	0.145913	0.250174	0	0.279564	0.0202324	0	2.02383217037641e-10	36	74
60x92	6.57170187624436e-10	0.265766	2.32965717513937e-10	0.159077	0.429158	0	0.145999	2.24998330338552e-10	0	5.08762998639556e-10	60	92
51x127	1.1240759655723e-10	0.357595	3.49198964844562e-10	0.223745	0.00313416	0	0.415525	2.23689265317264e-10	0	1.08300129212521e-10	51	127
36x68	1.0197712554376e-09	0.359055	1.26965313532962e-09	0.041931	0.599014	0	8.39081853553696e-12	1.99742718467474e-10	0	2.25866931492295e-09	36	68
35x77	2.9210198487799e-11	0.35052	2.37803979121163e-10	0.0889373	0.283989	0	0.276554	3.83807215050807e-10	0	6.49394322431075e-10	35	77
36x80	3.22803243161392e-11	0.247301	2.58418767543943e-10	0.197006	0.121863	0	0.433831	1.46041494395575e-10	0	2.58597529996226e-11	36	80
57x81	8.43803436986331e-10	0.359066	6.38733169944556e-10	0.204063	0.0952739	0	0.341597	2.28960359930843e-10	0	2.054546908219e-09	57	81
19x47	5.47443310601211e-11	0.541638	2.0807702784941e-09	0.0723071	0.386055	0	1.91803713802852e-11	6.8199888055042e-11	0	1.89716783651805e-11	19	47
57x85	1.40244146561198e-11	0.300302	2.99076054321882e-10	0.0844935	0.26007	0	0.355134	7.73576102259705e-11	0	1.01533372983044e-11	57	85
52x122	1.21106058864831e-11	0.211908	8.75559806974022e-11	0.126871	0.332287	0	0.328933	1.21659140321703e-10	0	1.05750212033543e-10	52	122
23x47	1.11538465639913e-08	0.614962	7.54935337888762e-09	0.057508	0.30603	0	0.0208707	0.000628933	0	3.14250240308311e-09	23	47
25x59	8.3727672680841e-11	0.560566	1.90984021755381e-09	8.35492995216795e-07	0.367661	0	0.0717718	3.89206740829915e-10	0	4.73713196906366e-10	25	59
24x56	4.13848902489985e-10	0.65641	1.21650740017995e-09	5.64605062886023e-11	0.245528	0	0.0980623	1.19723012775636e-11	0	4.3294247994339e-10	24	56
24x50	1.18744014888697e-10	0.540234	4.35696288723477e-10	1.47293558032623e-12	0.182839	0	0.276926	3.28621324743821e-07	0	9.51642821760771e-11	24	50
42x62	1.24672025288633e-09	0.351331	1.1505052601095e-10	0.171095	0.258001	0	0.219573	1.50282434426539e-09	0	1.87462736287234e-09	42	62
43x71	1.13554334621385e-10	0.325419	8.68479861512508e-10	0.194585	0.100299	0	0.379696	2.0891198922126e-09	0	1.40034346936475e-10	43	71
57x79	5.16260098579233e-11	0.338854	6.13446228559651e-11	0.144747	0.289595	0	0.226804	3.36694521901361e-11	0	1.42949860048362e-10	57	79
41x69	1.17919204061672e-10	0.290012	1.0148720452433e-10	0.02911	0.651385	0	0.029493	5.21663512877443e-10	0	1.76309731767443e-10	41	69
36x78	3.19991626579053e-10	0.309321	3.37221237753186e-10	0.0769713	0.17314	0	0.440568	2.32342577270867e-10	0	6.56628026384506e-10	36	78
36x70	9.80527734250093e-13	0.317353	4.0376068195603e-05	0.113734	0.313117	0	0.255643	0.000113302	0	1.72516380938809e-11	36	70
57x93	2.59411429500745e-11	0.353019	3.09882077866725e-10	0.0937888	0.361399	0	0.191793	7.02218588829121e-11	0	1.30921914671824e-12	57	93
58x78	1.34141653666195e-10	0.312337	5.26558936120452e-09	0.184479	0.374909	0	0.128275	8.32431758661083e-10	0	6.18522432761834e-10	58	78
42x72	2.28980083084752e-10	0.344212	2.01127911848719e-10	0.0784206	0.447324	0	0.130043	1.66030709715401e-10	0	2.31573229212769e-10	42	72
56x120	2.92165514833098e-10	0.307685	3.35339017157443e-09	0.180059	0.436593	0	0.0756631	1.48081919152907e-09	0	1.46810692284551e-11	56	120
55x125	8.1167499236548e-10	0.360751	6.99256005813483e-10	0.22176	0.145969	0	0.27152	8.45800031662999e-10	0	2.31866108556194e-10	55	125
21x55	2.91991909789732e-10	0.205061	1.72645112072638e-09	0.209815	0.241882	0	0.343242	1.8533008860124e-10	0	3.3235504563986e-10	21	55
22x52	1.44848592661292e-10	0.414421	6.93977528869875e-11	2.36733438087139e-11	7.11446585260228e-11	0	0.585579	7.57484945405806e-11	0	7.9851961616574e-11	22	52
57x117	1.11697099417496e-10	0.391248	6.11195489013705e-10	0.230559	0.378193	0	4.04749658611096e-10	6.13215920318443e-10	0	7.62380788026124e-11	57	117
25x55	3.01383795753252e-10	0.59806	5.72368162347916e-07	0.0441042	0.230146	0	0.127689	4.43330556372704e-09	0	7.80602466565633e-10	25	55
57x115	1.23250563326792e-10	0.318361	1.20705221480378e-10	0.320117	0.361522	0	2.02867114493512e-09	1.77555024167363e-10	0	5.68727689862703e-10	57	115
46x126	6.14906220353564e-10	0.391299	1.75546198007631e-10	0.194008	0.0772673	0	0.334112	0.00331322	0	3.71580838127568e-10	46	126
58x122	7.02406517257362e-11	0.31657	1.98124919295556e-09	0.26362	0.211009	0	0.124426	0.0843747	0	2.26697646472336e-10	58	122
56x88	8.88702849624225e-11	0.45061	4.27219028013849e-10	0.132549	0.122189	0	0.294652	1.6614544584014e-10	0	9.10664047336198e-10	56	88
57x91	1.43581147510579e-10	0.374227	1.24119500394312e-09	0.219497	0.030037	0	0.376239	1.01508367452845e-10	0	6.32328625592746e-11	57	91
44x52	3.0382633954196e-10	0.353952	1.08715358250965e-09	7.38189887946299e-10	0.538085	0	0.107963	1.28741783548395e-09	0	5.05052863938191e-10	44	52
35x87	0.0800331	0.293491	3.87049198785008e-11	0.191382	0.151536	0	0.283557	1.49025318245954e-10	0	5.84296871354981e-11	35	87
59x89	2.32930330603847e-11	0.259385	2.9822130882467e-11	0.304506	0.226886	0	0.209223	2.47442650851029e-10	0	1.93048525621775e-11	59	89
33x87	2.69082810909458e-05	0.300945	1.26096060639564e-10	0.126479	0.207227	0	0.365323	6.26383896389717e-11	0	5.31041457619694e-11	33	87
43x65	4.39532483136897e-10	0.330067	1.40052311993023e-09	0.124055	0.344605	0	0.201273	1.29223252361572e-11	0	2.07722636205601e-10	43	65
35x81	8.450764616242e-11	0.249435	4.95490900639138e-10	0.0541442	0.391662	0	0.304759	2.41757362855293e-11	0	3.08817034657731e-11	35	81
21x61	2.12562712953238e-10	0.498608	4.11383683639828e-10	0.203586	0.297806	0	6.4332813769852e-11	4.59193116354018e-09	0	1.50500834475692e-10	21	61
58x84	4.0739261983833e-10	0.280924	7.5406907281304e-10	0.0880152	0.459958	0	0.171103	3.88436007677026e-13	0	5.31795510091005e-10	58	84
58x92	3.0613035982603e-10	0.431771	1.59024338781508e-10	0.224217	0.0544855	0	0.289527	3.15025303154484e-10	0	3.26878474873656e-11	58	92
57x87	0.138067	0.213235	1.32044359925206e-10	0.164687	0.09474	0	0.389271	1.17943495453022e-09	0	4.61739849849973e-10	57	87
48x126	5.22295593173474e-10	0.267536	2.30799143114928e-10	0.281124	0.211929	0	0.239412	2.04750709477345e-10	0	2.01049246866894e-10	48	126
43x63	2.22639084999677e-10	0.368315	0.00014268	0.178126	0.215986	0	0.237431	1.63921170351992e-09	0	2.05660686010992e-10	43	63
23x61	2.45488396327398e-10	0.523747	0.0501219	1.53532932384437e-10	0.0988588	0	0.273174	0.0540981	0	9.93896195948099e-11	23	61
25x57	1.34803563392199e-10	0.602708	1.30259826087226e-10	0.0435773	0.206053	0	0.147661	1.44675151331198e-10	0	2.41107760432983e-10	25	57
22x46	4.45665091710125e-11	0.462371	2.64572373964789e-10	0.165108	0.142894	0	0.229627	4.06651027288424e-10	0	1.64658890460125e-10	22	46
35x71	5.42932181753898e-11	0.264889	0.0701774	0.0840028	0.343025	0	0.237906	2.27331545187148e-09	0	2.61416830757096e-10	35	71
23x57	5.3198885165946e-11	0.46129	1.2659252898517e-10	0.101761	0.000194229	0	0.436754	2.79416632664813e-10	0	1.24676028675054e-11	23	57
43x59	2.17516872773808e-10	0.30622	4.1470182336914e-09	0.202241	0.300377	0	0.191162	8.41857297576933e-12	0	3.60317965528918e-10	43	59
18x44	1.43238472749055e-09	0.479344	7.71237639197093e-11	0.0212567	0.0871395	0	1.67572713763934e-09	0.41226	0	1.33401442413205e-09	18	44
19x49	4.76038467395276e-10	0.214707	0.046619	2.22606040659924e-10	0.549466	0	0.189208	3.00208672599688e-09	0	1.15232468455483e-10	19	49
37x71	1.10563137618292e-10	0.310225	1.04044984238626e-10	0.139496	0.279181	0	0.271098	9.30033914814655e-11	0	9.1976931278437e-12	37	71
21x53	0.037729	0.468328	7.91971402955326e-12	0.0801165	0.0417227	0	0.372104	2.62900181498552e-10	0	6.65067467375718e-11	21	53
53x123	3.38300647790019e-11	0.291574	3.45553359863061e-11	0.245586	0.150916	0	0.311924	1.80904224598966e-11	0	4.13950568695805e-11	53	123
46x124	5.18830523650586e-11	0.292573	3.53513992821019e-11	0.166475	4.36219925752977e-11	0	0.440651	0.100301	0	5.58912332209445e-11	46	124
45x53	5.51392844018487e-10	0.370864	0.0288369	0.166585	0.189741	0	0.243974	3.88827044767254e-10	0	4.94437114463818e-10	45	53
20x50	7.74933867884468e-12	0.430074	4.05616528295866e-06	1.24257813549423e-09	0.221911	0	0.348011	7.80221230276721e-09	0	9.73134235067922e-10	20	50
18x46	3.69165587349304e-10	0.511172	3.40947283356755e-10	0.0856352	0.403193	0	2.58109330635655e-10	2.471443397363e-10	0	8.06351147577914e-11	18	46
33x89	1.98152262392473e-09	0.370017	2.76924121248702e-10	0.0792598	0.401908	0	0.148815	5.66754130339845e-10	0	4.39129141163725e-10	33	89
56x80	4.56413133219107e-11	0.472133	1.75731682521186e-10	0.123548	0.331488	0	0.0728311	1.48588151224131e-10	0	1.46373899249064e-10	56	80
37x81	4.0165431046499e-11	0.370195	1.42141869862493e-11	0.0416496	0.493306	0	0.0948496	1.89021330702153e-11	0	2.40455839999656e-11	37	81
50x124	1.36609218320063e-10	0.327816	7.36186090088093e-10	0.151109	0.213284	0	0.307791	7.67406690048254e-11	0	1.91388993364914e-10	50	124
44x60	9.37179160769591e-11	0.356821	5.02141092594704e-10	0.164754	0.348167	0	0.130258	4.4515214487842e-10	0	7.55366012709543e-11	44	60
42x66	4.18268781695805e-11	0.227374	4.22522821047735e-11	0.184845	0.301975	0	0.285806	2.63357626887829e-11	0	1.0705003535156e-12	42	66
19x45	6.03672701491166e-10	0.66505	7.35104550028691e-10	1.10246485725672e-09	0.25367	0	1.82168145977415e-09	0.0812802	0	1.03946224165793e-10	19	45
43x55	4.0113935614102e-10	0.345771	1.0894409033716e-09	0.025658	0.305568	0	0.323003	4.45402828911804e-10	0	4.84710033077429e-10	43	55
42x58	6.06659549365893e-10	0.286378	2.32213593532241e-09	0.153827	0.479592	0	0.0802025	5.11643658214049e-10	0	3.74684818312206e-10	42	58
56x82	1.95353742040603e-10	0.359801	2.60040174302941e-10	0.272739	0.0742107	0	0.293249	8.94172596112482e-10	0	4.31269352141376e-11	56	82
45x73	8.04287319852892e-11	0.174844	2.30562870477915e-10	0.490197	0.143568	0	0.191391	2.83185421190106e-10	0	6.77288814834365e-10	45	73
22x48	1.86297561954623e-10	0.511624	2.18466821816479e-10	0.0495441	0.00613088	0	0.432701	7.71225788267828e-12	0	3.02539098632367e-11	22	48
47x123	1.67171457103994e-11	0.401359	9.13732517994674e-10	0.163328	0.146593	0	0.28872	1.40297413020715e-09	0	7.72319421133832e-11	47	123
20x46	2.77864482566433e-10	0.669822	1.59586084495259e-09	0.0783202	0.251858	0	7.30342004410415e-09	2.26238648768756e-09	0	4.04069279846951e-10	20	46
37x75	1.01245216276136e-10	0.312588	4.52179823096073e-10	0.222382	0.175301	0	0.289729	1.3175566419816e-09	0	1.1851884793805e-09	37	75
56x122	3.73395682412676e-10	0.232811	3.25641653907914e-10	0.101315	0.102415	0	0.563459	5.2541616383903e-11	0	7.52152108037561e-11	56	122
21x43	2.42449383570907e-11	0.44855	6.77681381088865e-05	0.151794	0.0381276	0	0.151183	0.210277	0	7.45106119757763e-11	21	43
34x88	1.91760114481352e-10	0.402095	1.26382009435622e-09	0.0611049	0.0573115	0	0.479489	5.5419616978015e-10	0	9.51261160052387e-11	34	88
23x51	2.64782293695325e-10	0.577272	8.29755129925737e-10	1.33122815309681e-07	0.422727	0	1.35626164256659e-09	3.38626082658164e-10	0	1.30719896163903e-10	23	51
55x127	1.17903752905398e-11	0.442778	1.15097589347242e-08	0.118077	0.0803048	0	0.35884	8.86698717684201e-10	0	3.66143133924448e-10	55	127
36x76	1.1957170372197e-10	0.293268	2.57172708738031e-06	0.181046	0.016521	0	0.509163	6.75066397086405e-10	0	1.14487478126127e-10	36	76
49x127	3.46503335606399e-10	0.281462	3.83432039117088e-11	0.117879	0.402543	0	0.198116	2.23408062578815e-10	0	3.02180563176926e-10	49	127
36x86	0.054846	0.297882	3.75476975621659e-11	0.169109	0.23025	0	0.247912	4.14974549164548e-10	0	4.99954018054886e-10	36	86
60x96	7.82121911740653e-10	0.350553	6.61357241474033e-09	0.137248	0.388001	0	0.124198	6.5013452812963e-08	0	5.38908783071659e-10	60	96
42x68	4.4362415245366e-11	0.297157	8.29681151610243e-10	0.210894	0.168694	0	0.323254	1.97831296045567e-09	0	1.30582475518916e-10	42	68
62x96	1.09353621167272e-10	0.337284	1.40676042113251e-10	0.0947714	0.422192	0	0.145752	3.44180740513516e-09	0	1.35889598253792e-10	62	96
37x85	2.89403105893698e-10	0.322392	1.12781584051519e-10	0.107943	0.520274	0	0.0493914	6.58828947609329e-10	0	2.93181613306985e-10	37	85
45x61	3.22353077608326e-10	0.332488	1.80387467683504e-10	0.0794642	0.331398	0	0.25665	1.70083531283667e-10	0	3.12325109622205e-10	45	61
58x94	6.66050955871446e-11	0.353524	1.26634497950413e-10	0.178688	0.31251	0	0.155278	7.93819123350197e-10	0	6.29819826376586e-11	58	94
43x61	2.42709645998556e-09	0.203067	6.25982083731008e-10	0.234301	0.377169	0	0.185462	3.90846477823805e-10	0	2.0692269742786e-09	43	61
59x81	0.133547	0.143644	8.00373295096679e-11	0.226453	0.1499	0	0.346456	3.60382035944151e-11	0	1.03640086765153e-10	59	81
21x45	2.15867602146632e-11	0.514427	2.6732041147643e-10	0.109225	0.166721	0	0.209627	2.57843338627134e-10	0	3.86752195235425e-10	21	45
59x93	2.42283671553946e-10	0.214576	1.8243307779613e-09	0.36425	0.0498016	0	0.371372	2.91083750957172e-11	0	3.9074695920178e-11	59	93
23x59	3.50913235125052e-12	0.507873	1.43694773735481e-06	1.36145119320157e-10	0.122909	0	0.369217	6.25870071215864e-10	0	3.38142543996042e-10	23	59
32x86	1.84846181615534e-10	0.287279	1.58668207780676e-10	0.229316	0.209179	0	0.274225	1.4787632410612e-10	0	1.30863157914505e-10	32	86
59x87	2.57569581761309e-10	0.231477	7.48442234525529e-10	0.279135	0.163168	0	0.32622	1.83260315927072e-10	0	2.39195081428287e-10	59	87
44x62	3.13324699275505e-10	0.314611	3.67612687855454e-10	0.0653248	0.445678	0	0.174386	1.98977405246454e-10	0	1.26517483894901e-10	44	62
44x72	5.73196129238922e-11	0.301685	1.13232043603611e-10	0.162058	0.107067	0	0.363618	0.0655717	0	3.69789385623655e-10	44	72
47x125	1.80606523597319e-11	0.377336	1.52814273851925e-09	0.0907531	0.178727	0	0.353184	3.20916925097032e-10	0	1.49316230834272e-11	47	125
37x69	2.1878273356799e-10	0.360491	1.54538757611769e-10	0.00877917	0.48625	0	0.144479	9.05859992656569e-11	0	2.65035222589403e-10	37	69
58x118	8.8500123046806e-12	0.342836	1.96712364173065e-09	0.0268248	0.630339	0	1.44265238358104e-08	2.29251893976405e-10	0	4.88443525980771e-10	58	118
35x69	4.04588399930943e-10	0.314998	5.56194364500074e-09	0.170199	0.209101	0	0.175201	0.130502	0	9.62170287112844e-11	35	69
36x82	0.157519	0.205663	3.1542739137228e-11	0.0885563	0.125779	0	0.422482	4.33590796163985e-13	0	4.94845371219572e-12	36	82
22x62	4.71822810727521e-10	0.523658	6.63859175769423e-11	0.0848703	3.19394312657121e-10	0	0.391472	3.27805686389075e-10	0	1.50312845980684e-10	22	62
55x117	2.84559740478044e-11	0.290218	1.66195336824045e-10	0.259373	0.450408	0	1.79555022808965e-10	1.58116546765742e-10	0	1.70432607141959e-10	55	117
47x53	1.49875697283339e-10	0.364184	5.75492744081458e-11	5.68538210833294e-12	0.481435	0	0.15438	9.71063661276514e-11	0	4.834066546713e-11	47	53
51x119	7.81624547907884e-11	0.151421	1.27050155721537e-11	0.0912358	0.298974	0	0.458369	3.9193471968061e-10	0	2.12165111399003e-10	51	119
42x70	1.2945013156808e-10	0.265443	9.65817135927303e-09	0.230308	0.371776	0	0.132471	1.34328487321859e-06	0	3.05628676684447e-10	42	70
22x56	9.00234039792396e-09	0.416668	6.74550417937507e-11	0.00184702	0.0576046	0	0.523881	9.72083730049551e-11	0	1.37409458640054e-09	22	56
61x83	1.13420248750188e-11	0.406122	1.36285515275908e-12	0.324654	0.269224	0	7.51845992302071e-10	4.40844590008147e-11	0	2.28870964968118e-11	61	83
45x55	1.64023190067822e-10	0.25491	2.55484976951081e-09	0.0845533	0.529255	0	0.131281	1.85862562265574e-09	0	1.02205480395583e-09	45	55
21x51	3.32820130007496e-10	0.408038	7.55822283692681e-11	0.335947	0.178526	0	0.077489	5.95630151971779e-10	0	9.28014242717918e-11	21	51
60x94	2.01899903606374e-10	0.322144	2.6562294942646e-10	0.284077	0.167649	0	0.22613	1.62396406596948e-09	0	1.84662118608562e-10	60	94
48x122	1.43335121926727e-10	0.180478	1.50061232153332e-10	0.174317	0.273452	0	0.371753	3.79510685043072e-10	0	8.07744221862993e-11	48	122
43x53	4.43744207443756e-11	0.382549	7.00398982587684e-12	1.04436710067123e-09	0.574	0	0.0434512	2.91007112343287e-11	0	6.92734754622283e-12	43	53
22x50	1.39839077314727e-10	0.498258	3.21156952424557e-11	0.102395	0.0342307	0	0.365117	6.48507133478586e-10	0	1.08892681234482e-10	22	50
42x64	3.63907512089651e-10	0.317488	1.69485042623786e-10	0.169434	0.258154	0	0.254924	4.17390134806671e-10	0	2.18176496553962e-10	42	64
34x68	6.24524684616271e-11	0.345783	3.131144741721e-10	0.174983	0.157888	0	0.199588	0.121759	0	1.14210810180349e-11	34	68
20x54	0.0626027	0.24885	8.67628200611827e-11	0.0878137	0.0972331	0	0.503444	1.38808276381454e-09	0	5.61384404813077e-05	20	54
56x116	6.84591125289637e-11	0.305928	7.13555682359582e-11	0.359769	0.334303	0	1.67150977929799e-09	2.74017426227738e-10	0	1.03392680930877e-10	56	116
23x53	3.55078054588211e-14	0.394807	2.36068992634191e-12	2.26120124155066e-11	0.242153	0	0.36304	2.71107798938814e-11	0	6.32064235337765e-13	23	53
58x80	0.0266328	0.258657	5.65043283028271e-11	0.218029	0.319329	0	0.177352	4.15239388010847e-11	0	2.42797424090061e-10	58	80
57x121	1.61442809836202e-10	0.370598	2.8308686122464e-11	0.177374	0.452029	0	5.93572341274432e-11	1.17168247941564e-11	0	1.31839203981631e-11	57	121
46x58	1.2105704491696e-10	0.304717	4.37012499303515e-13	1.43673089473074e-07	0.472609	0	0.222674	7.76356527861594e-12	0	2.04610585450914e-11	46	58
56x126	1.34206058433943e-10	0.394338	7.0554644733654e-10	0.167058	0.170173	0	0.141832	0.126599	0	1.87092564901162e-10	56	126
59x83	6.10722766169015e-12	0.284264	2.05007791283407e-10	0.193417	0.176305	0	0.346015	3.1744861915897e-09	0	1.54201131550439e-10	59	83
56x118	5.37951469009623e-10	0.422075	1.79610817019008e-10	0.186732	0.391193	0	2.04838829167937e-10	2.18556128059554e-10	0	6.88044945800212e-11	56	118
59x95	1.81867644060063e-10	0.241552	2.66327215913815e-10	0.450375	8.56410632374275e-09	0	0.308073	2.67067290043881e-10	0	2.17507845231044e-10	59	95
41x61	2.81899948228021e-10	0.420321	2.07821581529554e-09	2.29765698257456e-09	0.476246	0	0.103433	7.66833691064019e-10	0	1.0265137990909e-10	41	61
41x59	1.35012068948395e-11	0.329119	2.02298388539544e-10	9.56622312492281e-11	0.639287	0	0.0315939	2.72972777832908e-11	0	3.43622110619549e-11	41	59
48x54	7.38762154966404e-11	0.258137	9.58203072694527e-11	0.282482	0.331326	0	0.128055	4.56788059782116e-11	0	2.09931159665672e-11	48	54
37x77	8.03528859320812e-11	0.31327	6.0544883249635e-09	0.0534128	0.439954	0	0.193363	1.3456150422726e-09	0	2.49527085736366e-11	37	77
41x65	1.63989505569539e-10	0.349159	3.49183167403478e-10	0.134351	0.438647	0	0.0778435	1.25797415343532e-10	0	5.23061690349829e-11	41	65
57x83	1.92080216417473e-11	0.31327	6.19210265749434e-10	0.211232	0.343711	0	0.131787	1.07614444550133e-09	0	5.36285405099007e-10	57	83
57x89	1.131982987967e-10	0.328041	2.38226684600341e-10	0.201057	0.0826879	0	0.388214	2.47803622980469e-10	0	3.32566077106857e-10	57	89
58x88	6.44342821310128e-11	0.260774	6.12284263584684e-10	0.302308	0.0922967	0	0.344621	1.14954455089053e-10	0	7.61300845743925e-10	58	88
21x47	1.31744093723981e-11	0.478672	8.67280406689908e-11	0.0909892	0.0639992	0	0.366339	1.62351070925655e-10	0	3.62321657614238e-11	21	47
43x69	1.77786142090403e-10	0.195185	4.67769368747141e-11	0.237727	0.287275	0	0.279812	1.66640719306141e-10	0	3.5188038698279e-10	43	69
57x125	3.70515077915151e-11	0.342219	2.26829918483095e-10	0.0114714	0.343899	0	0.302411	1.88972040112675e-10	0	1.76364902587797e-11	57	125
24x58	2.75682462724855e-11	0.647084	3.74743422732675e-10	6.49804367198141e-10	0.106409	0	0.246507	1.55317833839074e-11	0	9.88185307086077e-11	24	58
57x123	1.34764975910042e-11	0.226817	4.57453655676764e-10	0.384355	0.043395	0	0.345433	8.42605982777107e-10	0	1.56414561819719e-10	57	123
43x67	1.73692887629957e-10	0.240606	2.65396723840844e-09	0.27849	0.150129	0	0.330774	5.68257782566288e-10	0	9.82342713326197e-11	43	67
19x53	4.46984700599173e-11	0.186601	3.88941492842514e-07	0.0795174	0.332064	0	0.401817	2.93685649996303e-10	0	6.31654928256498e-11	19	53
60x84	5.48436294268318e-11	0.262018	2.71230922426579e-09	0.261196	0.397885	0	0.0789009	2.60184679677633e-10	0	2.86674375115249e-12	60	84
55x123	1.53221613210719e-11	0.316357	5.14962080034104e-12	0.0751663	0.499277	0	0.109199	7.46935006033072e-12	0	1.49688477143275e-11	55	123
58x86	2.968894439049e-12	0.152239	1.24271416810431e-09	0.197542	0.137643	0	0.512577	4.04333556804868e-10	0	2.38389147018059e-12	58	86
47x59	1.55320291130282e-10	0.227599	6.23518879915149e-10	0.123924	0.256217	0	0.392259	1.17358965946753e-09	0	1.12553709909634e-11	47	59
53x127	3.00244313794976e-10	0.352447	3.55266688874625e-12	0.198477	0.00654556	0	0.44253	1.50461326703314e-09	0	1.14387776851246e-10	53	127
36x84	0.0670443	0.230935	2.68109949074462e-10	0.183007	0.274452	0	0.244562	1.32759850069069e-09	0	3.35292699662468e-10	36	84
24x54	9.83399470457181e-12	0.599358	1.09093282423665e-12	3.89293442114734e-12	0.216236	0	0.184406	1.39585094033531e-12	0	7.24464446215035e-12	24	54
46x56	2.71650914546893e-10	0.288279	1.92138571373401e-07	0.173584	0.38077	0	0.157366	7.9853621434969e-12	0	1.77890465703578e-10	46	56
51x123	1.28164190305086e-10	0.287034	7.01217982156171e-11	0.0734277	0.455164	0	0.184374	9.8511838528291e-11	0	1.28247721641319e-10	51	123
49x125	1.42885234780211e-10	0.231553	5.86510857805422e-11	0.218434	0.282103	0	0.26791	4.85740802977988e-11	0	1.30994380494e-11	49	125
37x79	2.99906090987791e-10	0.309631	3.74235727447408e-09	0.0913176	0.321126	0	0.277925	7.09347029593069e-10	0	2.7671964059846e-11	37	79
49x123	9.15991441781068e-10	0.278779	1.19639192684827e-10	0.173969	0.286553	0	0.260699	2.98446935369691e-09	0	1.16214981335465e-09	49	123
21x57	0.036905	0.279649	9.1385435831109e-11	0.0414849	0.243223	0	0.398737	1.27981548187371e-11	0	2.8867079149619e-11	21	57
20x58	5.37185771014343e-10	0.35743	4.89259870034204e-10	0.001348	0.274857	0	0.366365	1.04440534072495e-10	0	1.35955575192598e-10	20	58
52x120	2.90967693895801e-10	0.181948	9.09721943304908e-10	0.52452	0.182464	0	0.111068	3.06316616554377e-10	0	8.54136566044098e-10	52	120
58x82	1.77640335971473e-05	0.313523	3.85968613399236e-10	0.125534	0.34136	0	0.219565	1.14207137895299e-10	0	1.21931068751074e-11	58	82
53x121	2.20259451957966e-11	0.272796	1.10387332197382e-11	0.384762	0.201812	0	0.14063	1.9123313128913e-11	0	9.60225098704184e-12	53	121
45x57	2.88622216037812e-10	0.238432	2.5664518429749e-11	0.160157	0.272394	0	0.329016	3.90662334378568e-10	0	3.83864681660082e-10	45	57
52x124	5.77412773243314e-11	0.239889	7.94602181903417e-11	0.12498	0.0236104	0	0.61152	1.92722172640513e-10	0	2.25614616327849e-11	52	124
20x56	5.0190076983798e-10	0.263241	1.98666955775513e-10	0.177765	0.403544	0	0.15545	3.01870467069613e-10	0	5.40679235990403e-11	20	56
54x126	1.55227648876008e-09	0.40747	1.45219614580989e-10	0.265707	0.000504299	0	0.326319	1.95975598224512e-10	0	2.53857018960952e-10	54	126
24x48	1.07387531758439e-10	0.528244	1.09189736728861e-10	0.0010148	0.470632	0	1.05497171868008e-06	0.000108416	0	1.76298505599396e-10	24	48
32x88	1.48070128473315e-10	0.398708	5.69484871202643e-10	0.167	0.063779	0	0.328887	0.0416271	0	2.09112695520568e-10	32	88
25x49	4.74088434907641e-10	0.572418	3.6211165865321e-06	0.0984432	0.309527	0	0.0196079	2.11004374776653e-09	0	2.28547698593468e-10	25	49
51x125	8.50878397346213e-10	0.229814	6.70200867079227e-10	0.22313	0.140067	0	0.406988	4.73393912020815e-10	0	9.17661857279487e-10	51	125
59x85	6.60648437985301e-12	0.303486	2.49603327714005e-09	0.407456	0.10337	0	0.185689	3.7483665944574e-10	0	7.29702272077558e-11	59	85
54x122	5.01867221020654e-12	0.272967	2.29529988987627e-11	0.351121	0.186402	0	0.189511	4.43433272094803e-12	0	2.68228938791417e-11	54	122
48x124	1.80652685117265e-10	0.241605	3.1113152912723e-10	0.0879875	0.275307	0	0.395101	1.76562294262106e-10	0	1.88735068673091e-10	48	124
46x54	3.68169720476268e-11	0.340967	4.01399328831154e-11	0.190786	0.311001	0	0.157246	1.28734228377178e-09	0	4.52186249546164e-11	46	54
44x66	1.49988542780629e-09	0.224297	2.09535833011377e-09	0.0959439	0.565186	0	0.114573	3.70018038585809e-09	0	2.22494806667166e-10	44	66
49x53	2.29396135835286e-10	0.363439	4.93596241942182e-09	0.0865293	0.196006	0	0.354026	5.4074962528892e-10	0	1.61400465396538e-11	49	53
33x85	0.115163	0.180236	1.04055883909664e-10	0.146335	0.262205	0	0.296061	3.74902870975796e-11	0	1.77665618389143e-10	33	85
22x54	3.89614302826056e-10	0.373918	4.47678629234134e-10	0.0389761	1.84418400224838e-08	0	0.587106	1.61053368627279e-10	0	3.16344856856393e-10	22	54
35x67	2.02936245752584e-10	0.224355	2.73070276053336e-10	0.0360488	0.723977	0	0.0156193	1.83410054251287e-10	0	2.32662922922108e-10	35	67
20x44	3.00968027774668e-11	0.492902	1.11609864031615e-10	1.64817677745084e-11	0.113268	0	6.19043392475255e-10	0.39383	0	2.98621834313289e-11	20	44
23x49	8.80202216425041e-11	0.54067	3.41053335949262e-10	0.00499535	0.130756	0	0.323578	4.20051478572787e-10	0	2.43269533903441e-10	23	49
42x60	2.59224586442403e-11	0.314886	6.17193017431407e-09	0.163675	0.345658	0	0.175781	1.40639239242917e-10	0	2.13833382396871e-10	42	60
58x90	1.52627768539398e-11	0.340616	4.85159597203461e-11	0.25433	0.218215	0	0.186839	2.80709890612353e-12	0	1.41793896565091e-11	58	90
24x46	4.83747384109314e-11	0.450106	7.99081272201517e-07	0.0331354	0.493792	0	0.0229655	1.73097358778011e-11	0	2.03429918547683e-10	24	46
24x60	2.61018404083502e-12	0.631942	1.76376895880317e-09	1.26555776790686e-10	0.222353	0	0.145704	5.88601180123274e-11	0	6.2894577550088e-11	24	60
25x51	8.09806046350735e-11	0.496264	1.16767856599727e-09	0.0035416	0.500195	0	1.26149942664077e-09	1.08084817595839e-09	0	1.46329307408105e-10	25	51
42x56	1.01286449627664e-10	0.35151	8.58618197282454e-11	0.0590239	0.499452	0	0.0900137	5.60409393044388e-10	0	3.92186735464148e-11	42	56
61x95	4.51947347723747e-11	0.392491	8.34612855762935e-13	0.309647	0.243279	0	0.0545762	6.90955282958624e-06	0	5.653999646434e-11	61	95
45x59	6.27058574603718e-10	0.267083	1.71034667782999e-10	0.127253	0.41455	0	0.191114	2.10802073246834e-10	0	3.09321892105096e-10	45	59
23x45	1.18053188564592e-10	0.458213	9.88070125945529e-10	0.0723465	0.376111	0	0.0933289	3.244093503688e-11	0	1.09316395425389e-09	23	45
56x124	0.087651	0.13546	3.27134329133138e-10	0.281497	0.261289	0	0.234103	1.69747095246294e-10	0	7.97181689405855e-12	56	124
51x121	4.55595887002901e-11	0.306402	1.35445969269911e-10	0.0437975	0.327852	0	0.321948	1.161795068058e-10	0	4.69045272980641e-10	51	121
25x53	3.97971793124295e-11	0.53939	5.14271088788936e-10	8.78262348321399e-10	0.262199	0	0.198411	3.38131896269725e-10	0	1.15420096381526e-10	25	53
[truncated: 302 more rows]

## Sheet: figure4h
	Immature_myocardial_cells	Cardiomyocytes	Fibroblast_cells	TMSB4X_high_cells	Mural_cells	Endocardial_cells	Erythrocytes	Vascular_endothelial_cells	Macrophages	Epi.epithelial_cells	x	y
[truncated: 1,916 more rows]

[truncated: 2 more sheets: figure4i, figure4j]
