# Supplementary material for: SPADE: spatial deconvolution for domain specific cell-type estimation
Source: Commun Biol. 2024 Apr 17;7:469. doi: 10.1038/s42003-024-06172-y (PMC11024133; doi:10.1038/s42003-024-06172-y)
Supplement: Supplementary file 7 — Supplementary Data 4 [file 42003_2024_6172_MOESM7_ESM.xlsx]

## Sheet: figure5a
	type	sample	celltype	spade_percent
1	ER+	CID4535	B.cells	0.0630339
2	ER+	CID4535	CAFs	0.0591894
3	ER+	CID4535	Cancer.Epithelial	0.661012
4	ER+	CID4535	Endothelial	0.00808429
5	ER+	CID4535	Myeloid	0.0801816
6	ER+	CID4535	Normal.Epithelial	0.000396793
7	ER+	CID4535	PVL	0.00974195
8	ER+	CID4535	Plasmablasts	0.109052
9	ER+	CID4535	T.cells	0.00930805

## Sheet: figure5b
	Endothelial	CAFs	PVL	Plasmablasts	T.cells	Myeloid	Cancer.Epithelial	Normal.Epithelial	B.cells
17x59	0	0.1069	0.000114908	0.0300445	0.176818	0.15413	0.235883	0.000321603	0.295787
16x60	0	0.0920324	8.92728870376336e-07	0.0276385	0.104157	0.271441	0.176096	6.32516823799993e-06	0.328628
17x61	0	0.356109	4.09545535792818e-05	0.0630055	0.0238094	0.132031	0.252127	1.13571297709201e-05	0.172866
16x62	0	0.140334	1.27727880555427e-06	0.0606829	1.75646762770829e-05	0.0844907	0.488337	0.00013378	0.226003
17x63	0	0.354417	3.08002522545656e-06	0.262869	1.10171379980486e-10	0.178979	0.156016	4.92634680916107e-11	0.0477172
16x64	0	0.246268	2.71352042839037e-07	0.17368	7.19885578965153e-06	0.10735	0.35852	4.17041568743517e-06	0.11417
17x65	0	0.389073	3.13851872690726e-06	0.0450905	0.000468028	0.142928	0.318176	8.1926532046009e-08	0.104261
17x67	0	0.0504071	1.13884842948132e-07	0.0249138	1.89772915199982e-07	0.0565525	0.868039	1.75412657517721e-07	8.66489532897229e-05
19x57	0	0.0814574	5.2332771675248e-10	0.0597827	3.52303015629157e-09	0.0810791	0.742106	6.33493826709039e-11	0.0355749
18x58	0	0.119266	6.37366145425459e-05	0.0335597	5.5394369097283e-05	0.0596606	0.657644	2.29569187468594e-05	0.129728
19x59	0	0.222758	2.47192987615445e-05	0.0513067	9.2895180077095e-06	0.0688139	0.531852	4.20014880041571e-06	0.125231
18x60	0	0.607699	9.21211408579754e-06	0.0272844	1.40118314745205e-06	0.117409	0.170194	4.90550554840641e-05	0.0773547
19x61	0	0.746114	2.39081435997685e-10	0.0386256	7.31880032599968e-10	0.0953563	0.118885	5.46856377294835e-11	0.00101854
18x62	0	0.512817	4.72826651116686e-05	0.0900497	0.000256083	0.0795303	0.267533	5.99539067773381e-05	0.049707
19x63	0	0.689209	0.0366299	0.0278635	8.59947109698416e-05	0.0487101	0.134209	8.69662507001431e-06	0.0632837
18x64	0	0.384052	3.51321246075666e-09	0.207603	1.95707898573644e-10	0.0459481	0.314399	1.45968623098812e-10	0.0479977
19x65	0	0.12146	0.282413	0.0283719	0.000167134	0.113082	0.319275	0.0987399	0.0364908
18x66	0	0.245045	0.000344763	0.124257	0.000539602	0.0255333	0.54874	0.000114315	0.0554258
19x67	0	0.094448	0.0190301	0.0617815	9.62016614692872e-07	0.0321097	0.746172	3.80831796125561e-07	0.0464577
18x68	0	0.0157989	5.6921984681449e-06	0.0255822	2.80308900154748e-05	0.0121689	0.946361	1.05228657295862e-05	4.44902002874942e-05
19x69	0	0.0343149	3.76205674874311e-10	0.0178231	8.29086885475013e-10	1.56328205490073e-05	0.914095	3.63224901263012e-08	0.0337511
19x71	0	8.46762314959091e-08	9.9648839652646e-08	0.0146716	9.01579848286026e-07	1.23300767195161e-07	0.985327	4.20443797081711e-08	3.0222706931588e-08
21x57	0	0.174985	9.2808780101371e-06	0.094688	2.49870204665614e-05	0.121152	0.503906	2.49625911032298e-07	0.105234
20x58	0	0.159165	0.000136174	0.0714074	6.96573853632337e-05	0.0556282	0.663436	5.36790203192885e-05	0.0501034
21x59	0	0.17895	0.0050278	0.121783	0.000117212	0.101009	0.519161	2.10554769784389e-05	0.0739309
20x60	0	0.611453	3.7020519228341e-10	0.0697045	2.2905259242205e-10	0.154353	0.140469	2.40114004703903e-10	0.0240205
21x61	0	0.236043	6.63355412988347e-06	0.182539	0.00107345	0.154079	0.317432	8.78988917868308e-11	0.108827
20x62	0	0.461757	0.0122069	0.18003	0.00853497	0.202391	0.111744	2.21215891992349e-07	0.0233361
21x63	0	0.204328	0.00893908	0.449224	4.80523810797858e-10	0.137429	0.180442	9.0533317724678e-10	0.0196374
20x64	0	0.158823	0.0209405	0.615261	3.48445772113954e-09	0.0563641	0.091275	6.56618409538016e-10	0.0573358
21x65	0	0.139349	0.000102402	0.229562	4.53109362077408e-05	0.0764635	0.491596	2.05851567091364e-05	0.0628616
20x66	0	0.150337	0.0254065	0.526701	4.61577875018594e-11	0.0328859	0.240056	5.74236802719146e-12	0.0246138
21x67	0	0.197593	5.47735745445153e-05	0.0697448	6.82558574405895e-06	0.130507	0.578014	0.000115184	0.023964
20x68	0	0.259467	1.20789208399493e-07	0.0767829	1.10484377820536e-05	0.0253045	0.583522	3.26484808641501e-08	0.0549117
21x69	0	0.318621	4.14842971455497e-05	0.0649324	9.9521486043581e-07	0.104351	0.512027	4.31252471610283e-06	2.14526618280091e-05
20x70	0	0.483931	9.26662449733162e-05	0.0470659	3.26031249884801e-06	0.0895907	0.347772	6.09783967912742e-05	0.0314837
21x71	0	0.26699	0.0409883	0.079066	0.00307792	0.251173	0.358516	2.22988502485512e-07	0.000189618
20x72	0	0.0806872	4.09769223814408e-05	0.0522488	0.00200214	0.153961	0.708972	0.00032686	0.00176029
21x73	0	0.142495	0.0140452	0.0393487	9.20437922325345e-06	0.165021	0.639077	6.52884731755338e-10	3.61996333002445e-06
20x74	0	0.0136834	1.13807205547438e-06	0.0292012	7.81551974647911e-10	0.11787	0.839225	1.9032175706975e-05	1.10754344337356e-06
21x75	0	0.0162824	4.1555428742673e-05	0.0430786	2.64814643021382e-05	0.144225	0.75551	0.000776539	0.0400586
20x76	0	0.0122717	0.0113403	0.0295474	2.36651823228812e-10	0.0484295	0.878017	5.34514582081078e-09	0.0203945
21x77	0	0.105344	0.0209387	0.0717774	2.54541268219395e-05	0.182825	0.619007	5.27042087544992e-05	2.95869884622852e-05
20x78	0	0.113454	2.66017505788599e-07	0.0296437	5.22443832653555e-07	0.0982478	0.758651	1.17562092178723e-06	1.84336626450953e-06
21x79	0	0.0617732	4.45022543767176e-05	0.0589999	7.88770738597275e-10	0.201738	0.677444	6.11320857091763e-10	9.16575708905491e-11
20x80	0	0.07722	1.54954793269064e-06	0.0532049	9.58982448175311e-11	0.140832	0.726737	6.63595079960979e-12	0.00200522
21x81	0	0.0255915	1.6943986439098e-05	0.0420317	4.39399584611799e-12	0.0693625	0.862983	1.0225248000076e-08	1.46914341969342e-05
20x82	0	0.0526424	2.36185519935372e-08	0.0351544	3.45147107381825e-11	0.115936	0.796267	3.53052326621393e-11	1.01033363333098e-06
21x83	0	0.0305471	1.84502155326474e-08	0.0243564	2.80844243327535e-09	0.0661907	0.878906	8.69761451372755e-09	8.49798658960884e-09
20x84	0	0.184667	2.88071273889457e-07	0.0358164	4.92951683938637e-10	0.154306	0.599944	1.26477486389955e-10	0.025266
21x85	0	0.0353503	3.05526285331063e-05	0.0412747	5.41354075045793e-07	0.100661	0.815094	1.87993925208936e-05	0.00756968
20x86	0	0.0957175	0.016058	0.120258	6.87247651178816e-06	0.230687	0.537271	8.10645508050662e-07	9.41861552699294e-07
21x87	0	0.057747	7.59552847547659e-06	0.260443	6.21846529608347e-07	0.0983323	0.583465	7.84699612586337e-09	4.06170676232821e-06
20x88	0	0.0172179	2.34218361377141e-05	0.0501984	6.2347674699044e-08	0.212223	0.679252	1.040553159274e-06	0.0410838
21x89	0	0.0485828	0.000266093	0.0758533	0.000198467	0.188057	0.6639	0.000128392	0.0230133
21x91	0	0.0158692	2.76937704185622e-05	0.0223108	6.11741620021744e-06	0.0990852	0.697341	8.84817715758051e-07	0.165359
22x56	0	0.135492	9.3216958681158e-12	0.0350976	1.02520280700491e-08	0.0394553	0.732454	1.24164951941353e-11	0.0575008
23x57	0	0.0446495	2.86425092495189e-07	0.0412677	9.30123579161408e-06	0.0846886	0.786217	4.56146550089251e-07	0.0431669
22x58	0	0.0717244	0.000143457	0.116213	2.87454726003054e-09	0.0756546	0.676209	1.892932685101e-10	0.0600552
23x59	0	0.0882163	0.00424591	0.101574	3.18052677896873e-06	0.0889817	0.684764	4.47434367150856e-05	0.0321703
22x60	0	0.0845247	0.000865206	0.0944651	0.00013919	0.0826759	0.461197	0.196937	0.0791964
23x61	0	0.135478	4.4714799787803e-05	0.0880483	2.71168731523372e-07	0.0756101	0.551903	0.0788176	0.0700983
22x62	0	0.0825148	4.28894240522334e-06	0.116909	0.000204122	0.108396	0.603411	4.34534113415447e-06	0.0885564
23x63	0	0.359858	0.00448601	0.19314	5.80896108384116e-09	0.103173	0.221752	1.77868304149511e-06	0.117589
22x64	0	0.119571	5.23562536717378e-05	0.111179	0.0248897	0.166434	0.50385	5.15233481048034e-05	0.073973
23x65	0	0.301833	0.0263311	0.159939	8.53395082401251e-06	0.135272	0.260302	0.0406593	0.0756556
22x66	0	0.112578	5.01436754518968e-05	0.103943	3.19966137441138e-06	0.109733	0.578837	2.05756382070831e-05	0.0948359
23x67	0	0.242483	3.96164280146769e-05	0.0492472	5.08552065228433e-05	0.142638	0.37356	0.000140862	0.191841
22x68	0	0.0550949	0.00182273	0.0269801	6.32554624767883e-12	0.0840018	0.733604	8.7258583147246e-10	0.0984962
23x69	0	0.0884139	0.0142496	0.070396	0.204455	0.16389	0.457939	5.7372105360041e-05	0.000598832
22x70	0	0.178575	5.70507767607622e-05	0.0929934	0.106138	0.168708	0.418425	0.000290972	0.0348126
23x71	0	0.0722573	0.0158618	0.0442272	0.136103	0.149931	0.581008	2.9615699675882e-05	0.000582722
22x72	0	0.0335555	2.94563882002909e-07	0.0359525	0.153342	0.141728	0.607913	5.50199146581025e-07	0.0275073
23x73	0	0.0472981	0.0010343	0.0390257	0.0141655	0.101848	0.69581	0.0001447	0.100673
22x74	0	0.0736388	3.74028977882057e-05	0.0798774	8.48950933984498e-07	0.117795	0.693927	8.41186680129812e-07	0.0347235
23x75	0	0.0527388	2.22952282658568e-05	0.0338481	6.15380689044855e-07	0.161283	0.75209	6.1381746675519e-07	1.6658599252449e-05
22x76	0	0.0925407	0.0389712	0.0980554	1.44344975864721e-06	0.170689	0.599706	7.7761412401423e-09	3.62001525208362e-05
23x77	0	0.0673134	1.27531547883969e-05	0.190475	2.25295020117038e-05	0.20211	0.528071	3.03105626847438e-07	0.0119957
22x78	0	0.0860383	3.94583139834778e-08	0.103249	3.7435963812109e-06	0.202434	0.608191	5.77860906279164e-05	2.62269338331364e-05
23x79	0	0.0673164	2.9233112485229e-05	0.0613539	0.000526428	0.193534	0.677154	1.72218722118138e-05	6.88742812297618e-05
22x80	0	0.0731401	5.56797484109561e-06	0.0296946	9.85654105949679e-11	0.0613315	0.835819	1.47183671018152e-09	9.68900392643329e-06
23x81	0	0.0488644	0.00240992	0.0586117	3.46905673462022e-06	0.0694919	0.820615	3.77986834141756e-09	3.54255997791543e-06
22x82	0	0.0133604	5.79664712960082e-05	0.0429853	4.10077811000737e-11	0.0417355	0.901861	2.35110850693659e-11	9.72511398236531e-09
23x83	0	0.0376082	2.01681768928733e-11	0.0582848	4.8692474602095e-10	0.0982036	0.805904	2.4223762591987e-10	4.84732657350458e-11
22x84	0	1.65016734142011e-05	4.32128840562715e-07	0.0239797	1.5101237021663e-09	0.0324508	0.943506	3.94760333450397e-05	7.3653414252304e-06
23x85	0	0.0239809	3.00690802246893e-06	0.0294743	3.25505515712269e-12	0.0976956	0.848846	2.19286820429577e-12	8.97409104581183e-10
22x86	0	0.0469268	8.22400862865603e-05	0.0277945	8.03792834130054e-07	0.110929	0.81426	5.60611231914271e-06	1.00202834607919e-06
23x87	0	0.0439865	6.5687844082486e-05	0.0218649	1.09276040570652e-06	0.159209	0.774865	6.90092378449858e-06	7.28777200022166e-07
22x88	0	0.061933	4.16367371236265e-05	0.031671	8.89858651975984e-06	0.108462	0.797698	0.000184474	1.97649307424679e-07
23x89	0	0.0375503	0.00949216	0.033676	9.39649917603309e-09	0.187067	0.710611	1.7893527102225e-11	0.0216038
22x90	0	0.065871	1.24105288101605e-06	0.0401695	0.0825181	0.226429	0.584977	5.92420119818676e-06	2.8482179211168e-05
23x91	0	0.0756595	1.52958999881779e-06	0.0658833	0.157394	0.430078	0.227382	5.07577298271348e-06	0.0435957
22x92	0	0.0244661	4.6478150503186e-07	0.0171994	0.0782039	0.504872	0.309642	2.17676036903534e-05	0.0655937
23x93	0	0.115704	0.073032	0.0507872	0.229812	0.353753	0.170985	2.95496652716579e-06	0.00592448
25x57	0	0.14115	1.80427935445981e-06	0.105046	0.0946555	0.105255	0.387689	1.31708557004016e-06	0.166202
24x58	0	0.0767226	0.000831292	0.229657	0.000468363	0.0751395	0.445408	0.00019478	0.171579
25x59	0	0.0852304	0.0289659	0.109718	0.000305321	0.0839702	0.529796	0.000535	0.161479
24x60	0	0.0624709	1.01879653559219e-06	0.100964	8.58273955670429e-07	0.0667554	0.658379	6.85582857881337e-07	0.111429
25x61	0	0.0741881	0.000355444	0.157907	6.37601100115475e-09	0.0665502	0.6167	3.20246559158581e-05	0.0842672
24x62	0	0.085897	0.0244082	0.123167	3.24006079849117e-07	0.131294	0.517268	2.75937232502094e-07	0.117965
25x63	0	0.0568593	2.17566160136776e-05	0.119912	3.3032533145831e-09	0.0932647	0.629253	1.04351855409422e-09	0.10069
24x64	0	0.146621	7.1132551101403e-05	0.130066	0.00417315	0.0731854	0.585941	3.57190360668266e-05	0.0599069
25x65	0	0.0937046	2.17004741143218e-06	0.0768436	0.000324839	0.0613374	0.572865	1.09521121976944e-05	0.194911
24x66	0	0.0832139	0.00920993	0.0846604	0.000100019	0.133096	0.596044	9.14112916330623e-06	0.0936664
25x67	0	0.0358599	1.62831981377896e-07	0.0577316	0.128203	0.130606	0.309934	1.77946735900591e-07	0.337665
24x68	0	0.0795702	0.000179322	0.0437925	5.25820744715416e-08	0.175578	0.592931	6.69359871938267e-08	0.107948
25x69	0	0.0384657	0.000281391	0.0552107	0.155811	0.155785	0.305849	2.69128097612987e-05	0.28857
24x70	0	0.0610411	1.28218489688345e-06	0.0360182	9.50011993555326e-07	0.0783787	0.626588	6.4070740245838e-06	0.197965
25x71	0	0.0354573	0.01397	0.0326115	0.0258235	0.18042	0.599442	0.000404896	0.111871
24x72	0	0.0354736	1.81366120925903e-05	0.0439074	0.108912	0.0774306	0.674015	0.000121641	0.0601216
25x73	0	0.0578583	1.01594327287227e-09	0.0431318	0.0625394	0.193143	0.643328	6.24055015415604e-10	2.38421145184734e-08
24x74	0	0.096901	3.99883937300468e-05	0.0387625	0.000123712	0.127577	0.706962	6.76830424877719e-08	0.0296331
25x75	0	0.0774721	2.35462676950663e-07	0.0436194	1.87785985832538e-08	0.170081	0.708827	3.20299822073699e-07	3.13433219215406e-08
24x76	0	0.121412	9.58985593397013e-08	0.0853933	0.0400547	0.241045	0.512093	4.97463951393605e-07	8.0584093101865e-07
25x77	0	0.0504755	2.57113219334027e-05	0.15922	5.47760659560325e-05	0.231585	0.540116	2.39424115222454e-10	0.0185235
24x78	0	0.0114809	0.00562746	0.0682662	8.10167392541924e-07	0.118353	0.796188	7.61717494005519e-07	8.21610821104184e-05
25x79	0	0.0286203	2.84345024014049e-07	0.0798842	6.24892544974943e-06	0.100261	0.790985	5.93245346401284e-10	0.000243294
24x80	0	0.079462	0.00010818	0.105331	0.000116878	0.128641	0.686246	9.33210688038537e-05	1.00712202190857e-06
25x81	0	0.0313997	1.05020584721324e-10	0.19247	4.1609210672851e-10	0.0774102	0.69872	2.39419219610298e-09	4.13127933540851e-09
24x82	0	0.0232849	1.49709418281854e-06	0.254816	2.96570815412124e-07	0.130332	0.591564	6.32127823512578e-07	5.44768528646912e-07
25x83	0	8.2916615358672e-10	7.28615118487871e-10	0.040037	5.02508288026271e-11	0.076013	0.88395	2.13791597912078e-10	5.84287067367029e-11
24x84	0	0.0116501	6.28414661945807e-08	0.0369029	3.83661286746305e-08	0.0326425	0.918804	3.86426732021691e-09	2.25868475065704e-08
25x85	0	0.0109178	1.24185660597822e-11	0.0251347	7.48359227563149e-11	0.038932	0.925016	3.03193797952765e-10	3.64747521544587e-11
24x86	0	0.0408664	0.00890352	0.0394343	1.78980171990722e-06	0.112824	0.797929	4.87791661391138e-06	3.63700872333362e-05
25x87	0	0.0137921	3.43198891954889e-11	0.038466	1.93997361860864e-10	0.0466704	0.90107	1.13344422688298e-10	1.13604509755341e-06
24x88	0	0.0236186	1.38092711531094e-10	0.0339311	1.83301436904294e-11	0.0657172	0.876733	2.00409454353516e-13	2.14238223245755e-10
25x89	0	0.0522629	0.013203	0.173802	1.27000762414242e-05	0.207287	0.553365	2.53232652608457e-06	6.52700372588824e-05
24x90	0	0.0693641	1.17679834357595e-05	0.0502452	0.000235716	0.239998	0.640121	2.1578478520999e-07	2.44475447053573e-05
25x91	0	0.051009	0.00212457	0.14377	3.94110267519028e-05	0.24659	0.550337	2.96697261438047e-06	0.00612721
24x92	0	0.0487566	1.59980049999336e-06	0.150855	1.44175188578437e-05	0.228265	0.454925	6.34653059130402e-09	0.117182
25x93	0	0.135532	0.000180823	0.263817	2.4238499010116e-06	0.174023	0.413581	1.89145639020941e-06	0.0128617
24x94	0	0.0709995	0.0172846	0.233166	2.95418305066166e-05	0.224213	0.330734	9.562925054435e-06	0.123565
27x57	0	0.0256657	0.00110515	0.0449796	0.243163	0.125103	0.244315	0.00010413	0.315564
26x58	0	0.0994521	3.32808209658601e-06	0.126352	0.0393805	0.214123	0.279867	1.52209232946115e-07	0.240821
27x59	0	0.068221	0.0241247	0.112952	0.0303466	0.216026	0.264824	1.0835227636841e-10	0.283505
26x60	0	0.052449	0.0381075	0.0953137	0.00155436	0.0661444	0.620139	6.35510603324027e-06	0.126286
27x61	0	0.101163	0.0853665	0.101521	9.91338127770323e-07	0.092171	0.456628	4.59698573077599e-06	0.163145
26x62	0	0.103648	0.04572	0.0859815	0.000147364	0.120744	0.615196	0.000163973	0.0283989
27x63	0	0.073743	1.26180480479226e-11	0.117261	3.74850121585921e-12	0.041019	0.664737	1.5074822796418e-10	0.103239
26x64	0	0.0511452	0.024262	0.0939471	8.10148999982831e-07	0.0622777	0.577782	5.04660906292755e-05	0.190535
27x65	0	0.0458158	0.0111436	0.114807	3.19635785290915e-07	0.179895	0.539088	2.78141350506118e-05	0.109222
26x66	0	0.0867121	0.0107207	0.0876789	0.119665	0.0870055	0.391762	0.000267141	0.216189
27x67	0	0.0773989	8.79386319073092e-06	0.183153	0.104733	0.129126	0.402299	1.52641126325049e-08	0.103281
26x68	0	0.0424346	0.0396638	0.10518	0.0566979	0.119316	0.241745	0.000102259	0.39486
27x69	0	0.0543704	0.00141272	0.295883	0.10678	0.0667719	0.35811	0.00139441	0.115277
26x70	0	0.0229116	0.000403311	0.0607651	0.224847	0.171168	0.279773	4.62334786051688e-05	0.240086
27x71	0	0.0579767	6.77019383803141e-05	0.464783	0.0162795	0.125617	0.163347	0.000108679	0.17182
26x72	0	0.0681045	0.00835647	0.0259517	0.13951	0.147066	0.528007	1.58440945851393e-05	0.0829889
27x73	0	0.0823449	0.0509298	0.192969	0.210496	0.156132	0.282438	7.75475643437485e-07	0.0246899
26x74	0	0.0748799	1.00522298455894e-09	0.134538	6.88782762831626e-09	0.151373	0.607468	9.03111428695771e-11	0.0317411
27x75	0	0.128844	7.67443083754532e-10	0.402721	0.0651538	0.0938093	0.228249	7.02437094573248e-10	0.0812231
26x76	0	0.146677	2.92630029058402e-06	0.269682	6.63615921420373e-05	0.0580133	0.485936	2.96602099570856e-07	0.0396213
27x77	0	0.0413573	7.99380348070355e-09	0.619321	1.30738315282269e-05	0.0631223	0.203763	1.61324218827767e-10	0.0724231
26x78	0	0.0833993	1.67462883744261e-08	0.366353	9.00432843738724e-06	0.0422685	0.41327	4.85152165833795e-08	0.0947
27x79	0	0.033863	2.21309913642317e-05	0.25775	2.69347447609204e-06	0.118584	0.579152	4.90320495564976e-05	0.0105778
26x80	0	0.0652387	3.37597212131202e-05	0.194656	5.01669927999909e-07	0.217638	0.522418	1.59342850418993e-05	1.42619959538826e-07
27x81	0	0.0438742	0.00219372	0.217229	0.000187213	0.149451	0.587043	1.74753812800429e-05	4.56464914554241e-06
26x82	0	0.0302649	0.000210874	0.0492472	1.46802655239421e-07	0.0928698	0.827406	6.9753079351329e-07	4.8962143506872e-07
27x83	0	0.0279658	2.52378608167246e-05	0.0459264	4.92707426444536e-05	0.148434	0.777572	4.10902966844848e-06	2.34280317539758e-05
26x84	0	0.0657877	0.00309061	0.441624	6.91324689373459e-11	0.0846025	0.404895	2.76224333045609e-10	2.82694789113761e-10
27x85	0	0.028911	2.08700500071063e-05	0.0198329	2.99209580883113e-08	0.134105	0.81713	3.63023938275063e-09	3.45812123636448e-09
26x86	0	0.0135084	0.0012471	0.0222372	2.41915623001459e-05	0.122931	0.840035	1.24262553589792e-05	4.37497657184817e-06
27x87	0	0.0426522	6.71259853366124e-10	0.185517	6.96175165466183e-09	0.0571282	0.714694	1.73269018928923e-10	8.50158846490674e-06
26x88	0	0.011335	7.04759251383667e-06	0.0335193	2.16903242698458e-11	0.0206753	0.93445	3.4674363699457e-08	1.31366865677326e-05
27x89	0	0.043298	0.000203758	0.0577213	0.000109481	0.118998	0.779433	3.65321911483766e-05	0.00019946
26x90	0	0.0205449	8.12402486045589e-06	0.0642317	1.1926635188865e-05	0.160981	0.754195	2.88571448390575e-06	2.46430436148796e-05
27x91	0	0.0518696	8.96806249821875e-05	0.112388	0.000220497	0.118868	0.653712	6.75248258060727e-05	0.0627841
26x92	0	0.124319	0.00958981	0.228269	0.055058	0.194709	0.373065	1.55472452932805e-05	0.0149755
27x93	0	0.075384	3.74340745602488e-06	0.173341	4.0153082899327e-10	0.182736	0.567893	3.40497034751212e-10	0.00064181
26x94	0	0.108563	0.0074454	0.186053	2.10222184252813e-05	0.136673	0.561224	8.56252992068625e-07	2.00453165233055e-05
27x95	0	0.00979812	1.19077301305619e-08	0.12562	1.07648846376787e-08	0.0432826	0.821299	9.45250613819095e-09	7.64130596903159e-10
28x58	0	0.103847	0.0710482	0.174318	0.150931	0.301075	0.159333	8.36748500497947e-05	0.0393645
29x59	0	0.0543146	0.0198803	0.570291	3.3242315020371e-10	0.278493	0.0567908	4.85452587216133e-10	0.0202313
28x60	0	0.0409376	0.205236	0.208145	0.000148169	0.109224	0.308132	1.04521616633126e-05	0.128166
29x61	0	0.027885	8.54521624342061e-08	0.175998	0.147162	0.405683	0.243112	0.000117667	4.27983665546475e-05
28x62	0	0.109222	0.0209549	0.123358	4.42224543551854e-09	0.0534008	0.583239	2.06180918924194e-07	0.109826
29x63	0	0.0607	4.64139659382368e-08	0.182388	9.98577830141899e-07	0.150284	0.471928	4.53886542797767e-06	0.134695
28x64	0	0.0560834	0.031495	0.122872	2.91691754740123e-07	0.10602	0.570415	4.42718143018882e-05	0.11307
29x65	0	0.0936211	0.000706935	0.167136	0.0845667	0.139246	0.380359	8.89379793744187e-05	0.134276
28x66	0	0.0730889	6.89529040299709e-05	0.146471	0.000150533	0.103438	0.510578	2.78201559628411e-06	0.166202
29x67	0	0.140899	0.00331958	0.15571	0.193202	0.175894	0.239146	0.000143626	0.0916845
28x68	0	0.0507453	8.09105345693506e-05	0.16446	8.61522662113772e-08	0.126995	0.582278	2.56009207774635e-06	0.0754377
29x69	0	0.120025	0.000997234	0.176712	1.36883197245537e-06	0.150585	0.464896	1.1773299156855e-05	0.0867714
28x70	0	0.0554962	0.00351159	0.238534	9.6272992758895e-09	0.0640645	0.447579	2.37801559957411e-10	0.190815
29x71	0	0.032127	0.0197887	0.537139	6.8255840153538e-11	0.00118826	0.320208	3.40166836809346e-10	0.0895482
28x72	0	0.0923746	0.0199545	0.415453	0.103301	0.165667	0.203231	6.36894936637076e-06	1.2974783844536e-05
29x73	0	0.123233	0.0168585	0.545099	1.20496632539573e-08	0.0512702	0.197502	3.49198571536016e-11	0.0660366
28x74	0	0.151831	8.40331101264924e-06	0.478815	1.21992098706107e-06	0.104534	0.199896	4.12467848885744e-05	0.0648729
29x75	0	0.113881	0.0195053	0.634052	4.81989675033528e-10	0.0480753	0.15555	4.15963169737375e-09	0.0289368
28x76	0	0.0476729	1.36336305408998e-11	0.83872	0.0209106	0.0637125	0.0289833	3.72864890595927e-07	1.01098300100649e-10
29x77	0	0.111802	2.53027021737335e-10	0.673871	3.04851901540641e-10	0.0344962	0.179831	2.41984813186867e-10	8.864640201544e-11
28x78	0	0.0926605	4.84133002706989e-11	0.548401	3.3122273842578e-11	0.0286285	0.26364	7.62127675736923e-10	0.06667
29x79	0	0.126796	1.09615085582481e-11	0.563731	2.26284096446145e-10	0.0902527	0.217094	8.75771843032637e-12	0.00212625
28x80	0	0.053318	3.86518377296442e-10	0.278302	8.66496487225772e-10	0.119545	0.548827	1.64826879010653e-07	6.8483270730131e-06
29x81	0	0.145682	6.00286998440002e-05	0.19129	4.87287829510797e-06	0.12814	0.454148	4.95988675471702e-06	0.0806693
28x82	0	0.052471	1.91187205460536e-10	0.0628495	4.07594939376261e-11	0.216983	0.667697	7.18801562603953e-10	8.14776454870764e-11
29x83	0	0.0613566	0.000297737	0.214351	0.000149933	0.122066	0.600114	4.25130866066276e-05	0.00162323
28x84	0	0.0684339	0.00688369	0.0356122	5.33959706382285e-07	0.105733	0.766374	4.65352483171674e-05	0.0169161
29x85	0	0.0478704	0.000915178	0.167286	4.66470513448836e-05	0.182992	0.600811	7.13113770168389e-05	7.17120626678848e-06
28x86	0	0.0143024	4.92269662412964e-05	0.0379869	9.40879842230423e-05	0.0607537	0.886441	0.00036939	3.27795338600913e-06
29x87	0	0.0353081	1.9197550808123e-09	0.074396	7.15408955040745e-05	0.133372	0.735248	1.29944255870565e-10	0.0216039
28x88	0	0.027431	0.0158343	0.0480726	5.96650482124508e-09	0.135565	0.773097	5.58690121474407e-09	1.30392717149192e-07
29x89	0	0.0550885	1.44507080987433e-07	0.0158835	4.27967677286844e-07	0.113282	0.815652	4.79389931852457e-06	8.88788125696723e-05
28x90	0	0.082933	5.95258113023824e-07	0.079689	1.45214696483192e-07	0.137487	0.699706	4.84330408990899e-06	0.000179478
29x91	0	0.0135949	0.0090262	0.116922	5.07119248158264e-06	0.082971	0.732573	1.8871693581036e-05	0.0448892
28x92	0	0.0710951	0.0122027	0.146818	1.33194411005019e-08	0.134592	0.63391	3.85860988020064e-05	0.00134308
29x93	0	0.059664	1.0954227489403e-05	0.139431	1.88532924144727e-06	0.0576586	0.708048	0.000154335	0.0350313
28x94	0	0.0513067	4.07031584557807e-07	0.133161	3.03924378474579e-07	0.0426843	0.772839	4.68607785456985e-09	8.89600063716379e-06
29x95	0	0.082949	0.00013016	0.101713	1.68395336427254e-07	0.0441633	0.711932	1.61808394936647e-06	0.0591104
28x96	0	0.0120029	3.42722730527082e-10	0.153945	3.97799981639994e-10	0.0134347	0.771413	7.2013767834578e-10	0.0492043
29x101	0	0.000380933	1.42527703045121e-05	0.0843799	1.59061351197352e-06	7.76091309923111e-05	0.827683	6.20318275268963e-07	0.0874622
30x60	0	0.0638194	7.49205818145593e-11	0.516809	2.90146847345064e-10	0.318446	0.0528267	7.02344199795022e-10	0.0480992
31x61	0	0.0079508	2.63685797020657e-10	0.750328	3.61250707263672e-05	0.154438	0.0872468	2.64964958731568e-08	6.71303413553874e-11
30x62	0	0.115183	1.71332559029189e-10	0.222189	3.86536628532084e-09	0.340936	0.312787	1.68324160338347e-11	0.00890497
31x63	0	0.0225301	5.59932870474434e-06	0.038999	5.69854997227075e-05	0.0192635	0.860489	7.10384818137779e-07	0.0586551
30x64	0	0.0574857	1.46515497772401e-05	0.0888185	1.39214595128789e-06	0.0616219	0.710918	2.3051310807404e-06	0.0811376
31x65	0	0.0629018	5.4588009691767e-06	0.0979709	4.067677015017e-07	0.16444	0.67395	5.03459769097277e-07	0.000731248
30x66	0	0.19801	3.67642986003719e-11	0.345398	0.00838325	0.115847	0.177248	7.1239414301776e-10	0.155114
31x67	0	0.340954	2.17068436304819e-06	0.215356	9.69279762370836e-08	0.108604	0.216134	1.36699477108883e-10	0.118949
30x68	0	0.207063	0.0125821	0.199312	7.64216100419793e-07	0.127365	0.342385	2.21465909396522e-06	0.11129
31x69	0	0.206134	8.13257584411764e-07	0.462998	0.000100688	0.0977284	0.212326	1.3236268954765e-10	0.0207121
30x70	0	0.046126	0.0788718	0.0516198	7.19257528662822e-05	0.0633829	0.692355	0.000110797	0.0674613
31x71	0	0.0836023	5.16193561920658e-12	0.691565	5.89008662683308e-11	0.0454241	0.142077	1.5866472482289e-12	0.037332
30x72	0	0.130963	0.0138914	0.56416	1.15753938340297e-10	0.0582282	0.232756	3.28804006476603e-11	1.56791299584526e-06
31x73	0	0.157084	1.92232403726613e-06	0.24288	3.56542894858917e-09	0.0592936	0.540691	9.41651862378924e-06	4.04669265524966e-05
30x74	0	0.0520297	0.037886	0.486821	1.22672019634387e-10	0.0593465	0.344826	4.55456885857167e-11	0.0190903
31x75	0	0.0700469	4.1021910008157e-05	0.488546	4.71372152315641e-11	0.0986487	0.302347	2.21533186560065e-09	0.0403701
30x76	0	0.0674769	0.000421766	0.699162	3.0004835467944e-10	0.0138322	0.219107	2.651832007543e-09	8.08579169890602e-11
31x77	0	0.0596084	0.031312	0.168449	0.000848869	0.0157145	0.723554	0.000232677	0.000280676
30x78	0	0.0326351	0.00640657	0.110699	8.84864432476756e-11	0.0337731	0.776172	9.80612245016096e-07	0.0403127
31x79	0	7.33453906396586e-07	0.000329076	0.0616644	9.72586082576581e-06	0.000593925	0.851173	5.09289532934104e-05	0.0861785
30x80	0	0.093668	0.0322961	0.601272	1.33947078797594e-10	0.0727722	0.188694	3.41844928017239e-11	0.0112974
31x81	0	0.126728	3.28882197768597e-11	0.528287	4.75423480082753e-11	0.0128329	0.310405	7.81458433682501e-10	0.0217472
30x82	0	0.0542079	2.8408362897556e-09	0.365919	4.24299230798808e-09	0.128197	0.379432	8.48091177921178e-11	0.0722442
31x83	0	0.114222	0.000181828	0.285387	0.000243475	0.0633484	0.443467	2.83992959325588e-10	0.0931504
30x84	0	0.0909067	0.0133319	0.164743	6.2136384993203e-05	0.128147	0.602554	1.27396057072074e-06	0.000253185
31x85	0	0.200381	0.0028127	0.256048	0.0904598	0.154064	0.0992171	1.14386106985412e-09	0.197017
30x86	0	0.0386825	0.0233985	0.0547509	0.0221529	0.355594	0.505056	0.000351134	1.40804181041203e-05
31x87	0	0.0851117	0.000109496	0.0794251	0.251364	0.445443	0.0494537	0.000230162	0.0888628
30x88	0	0.0214977	0.00891758	0.0890941	8.72444134961608e-09	0.147821	0.657063	8.24602346497444e-11	0.0756067
31x89	0	0.0876825	6.57883333647804e-07	0.126275	0.0722952	0.259411	0.454321	3.73838309600704e-06	1.10420892765033e-05
30x90	0	0.0383758	0.0215581	0.142774	4.50935769483793e-05	0.143102	0.613619	1.54144494810564e-05	0.0405103
31x91	0	0.0655139	1.91844725204676e-10	0.15414	2.61435844801367e-10	0.145144	0.580983	4.16296014662926e-11	0.054219
30x92	0	0.0494167	8.86870177614526e-07	0.130774	1.63669116621949e-09	0.0897247	0.729609	3.48328581945868e-10	0.000475299
31x93	0	0.0688809	1.01867710449986e-09	0.130869	8.10394288109631e-10	0.199523	0.600726	7.64574747464586e-07	3.21548342398115e-09
30x94	0	0.10517	0.00188505	0.115825	1.02542770055903e-10	0.0965315	0.680589	1.25056077971174e-10	1.3170800930381e-10
31x95	0	0.0898832	7.05208030371821e-06	0.108011	0.000224832	0.116775	0.636569	1.04182897697808e-06	0.0485284
30x96	0	0.0687086	0.0557207	0.114064	1.16144391883803e-05	0.0786031	0.682861	9.52339444516792e-06	2.0901083020174e-05
31x97	0	0.0247056	6.05001069712447e-05	0.038392	1.86992121332908e-05	0.0108335	0.869828	2.82813383389112e-05	0.0561328
32x62	0	0.0550996	0.0065203	0.171862	2.38950750034019e-05	0.40049	0.272103	4.831474232479e-05	0.0938528
33x63	0	0.0846023	0.0150946	0.0454253	1.06966028531262e-05	0.0624359	0.684371	1.79256591747713e-09	0.10806
32x64	0	0.0660402	0.0141797	0.110793	1.63342661224633e-06	0.127527	0.562778	1.02413767425295e-05	0.11867
33x65	0	0.116283	0.00157278	0.0567776	4.55880454197872e-06	0.110565	0.658752	2.73009021253242e-05	0.0560177
32x66	0	0.127676	9.32558161871069e-11	0.183394	2.17698002206496e-07	0.149662	0.445856	4.73931591612299e-10	0.0934119
33x67	0	0.139014	0.00303785	0.233141	9.78380248312856e-11	0.16978	0.407448	2.227149450194e-07	0.0475791
32x68	0	0.1431	6.42117608842174e-12	0.262522	5.64799943152804e-10	0.148961	0.393694	1.36862123610095e-10	0.0517234
33x69	0	0.289972	0.0082612	0.267793	0.0745006	0.240195	0.0874349	1.65347279403114e-08	0.031843
32x70	0	0.196724	7.6676635493392e-09	0.575806	2.92274479581598e-10	0.0652786	0.10443	1.68369962953645e-10	0.0577611
33x71	0	0.1939	0.0933373	0.421003	7.48210340665916e-11	0.242596	3.15611846647451e-09	3.07479543769242e-11	0.0491635
32x72	0	0.0634479	0.000238973	0.0778722	9.86834477271991e-06	0.0280029	0.7934	2.84849661592555e-05	0.0370001
33x73	0	0.127837	1.46237856489589e-08	0.430335	3.78508432918777e-10	0.0686088	0.340912	2.28867892409266e-10	0.0323075
32x74	0	0.0606176	3.33930277786388e-08	0.466561	2.45236887985704e-09	0.0512467	0.399582	2.10117664400335e-09	0.0219929
33x75	0	0.0311544	0.0664413	0.04215	9.91989899655865e-06	0.038335	0.783897	0.00214469	0.0358674
32x76	0	0.0377039	0.0292631	0.223169	1.99055592232426e-11	0.0592236	0.650639	7.24546366112624e-11	1.50201845262897e-06
33x77	0	0.0539935	0.049236	0.026075	1.72273902197293e-07	0.0939188	0.690529	7.16553701945173e-05	0.0861756
32x78	0	0.0446491	0.0253098	0.0482314	0.000509367	0.0665845	0.813479	0.000785299	0.000451791
33x79	0	0.036604	0.019278	0.319027	1.03075413101984e-10	0.0761848	0.481344	2.10219611332284e-06	0.0675602
32x80	0	0.0679704	0.0114367	0.662859	1.65622965694757e-11	0.0623007	0.189293	5.66120843643527e-11	0.00614016
33x81	0	0.0773949	0.0350743	0.181132	2.88611755446189e-10	0.0756161	0.594972	3.48036955366859e-08	0.0358107
32x82	0	0.0580894	0.04466	0.092587	0.000166941	0.048182	0.708395	2.47347728272509e-05	0.0478945
33x83	0	0.0728402	0.110426	0.0597105	0.00123349	0.0694753	0.676647	9.06512521425034e-08	0.00966681
32x84	0	0.311134	3.53303381181347e-10	0.218763	1.06200993111373e-11	0.0587069	0.348858	1.83216922072741e-10	0.0625383
33x85	0	0.179074	6.42356673658022e-06	0.35256	8.91578323410972e-06	0.121317	0.253722	4.27404530704169e-07	0.0933115
32x86	0	0.329465	1.00351351453194e-06	0.116331	0.0315418	0.102648	0.21356	1.70653879666317e-06	0.206452
33x87	0	0.0901084	1.93243356435559e-05	0.21967	7.03128451341296e-06	0.0270609	0.637626	4.23116182961399e-05	0.025466
32x88	0	0.0780218	0.0589318	0.130583	0.114567	0.18036	0.201063	3.95647636723583e-05	0.236434
33x89	0	0.0991044	3.71539440198491e-10	0.0925449	6.922807208073e-10	0.104528	0.663509	7.0817405312934e-08	0.0403134
32x90	0	0.0733603	0.0209351	0.192065	0.0932341	0.127581	0.352395	4.99604421948728e-05	0.14038
33x91	0	0.0857875	5.05264416786756e-10	0.429644	1.3657119496398e-10	0.057704	0.346735	1.79005286974006e-10	0.0801296
32x92	0	0.0720853	0.00449796	0.155295	1.77315366612822e-07	0.0897058	0.635704	2.02604227236996e-08	0.0427125
33x93	0	0.0781465	2.96244897586812e-05	0.216175	0.000148758	0.0737927	0.536984	6.96349429822289e-05	0.0946543
32x94	0	0.0922994	1.47762189257992e-05	0.117083	1.80114596454421e-09	0.0725982	0.706129	2.61099337201562e-09	0.0118751
33x95	0	0.0524419	0.0092878	0.186054	6.12695646599469e-10	0.118558	0.61492	1.05069134378266e-10	0.0187382
32x96	0	0.0865062	1.52525557693525e-09	0.118358	5.04893086064478e-08	0.131722	0.663363	5.0902808639889e-05	5.42568896820442e-07
34x66	0	0.0501719	0.0351502	0.0492788	1.31091891736186e-07	0.131431	0.678676	0.000212038	0.0550791
34x68	0	0.0937769	0.034337	0.0770347	0.000106134	0.231219	0.430094	8.62880454571859e-09	0.133432
35x69	0	0.0635707	0.000207271	0.0350952	0.00211726	0.247297	0.606299	3.94089709237241e-05	0.0453745
34x70	0	0.194332	4.13555710131653e-06	0.1583	0.0020931	0.433304	0.203752	1.27011128866069e-07	0.00821347
35x71	0	0.0519503	0.00761603	0.0366368	5.86035670505437e-07	0.0817048	0.822065	4.87850453805432e-07	2.64662764227804e-05
34x72	0	0.130082	0.0356517	0.0669439	0.0392586	0.170941	0.4724	0.000266985	0.0844556
35x73	0	0.0715799	3.02331235899697e-08	0.556361	5.2600538442324e-10	0.206396	0.165663	6.70983594002444e-10	3.92396585743613e-10
34x74	0	0.0561957	5.16610762872128e-11	0.926533	1.48109148673559e-11	0.00120946	0.0160616	1.72125662884946e-10	1.44700805593047e-08
35x75	0	0.036153	1.53309787515743e-05	0.453153	6.77084751376777e-11	0.0402644	0.40025	4.29609796360278e-10	0.0701643
34x76	0	0.0556464	2.95714418959173e-10	0.322408	3.86522010233129e-11	0.117346	0.462103	9.68770885554297e-11	0.0424968
35x77	0	0.150574	0.0422518	0.480419	3.20803488296861e-10	0.144753	0.182001	1.27494984177616e-11	1.58318948675354e-06
34x78	0	0.0113886	0.0219035	0.0469916	2.61218613276129e-07	0.0213529	0.887739	5.29684332381603e-08	0.0106236
35x79	0	0.13907	2.50030493590334e-09	0.65191	4.53109521530098e-10	0.0848067	0.113227	4.17655843339038e-12	0.0109861
34x80	0	0.0682293	0.00758804	0.33368	8.61370604520548e-10	0.0372356	0.516761	5.09376731482717e-12	0.036506
35x81	0	0.178165	0.117079	0.35542	1.31080228662655e-08	0.094756	0.17961	0.000473313	0.0744963
34x82	0	0.0210533	0.00838931	0.865243	1.45301642701393e-09	0.0190566	0.0862578	9.85259943965996e-11	1.41408665920576e-11
35x83	0	0.0813171	0.0139734	0.461573	1.95407313704266e-10	0.084959	0.224497	9.06515635588998e-10	0.133681
34x84	0	0.0738036	0.0221539	0.164136	2.07235068072259e-06	0.090411	0.649002	7.29753379971411e-07	0.000490577
35x85	0	0.0727979	0.000132013	0.219168	6.75929980748831e-05	0.21672	0.471166	6.52000332543563e-05	0.0198833
34x86	0	0.0933474	1.52128150290708e-10	0.482087	7.9882370366617e-11	0.0701736	0.314438	9.21608786646819e-11	0.0399545
35x87	0	0.0872472	0.0192476	0.388283	0.0439601	0.23788	0.223374	1.95593623010523e-10	7.57919027357199e-06
34x88	0	0.0614819	0.00106956	0.346811	0.000197064	0.168795	0.381467	0.00019137	0.0399867
35x89	0	0.0491215	4.97895707484743e-07	0.096649	2.43885567557413e-06	0.160758	0.588628	1.08112911353163e-06	0.10484
34x90	0	0.118974	4.09602902369577e-06	0.405428	2.37992700871156e-07	0.16444	0.226304	2.16993321354396e-12	0.0848492
35x91	0	4.94237758807694e-05	4.77260274781377e-10	0.0234386	2.83014817734444e-08	0.0598721	0.80876	3.88564167530742e-05	0.107841
34x92	0	0.0695336	3.35922180209957e-10	0.127941	2.54504924356016e-11	0.121882	0.590299	2.33564080406088e-11	0.0903455
35x93	0	0.0585434	7.72589354124637e-10	0.241684	2.29280433357484e-11	0.110566	0.574251	1.11447415928084e-09	0.0149549
34x94	0	0.0551151	1.60489348053475e-05	0.0960492	7.99437494346292e-06	0.113498	0.587271	4.44119410404077e-05	0.147998
35x95	0	0.093634	0.000454776	0.152021	1.51714828452884e-06	0.222076	0.449386	0.00013887	0.0822874
34x96	0	0.0866885	0.0171246	0.139265	3.51387245621114e-07	0.0687016	0.591126	6.08726766430855e-07	0.0970929
36x72	0	0.028928	0.00657118	0.0461353	4.34825790399576e-06	0.110901	0.773516	1.81659679225029e-06	0.0339414
37x75	0	0.0840474	0.000879158	0.105236	2.102046420081e-05	0.118165	0.691641	1.13534804717436e-06	9.06800244244422e-06
36x76	0	0.0950036	0.00084455	0.139729	1.96625273623967e-09	0.222701	0.539668	2.47361636372319e-11	0.00205348
37x77	0	0.160349	0.0289106	0.17695	1.47371923839338e-09	0.26688	0.285391	1.62798518871731e-10	0.0815198
36x78	0	0.089343	1.60851391878996e-11	0.506601	3.36065267502077e-08	0.209111	0.174047	5.02597913681902e-08	0.0208977
37x79	0	0.0928875	7.16018831003652e-06	0.310266	0.0426507	0.455921	0.0903053	4.21526380286691e-06	0.0079577
36x80	0	0.118844	0.030966	0.100082	8.94924345994585e-05	0.167514	0.551642	6.26991964020852e-05	0.0307997
37x81	0	0.181884	0.00703137	0.121585	0.06014	0.283135	0.320986	3.15694716735952e-06	0.0252363
36x82	0	0.104936	1.26191568902975e-05	0.187835	0.000113077	0.153868	0.553224	4.37646407050316e-07	1.05444847851726e-05
37x83	0	0.159521	0.000146075	0.105666	3.24217456041902e-05	0.415327	0.312639	3.50300595028981e-05	0.00663363
36x84	0	0.20593	2.01514266576293e-06	0.0803123	1.18412443150534e-07	0.167557	0.427769	8.63185843425527e-11	0.118429
37x85	0	0.211832	0.0157137	0.139467	2.20053637327086e-05	0.0656046	0.430348	2.35046419619174e-07	0.137012
36x86	0	0.102354	1.36954183681283e-07	0.130021	3.17874140649071e-07	0.132805	0.524981	2.61082892782369e-09	0.109837
37x87	0	0.195312	0.000397779	0.304421	0.136138	0.131267	0.204508	7.54267633332344e-11	0.0279561
36x88	0	0.0385097	0.00138621	0.0328575	0.0588249	0.281922	0.471879	0.000200985	0.114419
37x89	0	0.0769875	0.01174	0.201286	0.0598577	0.209301	0.342994	4.46511826313033e-06	0.0978291
36x90	0	1.66413689965646e-10	9.13707708868374e-10	0.0196166	9.4277348402732e-11	0.0231387	0.89304	6.17766935641435e-08	0.0642049
37x91	0	6.43102611851135e-06	6.12941839081074e-08	0.0206914	0.0788291	0.215141	0.68524	1.79625706016027e-05	7.46219306285707e-05
36x92	0	0.149436	1.97903144857631e-06	0.0570427	6.25319043130448e-05	0.0869077	0.70635	0.000118367	8.0539872966455e-05
37x93	0	0.0754241	1.9141801066473e-05	0.0687806	1.51072015661363e-05	0.176428	0.571006	2.27341293571074e-05	0.108304
36x94	0	0.171832	4.73069045350139e-06	0.163831	1.20234407918273e-05	0.201014	0.375556	3.21636718435961e-05	0.0877187
37x95	0	0.108103	1.27971587900879e-05	0.0502404	1.44530438787206e-06	0.284045	0.44628	0.000111342	0.111206
36x96	0	0.0111166	2.72831910618782e-08	0.0254636	7.84376358569554e-07	0.0705654	0.77152	6.51930233926233e-05	0.121269
38x58	0	0.0582714	0.00414097	0.058131	0.000373893	0.101939	0.703037	5.15356817631338e-05	0.0740549
39x59	0	0.18998	0.00163076	0.0562768	0.000425914	0.14634	0.430634	0.000292707	0.17442
38x60	0	0.0596091	6.23804897175557e-06	0.0337651	1.52916901126118e-09	0.126818	0.77119	0.000110128	0.00850193
39x61	0	0.27984	1.64376987628625e-05	0.0347213	4.52377900848627e-05	0.0532648	0.550061	4.99047786910359e-05	0.0820011
38x62	0	0.0777952	4.9257049339071e-07	0.0772649	1.67414555542288e-05	0.113655	0.700287	1.05416639880219e-05	0.0309696
38x80	0	0.0896105	2.91790726704024e-09	0.626291	1.06836517543319e-09	0.0836907	0.118724	1.56311181434946e-11	0.081684
38x82	0	0.137231	0.0576832	0.0730598	0.000100258	0.258861	0.472998	4.66435084211821e-05	2.00300738237063e-05
39x83	0	0.0612147	0.00670287	0.0716997	4.65113567775987e-09	0.121951	0.737423	1.44738895273234e-06	0.00100759
38x84	0	0.160571	0.0144391	0.261454	2.01407024344926e-12	0.440969	0.122559	3.90325914577257e-11	7.71237730828256e-06
39x85	0	0.236735	1.01663120468105e-10	0.0616494	2.35942531371874e-09	0.402146	0.229536	1.42997424433409e-10	0.0699339
38x86	0	0.19962	0.0021091	0.217252	0.139768	0.150356	0.139265	5.59333558733982e-10	0.151629
39x87	0	0.209521	1.43580800185725e-10	0.343285	0.0314571	0.141634	0.160127	3.06253774385929e-10	0.113977
39x89	0	0.114133	0.0180099	0.347259	1.72749460529296e-09	0.217836	0.164459	1.38575241314563e-09	0.138302
38x90	0	0.0350876	2.48228635090094e-07	0.637813	0.000896676	0.126866	0.0946187	1.38764109196191e-09	0.104718
39x91	0	0.0645784	3.56575799624223e-10	0.341151	0.113012	0.442749	0.0385095	8.00377678050469e-11	6.82456823862437e-11
38x92	0	3.23303243828922e-06	2.50205853089699e-07	0.0196695	1.31697094867405e-05	0.423098	0.483737	3.30589127507077e-05	0.0734461
39x93	0	0.0417681	1.8894282093677e-05	0.0678968	0.0405263	0.713981	0.135725	4.14710766026336e-06	8.02210644786222e-05
38x94	0	0.0218675	5.59570381511169e-06	0.0506476	2.4689961363439e-07	0.606626	0.320852	1.26903324843191e-06	5.25382178387031e-07
41x55	0	0.132321	0.0178157	0.0332464	7.30030246023741e-05	0.209042	0.607462	3.9721132060687e-05	4.24082294342145e-10
40x56	0	0.301907	5.49896913076589e-05	0.0337725	3.98139020312853e-05	0.177681	0.438869	3.18892274826562e-06	0.0476727
41x57	0	0.139175	0.00364147	0.0789786	0.0334841	0.354448	0.331219	1.95515977613078e-09	0.0590541
40x58	0	0.192959	3.67186851714623e-10	0.0492694	4.74926124396683e-10	0.269948	0.382596	9.40502652802296e-10	0.105227
41x59	0	0.161302	0.000401559	0.0933443	0.000211137	0.0987367	0.558974	0.00028567	0.0867446
40x60	0	0.458134	7.3483618068735e-05	0.0539966	3.74493406662695e-06	0.0903478	0.374857	1.32271842915473e-06	0.0225863
41x61	0	0.233215	2.8604690373608e-05	0.0503288	6.46912237077968e-08	0.108858	0.432498	4.20052991418449e-06	0.175067
40x62	0	0.169124	2.87867017531398e-09	0.0327511	7.51655694401419e-10	0.0423982	0.706163	1.43092178165129e-10	0.0495643
40x84	0	0.0415778	0.0737326	0.047501	2.90532967168495e-09	0.239599	0.597589	7.06511219998516e-11	6.70921724035997e-07
41x85	0	0.158991	0.158345	0.0726888	6.62163102624003e-06	0.202076	0.232272	0.000339443	0.175281
40x86	0	0.0832949	1.94142006476836e-05	0.143187	0.118173	0.380174	0.194034	1.62794944302808e-05	0.0811009
41x87	0	0.170544	0.0734985	0.286542	1.86809133523313e-06	0.159775	0.242438	5.32332884057742e-06	0.0671956
40x88	0	0.101851	1.63045868094033e-09	0.565875	0.0644528	0.139353	0.0834187	2.75653619933575e-10	0.0450488
41x89	0	0.226028	7.74729252123718e-07	0.127165	3.15337268369751e-05	0.246138	0.366516	3.58329378470541e-05	0.0340843
40x90	0	0.223301	5.03886949678028e-07	0.222262	0.0155297	0.174516	0.185284	2.7385773198029e-10	0.179108
43x51	0	6.3622552708282e-06	6.84479326777156e-10	0.036959	5.23467250905368e-10	0.0669361	0.896098	1.17676255058627e-11	1.81777128436983e-09
43x53	0	0.0285628	1.03922849812854e-09	0.02663	3.54081726918017e-09	0.146069	0.798738	5.76337723844865e-10	6.71796763412764e-09
42x54	0	0.0504068	0.00184289	0.0448794	2.19775963566334e-05	0.0939822	0.783877	3.11362928138146e-05	0.0249586
43x55	0	0.0506498	6.73342855542243e-05	0.0631639	1.40026917677995e-07	0.159713	0.717427	2.52098296843835e-05	0.00895392
42x56	0	0.108761	4.16706777857571e-06	0.0713548	2.95036880488586e-10	0.170899	0.6005	2.52704626038532e-10	0.0484804
43x57	0	0.294297	9.06239149214042e-07	0.196567	0.000111067	0.0795247	0.267555	5.32400841885912e-05	0.161891
42x58	0	0.161681	0.0322091	0.104657	0.000253308	0.133529	0.439893	2.07339762411944e-07	0.127778
43x59	0	0.0590126	0.000333065	0.296061	0.000177757	0.132075	0.415993	0.000160014	0.0961877
42x60	0	0.0833314	1.2919978865888e-05	0.059386	5.99176215585296e-06	0.160104	0.618821	1.62508743361574e-07	0.0783376
43x61	0	0.151836	0.0533958	0.0576303	9.3662094225505e-08	0.158622	0.552818	2.60985783491045e-07	0.0256984
45x45	0	0.0250899	4.16862276091724e-06	0.028297	5.96867721785815e-06	0.0449295	0.901539	4.72070762088419e-08	0.000134932
45x47	0	0.0133062	7.47899014464494e-08	0.0395135	3.83384797768846e-06	0.010152	0.937006	1.5979409032264e-05	2.38992526862033e-06
44x48	0	0.221853	0.00642919	0.306285	6.50925375385986e-11	0.100596	0.364837	9.60032168950461e-10	7.20106298494982e-11
45x49	0	0.0529978	0.00336244	0.0522093	0.000166675	0.0350053	0.826638	0.000240048	0.0293803
44x50	0	0.0368666	2.33241917717409e-07	0.0437111	7.36199876973502e-11	0.0768953	0.822793	6.51077946379527e-12	0.0197338
45x51	0	0.0400031	4.31301680566795e-05	0.0567444	9.23094919101395e-11	0.114892	0.78828	5.09173064104281e-09	3.64624757675824e-05
44x52	0	0.0307454	3.7846540155418e-10	0.0603259	5.08091924151236e-06	0.0844428	0.7774	3.84721079205769e-10	0.0470812
45x53	0	0.0640692	3.86972534002898e-05	0.510546	0.00543694	0.178311	0.24158	7.53455396739799e-10	1.7698359701334e-05
44x54	0	0.0468505	8.53314263070702e-07	0.339968	5.73700961350279e-11	0.241747	0.371433	8.40536064430959e-11	2.23330658853793e-09
45x55	0	0.111128	1.90974205856996e-05	0.31278	1.71240816488363e-05	0.160374	0.349038	1.62698734606149e-05	0.0666285
44x56	0	0.264148	1.08574388452772e-05	0.238039	6.66406564209188e-08	0.249946	0.189859	4.48976940345544e-10	0.0579978
45x57	0	0.095584	1.47286855435473e-05	0.774158	7.3141900133954e-05	0.0983512	0.0160235	2.17541611970622e-10	0.0157957
44x58	0	0.0857615	0.00752144	0.551714	2.25480252663401e-10	0.110972	0.136581	4.18991455725225e-10	0.107451
45x59	0	0.0745764	9.77639431694407e-06	0.130442	0.0157414	0.447836	0.325216	1.03915094067087e-06	0.0061776
44x60	0	0.205427	2.53942980443942e-06	0.403715	1.74699052592505e-06	0.123731	0.199431	3.96720367778974e-07	0.0676906
47x43	0	0.104375	3.63502435308846e-05	0.257263	3.04086951748737e-05	0.064826	0.573386	8.31992070422019e-09	8.20586495766544e-05
46x44	0	0.256989	0.124365	0.187383	1.00388242044796e-06	0.120945	0.310317	6.64875895790446e-11	5.75790149399286e-07
47x45	0	0.138987	0.0525968	0.455458	0.000251756	0.134956	0.168576	4.93406131406313e-07	0.049174
46x46	0	0.0741279	0.000301095	0.0356276	0.000356202	0.0755917	0.759919	0.00522554	0.0488504
47x47	0	0.10822	4.80331892939708e-07	0.0282417	0.00583301	0.133287	0.724372	3.18007332668231e-06	4.29272091744672e-05
46x50	0	0.0271716	9.90278495942526e-06	0.0294072	1.27922258465996e-10	0.163697	0.779713	1.33793132026407e-06	4.02599917816936e-07
47x51	0	0.0361704	7.53764259217405e-10	0.477475	2.72605568937238e-10	0.266001	0.220353	1.16870504421443e-10	1.19258568732354e-10
46x52	0	0.146796	0.00812934	0.420215	0.00688249	0.180408	0.234223	2.6422523156749e-12	0.00334682
47x53	0	0.137061	1.15140600622304e-06	0.305288	0.000911938	0.324247	0.152417	1.72282189445212e-10	0.0800742
46x54	0	0.107267	0.00010044	0.301483	0.0330849	0.210064	0.286439	1.03812945321616e-06	0.0615615
47x55	0	0.185711	4.64915244741827e-05	0.0886382	0.0392602	0.46479	0.199582	0.000207708	0.0217638
46x56	0	0.24483	8.50561534746172e-05	0.257084	0.00349713	0.359139	0.0775239	6.60893577740508e-07	0.0578411
47x57	0	0.0862194	2.41070776490136e-08	0.105448	3.6731612109396e-09	0.571366	0.236965	5.6923903057472e-11	1.82619224935633e-06
46x58	0	0.140733	0.042385	0.102465	1.09939822138183e-06	0.638648	0.0616665	1.4841631075069e-08	0.0141018
46x60	0	0.0926671	0.024492	0.118528	2.41915119697894e-05	0.237916	0.359141	5.44453180688371e-10	0.167232
49x35	0	0.0668784	0.0198019	0.0212687	1.64844633230793e-05	0.0703095	0.82172	5.39985483099097e-06	1.2185252469794e-07
48x36	0	6.94947668617152e-05	7.09202412743552e-05	0.0133053	6.536130550497e-05	0.0572101	0.929139	6.8996066290735e-05	7.07990123298436e-05
49x41	0	0.0267994	0.000776769	0.0550402	6.45963183730992e-10	0.05489	0.862441	1.00761083495123e-09	5.24144542105642e-05
49x43	0	0.137598	0.0164934	0.274818	0.00283807	0.248458	0.299568	5.06431004282959e-10	0.0202262
48x44	0	0.10813	0.0649054	0.33296	1.46953671541129e-05	0.173949	0.320042	1.02201526457643e-10	2.74168995290805e-08
49x45	0	0.0740492	0.0409882	0.290894	0.000689471	0.0763209	0.516918	0.000132146	8.03008028459214e-06
48x46	0	0.0531286	2.47447419554521e-05	0.0795716	9.08900353000272e-06	0.0158442	0.818684	2.99051257583067e-07	0.0327374
49x47	0	0.113871	0.149545	0.059693	1.893912836945e-07	0.0703952	0.594276	9.81325915503728e-06	0.0122104
49x49	0	0.0763441	5.99398856401811e-06	0.0246427	6.76332465746397e-05	0.0951175	0.803793	2.46665102746108e-05	4.43413497196152e-06
49x51	0	0.199889	0.0148745	0.0598883	2.65922034257158e-05	0.27638	0.415661	1.47666328292693e-06	0.033278
48x52	0	0.17566	1.13382139162197e-11	0.314238	1.06566383460316e-10	0.159298	0.238736	1.8491521005475e-11	0.112068
49x53	0	0.0834444	0.064852	0.120269	0.000101687	0.131518	0.53341	0.000342158	0.0660631
48x54	0	0.167541	0.0300591	0.136472	0.0211058	0.138021	0.366912	4.92284804577611e-12	0.139888
49x55	0	0.200465	3.64800166493139e-06	0.104023	2.7560637647807e-05	0.126948	0.405508	1.85677846676438e-05	0.163006
48x56	0	0.161298	6.20134225878958e-05	0.147058	7.0707496611604e-05	0.200658	0.363797	5.01473695914411e-06	0.127051
49x57	0	0.0772758	8.53136524968843e-10	0.10479	8.22532968909785e-09	0.0867724	0.724885	3.53245471945552e-12	0.00627688
50x38	0	0.130743	0.0481578	0.0345605	1.40976327310943e-10	0.039827	0.67931	5.02091607530294e-10	0.0674021
51x39	0	0.0762834	0.0803309	0.0503122	5.95743364188277e-06	0.06321	0.672935	6.73760622554122e-05	0.0568549
51x41	0	0.13182	0.0123473	0.102137	9.05134809161724e-05	0.105947	0.640603	5.49028370745256e-05	0.00700053
50x42	0	0.0860699	0.0159608	0.484819	2.10284019865844e-08	0.0861793	0.27899	6.18689594324725e-10	0.0479809
50x44	0	0.0698776	0.0275099	0.265804	1.09045174796158e-10	0.0314522	0.562195	4.63401774753769e-10	0.043162
50x46	0	0.0257548	0.00991492	0.0452727	2.77637822582055e-05	0.0101295	0.829708	4.97716227530085e-05	0.0791426
50x48	0	0.12165	0.000512203	0.121752	0.0190733	0.142707	0.583223	0.000247033	0.0108351
51x49	0	0.0923886	6.39898737845993e-08	0.092996	0.0674819	0.238061	0.509053	1.41613820904186e-05	4.7603538527789e-06
50x50	0	0.103346	0.0215737	0.13355	4.33889161485192e-08	0.114544	0.560056	1.66156577068076e-10	0.0669314
51x53	0	0.144121	1.38284687178994e-05	0.129718	3.69386042181018e-09	0.162818	0.56163	2.11376567333734e-06	0.00169644
50x54	0	0.285355	9.62825162817485e-06	0.173341	4.54234614998508e-06	0.185983	0.355287	5.87465084104783e-06	1.3063704547535e-05
51x55	0	0.0322886	1.71245135044299e-05	0.0325509	1.34793093793065e-05	0.0280932	0.850436	3.68717908338421e-07	0.0566004
50x56	0	0.0627696	4.35027149184432e-09	0.0606297	3.4334936908144e-10	0.0568509	0.747235	9.77946318832647e-10	0.0725143
53x49	0	0.0299306	0.00520956	0.014219	1.61906814695799e-11	0.0425386	0.857342	4.27189037717373e-10	0.0507602
52x50	0	0.0107491	2.65412644671783e-07	0.0373476	3.54793624723291e-10	0.155575	0.756364	1.69328445118324e-10	0.0399639
53x51	0	0.0341325	0.0367932	0.0620012	3.38493950246159e-05	0.0484326	0.724335	1.16961130984441e-05	0.0942605
53x53	0	0.143597	1.87754508571842e-05	0.114143	7.48809778131122e-06	0.0642351	0.588855	7.5363393370128e-05	0.0890685
55x47	0	0.013174	1.55699833386187e-05	0.0488759	5.58508233273187e-05	0.0409442	0.855254	0.000227471	0.0414533
54x48	0	0.0425012	0.00653597	0.0269617	2.23119394246755e-05	0.00544928	0.882753	4.7452055123498e-06	0.0357713
55x49	0	0.0829985	0.00904982	0.0620428	0.00010804	0.0888986	0.656004	1.92156434431416e-05	0.100879
54x50	0	0.0272141	0.0136981	0.0543752	0.000207698	0.0610825	0.807879	0.000134139	0.0354094
55x51	0	0.145634	0.000150993	0.0864617	2.31184775142138e-11	0.0759774	0.582144	3.25712587836129e-11	0.109632
54x52	0	0.215804	6.9261641336037e-05	0.0819296	7.96148168055865e-05	0.0508131	0.593091	2.70575779021316e-05	0.0581864
55x53	0	0.0761407	8.1426355611575e-05	0.153779	3.61401066755138e-05	0.0465741	0.639475	3.49780198950631e-06	0.0839107
54x54	0	2.55296068439136e-07	2.62159492431923e-07	0.0378027	1.5322996251889e-07	0.0186114	0.908387	1.65696176738708e-07	0.0351976
57x45	0	0.0353398	0.00185224	0.109796	1.04088718660918e-09	0.0564745	0.773539	2.34123363169799e-05	0.022976
56x46	0	0.0215253	2.71966914537898e-06	0.0600615	8.93467452202024e-06	0.015274	0.841822	8.97372227986622e-09	0.0613052
57x47	0	0.0763226	0.000797139	0.127319	5.69820892752977e-10	0.112273	0.630703	1.57779136311204e-10	0.0525851
56x48	0	0.0679585	8.30712127579615e-06	0.0878647	8.83721445660481e-05	0.0859291	0.669239	1.08991794029869e-05	0.0889016
57x49	0	0.149299	0.0185451	0.220406	3.79041308897022e-09	0.151677	0.385711	1.22747232304478e-10	0.0743615
56x50	0	0.126196	0.0044996	0.10848	1.24243887923219e-06	0.115265	0.545843	0.000214893	0.0995007
57x51	0	0.0663616	2.68211580827577e-06	0.126244	1.40296063935103e-06	0.104968	0.687902	8.03799432846732e-05	0.0144395
56x52	0	0.0590487	1.28579672218518e-05	0.101617	3.51691289993125e-07	0.0915364	0.746847	1.27438245132879e-05	0.000924749
59x43	0	0.0354637	2.01022743584903e-05	0.468187	8.37333215939287e-09	0.0239779	0.430172	3.26652192872823e-05	0.0421466
58x44	0	0.0474132	7.08234676469239e-06	0.0497703	1.61088996667801e-11	0.0448947	0.857915	1.09962493479326e-10	5.50221750489604e-11
59x45	0	0.103996	0.0162116	0.146992	6.26190186758508e-08	0.080743	0.645142	1.59665753950259e-06	0.00691439
58x46	0	0.133369	1.26357199575977e-05	0.131216	1.22613516763461e-11	0.0866659	0.641751	1.15958017410801e-11	0.00698528
59x47	0	0.231399	1.49605149690608e-08	0.34641	2.73166138239675e-10	0.0836141	0.277419	2.12454627115834e-11	0.0611573
58x48	0	0.223717	0.0157715	0.190601	7.9355583322193e-06	0.122409	0.413046	5.3674773291971e-05	0.0343941
59x49	0	0.184353	0.00704165	0.157481	1.10618454449406e-10	0.0795683	0.437278	4.52601486799176e-10	0.134279
61x35	0	0.036758	0.00878727	0.0795962	2.69272483585077e-10	0.0602346	0.753187	3.28665133253046e-10	0.0614371
60x36	0	0.0186068	0.0841834	0.0332067	3.48269214809944e-11	0.0409096	0.823066	9.32442085708339e-10	2.77545914838473e-05
61x37	0	0.159789	5.46338942997938e-08	0.151939	4.41797511318516e-05	0.0762626	0.601687	4.06343689250381e-06	0.0102743
60x38	0	0.012145	0.0139906	0.0389314	1.45869530983511e-05	0.0280816	0.828034	0.000500755	0.0783019
61x39	0	0.0394422	2.99154923109009e-06	0.128169	3.37206786026925e-10	0.0553652	0.775083	7.97669120494563e-10	0.00193686
61x41	0	0.0547971	0.0221517	0.0859235	5.90913218393831e-05	0.00774307	0.757548	0.000301517	0.0714762
60x42	0	0.0659337	0.0224741	0.0763197	1.87883171627739e-10	4.00806934229339e-07	0.771644	7.94650421551521e-10	0.0636281
61x43	0	0.056412	0.0162727	0.231978	6.83342547006239e-06	0.0348894	0.584907	5.94731325540507e-05	0.0754741
60x44	0	0.122534	0.0939722	0.164433	1.81903539955999e-09	0.0306656	0.532791	1.63639817749774e-05	0.0555885
61x45	0	0.187645	2.83098568729554e-09	0.297021	1.16902878952028e-11	0.136581	0.35687	5.78974122158289e-10	0.0218831
60x46	0	0.131097	0.076219	0.0793795	1.06525057888446e-05	0.0620002	0.597009	8.85243280280639e-05	0.0541956
61x47	0	0.134507	0.0177119	0.377926	2.27414233591424e-10	0.139113	0.220136	6.58470776837639e-10	0.110607
60x48	0	0.219135	0.00316089	0.215022	2.88308267598782e-10	0.158235	0.329732	3.46082652814196e-10	0.0747149
61x49	0	0.196685	0.0201419	0.135638	4.13487045343205e-06	0.123601	0.377388	3.43499400881976e-07	0.146542
61x51	0	0.0226978	6.2256023459554e-05	0.0377615	9.77155654711204e-05	0.0882483	0.795384	3.88359622960981e-05	0.0557097
62x34	0	0.0345737	0.00359486	0.0562434	1.58059695101943e-07	0.0619269	0.842059	1.38306039737378e-06	0.0016004
63x35	0	0.0574103	0.00628834	0.052506	8.29474795564673e-08	0.020214	0.787398	2.15318070562086e-07	0.0761827
62x36	0	0.0582349	0.0343858	0.107529	0.000119566	0.0988955	0.678936	4.38641362523664e-05	0.0218556
63x37	0	0.0539515	0.000681756	0.135549	4.66425440754514e-06	0.0612232	0.670616	1.43591203465782e-05	0.0779598
62x38	0	0.0558858	0.089873	0.187484	4.28170514257999e-06	0.0845989	0.543607	7.41473467225404e-06	0.0385391
63x39	0	0.114571	3.53620159027182e-07	0.189689	2.61899273507321e-07	0.056209	0.59819	4.66140925530966e-08	0.0413399
62x40	0	0.0700718	0.0220369	0.212466	4.1359045550045e-05	0.0259766	0.61258	6.42937361158889e-05	0.0567629
63x41	0	0.0505248	0.0207581	0.23248	4.54349037287143e-10	0.0805554	0.55093	7.6492312938574e-10	0.0647514
62x42	0	0.076472	0.00065391	0.252168	7.04335533843554e-07	0.046871	0.564275	3.30881387999502e-08	0.0595594
63x43	0	0.0831205	5.01878301812661e-11	0.401207	2.09853275704921e-11	0.10013	0.297321	1.79352183569571e-10	0.118222
62x44	0	0.0994627	2.65389998272417e-09	0.395182	2.30574245291402e-11	0.0963408	0.28166	6.48541069602593e-11	0.127354
63x45	0	0.0548887	1.71426288574616e-06	0.660014	0.014345	0.0510185	0.0224371	3.57572063753256e-10	0.197295
63x47	0	0.0555339	3.45678223267762e-09	0.470777	0.192966	0.113748	0.083327	9.09267853385198e-10	0.0836488
62x48	0	0.114353	1.36808167330471e-05	0.457561	0.0729456	0.128686	0.0870418	9.13861660418987e-13	0.139399
63x49	0	0.0974398	0.00874239	0.0403866	0.0825712	0.205472	0.565152	5.97561964417818e-06	0.000230492
62x50	0	0.116432	6.9038350425338e-07	0.0615487	0.0717033	0.129763	0.539458	2.86727573861424e-06	0.0810908
63x51	0	0.193078	0.0265442	0.0236017	0.000179266	0.28723	0.40593	2.53343193138245e-07	0.0634369
62x52	0	0.0422009	0.010038	0.0242097	0.0664295	0.293327	0.563777	4.58176426972266e-07	1.74772114587496e-05
63x53	0	0.155977	0.000681593	0.0423603	0.0757605	0.378025	0.272688	5.97039505362972e-05	0.0744482
63x55	0	0.0655884	0.0646872	0.121188	0.000142807	0.185134	0.444746	0.00011476	0.118399
65x27	0	0.0269311	0.00428466	0.0663568	0.000131466	0.253711	0.582252	0.000250163	0.0660828
64x36	0	0.0313584	4.69791877710898e-06	0.0813059	5.82555026257859e-06	0.0366034	0.767584	7.14325053653586e-06	0.0831304
65x37	0	0.0556518	0.0265365	0.296131	2.90847172083742e-06	0.0813932	0.518001	1.57344666127944e-06	0.0222819
64x38	0	0.0517581	0.044805	0.150548	7.02968255349955e-06	0.0594271	0.624154	0.000163326	0.0691372
65x39	0	0.0913174	0.0241449	0.0976172	2.41292570236306e-05	0.0268909	0.634486	2.95483308551708e-05	0.12549
64x40	0	0.0712986	0.000830963	0.149312	0.00029387	0.04497	0.660462	0.000145455	0.0726874
65x41	0	0.0447378	5.78333580458745e-05	0.212876	2.43737251188647e-08	0.0929109	0.575071	6.79872348631304e-07	0.0743456
64x42	0	0.0764734	9.49783927683548e-11	0.362097	5.27748693672209e-10	0.0670225	0.31846	2.87694460745951e-11	0.175947
65x43	0	0.0392001	2.86560538129224e-10	0.36056	1.91017234543287e-10	0.0983717	0.254128	5.10914656982764e-10	0.24774
64x44	0	0.0722054	0.0256403	0.529106	0.0400335	0.0533649	0.0872255	5.60574259415594e-11	0.192424
65x45	0	0.034421	2.50950906146863e-10	0.266812	8.74447188114593e-11	0.0565826	0.520629	1.25508194077307e-09	0.121556
64x46	0	0.0357725	0.0353616	0.352143	4.35593959050736e-11	0.0882124	0.239367	1.10571511159215e-10	0.249144
65x47	0	0.054948	4.40079540228341e-12	0.154745	1.79109464669561e-07	0.0740782	0.663221	1.90309131115851e-09	0.0530082
64x48	0	0.0524517	2.60006817786909e-05	0.08545	6.95379969770121e-05	0.0970809	0.663643	6.15525589826627e-05	0.101218
65x49	0	0.0121269	4.14484425652387e-11	0.0498155	8.46381932704376e-11	0.0688866	0.869171	5.92048873231108e-12	1.28893731537442e-10
64x50	0	0.0530982	1.0077928932857e-07	0.0283822	1.20621716080459e-07	0.155316	0.763202	4.21786735877727e-07	3.56153314197478e-07
65x51	0	0.0526143	0.00853068	0.0452768	0.000105032	0.237568	0.65465	0.000116585	0.00113945
64x52	0	0.103324	2.68539852857888e-06	0.0214069	0.0106437	0.265927	0.598657	2.93498670132575e-06	3.53949863390255e-05
65x53	0	0.0467731	2.68618639479735e-05	0.0377947	0.000278109	0.124414	0.694187	2.68948892410188e-05	0.0965001
64x54	0	0.0943047	2.06527952260106e-05	0.0402054	0.0645478	0.287864	0.512918	2.12479751145257e-05	0.000117991
65x55	0	0.0846299	0.000136386	0.0522515	0.0323014	0.336098	0.357477	1.27764300766925e-09	0.137106
64x56	0	0.0262858	1.41620495459684e-05	0.0528446	1.39099978467452e-05	0.202006	0.718832	7.30851835355085e-07	3.08945037720761e-06
65x57	0	0.0785561	0.160457	0.0335435	0.0914167	0.340966	0.211119	1.37789120601547e-05	0.0839274
67x25	0	0.119696	1.19052971394847e-08	0.0455663	4.66687160111257e-05	0.182458	0.600166	2.74844790426366e-10	0.0520677
66x26	0	0.093701	0.000247781	0.0727126	0.128707	0.350002	0.305145	0.000100933	0.0493834
67x27	0	0.089699	9.31310007633173e-12	0.117962	0.0420491	0.634587	0.109936	4.19467287592904e-11	0.00576697
66x28	0	0.0944136	0.000143883	0.0908488	1.29364686964683e-05	0.334143	0.396566	4.22734198876086e-09	0.083872
67x29	0	0.0386755	0.0107768	0.559485	2.87373208709585e-11	0.150433	0.201693	4.01094206954805e-10	0.0389363
67x37	0	0.0853208	0.000326005	0.104009	3.59598077129722e-05	0.0874429	0.684247	9.75178337296591e-05	0.0385207
66x38	0	0.0346136	9.6616100375213e-05	0.278111	1.29461166087379e-09	0.0430362	0.593849	9.33742555568389e-12	0.0502933
67x39	0	0.110351	7.5262315561198e-11	0.262479	8.70058418568218e-11	0.052145	0.489415	5.71201646727754e-10	0.0856107
66x40	0	0.0674308	5.15147759897548e-07	0.209651	5.89104865351502e-11	0.0531196	0.622913	2.96236724507311e-09	0.0468856
67x41	0	0.0507952	9.2210560261793e-08	0.142208	1.80423014885929e-07	0.159257	0.548099	6.80958293000468e-07	0.0996404
66x42	0	0.0527394	0.00858622	0.196253	0.00409564	0.100684	0.466035	9.48164703068874e-10	0.171607
67x43	0	0.0271906	5.10183067059511e-06	0.0447986	3.58833109815383e-08	0.0925127	0.797223	1.95660226638447e-09	0.0382699
66x44	0	0.034092	3.93583669382351e-06	0.117278	3.66134390501224e-07	0.0754772	0.770998	2.90993943598172e-06	0.00214784
67x45	0	0.0879844	5.83269399912168e-05	0.0396767	0.000394985	0.122384	0.723524	2.45322699259951e-05	0.0259537
66x46	0	0.0689074	2.79115237433862e-05	0.202387	2.63645238338692e-05	0.120432	0.58267	8.51022653741553e-07	0.0255493
67x47	0	0.0287456	2.95885312713536e-11	0.0523539	1.84535757741951e-10	0.0869828	0.831529	5.5907922121178e-10	0.000388724
66x48	0	0.0201999	1.45484973191056e-11	0.0520068	6.20910295516175e-12	0.0811959	0.845818	1.25619883589175e-10	0.000779358
67x49	0	0.0247217	6.44988071797541e-11	0.0501237	1.23147064590482e-10	0.112857	0.771287	7.79153339844103e-10	0.0410101
66x50	0	0.0389418	6.13114436132614e-05	0.0343867	0.0165798	0.106967	0.774746	0.000132127	0.0281856
67x51	0	0.0372182	0.00458557	0.0276696	2.51570774042838e-07	0.177787	0.752663	1.5480547665568e-05	6.10074488042077e-05
66x52	0	0.0397483	2.27985964454366e-06	0.0252778	2.41949351726146e-10	0.115207	0.79159	6.35690112252844e-10	0.0281748
67x53	0	0.0359521	0.010542	0.0860734	0.000391112	0.125339	0.740669	9.45428204023334e-06	0.00102458
66x54	0	0.0763407	1.0936097792998e-05	0.0725983	2.09800354052967e-06	0.24174	0.567739	7.98043800114726e-05	0.0414898
67x55	0	0.119025	0.00954425	0.0991677	1.02294793549387e-07	0.121018	0.56354	4.19704930758836e-10	0.0877044
66x56	0	0.116655	2.0704948567437e-10	0.10078	4.08794431574689e-11	0.150827	0.581782	3.14997375882006e-10	0.0499561
67x57	0	0.179686	0.0471264	0.0553778	2.95717819289155e-05	0.302426	0.374185	2.50971567083167e-05	0.0411446
66x58	0	0.0868253	0.0406224	0.0267226	1.04161383482322e-07	0.173867	0.658925	0.000113854	0.0129239
67x59	0	0.27983	0.0363278	0.0646772	9.26945946983945e-06	0.158952	0.380576	9.37543993373928e-06	0.0796186
68x26	0	0.0493143	0.00010116	0.0354791	3.10475566951171e-06	0.184866	0.673558	4.63746207828035e-05	0.0566323
69x27	0	0.0354519	9.62008747563024e-07	0.0530427	3.25770827260747e-05	0.131327	0.75528	2.06232434023223e-05	0.0248443
68x28	0	0.114577	1.15095711060898e-10	0.233323	3.65353620873193e-11	0.4385	0.166826	3.80585066714589e-11	0.0467739
69x29	0	0.145404	1.37667027772184e-05	0.121385	1.73415654017629e-05	0.175665	0.494068	1.74683995572229e-05	0.0634301
68x30	0	0.0987364	0.00786306	0.122119	9.66159581437053e-05	0.269436	0.498153	4.43986892716916e-06	0.00359228
69x31	0	0.171038	2.23485082910582e-06	0.118156	5.00878881697156e-06	0.416864	0.257968	9.09498305867696e-05	0.0358753
68x32	0	0.0609143	0.0228529	0.0645294	0.000230643	0.190255	0.658269	0.000343537	0.00260489
69x33	0	0.0764139	5.11659973060317e-10	0.257401	7.43153671075648e-10	0.210892	0.433958	4.19925494511438e-11	0.0213356
68x34	0	0.0228792	0.0126763	0.116682	3.42899915404565e-10	0.120391	0.69763	4.66872059464036e-10	0.0297422
69x35	0	0.129311	5.14347238608849e-11	0.612222	3.46412400767776e-11	0.123578	0.12966	1.1440916596326e-10	0.00522931
68x36	0	0.108269	2.86520247909772e-11	0.337183	1.12331564165608e-11	0.137338	0.411259	1.82060289886068e-12	0.00595074
69x37	0	0.235236	6.79462096504535e-11	0.5055	1.23232366309645e-10	0.104227	0.155036	3.68122002762213e-11	1.13576549719845e-10
68x38	0	0.143665	0.00138928	0.55144	3.68558682963972e-10	0.0488635	0.231817	4.73513503193479e-09	0.0228256
69x39	0	0.10647	0.00512008	0.671731	4.38932353918413e-10	0.0715123	0.114929	1.78948257543219e-10	0.0302374
68x40	0	0.116374	0.014309	0.280481	2.18076924371293e-08	0.131097	0.364924	4.22760679615554e-11	0.0928157
69x41	0	0.0506569	0.0149706	0.0570254	0.0062618	0.108133	0.656126	1.22860534460463e-07	0.106826
68x42	0	0.0104495	1.58476180928056e-11	0.087737	1.48997496833324e-10	0.0972148	0.718714	2.59319323934323e-08	0.0858851
69x43	0	0.012121	5.75628977909598e-10	0.0298135	2.90407986506627e-09	0.136589	0.821476	3.23319192641192e-09	5.43341366504253e-07
68x44	0	0.0466342	4.14884175821902e-07	0.0471266	2.99194462292848e-07	0.148004	0.758181	1.47478385396487e-09	5.41237517052433e-05
69x45	0	0.0296137	2.82621837194235e-11	0.0353977	7.1331418556081e-10	0.130451	0.799618	1.43483797072925e-10	0.00491932
68x46	0	0.0820764	6.54479000477571e-05	0.0469799	0.000317	0.0697497	0.743845	0.000131535	0.056835
69x47	0	0.0440248	0.00191652	0.0225373	2.05049208468254e-05	0.146628	0.744137	4.97938081204053e-05	0.040686
68x48	0	0.0127481	1.01702158728268e-07	0.0262309	2.71848150562255e-09	0.110462	0.839008	3.86936447993684e-07	0.01155
69x49	0	0.0396809	4.61861097892244e-09	0.118225	1.24536399513144e-09	0.114589	0.705497	1.31472139429091e-09	0.022008
68x50	0	0.0711061	1.74887406016111e-05	0.0474968	2.16462245313505e-06	0.185576	0.656078	2.94632886431618e-08	0.0397234
69x51	0	0.0674499	2.69782047470266e-07	0.0319059	3.48108012018145e-05	0.133496	0.640312	1.51010810853525e-07	0.126802
68x52	0	0.0840098	2.73636136563034e-09	0.0465474	3.08591112471981e-09	0.0852576	0.730918	2.25193905578272e-06	0.053265
69x53	0	0.0723159	1.52729594677351e-10	0.0420299	2.87162365838261e-06	0.176972	0.569075	5.60569589453625e-10	0.139605
68x54	0	0.0490169	1.42644853369381e-06	0.119146	1.12626175113448e-06	0.194244	0.551417	2.35599208817845e-07	0.0861723
69x55	0	0.125195	1.56389432388284e-09	0.0227663	9.22383520522258e-06	0.226369	0.490416	3.16572473631128e-05	0.135213
68x56	0	0.217313	0.239288	0.0609709	0.000391254	0.169114	0.280954	0.00120872	0.0307602
69x57	0	0.188095	0.0149953	0.0417346	0.13224	0.157087	0.172383	9.32600392008764e-11	0.293465
68x58	0	0.194701	0.0531058	0.0631758	0.145515	0.255047	0.235462	4.87773222407282e-07	0.0529934
69x59	0	0.24036	0.120135	0.0479034	0.000646532	0.103204	0.331827	0.000183713	0.15574
68x60	0	0.283783	0.417816	0.0580428	0.000101421	0.167014	0.0727231	0.000189017	0.00033059
68x62	0	0.174155	0.174824	0.0747648	0.00610911	0.0814024	0.488729	6.07450421371832e-10	1.59503028650927e-05
69x63	0	0.0429044	0.089525	0.44775	0.0164292	0.105824	0.190551	1.09178083990548e-10	0.107017
71x13	0	0.0312407	0.0113376	0.0575164	4.26272451405072e-10	0.0546513	0.785959	5.34311723087092e-09	0.0592947
70x14	0	0.0411326	0.00945098	0.0364034	7.70240079997349e-05	0.0620124	0.848903	6.48107378595726e-05	0.00195542
71x27	0	0.012288	0.00370756	0.0299662	7.25570430402288e-05	0.0465312	0.828851	9.04671759355459e-07	0.0785827
70x28	0	0.0813125	7.93085538031114e-10	0.0391594	1.63622760485595e-09	0.0602662	0.693937	3.12226016991961e-07	0.125325
71x29	0	0.114886	1.61303115248759e-10	0.598243	4.1225491191137e-10	0.0922229	0.177883	3.93778025355789e-11	0.0167652
70x30	0	0.303923	0.00500096	0.246869	1.62819084566515e-07	0.142995	0.251412	1.5350192036967e-07	0.0497993
71x31	0	0.231626	6.94822291275307e-05	0.383557	8.36972272144165e-05	0.128762	0.24625	7.26771504169331e-07	0.00965157
70x32	0	0.189025	0.0156494	0.286307	3.1837501207447e-11	0.270113	0.209196	1.86831614822509e-11	0.0297093
71x33	0	0.284641	3.17866274301303e-10	0.458637	4.12368091509693e-10	0.154824	0.101898	3.60011487016578e-10	4.01994296458159e-10
70x34	0	0.206203	3.1175728237409e-11	0.452699	4.79128671450575e-11	0.169396	0.165727	1.57735964908113e-11	0.00597506
71x35	0	0.288456	1.79563248905577e-09	0.268476	1.29725157194503e-10	0.259754	0.119711	2.2579422432096e-09	0.0636028
70x36	0	0.313247	7.49278543700509e-12	0.443209	2.50141770427259e-11	0.13905	0.0849122	2.95838706509861e-11	0.0195827
71x37	0	0.206909	2.19801512579799e-11	0.247916	2.65739046327674e-08	0.232793	0.260077	5.66695045616474e-10	0.0523057
70x38	0	0.0905037	3.4474006613525e-11	0.556425	4.59505456787551e-11	0.0721423	0.207228	3.02340524636036e-11	0.0737006
71x39	0	0.0299965	7.8754406363663e-10	0.613383	9.66797379527815e-10	0.060018	0.241011	1.654633677333e-05	0.0555752
70x40	0	0.0956134	4.93858492468049e-05	0.148707	0.0248476	0.112724	0.618058	3.65710479577776e-07	4.47459803757296e-07
71x41	0	0.0391042	2.95730836171692e-07	0.0516325	1.90762081504432e-05	0.142558	0.706521	1.17055180490568e-05	0.0601537
70x42	0	4.02999419861845e-09	1.32323952723575e-09	0.0606906	7.75312660491431e-10	0.103063	0.796676	4.37538657811032e-10	0.0395703
71x43	0	0.0292431	0.00925347	0.0261262	0.000120134	0.165104	0.673525	0.000281802	0.0963464
70x44	0	0.0396187	4.93971752853857e-08	0.0208442	8.47134209548201e-09	0.179431	0.725003	5.08142331677278e-08	0.0351027
71x45	0	0.0283438	6.62013738164089e-11	0.0731032	1.15514656694112e-10	0.198748	0.66596	3.95068867459961e-11	0.0338449
70x46	0	0.0390499	0.000374708	0.046709	0.000128776	0.100122	0.794979	0.00016563	0.0184704
71x47	0	3.81392297109504e-11	3.95377566151463e-11	0.0257845	4.02330384592628e-11	0.1058	0.824682	3.98356100096177e-11	0.0437343
70x48	0	0.0409222	7.93800884502057e-06	0.0154569	2.56303905984623e-06	0.17513	0.724463	3.98559644300883e-06	0.0440131
71x49	0	3.49314635059286e-10	1.42826723184376e-10	0.027855	1.67700194705097e-10	0.10538	0.825139	2.20865545691846e-11	0.0416262
70x50	0	0.0298295	0.000358197	0.0150834	0.000114175	0.109478	0.814041	6.44497051709308e-06	0.0310892
71x51	0	0.0305246	0.0298833	0.0428637	5.45792081360415e-05	0.121347	0.606492	9.51127991557362e-08	0.168835
70x52	0	0.0719585	7.08929517633046e-07	0.0478504	0.0247827	0.18597	0.598756	1.05014598873851e-05	0.0706708
71x53	0	0.100653	0.000156346	0.233649	2.45307298842635e-06	0.340807	0.233881	9.48982112296452e-06	0.0908424
70x54	0	0.281148	0.198015	0.0421044	0.164305	0.175002	0.136647	7.69068551384142e-05	0.00270191
71x55	0	0.295692	4.33584880763746e-06	0.113728	0.244158	0.218257	0.0583594	1.06309129600455e-09	0.0698014
70x56	0	0.283698	2.13595336900167e-10	0.0577279	0.1949	0.144936	0.0580808	6.85846977720313e-06	0.260651
71x57	0	0.170596	0.0558359	0.0323589	0.221539	0.318415	0.088745	6.4739873467215e-11	0.11251
70x58	0	0.0981973	0.207746	0.012453	0.1644	0.0945424	0.262743	4.83830870074641e-07	0.159919
71x59	0	0.0819693	0.152465	0.0350667	0.165211	0.161729	0.250799	0.000345132	0.152415
70x64	0	0.0643238	0.0391601	0.233855	4.25585981267661e-07	0.0631069	0.457042	1.82666471496127e-05	0.142494
71x65	0	0.0349768	0.00792062	0.0339005	1.04093965094051e-06	0.0267116	0.773691	5.36817810155855e-12	0.122799
72x24	0	0.0695651	0.0162367	0.123516	3.58055726404492e-06	0.0993347	0.691328	1.20279844142012e-05	3.61104246857023e-06
72x26	0	0.0723948	3.55305180688809e-05	0.115703	1.77358817870782e-08	0.0658489	0.746018	1.95482500728101e-08	2.91986529049553e-08
73x27	0	0.0633162	0.0216595	0.143492	7.85090951589069e-05	0.0993286	0.578349	8.86939084607922e-08	0.0937759
72x28	0	0.0586682	0.0929833	0.221935	2.29466858947458e-05	0.124938	0.447927	1.81964951769486e-07	0.0535252
72x30	0	0.261246	8.91717339003913e-06	0.444573	6.16097025437728e-07	0.0644331	0.157912	5.69429783393603e-07	0.0718254
72x32	0	0.171891	1.92339465839842e-10	0.444157	2.09866509878399e-10	0.104617	0.279335	2.80275781835346e-10	5.70647149219842e-10
72x34	0	0.158906	8.52766276349581e-12	0.63515	4.6972762373295e-11	0.145621	0.0301862	2.12038366902881e-11	0.0301378
73x35	0	0.101305	1.50914374285395e-10	0.19037	2.05993557035447e-10	0.156504	0.520859	1.0394668004759e-10	0.0309618
72x36	0	0.541959	7.16222021293412e-11	0.0841405	4.0532738126006e-10	0.149295	0.202283	1.05734625418061e-10	0.0223214
73x37	0	0.116191	3.39995878527003e-05	0.283204	9.41967550459919e-06	0.0478322	0.462896	3.46027263615673e-07	0.0898332
72x38	0	0.141874	8.64441583476864e-06	0.182437	3.62815999640938e-06	0.192449	0.388686	4.12186966730828e-05	0.0945002
73x39	0	0.0276347	4.20492186847775e-12	0.124209	9.52089941802168e-11	0.174927	0.672994	5.0559138325749e-11	0.00023535
72x40	0	0.0176863	2.30927463959882e-08	0.0804315	2.49103255596804e-08	0.114957	0.690414	1.7840796971849e-10	0.0965107
73x41	0	0.0163338	8.02240464481282e-06	0.037218	1.28753503938552e-05	0.0850283	0.810257	4.36256992584945e-05	0.0510987
72x42	0	0.0157863	0.03381	0.063196	5.06080572965292e-05	0.0978036	0.628004	1.44309738294698e-06	0.161348
73x43	0	2.56772963178959e-05	8.34748629590175e-05	0.0647293	2.93998200471955e-05	0.108432	0.763399	3.71726189633324e-06	0.063298
72x44	0	3.71421258421317e-07	6.72964060838848e-07	0.0345187	2.28783215265674e-05	0.119588	0.796905	1.07108173611196e-08	0.0489646
73x45	0	0.0920329	7.16443463951131e-07	0.0326167	0.0889791	0.125994	0.645823	1.51292823453062e-07	0.014553
72x46	0	0.0279192	5.80056034678599e-05	0.0194288	2.88365201987841e-05	0.135752	0.77794	7.20575853519024e-06	0.038866
73x47	0	0.0686953	2.65645038916906e-09	0.0575579	5.64117779065267e-05	0.269471	0.446557	2.70777792441334e-08	0.157663
72x48	0	0.0378188	1.209732821178e-06	0.0467673	4.14248212322156e-07	0.167649	0.696487	7.21624312808094e-09	0.0512764
73x49	0	0.080167	8.84296259597552e-06	0.0308046	0.128784	0.20046	0.557737	6.00579667864204e-06	0.0020318
72x50	0	0.132786	2.35244114018775e-05	0.0408702	0.155341	0.165146	0.475167	9.86554348968178e-06	0.0306557
73x51	0	0.0659344	5.21804583642276e-06	0.0328656	0.17842	0.204016	0.437651	8.14077298623471e-06	0.0810989
72x52	0	0.0296474	8.43572567298721e-06	0.0519876	0.00199216	0.110517	0.679033	7.53176899857992e-05	0.126739
73x53	0	0.0421285	0.000747285	0.0206554	0.00585297	0.279204	0.609416	3.30084320004443e-05	0.0419636
72x54	0	0.0866271	4.77342959943158e-06	0.0380564	0.178798	0.182949	0.498574	2.77760437004795e-07	0.0149909
73x55	0	0.114811	7.34062424344667e-06	0.0900223	0.224036	0.306389	0.198038	1.03773353864251e-05	0.0666861
72x56	0	0.140806	0.000567023	0.189034	0.315848	0.125392	0.100995	0.000131788	0.127226
73x57	0	0.135807	0.0322862	0.0786676	0.15468	0.203485	0.136844	5.18789091278169e-09	0.25823
72x58	0	0.0750791	0.202976	0.030043	0.096906	0.138966	0.270115	4.93197372827709e-06	0.18591
73x59	0	0.315811	0.000131643	0.128481	0.0206946	0.126641	0.307498	1.97194148249751e-06	0.100742
72x60	0	0.289222	1.96008763713068e-10	0.114525	2.00993590118762e-07	0.134782	0.374464	6.17616591386875e-10	0.087007
73x61	0	0.137635	9.44712280353072e-05	0.11203	1.3013654223085e-07	0.124853	0.520531	1.29785087078965e-07	0.104857
72x66	0	5.37289561624592e-10	2.32645389265862e-10	0.0158867	8.31465825225988e-11	3.71494226870937e-10	0.897879	2.45698957130019e-10	0.0862347
72x68	0	2.33586043060977e-07	1.77220285904724e-05	0.0220007	1.21213583614508e-07	0.0318888	0.946065	2.83790593670544e-09	2.73401888999408e-05
74x64	0	0.053545	1.49829311313277e-05	0.0661059	4.69555526564302e-06	0.100802	0.739247	1.67790898629877e-10	0.0402808
75x65	0	0.0369847	0.0024826	0.051029	1.20574645969974e-10	0.0800283	0.746669	1.3421955019471e-09	0.0828069
3x17	0.014605	0	0.0215661	0.0968	2.69850601099214e-05	0	0.666117	0	0.200885
3x19	0.00396811	0	0.0170427	0.0926226	0.000726982	0	0.772128	0	0.113512
3x35	3.14796842208767e-05	0	2.83816111449044e-06	0.0289278	1.67418113492914e-06	0	0.876751	0	0.0942856
3x37	0.023455	0	0.0167572	0.0143027	5.27947676782102e-05	0	0.859723	0	0.0857091
3x39	0.00182649	0	0.0183842	0.0227425	6.50155657832657e-05	0	0.868263	0	0.0887184
3x41	0.0226883	0	6.7566181742155e-08	0.0204238	8.30313103678926e-08	0	0.8411	0	0.115787
3x43	0.00362399	0	8.23471124531263e-05	0.0490096	4.62123908229594e-08	0	0.879522	0	0.067762
3x45	0.081347	0	4.91662452178009e-06	0.0234693	4.70215408825454e-07	0	0.844282	0	0.0508966
3x47	0.099697	0	0.0418963	0.0256207	2.31328104905e-05	0	0.809015	0	0.0237475
3x49	0.0463782	0	2.51795645724237e-05	0.03418	4.61583390866647e-05	0	0.865443	0	0.0539276
3x51	0.0377307	0	4.27762713461994e-05	0.0483645	5.10403754355848e-06	0	0.833163	0	0.0806943
3x53	0.0342798	0	0.0161455	0.0375387	0.000231248	0	0.807109	0	0.104696
3x55	7.87404705175389e-05	0	0.0073399	0.0443119	5.89242161810187e-06	0	0.861333	0	0.0869308
3x57	0.0694281	0	0.0170555	0.10805	6.83911292590596e-06	0	0.627607	0	0.177852
5x15	0.000363007	0	0.0164725	0.0235446	0.00021857	0	0.811727	0	0.147674
4x16	2.7764111501486e-05	0	5.23641034428272e-06	0.0334078	8.96966504510168e-06	0	0.792592	0	0.173958
5x17	2.22897798202748e-09	0	0.0168915	0.0222107	2.26836524924552e-10	0	0.86447	0	0.0964274
4x18	1.26209585149076e-06	0	2.79777174578204e-05	0.0501991	8.61912700906672e-05	0	0.775276	0	0.17441
5x19	0.000106671	0	0.012088	0.0290827	1.56180406792946e-05	0	0.884655	0	0.0740524
4x20	5.65985454764304e-05	0	0.0133008	0.0563217	1.90160467808193e-05	0	0.853007	0	0.0772952
5x21	1.47180817116575e-06	0	2.28592060351581e-06	0.325587	2.18109138980508e-06	0	0.596727	0	0.0776792
5x23	3.85128199281235e-05	0	0.0246936	0.0714219	1.57534523003725e-05	0	0.786559	0	0.117271
5x27	0.0218801	0	0.0158548	0.0571622	2.0163450116269e-05	0	0.778015	0	0.127068
4x34	1.69639049315776e-05	0	0.00542715	0.0373032	3.2055443374016e-05	0	0.838891	0	0.118329
5x35	0.0205488	0	9.73892043341036e-05	0.0278557	4.16322091867799e-06	0	0.864217	0	0.0872775
4x36	1.67603474392302e-05	0	0.00185344	0.0288075	0.000105505	0	0.853588	0	0.115629
5x37	6.04906020533704e-06	0	0.0171357	0.0375921	1.54379004533038e-05	0	0.826654	0	0.118597
4x38	0.0240353	0	2.32556806450955e-05	0.0308337	4.57889909669375e-05	0	0.836513	0	0.108549
5x39	1.61730548537957e-07	0	1.53998702391713e-05	0.00781317	6.50064076195842e-11	0	0.984804	0	0.00736697
4x40	2.32726872485926e-05	0	5.84102865421628e-05	0.0158072	1.64406009945346e-06	0	0.976352	0	0.00775713
5x41	3.91742424098332e-05	0	1.31295030887924e-05	0.0116826	2.57777133850893e-05	0	0.932445	0	0.0557942
4x42	0.0224893	0	3.25914386555594e-05	0.0236442	1.99223180786402e-05	0	0.895635	0	0.0581787
5x43	7.00220376853385e-05	0	7.79744767062709e-06	0.0130024	2.13300831594277e-05	0	0.879471	0	0.107428
4x44	0.0465501	0	5.80167810179933e-05	0.0168237	2.27434560475515e-05	0	0.856629	0	0.0799163
5x45	8.14482491461929e-08	0	4.93389737120743e-07	0.0125733	1.09094363392623e-05	0	0.897298	0	0.0901167
4x46	7.1538211002602e-07	0	1.66531669306211e-06	0.018332	1.62251111502211e-06	0	0.93496	0	0.0467038
5x47	1.34509004887176e-10	0	1.10132140475501e-10	0.0153682	1.29122304038134e-10	0	0.891409	0	0.093223
4x48	0.0666401	0	2.19724839187925e-06	0.0242388	0.000186432	0	0.871351	0	0.0375813
5x49	0.000212152	0	7.12300153898149e-05	0.0258025	0.000278603	0	0.891008	0	0.0826273
4x50	0.0377931	0	3.60704293509655e-07	0.0437195	9.6868731531726e-05	0	0.823985	0	0.0944051
5x51	1.20508730053893e-07	0	0.00165827	0.0121381	2.47513153284973e-06	0	0.930989	0	0.0552125
4x52	0.128797	0	1.66209555679047e-06	0.0364047	6.66833929230306e-07	0	0.810758	0	0.0240382
5x53	2.62680588837761e-05	0	8.64364219926158e-06	0.018516	3.47253642857837e-06	0	0.925989	0	0.0554568
4x54	0.0525559	0	9.83875940243083e-06	0.0213437	5.95094429458243e-05	0	0.844803	0	0.0812278
5x55	2.77226016321268e-06	0	4.9151597017091e-06	0.00754573	4.00473095720904e-06	0	0.942029	0	0.0504135
4x56	4.19276573501681e-06	0	1.06516273107641e-05	0.0134463	9.01988971763964e-06	0	0.950952	0	0.0355782
7x13	0.000719349	0	0.0163366	0.0326635	4.62466739353932e-06	0	0.830134	0	0.120142
6x14	0.028544	0	1.0966681069216e-10	0.0178651	0.000125012	0	0.933538	0	0.019928
7x15	8.03512683821683e-05	0	4.90472058027951e-10	0.0181716	4.94174850029008e-11	0	0.923889	0	0.0578591
6x16	4.54014574140602e-05	0	3.13557971221259e-07	0.0205948	1.41509532718121e-05	0	0.906493	0	0.0728522
7x17	0.000367673	0	2.00823373000066e-05	0.0246495	2.08888934914319e-05	0	0.843681	0	0.13126
6x18	7.01345319666963e-06	0	4.17255585240374e-11	0.024608	2.0544339448266e-09	0	0.895228	0	0.080157
7x19	0.000155303	0	3.7613955597236e-05	0.019539	0.000103316	0	0.858419	0	0.121746
6x20	0.0431276	0	0.0468261	0.120711	1.03332077513259e-09	0	0.680915	0	0.10842
7x21	9.08297137895061e-05	0	0.014274	0.0279876	2.20013387944788e-05	0	0.890386	0	0.0672398
6x22	0.0143325	0	0.000295113	0.0172542	5.10371875542767e-07	0	0.859839	0	0.108279
7x23	0.0441171	0	6.51627996097494e-10	0.0303239	8.32981787124228e-12	0	0.813237	0	0.112322
6x24	1.16711240836258e-05	0	9.81683077382496e-06	0.0181092	0.000108173	0	0.907707	0	0.0740544
7x25	0.0494132	0	1.08637253104579e-05	0.0181272	1.03507883915318e-05	0	0.915848	0	0.0165908
6x26	0.0790782	0	2.9480578065626e-07	0.034611	2.66591614955261e-07	0	0.847837	0	0.0384728
7x27	0.00513429	0	0.0105352	0.00784747	1.00985080740581e-05	0	0.918572	0	0.0579009
7x35	0.000296936	0	0.0167173	0.0317704	7.19881105659058e-05	0	0.815349	0	0.135795
6x36	0.0534695	0	0.00211055	0.019483	2.97098179086231e-05	0	0.842707	0	0.0821998
7x37	0.0598451	0	0.0189958	0.0237044	0.00070499	0	0.831579	0	0.0651708
6x38	0.00128203	0	0.0171621	0.0156031	4.90838985767063e-05	0	0.907294	0	0.0586096
7x39	9.4321912449836e-05	0	1.57621393542866e-07	0.0166841	3.7966674206138e-07	0	0.896843	0	0.0863781
6x40	3.95830743808906e-09	0	2.45112553220558e-07	0.0086727	5.48124172799733e-07	0	0.93988	0	0.0514464
7x41	1.49578052655268e-08	0	0.00252066	0.021699	8.56390861893164e-10	0	0.928309	0	0.0474712
6x42	5.21650564271359e-05	0	0.0165703	0.0150313	2.93183406587154e-05	0	0.885266	0	0.0830508
7x43	6.6690374419982e-06	0	0.0368182	0.0309001	5.84988245388566e-06	0	0.862377	0	0.069892
6x44	1.81204633762399e-07	0	1.88299020483817e-07	0.0130531	1.51635011008668e-07	0	0.944894	0	0.0420524
7x45	5.40296075770957e-06	0	1.34209068773384e-05	0.0157547	3.81896927869639e-06	0	0.914271	0	0.0699518
6x46	0.0240527	0	5.36083404643692e-05	0.0220356	6.89463317801146e-07	0	0.91362	0	0.040237
7x47	0.0420663	0	0.0156108	0.0190552	0.000159061	0	0.890462	0	0.0326466
6x48	0.0183722	0	0.0411835	0.0108982	0.000180007	0	0.915776	0	0.0135897
7x49	0.0153672	0	0.0326404	0.0170422	2.11866299328408e-05	0	0.909079	0	0.0258501
6x50	9.93354456713536e-09	0	1.72947359576953e-07	0.0184674	1.05926063214522e-10	0	0.981532	0	3.01093158675777e-08
7x51	2.66144060248628e-10	0	3.04756442727971e-10	0.00392378	3.13420028095941e-11	0	0.996076	0	2.36329917835343e-08
6x52	0.000472652	0	2.75303589303959e-05	0.0134976	3.12267595750389e-05	0	0.931985	0	0.0539862
6x54	3.20553909248977e-10	0	7.04222022001375e-11	0.00189094	9.18403513562205e-10	0	0.948115	0	0.0499938
9x13	0.00834402	0	0.0175146	0.0330666	5.08767346313895e-05	0	0.830993	0	0.11003
8x14	0.000220993	0	0.00051971	0.0104634	0.000365985	0	0.908447	0	0.0799834
9x15	2.37330318280222e-07	0	0.0145926	0.0174655	3.46199486779894e-06	0	0.903926	0	0.0640124
8x16	0.00651987	0	0.0159092	0.0266112	5.66783163717629e-05	0	0.818232	0	0.132671
9x17	0.0313339	0	8.08810476790578e-05	0.0276986	1.53945549040318e-05	0	0.882089	0	0.058782
8x18	0.117525	0	5.17085506091112e-05	0.021557	5.97188282128598e-06	0	0.776949	0	0.0839113
9x19	5.06402879640017e-05	0	4.65663702828798e-06	0.0145099	3.91429649483251e-07	0	0.855801	0	0.129634
8x20	0.000108873	0	0.0104496	0.0261749	3.22945803041144e-07	0	0.808189	0	0.155077
9x21	0.0204023	0	0.0127081	0.0343879	1.28556331896837e-05	0	0.823621	0	0.108868
8x22	0.000438235	0	0.0216706	0.0162636	0.000567571	0	0.889001	0	0.072059
9x23	1.03363335912817e-06	0	7.3249047503541e-06	0.0279746	6.72447480500709e-06	0	0.795414	0	0.176596
8x24	0.0201052	0	1.31883998926259e-07	0.0290895	1.0490213203707e-07	0	0.852222	0	0.0985826
9x25	0.000100335	0	0.0214327	0.0220339	7.10917191749592e-06	0	0.816243	0	0.140183
8x26	0.000138507	0	0.0188625	0.0405294	0.000126235	0	0.84156	0	0.0987829
9x27	0.00308467	0	0.036539	0.0382478	4.85450089837988e-05	0	0.783748	0	0.138332
8x28	0.0202037	0	7.8835679031712e-05	0.0257427	8.83850096596983e-08	0	0.804129	0	0.149845
9x29	1.40261794412402e-08	0	0.0207175	0.0476409	2.2424824676995e-05	0	0.78287	0	0.148749
8x30	0.0111546	0	0.00671941	0.260659	0.00859107	0	0.559042	0	0.153833
9x31	3.23043745172138e-06	0	1.80277033848802e-05	0.0216406	7.94919508516049e-05	0	0.792372	0	0.185886
8x32	0.0590226	0	0.00570003	0.131675	0.000964773	0	0.583144	0	0.219494
9x33	0.0656587	0	0.0360696	0.0334457	6.76443584151773e-06	0	0.750493	0	0.114326
8x34	6.23765427555049e-07	0	0.00860524	0.0503348	8.04272124178438e-07	0	0.713415	0	0.227643
9x35	0.0561466	0	0.00148503	0.0572531	8.41947544448583e-06	0	0.784314	0	0.100793
8x36	0.110734	0	2.70673452675659e-05	0.0252813	9.49924087140841e-07	0	0.829266	0	0.0346915
9x37	0.000115343	0	0.000149443	0.0174621	0.00015671	0	0.923735	0	0.0583815
8x38	0.0414194	0	0.000755748	0.0161796	0.000125414	0	0.875051	0	0.0664692
9x39	0.0399725	0	0.0186907	0.0146849	6.80775481895274e-05	0	0.834758	0	0.0918257
8x40	4.1082093134609e-06	0	0.00431761	0.0135104	4.33424672059462e-06	0	0.898906	0	0.0832572
9x41	4.13386780005463e-07	0	9.19520793373856e-06	0.021298	2.02494025554518e-05	0	0.922709	0	0.0559627
8x42	5.19209853638316e-05	0	0.0165039	0.00970944	1.4231915969646e-07	0	0.967687	0	0.00604765
9x43	6.5412805747441e-07	0	0.0192181	0.0271864	1.51192043024321e-06	0	0.828204	0	0.125389
8x44	3.54584234015243e-05	0	0.0167027	0.0167391	1.25787472763366e-05	0	0.860108	0	0.106402
9x45	0.00777472	0	0.000524091	0.0272273	0.000260285	0	0.859481	0	0.104732
8x46	0.00227675	0	1.25543128553327e-05	0.0162154	0.00064135	0	0.909563	0	0.0712912
9x47	2.4121723226992e-10	0	8.810228817941e-10	0.0109718	1.80037638954926e-11	0	0.936599	0	0.0524294
8x48	0.0195394	0	2.60513030246744e-05	0.0211189	9.43452156225959e-05	0	0.93496	0	0.0242616
9x49	2.87267521095344e-11	0	9.24320560515475e-10	0.0084568	2.60777735457807e-10	0	0.929512	0	0.0620309
8x50	0.000131318	0	7.08156628237833e-05	0.0170951	3.38149307300911e-05	0	0.910443	0	0.0722258
10x14	4.05138678535379e-05	0	1.94697611766517e-05	0.021016	4.65573875659268e-05	0	0.903369	0	0.075508
11x15	1.89920722710438e-10	0	3.04248145065252e-10	0.0197233	1.26428629857098e-11	0	0.863544	0	0.116732
10x16	0.0906471	0	0.000532678	0.0333565	8.33388661587208e-06	0	0.763744	0	0.111712
11x17	1.43021338226126e-05	0	0.036443	0.137225	7.12883720249917e-10	0	0.740847	0	0.0854707
10x18	0.000192586	0	0.0261779	0.018534	0.000197898	0	0.883226	0	0.0716716
11x19	1.96027679060859e-07	0	1.64926991327013e-07	0.0282294	4.28410841860049e-11	0	0.878693	0	0.0930771
10x20	0.000462433	0	0.0124083	0.0166864	1.36386206467412e-05	0	0.834664	0	0.135765
11x21	2.91433059369191e-06	0	1.26933147399593e-05	0.0233986	1.94776350296221e-10	0	0.917293	0	0.0592924
10x22	8.99542988088115e-07	0	2.2474962538979e-05	0.0203189	4.58657178255732e-06	0	0.921394	0	0.058259
11x23	0.000100994	0	1.56853188736075e-05	0.0144871	1.8631420418191e-05	0	0.918129	0	0.0672484
10x24	8.53693987677307e-05	0	0.000201561	0.0139419	2.80209823156999e-06	0	0.824533	0	0.161236
11x25	5.9022169395792e-06	0	7.63979645339462e-06	0.025999	7.36714353627148e-06	0	0.830094	0	0.143886
10x26	0.109699	0	0.0243304	0.0672594	1.6504067111746e-05	0	0.708256	0	0.0904387
11x27	3.99329367417624e-06	0	0.0219294	0.0165136	4.51386645177551e-05	0	0.79287	0	0.168638
10x28	0.138982	0	2.61613830490537e-07	0.0595728	0.0241766	0	0.574422	0	0.202846
11x29	0.000194146	0	3.52662023477607e-06	0.0101285	6.09167903043507e-06	0	0.826062	0	0.163606
10x30	0.0231297	0	0.0436345	0.0429949	6.33399283539321e-08	0	0.799367	0	0.0908736
11x31	6.87399050311866e-06	0	0.0251397	0.0156134	6.34879179685015e-05	0	0.841632	0	0.117545
10x32	0.0206875	0	8.21877589453493e-09	0.0175219	5.46734529154699e-06	0	0.87606	0	0.0857252
11x33	0.0843133	0	0.000459118	0.0166204	3.27032049248759e-06	0	0.756356	0	0.142248
10x34	0.0159759	0	6.69168677074142e-05	0.0183714	1.19328355795601e-05	0	0.778075	0	0.187499
11x35	9.40949339930252e-06	0	0.0314899	0.0174974	1.95741947990393e-07	0	0.807154	0	0.143849
10x36	0.0153338	0	0.0277717	0.026285	4.21116840056674e-06	0	0.796166	0	0.134439
11x37	0.00016408	0	0.0129972	0.0146988	0.000222275	0	0.936011	0	0.035907
10x38	0.0430099	0	0.0579224	0.029556	1.5622803445671e-05	0	0.76452	0	0.104976
11x39	7.95583124155836e-06	0	2.00385996831581e-07	0.0179606	2.95884871025971e-10	0	0.860003	0	0.122028
10x40	0.0322605	0	0.0304	0.0266183	6.23099800832717e-08	0	0.803817	0	0.106904
11x41	3.81569872133691e-07	0	6.2992907025445e-07	0.024669	1.09923054368746e-07	0	0.96492	0	0.0104103
10x42	1.9217242684139e-05	0	3.04121464663684e-05	0.0232998	1.54090098625954e-05	0	0.799262	0	0.177373
11x43	1.58655041163171e-10	0	9.19343155588591e-11	0.00692558	1.22982795165624e-09	0	0.963692	0	0.0293828
10x44	3.27750997897687e-07	0	4.86309806152316e-06	0.012461	1.58591639048665e-09	0	0.898121	0	0.0894127
10x46	2.41691592273286e-07	0	7.19268677369155e-07	0.00338749	1.92267070242564e-06	0	0.989462	0	0.00714781
13x15	0.0428187	0	0.00280676	0.0387141	3.8366445094678e-06	0	0.843318	0	0.0723381
12x16	3.07360870034775e-05	0	3.31066700184167e-05	0.0188133	2.26250101207881e-05	0	0.890464	0	0.0906361
13x17	8.70043135056052e-06	0	8.0309705770207e-07	0.0127679	3.33122931373636e-06	0	0.923199	0	0.0640207
12x18	1.16383762507515e-05	0	2.75937791438912e-06	0.0146079	5.61689506903754e-06	0	0.901611	0	0.0837611
13x19	8.7587431104429e-05	0	0.00825615	0.0172531	0.000107386	0	0.903311	0	0.0709852
12x20	2.24337183120191e-07	0	0.00157555	0.0386358	2.07057691961242e-05	0	0.913085	0	0.0466824
13x21	7.42265642739371e-07	0	2.43898638159715e-07	0.0171935	1.73528439841508e-07	0	0.937491	0	0.045314
12x22	2.84599392969543e-07	0	3.56869940273828e-09	0.016526	8.16414763797446e-06	0	0.886175	0	0.0972903
13x23	8.00302503602161e-06	0	0.000184015	0.0245306	1.04440755545425e-05	0	0.915771	0	0.0594958
12x24	4.69917078367564e-08	0	5.52835060698361e-09	0.0168348	2.20847351987789e-11	0	0.93707	0	0.046095
13x25	4.16552369359998e-11	0	1.6201339765602e-08	0.0181331	1.85836341355495e-10	0	0.909237	0	0.0726303
12x26	2.63707718419254e-07	0	0.000145411	0.012068	8.25436732841172e-08	0	0.987715	0	7.17426498128354e-05
13x27	1.16563519786503e-06	0	1.74511371110096e-06	0.0236256	4.11461001073203e-05	0	0.91707	0	0.05926
12x28	6.87789685662712e-05	0	7.22999833397506e-07	0.01244	1.82985345983402e-09	0	0.89829	0	0.0892
13x29	8.31938997538328e-09	0	7.68702308254158e-07	0.0593229	1.05748511055192e-09	0	0.85695	0	0.0837263
12x30	0.000267193	0	1.66403135611776e-05	0.0207224	4.04357932915429e-06	0	0.926648	0	0.0523417
13x31	5.67478389873537e-08	0	0.0343168	0.0134657	6.85945641520777e-07	0	0.836408	0	0.115809
12x32	0.00648639	0	0.0206687	0.0138178	3.22098489522824e-07	0	0.841706	0	0.117321
13x33	3.21765735396427e-05	0	0.00650925	0.033514	7.29366658791029e-08	0	0.882355	0	0.077589
12x34	0.0441591	0	0.0378534	0.0232087	3.17881793375188e-05	0	0.770071	0	0.124676
13x35	0.0265369	0	0.0170745	0.0148056	7.11875859384115e-05	0	0.873007	0	0.0685052
12x36	2.4869407336629e-06	0	0.000291234	0.0190594	0.000124177	0	0.866076	0	0.114447
12x38	5.51135350604399e-10	0	0.0044702	0.014294	1.36840059397369e-10	0	0.911433	0	0.0698028
12x40	2.2586279434629e-08	0	1.41944044325793e-05	0.00538045	7.16132181887089e-05	0	0.90066	0	0.0938736
15x15	7.2495254195645e-07	0	1.1096715941691e-05	0.0303793	1.66109086802111e-05	0	0.921124	0	0.048468
14x16	1.66565237278011e-05	0	6.13939328057223e-05	0.0456528	5.9996813508541e-05	0	0.862212	0	0.0919976
15x17	3.14945277130623e-07	0	1.16080005042972e-09	0.0291971	3.1407014835033e-10	0	0.970697	0	0.000105268
14x18	6.79568662189643e-06	0	6.50497943508926e-06	0.0203908	6.38381400053535e-05	0	0.88594	0	0.0935921
15x19	0.000263521	0	0.000125167	0.0136071	2.25125533622487e-05	0	0.86627	0	0.119712
14x20	0.000186423	0	1.71779740899096e-05	0.0288967	5.7220819912695e-07	0	0.910429	0	0.0604704
15x21	3.1133864697462e-10	0	6.56619640396409e-11	0.0170095	1.69731404050386e-12	0	0.952873	0	0.0301171
14x22	8.9771499192017e-08	0	0.0271577	0.0142182	3.04959565865586e-11	0	0.872583	0	0.0860406
15x23	2.78061350360616e-08	0	1.2988156861817e-08	0.0347319	2.70530278459754e-11	0	0.811629	0	0.153639
14x24	1.72184560529731e-06	0	5.12552156858474e-06	0.0166523	4.3278401925898e-09	0	0.927938	0	0.0554025
15x25	0.0102038	0	1.80489472805663e-07	0.106921	2.0591441095792e-07	0	0.831143	0	0.0517322
14x26	1.16411903901063e-06	0	0.00305377	0.0107729	1.86312711432998e-06	0	0.893202	0	0.0929681
15x27	1.98412348923565e-05	0	0.0111879	0.0406177	3.18051591587029e-05	0	0.829619	0	0.118524
14x28	7.01340056102688e-06	0	0.0141013	0.14177	8.030666293656e-06	0	0.736453	0	0.10766
15x29	7.62863259671959e-08	0	2.68847443605941e-05	0.0365401	1.50290349960052e-08	0	0.877935	0	0.0854977
14x30	0.00994041	0	0.0054389	0.0294065	6.83455620556067e-05	0	0.81007	0	0.145076
14x32	7.25496365629229e-05	0	0.000148975	0.0469792	2.28537865828857e-06	0	0.903111	0	0.0496865
17x9	0.000763058	0	0.0174406	0.0440959	2.3335273432331e-05	0	0.865792	0	0.0718848
17x15	2.06740208901316e-10	0	1.55520122043214e-10	0.0405536	7.96968015024619e-11	0	0.89735	0	0.0620967
16x16	0.00134091	0	7.4528644103518e-05	0.0302525	9.90624050618792e-08	0	0.865688	0	0.102644
17x17	6.87092552296466e-07	0	9.27464912663816e-09	0.0282463	4.53427434157532e-08	0	0.940307	0	0.0314458
16x18	1.18864533320295e-07	0	1.87108040592094e-09	0.0270464	3.01563255199387e-10	0	0.951192	0	0.0217612
17x19	8.89161536701019e-11	0	1.07528056710527e-10	0.0251018	2.20117622390325e-10	0	0.9436	0	0.0312986
16x20	0.000141139	0	1.24972452215127e-05	0.025184	6.14357803084921e-05	0	0.857174	0	0.117427
17x21	0.00911595	0	3.84205223831215e-06	0.068402	9.99359335275377e-11	0	0.852511	0	0.0699669
16x22	2.35097363783034e-05	0	6.15392398295811e-09	0.02126	1.58262542928911e-05	0	0.9469	0	0.0318008
17x23	5.79811160932225e-05	0	1.87702028795826e-07	0.0162609	1.69383001938688e-09	0	0.879491	0	0.10419
16x24	6.08658551842124e-07	0	6.7806367573089e-07	0.0238467	6.43706222161591e-07	0	0.967158	0	0.00899324
17x25	1.02898328463637e-06	0	1.46942497892217e-07	0.00429677	6.00829303321129e-07	0	0.919126	0	0.0765757
16x26	2.73395908267191e-07	0	4.17126520215428e-05	0.0362052	7.04991321908608e-06	0	0.883702	0	0.0800438
18x14	0.0468533	0	4.54781586119097e-06	0.0282708	8.66193177169154e-06	0	0.837367	0	0.0874956
19x15	0.0411381	0	1.31909286783558e-06	0.347518	0.000169455	0	0.49646	0	0.114713
18x16	1.16272945080332e-10	0	3.26995187279268e-11	0.0358134	3.46503057390182e-10	0	0.874385	0	0.0898019
19x17	0.00702012	0	3.05922577696251e-05	0.391151	2.10336118817321e-06	0	0.529407	0	0.0723889
18x18	9.12248414117245e-07	0	0.00621349	0.047594	1.4538814850818e-05	0	0.861874	0	0.084303
19x19	7.94301890817439e-06	0	0.01368	0.0614198	2.03145393531023e-06	0	0.784356	0	0.140535
18x20	4.94767189101162e-06	0	0.000138593	0.0242686	1.40304965871796e-07	0	0.917385	0	0.0582022
18x22	2.26371359130237e-10	0	7.69711211475699e-11	0.0233	7.59617957811222e-11	0	0.831464	0	0.145236
20x14	1.74253967023695e-05	0	0.00348846	0.0424004	4.37842565560286e-05	0	0.886908	0	0.0671418
20x16	0.0533896	0	0.0342476	0.0443402	1.00256007547427e-05	0	0.710057	0	0.157955
47x41	1.4099661280151e-05	0	1.42536704861262e-05	0.026853	4.11662499611672e-05	0	0.91624	0	0.0568371
47x49	0.0762756	0	1.57504806083648e-05	0.0255177	1.22248828720428e-05	0	0.859562	0	0.0386171
49x29	0.000668368	0	0.0144957	0.0186587	0.000579038	0	0.880425	0	0.0851732
48x30	4.70491715842237e-07	0	3.3376543562996e-07	0.0316011	1.03317387281448e-07	0	0.891774	0	0.0766243
49x31	0.0188758	0	5.86126815532859e-06	0.0203488	0.000115512	0	0.8075	0	0.153154
49x33	0.249986	0	0.0304046	0.017586	2.42859645763427e-05	0	0.657308	0	0.0446914
49x37	1.7107447354601e-07	0	2.18718892575609e-05	0.0353474	1.46902084677287e-09	0	0.94431	0	0.0203201
48x38	0.113885	0	3.84940362835718e-07	0.013744	2.82614626776399e-10	0	0.837541	0	0.0348295
49x39	1.62848124973535e-07	0	6.76364544566981e-08	0.0268375	7.21729625135722e-10	0	0.931312	0	0.0418498
48x40	0.0542726	0	2.15545879844993e-05	0.0444721	9.56797301150959e-06	0	0.879978	0	0.0212465
48x42	1.9634513111282e-05	0	0.0075028	0.0322889	4.32161121840527e-06	0	0.878972	0	0.0812122
48x48	0.0577109	0	9.6773409367252e-05	0.0353949	1.44841364375112e-05	0	0.784068	0	0.122715
48x50	0.026441	0	0.0233664	0.0302535	2.72071254516995e-05	0	0.876533	0	0.0433784
50x24	3.31688098787818e-06	0	2.26986662392478e-06	0.013115	3.44945526747707e-08	0	0.986877	0	2.47356499702284e-06
51x25	0.022696	0	0.0220554	0.00276135	6.0695547851354e-05	0	0.905779	0	0.0466477
51x27	0.0653006	0	0.0392758	0.010074	7.95855716086701e-07	0	0.701493	0	0.183856
50x28	2.46685754024115e-05	0	2.60673691781269e-05	0.00922767	2.84113305384921e-05	0	0.941963	0	0.0487306
51x29	0.000604704	0	7.45853293814242e-05	0.0346396	0.000476551	0	0.933525	0	0.03068
50x30	0.0357341	0	0.0168394	0.0177649	1.41784704521298e-11	0	0.850087	0	0.0795741
51x31	0.00216484	0	0.0210361	0.018746	1.34586422637006e-09	0	0.958053	0	1.68702906510753e-07
50x32	0.017487	0	6.56099132693848e-05	0.0256312	4.83753525598505e-05	0	0.92752	0	0.0292483
51x33	0.00456873	0	0.000140722	0.0308305	0.000147865	0	0.93243	0	0.0318825
50x34	0.00786648	0	0.0217001	0.0295864	1.99572800183528e-05	0	0.905242	0	0.0355849
51x35	0.0267231	0	2.24239794635506e-07	0.0250252	2.45981247033371e-07	0	0.872222	0	0.0760292
50x36	0.0223855	0	0.0128949	0.265168	1.2113435370728e-09	0	0.641413	0	0.0581389
51x37	0.0223635	0	1.37481035590904e-07	0.0308487	2.18976850763704e-07	0	0.918483	0	0.0283047
50x40	0.0560995	0	0.0143024	0.0453911	1.02144237898208e-07	0	0.884172	0	3.44210458574562e-05
51x43	0.0618102	0	0.000319721	0.0450002	2.12995059252429e-05	0	0.830828	0	0.0620202
51x45	1.12947397339386e-06	0	5.37845776219441e-11	0.0307322	1.20680550394566e-10	0	0.969182	0	8.48449448425455e-05
51x47	5.61574505770335e-07	0	0.0230471	0.028251	1.41065579045786e-05	0	0.909923	0	0.0387638
53x23	5.54517459494829e-05	0	1.81580813771261e-06	0.0112427	2.7157768948013e-05	0	0.976252	0	0.0124206
52x24	2.65944555345416e-10	0	6.84992824549704e-11	0.0154523	1.83746271848256e-10	0	0.9655	0	0.0190474
53x25	0.000102479	0	0.00038803	0.0168728	7.69188695894321e-05	0	0.981432	0	0.00112768
52x26	0.0214413	0	3.55303213632732e-05	0.0160624	5.55603140638964e-05	0	0.850196	0	0.112209
53x27	5.3291056656365e-05	0	0.000261678	0.0110304	1.28813106813764e-06	0	0.918205	0	0.0704481
52x28	0.000527874	0	0.000125554	0.022586	0.00014757	0	0.896206	0	0.0804075
53x29	0.0463277	0	0.000473909	0.0282438	0.000805416	0	0.895501	0	0.0286485
52x30	0.0129569	0	0.0028134	0.0273994	1.54049678337999e-06	0	0.899437	0	0.0573921
53x31	3.78375850384048e-06	0	7.16494962704185e-05	0.0250816	1.65033771444233e-06	0	0.895044	0	0.0797971
52x32	0.0632229	0	8.04933759814198e-05	0.0225247	2.31360812164975e-05	0	0.914067	0	8.17934652702653e-05
53x33	0.0373094	0	1.30539743532719e-06	0.0242167	0.000147327	0	0.887721	0	0.0506046
52x34	1.07008264889118e-08	0	0.013983	0.023683	6.57555678128404e-08	0	0.923333	0	0.0390012
53x35	0.00016474	0	0.0189439	0.0381923	2.72225378454463e-05	0	0.924131	0	0.0185408
52x36	2.04238059638803e-07	0	8.50948859886158e-12	0.0173236	8.2310966452637e-10	0	0.946135	0	0.0365414
53x37	1.21470040933758e-05	0	7.75803920573012e-05	0.0324559	2.86343205478117e-05	0	0.928477	0	0.038949
52x38	5.00120435494381e-06	0	5.04766097170909e-07	0.0182911	7.91551022280368e-08	0	0.931001	0	0.0507023
53x39	9.66433003127862e-08	0	4.5918737688482e-08	0.0250274	1.89049277057263e-07	0	0.931527	0	0.0434449
52x40	0.0559943	0	4.75143989305329e-05	0.0411557	4.19622839082926e-06	0	0.881231	0	0.021567
53x41	0.0395966	0	0.0163209	0.0341589	7.29444221658643e-06	0	0.852994	0	0.0569223
52x42	0.0313472	0	7.03819407316113e-06	0.0281737	1.13410947664863e-05	0	0.893262	0	0.0471989
53x43	4.59585800805834e-06	0	2.2228811904428e-05	0.0392391	2.64541471988947e-05	0	0.892732	0	0.0679757
52x44	0.138821	0	4.72156240122763e-05	0.0402694	0.000220853	0	0.742094	0	0.0785475
53x45	0.100303	0	0.0165487	0.194937	2.97090996329992e-05	0	0.62559	0	0.0625912
52x46	0.0423027	0	0.00150644	0.0225609	0.000101113	0	0.884914	0	0.0486151
53x47	0.0248185	0	2.53649487489458e-08	0.0281291	4.26379806666644e-09	0	0.946984	0	6.79958306510313e-05
52x48	0.0263535	0	1.77313420097343e-05	0.0338861	0.0281797	0	0.856292	0	0.0552705
55x23	1.29912389005307e-07	0	0.0224809	0.0254615	5.17908898319017e-07	0	0.89655	0	0.0555065
54x24	0.00302135	0	7.77897798486661e-05	0.0288817	7.62979300330365e-05	0	0.93723	0	0.0307129
55x25	0.00169066	0	6.44100582043721e-05	0.0191671	4.11996480779618e-07	0	0.899365	0	0.0797128
54x26	0.00026799	0	4.80638594199372e-05	0.0184253	1.67950376006311e-05	0	0.949067	0	0.0321743
55x27	0.0180709	0	0.000115527	0.0293828	0.000288488	0	0.871725	0	0.0804173
54x28	0.000151404	0	7.31608226349347e-09	0.016695	2.43936661091967e-07	0	0.903707	0	0.0794466
55x29	3.84698512312828e-07	0	4.44323657359152e-05	0.0242161	9.50934977507833e-07	0	0.940721	0	0.0350174
54x30	6.7055260392415e-09	0	4.19263695472547e-12	0.0287257	3.71018050954839e-11	0	0.953523	0	0.0177513
55x31	1.99791519623053e-05	0	3.79957228085675e-05	0.0240553	2.6171705231739e-05	0	0.919278	0	0.0565822
54x32	0.0243015	0	0.000133347	0.0229788	0.000287148	0	0.90031	0	0.051989
55x33	3.37752559080055e-05	0	8.32651455209635e-08	0.0204084	7.01471143107171e-06	0	0.916688	0	0.0628625
54x34	0.0552449	0	0.0143481	0.0180567	1.75112674375849e-05	0	0.825674	0	0.0866588
55x35	0.0458865	0	7.89188978966417e-08	0.016018	5.04392219593886e-08	0	0.874958	0	0.063137
54x36	3.07261196647842e-10	0	1.12616683670561e-10	0.0239799	1.14388054642112e-10	0	0.917888	0	0.0581318
55x37	9.978185370644e-11	0	3.51237095024936e-10	0.0168565	2.0606399424238e-10	0	0.922547	0	0.0605962
54x38	0.0649362	0	0.000143385	0.028768	3.69405071273242e-05	0	0.902747	0	0.00336809
55x39	0.0106434	0	2.97852011689104e-08	0.0331647	0.000107387	0	0.879383	0	0.0767018
54x40	3.22554560739809e-05	0	8.42267973173517e-06	0.0257145	2.45372163419315e-11	0	0.957583	0	0.0166621
55x41	0.0358636	0	1.86857595068332e-05	0.0304681	2.16226894927675e-05	0	0.887833	0	0.0457949
54x42	0.0026131	0	1.80055536015925e-06	0.0219075	9.15959791851151e-06	0	0.875417	0	0.100051
55x43	0.0382914	0	0.000172329	0.0774644	9.53886714403759e-06	0	0.846877	0	0.0371849
54x44	0.0174746	0	1.23469240134968e-05	0.0575525	0.000114032	0	0.827084	0	0.0977623
55x45	0.0674411	0	4.56036929429999e-07	0.0816813	1.07252854737912e-07	0	0.801059	0	0.0498177
54x46	0.0675444	0	5.29241689334949e-05	0.0620936	5.08336056215303e-05	0	0.791897	0	0.0783615
57x19	0.114393	0	1.80153947794802e-06	0.00202163	2.25332324446681e-06	0	0.841452	0	0.0421289
57x21	0.0202054	0	1.6772400068901e-05	0.0309657	2.07177475529278e-05	0	0.883196	0	0.0655959
56x22	0.153258	0	0.0119367	0.0187708	4.81985124789205e-05	0	0.761957	0	0.0540292
57x23	0.0219641	0	3.56816944148141e-05	0.0210137	3.49744598754246e-05	0	0.905291	0	0.0516602
56x24	0.0886765	0	0.0329441	0.024928	0.000154787	0	0.822694	0	0.0306022
57x25	0.238474	0	0.0321834	0.0561879	3.11160354629105e-07	0	0.671855	0	0.00129904
56x26	0.000898474	0	0.0190902	0.0313124	1.63621759303054e-05	0	0.904748	0	0.0439347
57x27	0.0421173	0	7.89518614351625e-06	0.0509031	5.7256855175968e-05	0	0.844858	0	0.0620567
56x28	7.55449977514365e-10	0	1.39986091559139e-11	0.0283538	6.33463429514149e-10	0	0.952319	0	0.019327
57x29	0.020506	0	0.00058198	0.0349882	3.55677347578136e-05	0	0.86147	0	0.0824183
56x30	0.0219882	0	5.09424496557686e-08	0.0227345	6.40379311556766e-06	0	0.881362	0	0.0739087
57x31	3.79238694978672e-09	0	1.47470446010014e-09	0.0242044	5.68811418404656e-11	0	0.963312	0	0.0124832
56x32	0.0356506	0	0.016258	0.0312681	2.96039563983286e-10	0	0.836471	0	0.0803523
57x33	0.0228599	0	7.19455835665606e-05	0.0313714	9.79728715297191e-05	0	0.902711	0	0.0428881
56x34	1.88722148740615e-05	0	1.61658132085593e-05	0.0261225	6.38556913609945e-06	0	0.921934	0	0.051902
57x35	7.85377709232208e-09	0	1.87841642227904e-08	0.0266111	5.5323774806971e-08	0	0.915132	0	0.0582573
56x36	0.0513616	0	8.58490181098968e-05	0.0219928	9.94966704370459e-05	0	0.870809	0	0.055651
57x37	3.80642175022061e-06	0	4.7345992246833e-11	0.0279045	8.7378270841015e-10	0	0.920854	0	0.0512381
56x38	0.0257985	0	0.00013842	0.0271163	0.00010261	0	0.905559	0	0.0412849
57x39	0.0181307	0	7.56147920812498e-06	0.0151547	8.70009328931264e-06	0	0.933233	0	0.0334655
56x40	1.75032398598847e-05	0	3.08253925305619e-05	0.0190614	3.92158233981718e-05	0	0.945682	0	0.0351688
57x41	9.59244269869223e-06	0	3.75545392930552e-10	0.0370212	9.31734878863218e-05	0	0.957843	0	0.00503279
56x42	0.0251412	0	7.6597433306067e-09	0.0304296	6.48854836421846e-09	0	0.875631	0	0.0687979
57x43	2.76184356087369e-09	0	8.7989484028734e-09	0.0501476	9.23014658586771e-09	0	0.947109	0	0.00274306
56x44	0.0336049	0	7.70897065073167e-05	0.0503533	8.84570558962131e-05	0	0.915809	0	6.68800035544159e-05
58x18	5.20086943737029e-09	0	8.02421360492932e-08	0.0107191	2.8172959691259e-10	0	0.937438	0	0.0518433
59x19	5.42438709633725e-06	0	6.85104190847734e-10	0.0100928	4.2759815602212e-11	0	0.930303	0	0.0595989
58x20	0.10409	0	0.00837395	0.0435961	2.75639716441132e-06	0	0.826779	0	0.0171582
59x21	6.6891827028165e-08	0	5.51384238607007e-12	0.0254493	1.55740580659933e-11	0	0.971821	0	0.00272913
58x22	8.17653861805793e-05	0	0.0187172	0.0287251	7.66576156277596e-07	0	0.916791	0	0.035684
59x23	5.03781816687723e-06	0	3.14854618663356e-05	0.0154549	2.23290775294221e-06	0	0.922262	0	0.0622442
58x24	0.0530207	0	0.0168671	0.0134733	0.000190184	0	0.851541	0	0.0649076
59x25	0.0728109	0	4.72529996495252e-06	0.0193151	1.65812531406025e-05	0	0.88671	0	0.021143
58x26	0.0362792	0	6.6774751877023e-05	0.0166171	1.78410045897806e-05	0	0.933988	0	0.0130307
59x27	0.000361905	0	5.94236410851e-06	0.016022	0.000100583	0	0.960764	0	0.0227458
58x28	0.0206234	0	6.10249860894292e-10	0.0204598	1.02129303675836e-06	0	0.958907	0	8.34143413928259e-06
59x29	0.00937592	0	2.22811677222093e-05	0.0151611	2.8571302934179e-05	0	0.962875	0	0.0125376
58x30	1.68784168751521e-05	0	6.03576086443188e-10	0.0440918	3.93912834680082e-09	0	0.90007	0	0.0558212
59x31	0.0239579	0	0.000302963	0.030638	5.72156974105043e-06	0	0.888584	0	0.0565116
58x32	3.57828257519379e-05	0	2.03636687116758e-05	0.0307634	5.97076114050921e-06	0	0.893592	0	0.0755823
59x33	1.37726891724816e-05	0	8.86598714325053e-06	0.0286831	8.23838821726801e-07	0	0.939859	0	0.031434
58x34	0.0302979	0	1.73261756131641e-06	0.0254456	6.69715960719765e-06	0	0.891716	0	0.0525323
59x35	8.93890667217305e-05	0	1.04999706169136e-07	0.0356318	1.63133494885645e-05	0	0.914426	0	0.049836
58x36	0.0263828	0	0.000102337	0.026648	3.91136300237538e-05	0	0.915087	0	0.0317413
59x37	1.36489176478208e-05	0	1.34380672763077e-06	0.0507748	1.87253246676442e-05	0	0.903841	0	0.0453507
58x38	0.0275396	0	0.000491013	0.0408957	5.63468212331093e-05	0	0.890517	0	0.0404999
59x39	0.0233697	0	9.77018271584536e-06	0.0283271	1.3026571594859e-09	0	0.928207	0	0.0200869
58x40	3.45542002189653e-05	0	9.64226277883389e-07	0.0343655	0.000122649	0	0.927589	0	0.0378873
59x41	0.0161066	0	2.79023346432826e-06	0.0321482	2.3783890742714e-07	0	0.836822	0	0.11492
58x42	5.36309615004522e-06	0	9.54891508775591e-05	0.0474189	9.57032002991586e-05	0	0.877545	0	0.0748394
61x15	0.0278289	0	0.000224494	0.0290887	2.80490543608854e-09	0	0.898863	0	0.0439946
60x16	0.114859	0	0.00649402	0.180496	1.03118405746437e-05	0	0.639425	0	0.0587162
61x17	0.000813129	0	3.61447858115969e-05	0.0237014	6.25570980128092e-06	0	0.9114	0	0.0640435
60x18	0.104379	0	0.000341123	0.0307427	2.19261889187711e-05	0	0.805167	0	0.0593482
61x19	0.0291423	0	0.0162522	0.0223981	1.46285697429779e-10	0	0.831633	0	0.100574
60x20	0.148707	0	0.0360091	0.123091	0.000121882	0	0.623585	0	0.0684857
61x21	0.0563216	0	0.0141057	0.0269506	7.02968789630585e-05	0	0.823793	0	0.0787592
60x22	6.35407277870786e-08	0	0.0137636	0.0168618	2.67657116495748e-08	0	0.883396	0	0.0859785
61x23	0.0474077	0	0.000662397	0.0170657	6.15493379586351e-05	0	0.903898	0	0.030905
60x24	0.041762	0	3.76117159936808e-05	0.0142702	1.60554134161726e-05	0	0.884273	0	0.0596411
61x25	0.000486816	0	0.0172662	0.0296186	4.66689883210462e-06	0	0.885011	0	0.0676128
60x26	0.000324089	0	0.000222706	0.0205167	7.8241515105599e-05	0	0.91118	0	0.0676784
61x27	0.0146986	0	1.65533017042226e-05	0.0211409	7.16120432213776e-06	0	0.950165	0	0.0139716
60x28	0.0222789	0	5.96436258351842e-05	0.0192451	1.61307491907073e-08	0	0.900107	0	0.0583091
61x29	4.39791589135047e-05	0	3.68957003429916e-05	0.0208034	1.1321822682344e-07	0	0.898213	0	0.0809027
60x30	0.015687	0	2.69402025629568e-06	0.0183272	4.13122339688225e-06	0	0.893704	0	0.0722754
61x31	0.0380671	0	0.000168992	0.0245738	2.1696556784462e-05	0	0.816023	0	0.121146
60x32	1.69718352625848e-05	0	0.0135608	0.0188163	1.48625645972626e-05	0	0.876998	0	0.0905929
61x33	0.0580182	0	0.00015328	0.0223911	2.76668012139233e-07	0	0.844999	0	0.0744385
60x34	0.000421436	0	1.60843410745073e-05	0.0273422	1.18106526392725e-05	0	0.942858	0	0.0293508
60x40	0.0263998	0	0.0502963	0.0483028	2.38208802844415e-06	0	0.835936	0	0.0390622
63x13	0.0504856	0	1.40288276557336e-05	0.0915505	2.04849086752067e-05	0	0.711987	0	0.145943
62x14	0.0426155	0	0.0149107	0.0670002	9.89466006958518e-06	0	0.793699	0	0.0817653
63x15	0.103593	0	0.0145119	0.0481352	4.04450182253251e-05	0	0.768313	0	0.0654064
62x16	0.047354	0	0.00227013	0.0362041	5.3817323823864e-07	0	0.854243	0	0.059928
63x17	0.0356212	0	1.02624797761155e-06	0.0246338	4.04469254109465e-05	0	0.90968	0	0.0300232
62x18	1.20122284071192e-07	0	5.15633325013274e-06	0.01409	1.70957949941072e-09	0	0.906031	0	0.0798735
63x19	1.1641370237062e-07	0	4.65200820090404e-05	0.0155792	1.20408613280788e-05	0	0.912561	0	0.0718011
62x20	2.48280248778229e-05	0	3.49987866530662e-05	0.0243162	4.33607560704444e-08	0	0.886197	0	0.089427
63x21	0.0003589	0	0.00020181	0.0160876	0.000154409	0	0.943205	0	0.039992
62x22	0.105637	0	7.48952683648649e-08	0.0210004	1.15934413408077e-05	0	0.798456	0	0.0748948
63x23	2.13039619529082e-06	0	1.08138880780556e-05	0.0135595	3.80611005289746e-06	0	0.915099	0	0.0713246
62x24	0.0567808	0	2.61742636924468e-07	0.0240483	1.08166015060227e-05	0	0.886972	0	0.0321883
63x25	4.34682067659418e-06	0	7.87311466920914e-05	0.0236103	2.28050997585007e-05	0	0.912863	0	0.0634213
62x26	0.0196404	0	0.0168589	0.0258655	5.16945557727361e-05	0	0.869234	0	0.0683495
63x27	0.00069359	0	0.00111574	0.0195712	3.35691077786919e-06	0	0.916766	0	0.0618499
62x28	2.87526436395025e-10	0	1.01296640372093e-09	0.0207975	9.13504199349749e-11	0	0.895602	0	0.0836004
63x29	0.0385593	0	0.00251964	0.0238337	7.92001121075598e-07	0	0.92862	0	0.00646675
62x30	0.0641962	0	0.0155949	0.0254039	0.000118398	0	0.7997	0	0.0949869
63x31	0.0146781	0	0.000104662	0.0241796	3.68327821507377e-05	0	0.945737	0	0.015264
62x32	0.0510855	0	2.09332801312041e-10	0.0620174	1.01944755310913e-11	0	0.793963	0	0.0929337
63x33	0.000333508	0	9.37096820318029e-05	0.0327841	3.52944498243108e-06	0	0.910791	0	0.0559941
64x12	2.4753195092186e-05	0	0.0124837	0.0607338	2.99132007830013e-05	0	0.831634	0	0.0950936
65x13	5.66533510528502e-05	0	0.0160972	0.0390942	3.98872849845996e-05	0	0.857118	0	0.0875942
64x14	0.0171984	0	6.32670844165111e-10	0.0351671	5.75067818062306e-10	0	0.905184	0	0.0424501
65x15	0.0656306	0	0.015639	0.0341588	9.52746556199183e-07	0	0.8405	0	0.0440703
64x16	0.0362621	0	6.53039888886445e-06	0.0330623	2.44296498257102e-09	0	0.891357	0	0.0393119
65x17	1.32665395164073e-05	0	0.0166617	0.0300446	1.27513711387229e-05	0	0.892263	0	0.0610049
64x18	0.00323935	0	0.000138252	0.0217278	1.05202485381077e-05	0	0.90909	0	0.0657941
65x19	0.000133817	0	8.0138916861116e-10	0.0355183	1.53226140664768e-07	0	0.908728	0	0.05562
64x20	0.0232397	0	4.86759936485527e-05	0.0299893	1.65618276738561e-06	0	0.90811	0	0.0386107
65x21	0.0186694	0	0.0182185	0.0373603	2.496239825295e-07	0	0.85765	0	0.0681015
64x22	2.05328566073971e-05	0	1.95164027675786e-09	0.0270239	0.000139462	0	0.893652	0	0.0791643
65x23	0.053492	0	2.3833556368761e-07	0.0274881	9.50805084182868e-05	0	0.831915	0	0.0870093
64x24	0.0322427	0	8.48433102555783e-06	0.0214903	3.66162989656432e-05	0	0.874251	0	0.0719706
65x25	0.037894	0	0.0167199	0.0426929	1.01431889216647e-05	0	0.81742	0	0.0852633
64x26	0.00429071	0	0.000428489	0.0239568	3.82959876384681e-07	0	0.920483	0	0.0508402
64x28	0.00105816	0	0.000103745	0.0310825	6.18223970601112e-06	0	0.869129	0	0.0986205
65x29	0.0403048	0	4.14018376456229e-06	0.0291816	7.4928146516973e-05	0	0.805915	0	0.12452
64x30	5.45654008665784e-06	0	2.62989389549819e-05	0.030695	4.85313880987813e-06	0	0.849874	0	0.119394
65x31	0.0626296	0	0.000167632	0.0250113	4.74530026735415e-07	0	0.84389	0	0.0683007
64x32	9.21440910636046e-07	0	0.000936913	0.0243284	0.000106547	0	0.911759	0	0.0628684
65x33	0.0398128	0	1.90237316590133e-07	0.0320493	4.04897375940457e-07	0	0.889766	0	0.0383713
64x34	0.000346259	0	0.000830558	0.0344717	0.000384977	0	0.877716	0	0.086251
65x35	9.07901897739928e-08	0	7.78172511698592e-06	0.0641772	1.52869404297216e-12	0	0.832746	0	0.103069
66x12	0.000137461	0	0.0370887	0.0647446	4.06298340139171e-07	0	0.77213	0	0.125899
67x13	0.0563697	0	0.0137999	0.0520897	6.71125291165873e-09	0	0.793173	0	0.0845674
66x14	0.0133232	0	5.0659084282238e-07	0.0251917	4.62774308154307e-05	0	0.897562	0	0.0638767
67x15	0.0227514	0	6.36473940567044e-07	0.0222096	1.21875489123713e-05	0	0.896827	0	0.0581994
66x16	0.0567429	0	0.0008998	0.0282185	0.000104967	0	0.857723	0	0.0563107
67x17	9.0006978257463e-08	0	2.0348446688833e-05	0.0222792	7.48078648538286e-07	0	0.957429	0	0.0202708
66x18	0.0133747	0	1.12184158260791e-05	0.0301797	4.70425208248479e-07	0	0.936549	0	0.0198847
67x19	7.72135397346412e-06	0	1.30959976116541e-05	0.0184754	9.41556431228338e-07	0	0.9047	0	0.076803
66x20	6.15932165096359e-05	0	6.9632668896972e-05	0.0263077	7.24972811996723e-07	0	0.915882	0	0.0576788
67x21	6.18437637119475e-07	0	4.62160824440148e-10	0.0227547	7.72462960206546e-11	0	0.922622	0	0.0546225
66x22	2.82203587076115e-07	0	8.78360878563003e-10	0.0210378	1.54770795909743e-08	0	0.900732	0	0.0782301
67x23	7.46426840771539e-11	0	1.2540447672884e-11	0.0169251	7.83439000738198e-11	0	0.917763	0	0.0653117
66x24	0.0319714	0	2.39704826875692e-05	0.0282457	1.51037461413634e-05	0	0.812813	0	0.12693
66x30	0.0216456	0	9.43233934383831e-09	0.0329012	1.41711156809045e-09	0	0.826846	0	0.118608
67x31	7.50185925688981e-09	0	0.00558023	0.0270552	2.22483127991418e-09	0	0.847219	0	0.120146
66x32	0.23188	0	0.0279774	0.099172	1.42434241279832e-07	0	0.538141	0	0.10283
67x33	0.0915082	0	0.00947805	0.0290296	1.90354578168948e-05	0	0.833776	0	0.0361887
66x34	4.67165615972061e-08	0	9.92082054062003e-06	0.0342502	5.97709116435421e-08	0	0.932836	0	0.0329042
67x35	2.91708715265435e-10	0	5.24028916262792e-10	0.0595062	2.88808303746849e-10	0	0.855643	0	0.0848505
66x36	2.04974702250388e-05	0	5.61251084595534e-06	0.0418237	9.01281060937555e-10	0	0.908228	0	0.0499222
68x12	0.0132203	0	0.0161941	0.0404063	2.07218521738367e-07	0	0.86166	0	0.0685194
69x13	0.00497035	0	0.0153477	0.0419661	8.33885273281427e-12	0	0.835109	0	0.102607
68x14	0.0288982	0	0.000150615	0.0694148	1.47609413683076e-05	0	0.769692	0	0.13183
69x15	0.0358826	0	0.0190168	0.0395574	1.98510314305186e-05	0	0.804328	0	0.101195
68x16	3.15859093601764e-05	0	5.18194190670942e-05	0.0197499	0.000186771	0	0.926932	0	0.0530477
69x17	6.87571498053608e-10	0	1.94712460584922e-11	0.0219104	2.97705310842018e-12	0	0.963291	0	0.0147986
68x18	0.000173118	0	2.36068484444125e-05	0.0177084	6.22704845742213e-05	0	0.956131	0	0.025902
69x19	0.000192317	0	0.0210215	0.0199576	2.98840922198121e-07	0	0.888831	0	0.0699973
68x20	0.00225868	0	2.44996052798581e-05	0.0227526	9.95657839925964e-08	0	0.891252	0	0.0837124
69x21	0.00103701	0	0.016201	0.0163706	7.29673787321394e-06	0	0.897996	0	0.0683883
68x22	0.222993	0	0.010799	0.0144752	0.00103718	0	0.689182	0	0.0615136
69x23	3.37508916686087e-07	0	0.00133681	0.0202186	5.29855928179921e-07	0	0.918799	0	0.0596446
68x24	0.0162512	0	3.87742135473589e-09	0.0253694	1.88577565396661e-05	0	0.872605	0	0.0857554
69x25	0.00184395	0	9.29504874617517e-05	0.0305224	2.20806771825955e-07	0	0.894665	0	0.0728756
71x15	0.0121746	0	0.0166676	0.0376106	1.61151654802182e-05	0	0.827306	0	0.106225
70x16	8.75316103739374e-07	0	0.0161687	0.0671185	2.53362697979001e-05	0	0.823514	0	0.0931729
71x17	0.00108126	0	0.0231619	0.0540857	4.52925243514096e-05	0	0.858251	0	0.0633748
70x18	1.77758085375977e-06	0	5.17257872642672e-07	0.020868	1.22814785705429e-05	0	0.962047	0	0.01707
71x19	0.000226069	0	0.000851094	0.02355	5.18854002305051e-06	0	0.937005	0	0.038363
70x20	0.0134525	0	0.039029	0.0221423	2.03793926229542e-06	0	0.868043	0	0.0573308
71x21	0.0238059	0	4.98712928655491e-06	0.0204277	1.09966986488893e-06	0	0.921406	0	0.0343545
70x22	1.19389139865558e-05	0	8.79853850960497e-06	0.024461	2.81111426960941e-06	0	0.975515	0	3.27793240483198e-08
71x23	0.000438612	0	3.31267889208371e-07	0.0401899	2.58363525173912e-06	0	0.926533	0	0.0328354
70x24	4.99811315993733e-07	0	5.98251262450793e-06	0.0205879	3.98874891749548e-07	0	0.979297	0	0.000107805
71x25	6.1343128895418e-07	0	6.33270164085242e-05	0.0427048	5.32486909204928e-06	0	0.881041	0	0.0761849
70x26	0.00744952	0	2.0624768315717e-11	0.0250547	1.49275000803528e-11	0	0.878068	0	0.0894283
72x14	3.97309986735755e-07	0	0.0405558	0.0633881	2.93093149280321e-09	0	0.755708	0	0.140347
72x16	0.00166025	0	0.0164269	0.0515223	7.50738972277252e-05	0	0.852415	0	0.0779008
72x18	0.00874024	0	0.0146505	0.0415829	3.97199017273903e-05	0	0.850762	0	0.0842243
73x19	0.0384851	0	0.0138242	0.0633584	2.25124898826078e-05	0	0.792064	0	0.0922462
72x20	5.73800787261131e-08	0	1.86592972263118e-06	0.0272859	2.55324366479666e-06	0	0.923748	0	0.0489616
72x22	0.0238855	0	0.0170147	0.0637822	5.09520284935332e-05	0	0.760367	0	0.1349

## Sheet: figure5c
	Endothelial	CAFs	PVL	Plasmablasts	T.cells	Myeloid	Cancer.Epithelial	Normal.Epithelial	B.cells	x	y
17x59	0	0.1069	0.000114908	0.0300445	0.176818	0.15413	0.235883	0.000321603	0.295787	17	59
16x60	0	0.0920324	8.92728870376336e-07	0.0276385	0.104157	0.271441	0.176096	6.32516823799993e-06	0.328628	16	60
17x61	0	0.356109	4.09545535792818e-05	0.0630055	0.0238094	0.132031	0.252127	1.13571297709201e-05	0.172866	17	61
16x62	0	0.140334	1.27727880555427e-06	0.0606829	1.75646762770829e-05	0.0844907	0.488337	0.00013378	0.226003	16	62
17x63	0	0.354417	3.08002522545656e-06	0.262869	1.10171379980486e-10	0.178979	0.156016	4.92634680916107e-11	0.0477172	17	63
16x64	0	0.246268	2.71352042839037e-07	0.17368	7.19885578965153e-06	0.10735	0.35852	4.17041568743517e-06	0.11417	16	64
17x65	0	0.389073	3.13851872690726e-06	0.0450905	0.000468028	0.142928	0.318176	8.1926532046009e-08	0.104261	17	65
17x67	0	0.0504071	1.13884842948132e-07	0.0249138	1.89772915199982e-07	0.0565525	0.868039	1.75412657517721e-07	8.66489532897229e-05	17	67
19x57	0	0.0814574	5.2332771675248e-10	0.0597827	3.52303015629157e-09	0.0810791	0.742106	6.33493826709039e-11	0.0355749	19	57
18x58	0	0.119266	6.37366145425459e-05	0.0335597	5.5394369097283e-05	0.0596606	0.657644	2.29569187468594e-05	0.129728	18	58
19x59	0	0.222758	2.47192987615445e-05	0.0513067	9.2895180077095e-06	0.0688139	0.531852	4.20014880041571e-06	0.125231	19	59
18x60	0	0.607699	9.21211408579754e-06	0.0272844	1.40118314745205e-06	0.117409	0.170194	4.90550554840641e-05	0.0773547	18	60
19x61	0	0.746114	2.39081435997685e-10	0.0386256	7.31880032599968e-10	0.0953563	0.118885	5.46856377294835e-11	0.00101854	19	61
18x62	0	0.512817	4.72826651116686e-05	0.0900497	0.000256083	0.0795303	0.267533	5.99539067773381e-05	0.049707	18	62
19x63	0	0.689209	0.0366299	0.0278635	8.59947109698416e-05	0.0487101	0.134209	8.69662507001431e-06	0.0632837	19	63
18x64	0	0.384052	3.51321246075666e-09	0.207603	1.95707898573644e-10	0.0459481	0.314399	1.45968623098812e-10	0.0479977	18	64
19x65	0	0.12146	0.282413	0.0283719	0.000167134	0.113082	0.319275	0.0987399	0.0364908	19	65
18x66	0	0.245045	0.000344763	0.124257	0.000539602	0.0255333	0.54874	0.000114315	0.0554258	18	66
19x67	0	0.094448	0.0190301	0.0617815	9.62016614692872e-07	0.0321097	0.746172	3.80831796125561e-07	0.0464577	19	67
18x68	0	0.0157989	5.6921984681449e-06	0.0255822	2.80308900154748e-05	0.0121689	0.946361	1.05228657295862e-05	4.44902002874942e-05	18	68
19x69	0	0.0343149	3.76205674874311e-10	0.0178231	8.29086885475013e-10	1.56328205490073e-05	0.914095	3.63224901263012e-08	0.0337511	19	69
19x71	0	8.46762314959091e-08	9.9648839652646e-08	0.0146716	9.01579848286026e-07	1.23300767195161e-07	0.985327	4.20443797081711e-08	3.0222706931588e-08	19	71
21x57	0	0.174985	9.2808780101371e-06	0.094688	2.49870204665614e-05	0.121152	0.503906	2.49625911032298e-07	0.105234	21	57
20x58	0	0.159165	0.000136174	0.0714074	6.96573853632337e-05	0.0556282	0.663436	5.36790203192885e-05	0.0501034	20	58
21x59	0	0.17895	0.0050278	0.121783	0.000117212	0.101009	0.519161	2.10554769784389e-05	0.0739309	21	59
20x60	0	0.611453	3.7020519228341e-10	0.0697045	2.2905259242205e-10	0.154353	0.140469	2.40114004703903e-10	0.0240205	20	60
21x61	0	0.236043	6.63355412988347e-06	0.182539	0.00107345	0.154079	0.317432	8.78988917868308e-11	0.108827	21	61
20x62	0	0.461757	0.0122069	0.18003	0.00853497	0.202391	0.111744	2.21215891992349e-07	0.0233361	20	62
21x63	0	0.204328	0.00893908	0.449224	4.80523810797858e-10	0.137429	0.180442	9.0533317724678e-10	0.0196374	21	63
20x64	0	0.158823	0.0209405	0.615261	3.48445772113954e-09	0.0563641	0.091275	6.56618409538016e-10	0.0573358	20	64
21x65	0	0.139349	0.000102402	0.229562	4.53109362077408e-05	0.0764635	0.491596	2.05851567091364e-05	0.0628616	21	65
20x66	0	0.150337	0.0254065	0.526701	4.61577875018594e-11	0.0328859	0.240056	5.74236802719146e-12	0.0246138	20	66
21x67	0	0.197593	5.47735745445153e-05	0.0697448	6.82558574405895e-06	0.130507	0.578014	0.000115184	0.023964	21	67
20x68	0	0.259467	1.20789208399493e-07	0.0767829	1.10484377820536e-05	0.0253045	0.583522	3.26484808641501e-08	0.0549117	20	68
21x69	0	0.318621	4.14842971455497e-05	0.0649324	9.9521486043581e-07	0.104351	0.512027	4.31252471610283e-06	2.14526618280091e-05	21	69
20x70	0	0.483931	9.26662449733162e-05	0.0470659	3.26031249884801e-06	0.0895907	0.347772	6.09783967912742e-05	0.0314837	20	70
21x71	0	0.26699	0.0409883	0.079066	0.00307792	0.251173	0.358516	2.22988502485512e-07	0.000189618	21	71
20x72	0	0.0806872	4.09769223814408e-05	0.0522488	0.00200214	0.153961	0.708972	0.00032686	0.00176029	20	72
21x73	0	0.142495	0.0140452	0.0393487	9.20437922325345e-06	0.165021	0.639077	6.52884731755338e-10	3.61996333002445e-06	21	73
20x74	0	0.0136834	1.13807205547438e-06	0.0292012	7.81551974647911e-10	0.11787	0.839225	1.9032175706975e-05	1.10754344337356e-06	20	74
21x75	0	0.0162824	4.1555428742673e-05	0.0430786	2.64814643021382e-05	0.144225	0.75551	0.000776539	0.0400586	21	75
20x76	0	0.0122717	0.0113403	0.0295474	2.36651823228812e-10	0.0484295	0.878017	5.34514582081078e-09	0.0203945	20	76
21x77	0	0.105344	0.0209387	0.0717774	2.54541268219395e-05	0.182825	0.619007	5.27042087544992e-05	2.95869884622852e-05	21	77
20x78	0	0.113454	2.66017505788599e-07	0.0296437	5.22443832653555e-07	0.0982478	0.758651	1.17562092178723e-06	1.84336626450953e-06	20	78
21x79	0	0.0617732	4.45022543767176e-05	0.0589999	7.88770738597275e-10	0.201738	0.677444	6.11320857091763e-10	9.16575708905491e-11	21	79
20x80	0	0.07722	1.54954793269064e-06	0.0532049	9.58982448175311e-11	0.140832	0.726737	6.63595079960979e-12	0.00200522	20	80
21x81	0	0.0255915	1.6943986439098e-05	0.0420317	4.39399584611799e-12	0.0693625	0.862983	1.0225248000076e-08	1.46914341969342e-05	21	81
20x82	0	0.0526424	2.36185519935372e-08	0.0351544	3.45147107381825e-11	0.115936	0.796267	3.53052326621393e-11	1.01033363333098e-06	20	82
21x83	0	0.0305471	1.84502155326474e-08	0.0243564	2.80844243327535e-09	0.0661907	0.878906	8.69761451372755e-09	8.49798658960884e-09	21	83
20x84	0	0.184667	2.88071273889457e-07	0.0358164	4.92951683938637e-10	0.154306	0.599944	1.26477486389955e-10	0.025266	20	84
21x85	0	0.0353503	3.05526285331063e-05	0.0412747	5.41354075045793e-07	0.100661	0.815094	1.87993925208936e-05	0.00756968	21	85
20x86	0	0.0957175	0.016058	0.120258	6.87247651178816e-06	0.230687	0.537271	8.10645508050662e-07	9.41861552699294e-07	20	86
21x87	0	0.057747	7.59552847547659e-06	0.260443	6.21846529608347e-07	0.0983323	0.583465	7.84699612586337e-09	4.06170676232821e-06	21	87
20x88	0	0.0172179	2.34218361377141e-05	0.0501984	6.2347674699044e-08	0.212223	0.679252	1.040553159274e-06	0.0410838	20	88
21x89	0	0.0485828	0.000266093	0.0758533	0.000198467	0.188057	0.6639	0.000128392	0.0230133	21	89
21x91	0	0.0158692	2.76937704185622e-05	0.0223108	6.11741620021744e-06	0.0990852	0.697341	8.84817715758051e-07	0.165359	21	91
22x56	0	0.135492	9.3216958681158e-12	0.0350976	1.02520280700491e-08	0.0394553	0.732454	1.24164951941353e-11	0.0575008	22	56
23x57	0	0.0446495	2.86425092495189e-07	0.0412677	9.30123579161408e-06	0.0846886	0.786217	4.56146550089251e-07	0.0431669	23	57
22x58	0	0.0717244	0.000143457	0.116213	2.87454726003054e-09	0.0756546	0.676209	1.892932685101e-10	0.0600552	22	58
23x59	0	0.0882163	0.00424591	0.101574	3.18052677896873e-06	0.0889817	0.684764	4.47434367150856e-05	0.0321703	23	59
22x60	0	0.0845247	0.000865206	0.0944651	0.00013919	0.0826759	0.461197	0.196937	0.0791964	22	60
23x61	0	0.135478	4.4714799787803e-05	0.0880483	2.71168731523372e-07	0.0756101	0.551903	0.0788176	0.0700983	23	61
22x62	0	0.0825148	4.28894240522334e-06	0.116909	0.000204122	0.108396	0.603411	4.34534113415447e-06	0.0885564	22	62
23x63	0	0.359858	0.00448601	0.19314	5.80896108384116e-09	0.103173	0.221752	1.77868304149511e-06	0.117589	23	63
22x64	0	0.119571	5.23562536717378e-05	0.111179	0.0248897	0.166434	0.50385	5.15233481048034e-05	0.073973	22	64
23x65	0	0.301833	0.0263311	0.159939	8.53395082401251e-06	0.135272	0.260302	0.0406593	0.0756556	23	65
22x66	0	0.112578	5.01436754518968e-05	0.103943	3.19966137441138e-06	0.109733	0.578837	2.05756382070831e-05	0.0948359	22	66
23x67	0	0.242483	3.96164280146769e-05	0.0492472	5.08552065228433e-05	0.142638	0.37356	0.000140862	0.191841	23	67
22x68	0	0.0550949	0.00182273	0.0269801	6.32554624767883e-12	0.0840018	0.733604	8.7258583147246e-10	0.0984962	22	68
23x69	0	0.0884139	0.0142496	0.070396	0.204455	0.16389	0.457939	5.7372105360041e-05	0.000598832	23	69
22x70	0	0.178575	5.70507767607622e-05	0.0929934	0.106138	0.168708	0.418425	0.000290972	0.0348126	22	70
23x71	0	0.0722573	0.0158618	0.0442272	0.136103	0.149931	0.581008	2.9615699675882e-05	0.000582722	23	71
22x72	0	0.0335555	2.94563882002909e-07	0.0359525	0.153342	0.141728	0.607913	5.50199146581025e-07	0.0275073	22	72
23x73	0	0.0472981	0.0010343	0.0390257	0.0141655	0.101848	0.69581	0.0001447	0.100673	23	73
22x74	0	0.0736388	3.74028977882057e-05	0.0798774	8.48950933984498e-07	0.117795	0.693927	8.41186680129812e-07	0.0347235	22	74
23x75	0	0.0527388	2.22952282658568e-05	0.0338481	6.15380689044855e-07	0.161283	0.75209	6.1381746675519e-07	1.6658599252449e-05	23	75
22x76	0	0.0925407	0.0389712	0.0980554	1.44344975864721e-06	0.170689	0.599706	7.7761412401423e-09	3.62001525208362e-05	22	76
23x77	0	0.0673134	1.27531547883969e-05	0.190475	2.25295020117038e-05	0.20211	0.528071	3.03105626847438e-07	0.0119957	23	77
22x78	0	0.0860383	3.94583139834778e-08	0.103249	3.7435963812109e-06	0.202434	0.608191	5.77860906279164e-05	2.62269338331364e-05	22	78
23x79	0	0.0673164	2.9233112485229e-05	0.0613539	0.000526428	0.193534	0.677154	1.72218722118138e-05	6.88742812297618e-05	23	79
22x80	0	0.0731401	5.56797484109561e-06	0.0296946	9.85654105949679e-11	0.0613315	0.835819	1.47183671018152e-09	9.68900392643329e-06	22	80
23x81	0	0.0488644	0.00240992	0.0586117	3.46905673462022e-06	0.0694919	0.820615	3.77986834141756e-09	3.54255997791543e-06	23	81
22x82	0	0.0133604	5.79664712960082e-05	0.0429853	4.10077811000737e-11	0.0417355	0.901861	2.35110850693659e-11	9.72511398236531e-09	22	82
23x83	0	0.0376082	2.01681768928733e-11	0.0582848	4.8692474602095e-10	0.0982036	0.805904	2.4223762591987e-10	4.84732657350458e-11	23	83
22x84	0	1.65016734142011e-05	4.32128840562715e-07	0.0239797	1.5101237021663e-09	0.0324508	0.943506	3.94760333450397e-05	7.3653414252304e-06	22	84
23x85	0	0.0239809	3.00690802246893e-06	0.0294743	3.25505515712269e-12	0.0976956	0.848846	2.19286820429577e-12	8.97409104581183e-10	23	85
22x86	0	0.0469268	8.22400862865603e-05	0.0277945	8.03792834130054e-07	0.110929	0.81426	5.60611231914271e-06	1.00202834607919e-06	22	86
23x87	0	0.0439865	6.5687844082486e-05	0.0218649	1.09276040570652e-06	0.159209	0.774865	6.90092378449858e-06	7.28777200022166e-07	23	87
22x88	0	0.061933	4.16367371236265e-05	0.031671	8.89858651975984e-06	0.108462	0.797698	0.000184474	1.97649307424679e-07	22	88
23x89	0	0.0375503	0.00949216	0.033676	9.39649917603309e-09	0.187067	0.710611	1.7893527102225e-11	0.0216038	23	89
22x90	0	0.065871	1.24105288101605e-06	0.0401695	0.0825181	0.226429	0.584977	5.92420119818676e-06	2.8482179211168e-05	22	90
23x91	0	0.0756595	1.52958999881779e-06	0.0658833	0.157394	0.430078	0.227382	5.07577298271348e-06	0.0435957	23	91
22x92	0	0.0244661	4.6478150503186e-07	0.0171994	0.0782039	0.504872	0.309642	2.17676036903534e-05	0.0655937	22	92
23x93	0	0.115704	0.073032	0.0507872	0.229812	0.353753	0.170985	2.95496652716579e-06	0.00592448	23	93
25x57	0	0.14115	1.80427935445981e-06	0.105046	0.0946555	0.105255	0.387689	1.31708557004016e-06	0.166202	25	57
24x58	0	0.0767226	0.000831292	0.229657	0.000468363	0.0751395	0.445408	0.00019478	0.171579	24	58
25x59	0	0.0852304	0.0289659	0.109718	0.000305321	0.0839702	0.529796	0.000535	0.161479	25	59
24x60	0	0.0624709	1.01879653559219e-06	0.100964	8.58273955670429e-07	0.0667554	0.658379	6.85582857881337e-07	0.111429	24	60
25x61	0	0.0741881	0.000355444	0.157907	6.37601100115475e-09	0.0665502	0.6167	3.20246559158581e-05	0.0842672	25	61
24x62	0	0.085897	0.0244082	0.123167	3.24006079849117e-07	0.131294	0.517268	2.75937232502094e-07	0.117965	24	62
25x63	0	0.0568593	2.17566160136776e-05	0.119912	3.3032533145831e-09	0.0932647	0.629253	1.04351855409422e-09	0.10069	25	63
24x64	0	0.146621	7.1132551101403e-05	0.130066	0.00417315	0.0731854	0.585941	3.57190360668266e-05	0.0599069	24	64
25x65	0	0.0937046	2.17004741143218e-06	0.0768436	0.000324839	0.0613374	0.572865	1.09521121976944e-05	0.194911	25	65
24x66	0	0.0832139	0.00920993	0.0846604	0.000100019	0.133096	0.596044	9.14112916330623e-06	0.0936664	24	66
25x67	0	0.0358599	1.62831981377896e-07	0.0577316	0.128203	0.130606	0.309934	1.77946735900591e-07	0.337665	25	67
24x68	0	0.0795702	0.000179322	0.0437925	5.25820744715416e-08	0.175578	0.592931	6.69359871938267e-08	0.107948	24	68
25x69	0	0.0384657	0.000281391	0.0552107	0.155811	0.155785	0.305849	2.69128097612987e-05	0.28857	25	69
24x70	0	0.0610411	1.28218489688345e-06	0.0360182	9.50011993555326e-07	0.0783787	0.626588	6.4070740245838e-06	0.197965	24	70
25x71	0	0.0354573	0.01397	0.0326115	0.0258235	0.18042	0.599442	0.000404896	0.111871	25	71
24x72	0	0.0354736	1.81366120925903e-05	0.0439074	0.108912	0.0774306	0.674015	0.000121641	0.0601216	24	72
25x73	0	0.0578583	1.01594327287227e-09	0.0431318	0.0625394	0.193143	0.643328	6.24055015415604e-10	2.38421145184734e-08	25	73
24x74	0	0.096901	3.99883937300468e-05	0.0387625	0.000123712	0.127577	0.706962	6.76830424877719e-08	0.0296331	24	74
25x75	0	0.0774721	2.35462676950663e-07	0.0436194	1.87785985832538e-08	0.170081	0.708827	3.20299822073699e-07	3.13433219215406e-08	25	75
24x76	0	0.121412	9.58985593397013e-08	0.0853933	0.0400547	0.241045	0.512093	4.97463951393605e-07	8.0584093101865e-07	24	76
25x77	0	0.0504755	2.57113219334027e-05	0.15922	5.47760659560325e-05	0.231585	0.540116	2.39424115222454e-10	0.0185235	25	77
24x78	0	0.0114809	0.00562746	0.0682662	8.10167392541924e-07	0.118353	0.796188	7.61717494005519e-07	8.21610821104184e-05	24	78
25x79	0	0.0286203	2.84345024014049e-07	0.0798842	6.24892544974943e-06	0.100261	0.790985	5.93245346401284e-10	0.000243294	25	79
24x80	0	0.079462	0.00010818	0.105331	0.000116878	0.128641	0.686246	9.33210688038537e-05	1.00712202190857e-06	24	80
25x81	0	0.0313997	1.05020584721324e-10	0.19247	4.1609210672851e-10	0.0774102	0.69872	2.39419219610298e-09	4.13127933540851e-09	25	81
24x82	0	0.0232849	1.49709418281854e-06	0.254816	2.96570815412124e-07	0.130332	0.591564	6.32127823512578e-07	5.44768528646912e-07	24	82
25x83	0	8.2916615358672e-10	7.28615118487871e-10	0.040037	5.02508288026271e-11	0.076013	0.88395	2.13791597912078e-10	5.84287067367029e-11	25	83
24x84	0	0.0116501	6.28414661945807e-08	0.0369029	3.83661286746305e-08	0.0326425	0.918804	3.86426732021691e-09	2.25868475065704e-08	24	84
25x85	0	0.0109178	1.24185660597822e-11	0.0251347	7.48359227563149e-11	0.038932	0.925016	3.03193797952765e-10	3.64747521544587e-11	25	85
24x86	0	0.0408664	0.00890352	0.0394343	1.78980171990722e-06	0.112824	0.797929	4.87791661391138e-06	3.63700872333362e-05	24	86
25x87	0	0.0137921	3.43198891954889e-11	0.038466	1.93997361860864e-10	0.0466704	0.90107	1.13344422688298e-10	1.13604509755341e-06	25	87
24x88	0	0.0236186	1.38092711531094e-10	0.0339311	1.83301436904294e-11	0.0657172	0.876733	2.00409454353516e-13	2.14238223245755e-10	24	88
25x89	0	0.0522629	0.013203	0.173802	1.27000762414242e-05	0.207287	0.553365	2.53232652608457e-06	6.52700372588824e-05	25	89
24x90	0	0.0693641	1.17679834357595e-05	0.0502452	0.000235716	0.239998	0.640121	2.1578478520999e-07	2.44475447053573e-05	24	90
25x91	0	0.051009	0.00212457	0.14377	3.94110267519028e-05	0.24659	0.550337	2.96697261438047e-06	0.00612721	25	91
24x92	0	0.0487566	1.59980049999336e-06	0.150855	1.44175188578437e-05	0.228265	0.454925	6.34653059130402e-09	0.117182	24	92
25x93	0	0.135532	0.000180823	0.263817	2.4238499010116e-06	0.174023	0.413581	1.89145639020941e-06	0.0128617	25	93
24x94	0	0.0709995	0.0172846	0.233166	2.95418305066166e-05	0.224213	0.330734	9.562925054435e-06	0.123565	24	94
27x57	0	0.0256657	0.00110515	0.0449796	0.243163	0.125103	0.244315	0.00010413	0.315564	27	57
26x58	0	0.0994521	3.32808209658601e-06	0.126352	0.0393805	0.214123	0.279867	1.52209232946115e-07	0.240821	26	58
27x59	0	0.068221	0.0241247	0.112952	0.0303466	0.216026	0.264824	1.0835227636841e-10	0.283505	27	59
26x60	0	0.052449	0.0381075	0.0953137	0.00155436	0.0661444	0.620139	6.35510603324027e-06	0.126286	26	60
27x61	0	0.101163	0.0853665	0.101521	9.91338127770323e-07	0.092171	0.456628	4.59698573077599e-06	0.163145	27	61
26x62	0	0.103648	0.04572	0.0859815	0.000147364	0.120744	0.615196	0.000163973	0.0283989	26	62
27x63	0	0.073743	1.26180480479226e-11	0.117261	3.74850121585921e-12	0.041019	0.664737	1.5074822796418e-10	0.103239	27	63
26x64	0	0.0511452	0.024262	0.0939471	8.10148999982831e-07	0.0622777	0.577782	5.04660906292755e-05	0.190535	26	64
27x65	0	0.0458158	0.0111436	0.114807	3.19635785290915e-07	0.179895	0.539088	2.78141350506118e-05	0.109222	27	65
26x66	0	0.0867121	0.0107207	0.0876789	0.119665	0.0870055	0.391762	0.000267141	0.216189	26	66
27x67	0	0.0773989	8.79386319073092e-06	0.183153	0.104733	0.129126	0.402299	1.52641126325049e-08	0.103281	27	67
26x68	0	0.0424346	0.0396638	0.10518	0.0566979	0.119316	0.241745	0.000102259	0.39486	26	68
27x69	0	0.0543704	0.00141272	0.295883	0.10678	0.0667719	0.35811	0.00139441	0.115277	27	69
26x70	0	0.0229116	0.000403311	0.0607651	0.224847	0.171168	0.279773	4.62334786051688e-05	0.240086	26	70
27x71	0	0.0579767	6.77019383803141e-05	0.464783	0.0162795	0.125617	0.163347	0.000108679	0.17182	27	71
26x72	0	0.0681045	0.00835647	0.0259517	0.13951	0.147066	0.528007	1.58440945851393e-05	0.0829889	26	72
27x73	0	0.0823449	0.0509298	0.192969	0.210496	0.156132	0.282438	7.75475643437485e-07	0.0246899	27	73
26x74	0	0.0748799	1.00522298455894e-09	0.134538	6.88782762831626e-09	0.151373	0.607468	9.03111428695771e-11	0.0317411	26	74
27x75	0	0.128844	7.67443083754532e-10	0.402721	0.0651538	0.0938093	0.228249	7.02437094573248e-10	0.0812231	27	75
26x76	0	0.146677	2.92630029058402e-06	0.269682	6.63615921420373e-05	0.0580133	0.485936	2.96602099570856e-07	0.0396213	26	76
27x77	0	0.0413573	7.99380348070355e-09	0.619321	1.30738315282269e-05	0.0631223	0.203763	1.61324218827767e-10	0.0724231	27	77
26x78	0	0.0833993	1.67462883744261e-08	0.366353	9.00432843738724e-06	0.0422685	0.41327	4.85152165833795e-08	0.0947	26	78
27x79	0	0.033863	2.21309913642317e-05	0.25775	2.69347447609204e-06	0.118584	0.579152	4.90320495564976e-05	0.0105778	27	79
26x80	0	0.0652387	3.37597212131202e-05	0.194656	5.01669927999909e-07	0.217638	0.522418	1.59342850418993e-05	1.42619959538826e-07	26	80
27x81	0	0.0438742	0.00219372	0.217229	0.000187213	0.149451	0.587043	1.74753812800429e-05	4.56464914554241e-06	27	81
26x82	0	0.0302649	0.000210874	0.0492472	1.46802655239421e-07	0.0928698	0.827406	6.9753079351329e-07	4.8962143506872e-07	26	82
27x83	0	0.0279658	2.52378608167246e-05	0.0459264	4.92707426444536e-05	0.148434	0.777572	4.10902966844848e-06	2.34280317539758e-05	27	83
26x84	0	0.0657877	0.00309061	0.441624	6.91324689373459e-11	0.0846025	0.404895	2.76224333045609e-10	2.82694789113761e-10	26	84
27x85	0	0.028911	2.08700500071063e-05	0.0198329	2.99209580883113e-08	0.134105	0.81713	3.63023938275063e-09	3.45812123636448e-09	27	85
26x86	0	0.0135084	0.0012471	0.0222372	2.41915623001459e-05	0.122931	0.840035	1.24262553589792e-05	4.37497657184817e-06	26	86
27x87	0	0.0426522	6.71259853366124e-10	0.185517	6.96175165466183e-09	0.0571282	0.714694	1.73269018928923e-10	8.50158846490674e-06	27	87
26x88	0	0.011335	7.04759251383667e-06	0.0335193	2.16903242698458e-11	0.0206753	0.93445	3.4674363699457e-08	1.31366865677326e-05	26	88
27x89	0	0.043298	0.000203758	0.0577213	0.000109481	0.118998	0.779433	3.65321911483766e-05	0.00019946	27	89
26x90	0	0.0205449	8.12402486045589e-06	0.0642317	1.1926635188865e-05	0.160981	0.754195	2.88571448390575e-06	2.46430436148796e-05	26	90
27x91	0	0.0518696	8.96806249821875e-05	0.112388	0.000220497	0.118868	0.653712	6.75248258060727e-05	0.0627841	27	91
26x92	0	0.124319	0.00958981	0.228269	0.055058	0.194709	0.373065	1.55472452932805e-05	0.0149755	26	92
27x93	0	0.075384	3.74340745602488e-06	0.173341	4.0153082899327e-10	0.182736	0.567893	3.40497034751212e-10	0.00064181	27	93
26x94	0	0.108563	0.0074454	0.186053	2.10222184252813e-05	0.136673	0.561224	8.56252992068625e-07	2.00453165233055e-05	26	94
27x95	0	0.00979812	1.19077301305619e-08	0.12562	1.07648846376787e-08	0.0432826	0.821299	9.45250613819095e-09	7.64130596903159e-10	27	95
28x58	0	0.103847	0.0710482	0.174318	0.150931	0.301075	0.159333	8.36748500497947e-05	0.0393645	28	58
29x59	0	0.0543146	0.0198803	0.570291	3.3242315020371e-10	0.278493	0.0567908	4.85452587216133e-10	0.0202313	29	59
28x60	0	0.0409376	0.205236	0.208145	0.000148169	0.109224	0.308132	1.04521616633126e-05	0.128166	28	60
29x61	0	0.027885	8.54521624342061e-08	0.175998	0.147162	0.405683	0.243112	0.000117667	4.27983665546475e-05	29	61
28x62	0	0.109222	0.0209549	0.123358	4.42224543551854e-09	0.0534008	0.583239	2.06180918924194e-07	0.109826	28	62
29x63	0	0.0607	4.64139659382368e-08	0.182388	9.98577830141899e-07	0.150284	0.471928	4.53886542797767e-06	0.134695	29	63
28x64	0	0.0560834	0.031495	0.122872	2.91691754740123e-07	0.10602	0.570415	4.42718143018882e-05	0.11307	28	64
29x65	0	0.0936211	0.000706935	0.167136	0.0845667	0.139246	0.380359	8.89379793744187e-05	0.134276	29	65
28x66	0	0.0730889	6.89529040299709e-05	0.146471	0.000150533	0.103438	0.510578	2.78201559628411e-06	0.166202	28	66
29x67	0	0.140899	0.00331958	0.15571	0.193202	0.175894	0.239146	0.000143626	0.0916845	29	67
28x68	0	0.0507453	8.09105345693506e-05	0.16446	8.61522662113772e-08	0.126995	0.582278	2.56009207774635e-06	0.0754377	28	68
29x69	0	0.120025	0.000997234	0.176712	1.36883197245537e-06	0.150585	0.464896	1.1773299156855e-05	0.0867714	29	69
28x70	0	0.0554962	0.00351159	0.238534	9.6272992758895e-09	0.0640645	0.447579	2.37801559957411e-10	0.190815	28	70
29x71	0	0.032127	0.0197887	0.537139	6.8255840153538e-11	0.00118826	0.320208	3.40166836809346e-10	0.0895482	29	71
28x72	0	0.0923746	0.0199545	0.415453	0.103301	0.165667	0.203231	6.36894936637076e-06	1.2974783844536e-05	28	72
29x73	0	0.123233	0.0168585	0.545099	1.20496632539573e-08	0.0512702	0.197502	3.49198571536016e-11	0.0660366	29	73
28x74	0	0.151831	8.40331101264924e-06	0.478815	1.21992098706107e-06	0.104534	0.199896	4.12467848885744e-05	0.0648729	28	74
29x75	0	0.113881	0.0195053	0.634052	4.81989675033528e-10	0.0480753	0.15555	4.15963169737375e-09	0.0289368	29	75
28x76	0	0.0476729	1.36336305408998e-11	0.83872	0.0209106	0.0637125	0.0289833	3.72864890595927e-07	1.01098300100649e-10	28	76
29x77	0	0.111802	2.53027021737335e-10	0.673871	3.04851901540641e-10	0.0344962	0.179831	2.41984813186867e-10	8.864640201544e-11	29	77
28x78	0	0.0926605	4.84133002706989e-11	0.548401	3.3122273842578e-11	0.0286285	0.26364	7.62127675736923e-10	0.06667	28	78
29x79	0	0.126796	1.09615085582481e-11	0.563731	2.26284096446145e-10	0.0902527	0.217094	8.75771843032637e-12	0.00212625	29	79
28x80	0	0.053318	3.86518377296442e-10	0.278302	8.66496487225772e-10	0.119545	0.548827	1.64826879010653e-07	6.8483270730131e-06	28	80
29x81	0	0.145682	6.00286998440002e-05	0.19129	4.87287829510797e-06	0.12814	0.454148	4.95988675471702e-06	0.0806693	29	81
28x82	0	0.052471	1.91187205460536e-10	0.0628495	4.07594939376261e-11	0.216983	0.667697	7.18801562603953e-10	8.14776454870764e-11	28	82
29x83	0	0.0613566	0.000297737	0.214351	0.000149933	0.122066	0.600114	4.25130866066276e-05	0.00162323	29	83
28x84	0	0.0684339	0.00688369	0.0356122	5.33959706382285e-07	0.105733	0.766374	4.65352483171674e-05	0.0169161	28	84
29x85	0	0.0478704	0.000915178	0.167286	4.66470513448836e-05	0.182992	0.600811	7.13113770168389e-05	7.17120626678848e-06	29	85
28x86	0	0.0143024	4.92269662412964e-05	0.0379869	9.40879842230423e-05	0.0607537	0.886441	0.00036939	3.27795338600913e-06	28	86
29x87	0	0.0353081	1.9197550808123e-09	0.074396	7.15408955040745e-05	0.133372	0.735248	1.29944255870565e-10	0.0216039	29	87
28x88	0	0.027431	0.0158343	0.0480726	5.96650482124508e-09	0.135565	0.773097	5.58690121474407e-09	1.30392717149192e-07	28	88
29x89	0	0.0550885	1.44507080987433e-07	0.0158835	4.27967677286844e-07	0.113282	0.815652	4.79389931852457e-06	8.88788125696723e-05	29	89
28x90	0	0.082933	5.95258113023824e-07	0.079689	1.45214696483192e-07	0.137487	0.699706	4.84330408990899e-06	0.000179478	28	90
29x91	0	0.0135949	0.0090262	0.116922	5.07119248158264e-06	0.082971	0.732573	1.8871693581036e-05	0.0448892	29	91
28x92	0	0.0710951	0.0122027	0.146818	1.33194411005019e-08	0.134592	0.63391	3.85860988020064e-05	0.00134308	28	92
29x93	0	0.059664	1.0954227489403e-05	0.139431	1.88532924144727e-06	0.0576586	0.708048	0.000154335	0.0350313	29	93
28x94	0	0.0513067	4.07031584557807e-07	0.133161	3.03924378474579e-07	0.0426843	0.772839	4.68607785456985e-09	8.89600063716379e-06	28	94
29x95	0	0.082949	0.00013016	0.101713	1.68395336427254e-07	0.0441633	0.711932	1.61808394936647e-06	0.0591104	29	95
28x96	0	0.0120029	3.42722730527082e-10	0.153945	3.97799981639994e-10	0.0134347	0.771413	7.2013767834578e-10	0.0492043	28	96
29x101	0	0.000380933	1.42527703045121e-05	0.0843799	1.59061351197352e-06	7.76091309923111e-05	0.827683	6.20318275268963e-07	0.0874622	29	101
30x60	0	0.0638194	7.49205818145593e-11	0.516809	2.90146847345064e-10	0.318446	0.0528267	7.02344199795022e-10	0.0480992	30	60
31x61	0	0.0079508	2.63685797020657e-10	0.750328	3.61250707263672e-05	0.154438	0.0872468	2.64964958731568e-08	6.71303413553874e-11	31	61
30x62	0	0.115183	1.71332559029189e-10	0.222189	3.86536628532084e-09	0.340936	0.312787	1.68324160338347e-11	0.00890497	30	62
31x63	0	0.0225301	5.59932870474434e-06	0.038999	5.69854997227075e-05	0.0192635	0.860489	7.10384818137779e-07	0.0586551	31	63
30x64	0	0.0574857	1.46515497772401e-05	0.0888185	1.39214595128789e-06	0.0616219	0.710918	2.3051310807404e-06	0.0811376	30	64
31x65	0	0.0629018	5.4588009691767e-06	0.0979709	4.067677015017e-07	0.16444	0.67395	5.03459769097277e-07	0.000731248	31	65
30x66	0	0.19801	3.67642986003719e-11	0.345398	0.00838325	0.115847	0.177248	7.1239414301776e-10	0.155114	30	66
31x67	0	0.340954	2.17068436304819e-06	0.215356	9.69279762370836e-08	0.108604	0.216134	1.36699477108883e-10	0.118949	31	67
30x68	0	0.207063	0.0125821	0.199312	7.64216100419793e-07	0.127365	0.342385	2.21465909396522e-06	0.11129	30	68
31x69	0	0.206134	8.13257584411764e-07	0.462998	0.000100688	0.0977284	0.212326	1.3236268954765e-10	0.0207121	31	69
30x70	0	0.046126	0.0788718	0.0516198	7.19257528662822e-05	0.0633829	0.692355	0.000110797	0.0674613	30	70
31x71	0	0.0836023	5.16193561920658e-12	0.691565	5.89008662683308e-11	0.0454241	0.142077	1.5866472482289e-12	0.037332	31	71
30x72	0	0.130963	0.0138914	0.56416	1.15753938340297e-10	0.0582282	0.232756	3.28804006476603e-11	1.56791299584526e-06	30	72
31x73	0	0.157084	1.92232403726613e-06	0.24288	3.56542894858917e-09	0.0592936	0.540691	9.41651862378924e-06	4.04669265524966e-05	31	73
30x74	0	0.0520297	0.037886	0.486821	1.22672019634387e-10	0.0593465	0.344826	4.55456885857167e-11	0.0190903	30	74
31x75	0	0.0700469	4.1021910008157e-05	0.488546	4.71372152315641e-11	0.0986487	0.302347	2.21533186560065e-09	0.0403701	31	75
30x76	0	0.0674769	0.000421766	0.699162	3.0004835467944e-10	0.0138322	0.219107	2.651832007543e-09	8.08579169890602e-11	30	76
31x77	0	0.0596084	0.031312	0.168449	0.000848869	0.0157145	0.723554	0.000232677	0.000280676	31	77
30x78	0	0.0326351	0.00640657	0.110699	8.84864432476756e-11	0.0337731	0.776172	9.80612245016096e-07	0.0403127	30	78
31x79	0	7.33453906396586e-07	0.000329076	0.0616644	9.72586082576581e-06	0.000593925	0.851173	5.09289532934104e-05	0.0861785	31	79
30x80	0	0.093668	0.0322961	0.601272	1.33947078797594e-10	0.0727722	0.188694	3.41844928017239e-11	0.0112974	30	80
31x81	0	0.126728	3.28882197768597e-11	0.528287	4.75423480082753e-11	0.0128329	0.310405	7.81458433682501e-10	0.0217472	31	81
30x82	0	0.0542079	2.8408362897556e-09	0.365919	4.24299230798808e-09	0.128197	0.379432	8.48091177921178e-11	0.0722442	30	82
31x83	0	0.114222	0.000181828	0.285387	0.000243475	0.0633484	0.443467	2.83992959325588e-10	0.0931504	31	83
30x84	0	0.0909067	0.0133319	0.164743	6.2136384993203e-05	0.128147	0.602554	1.27396057072074e-06	0.000253185	30	84
31x85	0	0.200381	0.0028127	0.256048	0.0904598	0.154064	0.0992171	1.14386106985412e-09	0.197017	31	85
30x86	0	0.0386825	0.0233985	0.0547509	0.0221529	0.355594	0.505056	0.000351134	1.40804181041203e-05	30	86
31x87	0	0.0851117	0.000109496	0.0794251	0.251364	0.445443	0.0494537	0.000230162	0.0888628	31	87
30x88	0	0.0214977	0.00891758	0.0890941	8.72444134961608e-09	0.147821	0.657063	8.24602346497444e-11	0.0756067	30	88
31x89	0	0.0876825	6.57883333647804e-07	0.126275	0.0722952	0.259411	0.454321	3.73838309600704e-06	1.10420892765033e-05	31	89
30x90	0	0.0383758	0.0215581	0.142774	4.50935769483793e-05	0.143102	0.613619	1.54144494810564e-05	0.0405103	30	90
31x91	0	0.0655139	1.91844725204676e-10	0.15414	2.61435844801367e-10	0.145144	0.580983	4.16296014662926e-11	0.054219	31	91
30x92	0	0.0494167	8.86870177614526e-07	0.130774	1.63669116621949e-09	0.0897247	0.729609	3.48328581945868e-10	0.000475299	30	92
31x93	0	0.0688809	1.01867710449986e-09	0.130869	8.10394288109631e-10	0.199523	0.600726	7.64574747464586e-07	3.21548342398115e-09	31	93
30x94	0	0.10517	0.00188505	0.115825	1.02542770055903e-10	0.0965315	0.680589	1.25056077971174e-10	1.3170800930381e-10	30	94
31x95	0	0.0898832	7.05208030371821e-06	0.108011	0.000224832	0.116775	0.636569	1.04182897697808e-06	0.0485284	31	95
30x96	0	0.0687086	0.0557207	0.114064	1.16144391883803e-05	0.0786031	0.682861	9.52339444516792e-06	2.0901083020174e-05	30	96
31x97	0	0.0247056	6.05001069712447e-05	0.038392	1.86992121332908e-05	0.0108335	0.869828	2.82813383389112e-05	0.0561328	31	97
32x62	0	0.0550996	0.0065203	0.171862	2.38950750034019e-05	0.40049	0.272103	4.831474232479e-05	0.0938528	32	62
33x63	0	0.0846023	0.0150946	0.0454253	1.06966028531262e-05	0.0624359	0.684371	1.79256591747713e-09	0.10806	33	63
32x64	0	0.0660402	0.0141797	0.110793	1.63342661224633e-06	0.127527	0.562778	1.02413767425295e-05	0.11867	32	64
33x65	0	0.116283	0.00157278	0.0567776	4.55880454197872e-06	0.110565	0.658752	2.73009021253242e-05	0.0560177	33	65
32x66	0	0.127676	9.32558161871069e-11	0.183394	2.17698002206496e-07	0.149662	0.445856	4.73931591612299e-10	0.0934119	32	66
33x67	0	0.139014	0.00303785	0.233141	9.78380248312856e-11	0.16978	0.407448	2.227149450194e-07	0.0475791	33	67
32x68	0	0.1431	6.42117608842174e-12	0.262522	5.64799943152804e-10	0.148961	0.393694	1.36862123610095e-10	0.0517234	32	68
33x69	0	0.289972	0.0082612	0.267793	0.0745006	0.240195	0.0874349	1.65347279403114e-08	0.031843	33	69
32x70	0	0.196724	7.6676635493392e-09	0.575806	2.92274479581598e-10	0.0652786	0.10443	1.68369962953645e-10	0.0577611	32	70
33x71	0	0.1939	0.0933373	0.421003	7.48210340665916e-11	0.242596	3.15611846647451e-09	3.07479543769242e-11	0.0491635	33	71
32x72	0	0.0634479	0.000238973	0.0778722	9.86834477271991e-06	0.0280029	0.7934	2.84849661592555e-05	0.0370001	32	72
33x73	0	0.127837	1.46237856489589e-08	0.430335	3.78508432918777e-10	0.0686088	0.340912	2.28867892409266e-10	0.0323075	33	73
32x74	0	0.0606176	3.33930277786388e-08	0.466561	2.45236887985704e-09	0.0512467	0.399582	2.10117664400335e-09	0.0219929	32	74
33x75	0	0.0311544	0.0664413	0.04215	9.91989899655865e-06	0.038335	0.783897	0.00214469	0.0358674	33	75
32x76	0	0.0377039	0.0292631	0.223169	1.99055592232426e-11	0.0592236	0.650639	7.24546366112624e-11	1.50201845262897e-06	32	76
33x77	0	0.0539935	0.049236	0.026075	1.72273902197293e-07	0.0939188	0.690529	7.16553701945173e-05	0.0861756	33	77
32x78	0	0.0446491	0.0253098	0.0482314	0.000509367	0.0665845	0.813479	0.000785299	0.000451791	32	78
33x79	0	0.036604	0.019278	0.319027	1.03075413101984e-10	0.0761848	0.481344	2.10219611332284e-06	0.0675602	33	79
32x80	0	0.0679704	0.0114367	0.662859	1.65622965694757e-11	0.0623007	0.189293	5.66120843643527e-11	0.00614016	32	80
33x81	0	0.0773949	0.0350743	0.181132	2.88611755446189e-10	0.0756161	0.594972	3.48036955366859e-08	0.0358107	33	81
32x82	0	0.0580894	0.04466	0.092587	0.000166941	0.048182	0.708395	2.47347728272509e-05	0.0478945	32	82
33x83	0	0.0728402	0.110426	0.0597105	0.00123349	0.0694753	0.676647	9.06512521425034e-08	0.00966681	33	83
32x84	0	0.311134	3.53303381181347e-10	0.218763	1.06200993111373e-11	0.0587069	0.348858	1.83216922072741e-10	0.0625383	32	84
33x85	0	0.179074	6.42356673658022e-06	0.35256	8.91578323410972e-06	0.121317	0.253722	4.27404530704169e-07	0.0933115	33	85
32x86	0	0.329465	1.00351351453194e-06	0.116331	0.0315418	0.102648	0.21356	1.70653879666317e-06	0.206452	32	86
33x87	0	0.0901084	1.93243356435559e-05	0.21967	7.03128451341296e-06	0.0270609	0.637626	4.23116182961399e-05	0.025466	33	87
32x88	0	0.0780218	0.0589318	0.130583	0.114567	0.18036	0.201063	3.95647636723583e-05	0.236434	32	88
33x89	0	0.0991044	3.71539440198491e-10	0.0925449	6.922807208073e-10	0.104528	0.663509	7.0817405312934e-08	0.0403134	33	89
32x90	0	0.0733603	0.0209351	0.192065	0.0932341	0.127581	0.352395	4.99604421948728e-05	0.14038	32	90
33x91	0	0.0857875	5.05264416786756e-10	0.429644	1.3657119496398e-10	0.057704	0.346735	1.79005286974006e-10	0.0801296	33	91
32x92	0	0.0720853	0.00449796	0.155295	1.77315366612822e-07	0.0897058	0.635704	2.02604227236996e-08	0.0427125	32	92
33x93	0	0.0781465	2.96244897586812e-05	0.216175	0.000148758	0.0737927	0.536984	6.96349429822289e-05	0.0946543	33	93
32x94	0	0.0922994	1.47762189257992e-05	0.117083	1.80114596454421e-09	0.0725982	0.706129	2.61099337201562e-09	0.0118751	32	94
33x95	0	0.0524419	0.0092878	0.186054	6.12695646599469e-10	0.118558	0.61492	1.05069134378266e-10	0.0187382	33	95
32x96	0	0.0865062	1.52525557693525e-09	0.118358	5.04893086064478e-08	0.131722	0.663363	5.0902808639889e-05	5.42568896820442e-07	32	96
34x66	0	0.0501719	0.0351502	0.0492788	1.31091891736186e-07	0.131431	0.678676	0.000212038	0.0550791	34	66
34x68	0	0.0937769	0.034337	0.0770347	0.000106134	0.231219	0.430094	8.62880454571859e-09	0.133432	34	68
35x69	0	0.0635707	0.000207271	0.0350952	0.00211726	0.247297	0.606299	3.94089709237241e-05	0.0453745	35	69
34x70	0	0.194332	4.13555710131653e-06	0.1583	0.0020931	0.433304	0.203752	1.27011128866069e-07	0.00821347	34	70
35x71	0	0.0519503	0.00761603	0.0366368	5.86035670505437e-07	0.0817048	0.822065	4.87850453805432e-07	2.64662764227804e-05	35	71
34x72	0	0.130082	0.0356517	0.0669439	0.0392586	0.170941	0.4724	0.000266985	0.0844556	34	72
35x73	0	0.0715799	3.02331235899697e-08	0.556361	5.2600538442324e-10	0.206396	0.165663	6.70983594002444e-10	3.92396585743613e-10	35	73
34x74	0	0.0561957	5.16610762872128e-11	0.926533	1.48109148673559e-11	0.00120946	0.0160616	1.72125662884946e-10	1.44700805593047e-08	34	74
35x75	0	0.036153	1.53309787515743e-05	0.453153	6.77084751376777e-11	0.0402644	0.40025	4.29609796360278e-10	0.0701643	35	75
34x76	0	0.0556464	2.95714418959173e-10	0.322408	3.86522010233129e-11	0.117346	0.462103	9.68770885554297e-11	0.0424968	34	76
35x77	0	0.150574	0.0422518	0.480419	3.20803488296861e-10	0.144753	0.182001	1.27494984177616e-11	1.58318948675354e-06	35	77
34x78	0	0.0113886	0.0219035	0.0469916	2.61218613276129e-07	0.0213529	0.887739	5.29684332381603e-08	0.0106236	34	78
35x79	0	0.13907	2.50030493590334e-09	0.65191	4.53109521530098e-10	0.0848067	0.113227	4.17655843339038e-12	0.0109861	35	79
34x80	0	0.0682293	0.00758804	0.33368	8.61370604520548e-10	0.0372356	0.516761	5.09376731482717e-12	0.036506	34	80
35x81	0	0.178165	0.117079	0.35542	1.31080228662655e-08	0.094756	0.17961	0.000473313	0.0744963	35	81
34x82	0	0.0210533	0.00838931	0.865243	1.45301642701393e-09	0.0190566	0.0862578	9.85259943965996e-11	1.41408665920576e-11	34	82
35x83	0	0.0813171	0.0139734	0.461573	1.95407313704266e-10	0.084959	0.224497	9.06515635588998e-10	0.133681	35	83
34x84	0	0.0738036	0.0221539	0.164136	2.07235068072259e-06	0.090411	0.649002	7.29753379971411e-07	0.000490577	34	84
35x85	0	0.0727979	0.000132013	0.219168	6.75929980748831e-05	0.21672	0.471166	6.52000332543563e-05	0.0198833	35	85
34x86	0	0.0933474	1.52128150290708e-10	0.482087	7.9882370366617e-11	0.0701736	0.314438	9.21608786646819e-11	0.0399545	34	86
35x87	0	0.0872472	0.0192476	0.388283	0.0439601	0.23788	0.223374	1.95593623010523e-10	7.57919027357199e-06	35	87
34x88	0	0.0614819	0.00106956	0.346811	0.000197064	0.168795	0.381467	0.00019137	0.0399867	34	88
35x89	0	0.0491215	4.97895707484743e-07	0.096649	2.43885567557413e-06	0.160758	0.588628	1.08112911353163e-06	0.10484	35	89
34x90	0	0.118974	4.09602902369577e-06	0.405428	2.37992700871156e-07	0.16444	0.226304	2.16993321354396e-12	0.0848492	34	90
35x91	0	4.94237758807694e-05	4.77260274781377e-10	0.0234386	2.83014817734444e-08	0.0598721	0.80876	3.88564167530742e-05	0.107841	35	91
34x92	0	0.0695336	3.35922180209957e-10	0.127941	2.54504924356016e-11	0.121882	0.590299	2.33564080406088e-11	0.0903455	34	92
35x93	0	0.0585434	7.72589354124637e-10	0.241684	2.29280433357484e-11	0.110566	0.574251	1.11447415928084e-09	0.0149549	35	93
34x94	0	0.0551151	1.60489348053475e-05	0.0960492	7.99437494346292e-06	0.113498	0.587271	4.44119410404077e-05	0.147998	34	94
35x95	0	0.093634	0.000454776	0.152021	1.51714828452884e-06	0.222076	0.449386	0.00013887	0.0822874	35	95
34x96	0	0.0866885	0.0171246	0.139265	3.51387245621114e-07	0.0687016	0.591126	6.08726766430855e-07	0.0970929	34	96
36x72	0	0.028928	0.00657118	0.0461353	4.34825790399576e-06	0.110901	0.773516	1.81659679225029e-06	0.0339414	36	72
37x75	0	0.0840474	0.000879158	0.105236	2.102046420081e-05	0.118165	0.691641	1.13534804717436e-06	9.06800244244422e-06	37	75
36x76	0	0.0950036	0.00084455	0.139729	1.96625273623967e-09	0.222701	0.539668	2.47361636372319e-11	0.00205348	36	76
37x77	0	0.160349	0.0289106	0.17695	1.47371923839338e-09	0.26688	0.285391	1.62798518871731e-10	0.0815198	37	77
36x78	0	0.089343	1.60851391878996e-11	0.506601	3.36065267502077e-08	0.209111	0.174047	5.02597913681902e-08	0.0208977	36	78
37x79	0	0.0928875	7.16018831003652e-06	0.310266	0.0426507	0.455921	0.0903053	4.21526380286691e-06	0.0079577	37	79
36x80	0	0.118844	0.030966	0.100082	8.94924345994585e-05	0.167514	0.551642	6.26991964020852e-05	0.0307997	36	80
37x81	0	0.181884	0.00703137	0.121585	0.06014	0.283135	0.320986	3.15694716735952e-06	0.0252363	37	81
36x82	0	0.104936	1.26191568902975e-05	0.187835	0.000113077	0.153868	0.553224	4.37646407050316e-07	1.05444847851726e-05	36	82
37x83	0	0.159521	0.000146075	0.105666	3.24217456041902e-05	0.415327	0.312639	3.50300595028981e-05	0.00663363	37	83
36x84	0	0.20593	2.01514266576293e-06	0.0803123	1.18412443150534e-07	0.167557	0.427769	8.63185843425527e-11	0.118429	36	84
37x85	0	0.211832	0.0157137	0.139467	2.20053637327086e-05	0.0656046	0.430348	2.35046419619174e-07	0.137012	37	85
36x86	0	0.102354	1.36954183681283e-07	0.130021	3.17874140649071e-07	0.132805	0.524981	2.61082892782369e-09	0.109837	36	86
37x87	0	0.195312	0.000397779	0.304421	0.136138	0.131267	0.204508	7.54267633332344e-11	0.0279561	37	87
36x88	0	0.0385097	0.00138621	0.0328575	0.0588249	0.281922	0.471879	0.000200985	0.114419	36	88
37x89	0	0.0769875	0.01174	0.201286	0.0598577	0.209301	0.342994	4.46511826313033e-06	0.0978291	37	89
36x90	0	1.66413689965646e-10	9.13707708868374e-10	0.0196166	9.4277348402732e-11	0.0231387	0.89304	6.17766935641435e-08	0.0642049	36	90
37x91	0	6.43102611851135e-06	6.12941839081074e-08	0.0206914	0.0788291	0.215141	0.68524	1.79625706016027e-05	7.46219306285707e-05	37	91
36x92	0	0.149436	1.97903144857631e-06	0.0570427	6.25319043130448e-05	0.0869077	0.70635	0.000118367	8.0539872966455e-05	36	92
37x93	0	0.0754241	1.9141801066473e-05	0.0687806	1.51072015661363e-05	0.176428	0.571006	2.27341293571074e-05	0.108304	37	93
36x94	0	0.171832	4.73069045350139e-06	0.163831	1.20234407918273e-05	0.201014	0.375556	3.21636718435961e-05	0.0877187	36	94
37x95	0	0.108103	1.27971587900879e-05	0.0502404	1.44530438787206e-06	0.284045	0.44628	0.000111342	0.111206	37	95
36x96	0	0.0111166	2.72831910618782e-08	0.0254636	7.84376358569554e-07	0.0705654	0.77152	6.51930233926233e-05	0.121269	36	96
38x58	0	0.0582714	0.00414097	0.058131	0.000373893	0.101939	0.703037	5.15356817631338e-05	0.0740549	38	58
39x59	0	0.18998	0.00163076	0.0562768	0.000425914	0.14634	0.430634	0.000292707	0.17442	39	59
38x60	0	0.0596091	6.23804897175557e-06	0.0337651	1.52916901126118e-09	0.126818	0.77119	0.000110128	0.00850193	38	60
39x61	0	0.27984	1.64376987628625e-05	0.0347213	4.52377900848627e-05	0.0532648	0.550061	4.99047786910359e-05	0.0820011	39	61
38x62	0	0.0777952	4.9257049339071e-07	0.0772649	1.67414555542288e-05	0.113655	0.700287	1.05416639880219e-05	0.0309696	38	62
38x80	0	0.0896105	2.91790726704024e-09	0.626291	1.06836517543319e-09	0.0836907	0.118724	1.56311181434946e-11	0.081684	38	80
38x82	0	0.137231	0.0576832	0.0730598	0.000100258	0.258861	0.472998	4.66435084211821e-05	2.00300738237063e-05	38	82
39x83	0	0.0612147	0.00670287	0.0716997	4.65113567775987e-09	0.121951	0.737423	1.44738895273234e-06	0.00100759	39	83
38x84	0	0.160571	0.0144391	0.261454	2.01407024344926e-12	0.440969	0.122559	3.90325914577257e-11	7.71237730828256e-06	38	84
39x85	0	0.236735	1.01663120468105e-10	0.0616494	2.35942531371874e-09	0.402146	0.229536	1.42997424433409e-10	0.0699339	39	85
38x86	0	0.19962	0.0021091	0.217252	0.139768	0.150356	0.139265	5.59333558733982e-10	0.151629	38	86
39x87	0	0.209521	1.43580800185725e-10	0.343285	0.0314571	0.141634	0.160127	3.06253774385929e-10	0.113977	39	87
39x89	0	0.114133	0.0180099	0.347259	1.72749460529296e-09	0.217836	0.164459	1.38575241314563e-09	0.138302	39	89
38x90	0	0.0350876	2.48228635090094e-07	0.637813	0.000896676	0.126866	0.0946187	1.38764109196191e-09	0.104718	38	90
39x91	0	0.0645784	3.56575799624223e-10	0.341151	0.113012	0.442749	0.0385095	8.00377678050469e-11	6.82456823862437e-11	39	91
38x92	0	3.23303243828922e-06	2.50205853089699e-07	0.0196695	1.31697094867405e-05	0.423098	0.483737	3.30589127507077e-05	0.0734461	38	92
39x93	0	0.0417681	1.8894282093677e-05	0.0678968	0.0405263	0.713981	0.135725	4.14710766026336e-06	8.02210644786222e-05	39	93
38x94	0	0.0218675	5.59570381511169e-06	0.0506476	2.4689961363439e-07	0.606626	0.320852	1.26903324843191e-06	5.25382178387031e-07	38	94
41x55	0	0.132321	0.0178157	0.0332464	7.30030246023741e-05	0.209042	0.607462	3.9721132060687e-05	4.24082294342145e-10	41	55
40x56	0	0.301907	5.49896913076589e-05	0.0337725	3.98139020312853e-05	0.177681	0.438869	3.18892274826562e-06	0.0476727	40	56
41x57	0	0.139175	0.00364147	0.0789786	0.0334841	0.354448	0.331219	1.95515977613078e-09	0.0590541	41	57
40x58	0	0.192959	3.67186851714623e-10	0.0492694	4.74926124396683e-10	0.269948	0.382596	9.40502652802296e-10	0.105227	40	58
41x59	0	0.161302	0.000401559	0.0933443	0.000211137	0.0987367	0.558974	0.00028567	0.0867446	41	59
40x60	0	0.458134	7.3483618068735e-05	0.0539966	3.74493406662695e-06	0.0903478	0.374857	1.32271842915473e-06	0.0225863	40	60
41x61	0	0.233215	2.8604690373608e-05	0.0503288	6.46912237077968e-08	0.108858	0.432498	4.20052991418449e-06	0.175067	41	61
40x62	0	0.169124	2.87867017531398e-09	0.0327511	7.51655694401419e-10	0.0423982	0.706163	1.43092178165129e-10	0.0495643	40	62
40x84	0	0.0415778	0.0737326	0.047501	2.90532967168495e-09	0.239599	0.597589	7.06511219998516e-11	6.70921724035997e-07	40	84
41x85	0	0.158991	0.158345	0.0726888	6.62163102624003e-06	0.202076	0.232272	0.000339443	0.175281	41	85
40x86	0	0.0832949	1.94142006476836e-05	0.143187	0.118173	0.380174	0.194034	1.62794944302808e-05	0.0811009	40	86
41x87	0	0.170544	0.0734985	0.286542	1.86809133523313e-06	0.159775	0.242438	5.32332884057742e-06	0.0671956	41	87
40x88	0	0.101851	1.63045868094033e-09	0.565875	0.0644528	0.139353	0.0834187	2.75653619933575e-10	0.0450488	40	88
41x89	0	0.226028	7.74729252123718e-07	0.127165	3.15337268369751e-05	0.246138	0.366516	3.58329378470541e-05	0.0340843	41	89
40x90	0	0.223301	5.03886949678028e-07	0.222262	0.0155297	0.174516	0.185284	2.7385773198029e-10	0.179108	40	90
43x51	0	6.3622552708282e-06	6.84479326777156e-10	0.036959	5.23467250905368e-10	0.0669361	0.896098	1.17676255058627e-11	1.81777128436983e-09	43	51
43x53	0	0.0285628	1.03922849812854e-09	0.02663	3.54081726918017e-09	0.146069	0.798738	5.76337723844865e-10	6.71796763412764e-09	43	53
42x54	0	0.0504068	0.00184289	0.0448794	2.19775963566334e-05	0.0939822	0.783877	3.11362928138146e-05	0.0249586	42	54
43x55	0	0.0506498	6.73342855542243e-05	0.0631639	1.40026917677995e-07	0.159713	0.717427	2.52098296843835e-05	0.00895392	43	55
42x56	0	0.108761	4.16706777857571e-06	0.0713548	2.95036880488586e-10	0.170899	0.6005	2.52704626038532e-10	0.0484804	42	56
43x57	0	0.294297	9.06239149214042e-07	0.196567	0.000111067	0.0795247	0.267555	5.32400841885912e-05	0.161891	43	57
42x58	0	0.161681	0.0322091	0.104657	0.000253308	0.133529	0.439893	2.07339762411944e-07	0.127778	42	58
43x59	0	0.0590126	0.000333065	0.296061	0.000177757	0.132075	0.415993	0.000160014	0.0961877	43	59
42x60	0	0.0833314	1.2919978865888e-05	0.059386	5.99176215585296e-06	0.160104	0.618821	1.62508743361574e-07	0.0783376	42	60
43x61	0	0.151836	0.0533958	0.0576303	9.3662094225505e-08	0.158622	0.552818	2.60985783491045e-07	0.0256984	43	61
45x45	0	0.0250899	4.16862276091724e-06	0.028297	5.96867721785815e-06	0.0449295	0.901539	4.72070762088419e-08	0.000134932	45	45
45x47	0	0.0133062	7.47899014464494e-08	0.0395135	3.83384797768846e-06	0.010152	0.937006	1.5979409032264e-05	2.38992526862033e-06	45	47
44x48	0	0.221853	0.00642919	0.306285	6.50925375385986e-11	0.100596	0.364837	9.60032168950461e-10	7.20106298494982e-11	44	48
45x49	0	0.0529978	0.00336244	0.0522093	0.000166675	0.0350053	0.826638	0.000240048	0.0293803	45	49
44x50	0	0.0368666	2.33241917717409e-07	0.0437111	7.36199876973502e-11	0.0768953	0.822793	6.51077946379527e-12	0.0197338	44	50
45x51	0	0.0400031	4.31301680566795e-05	0.0567444	9.23094919101395e-11	0.114892	0.78828	5.09173064104281e-09	3.64624757675824e-05	45	51
44x52	0	0.0307454	3.7846540155418e-10	0.0603259	5.08091924151236e-06	0.0844428	0.7774	3.84721079205769e-10	0.0470812	44	52
45x53	0	0.0640692	3.86972534002898e-05	0.510546	0.00543694	0.178311	0.24158	7.53455396739799e-10	1.7698359701334e-05	45	53
44x54	0	0.0468505	8.53314263070702e-07	0.339968	5.73700961350279e-11	0.241747	0.371433	8.40536064430959e-11	2.23330658853793e-09	44	54
45x55	0	0.111128	1.90974205856996e-05	0.31278	1.71240816488363e-05	0.160374	0.349038	1.62698734606149e-05	0.0666285	45	55
44x56	0	0.264148	1.08574388452772e-05	0.238039	6.66406564209188e-08	0.249946	0.189859	4.48976940345544e-10	0.0579978	44	56
45x57	0	0.095584	1.47286855435473e-05	0.774158	7.3141900133954e-05	0.0983512	0.0160235	2.17541611970622e-10	0.0157957	45	57
44x58	0	0.0857615	0.00752144	0.551714	2.25480252663401e-10	0.110972	0.136581	4.18991455725225e-10	0.107451	44	58
45x59	0	0.0745764	9.77639431694407e-06	0.130442	0.0157414	0.447836	0.325216	1.03915094067087e-06	0.0061776	45	59
44x60	0	0.205427	2.53942980443942e-06	0.403715	1.74699052592505e-06	0.123731	0.199431	3.96720367778974e-07	0.0676906	44	60
47x43	0	0.104375	3.63502435308846e-05	0.257263	3.04086951748737e-05	0.064826	0.573386	8.31992070422019e-09	8.20586495766544e-05	47	43
46x44	0	0.256989	0.124365	0.187383	1.00388242044796e-06	0.120945	0.310317	6.64875895790446e-11	5.75790149399286e-07	46	44
47x45	0	0.138987	0.0525968	0.455458	0.000251756	0.134956	0.168576	4.93406131406313e-07	0.049174	47	45
46x46	0	0.0741279	0.000301095	0.0356276	0.000356202	0.0755917	0.759919	0.00522554	0.0488504	46	46
47x47	0	0.10822	4.80331892939708e-07	0.0282417	0.00583301	0.133287	0.724372	3.18007332668231e-06	4.29272091744672e-05	47	47
46x50	0	0.0271716	9.90278495942526e-06	0.0294072	1.27922258465996e-10	0.163697	0.779713	1.33793132026407e-06	4.02599917816936e-07	46	50
47x51	0	0.0361704	7.53764259217405e-10	0.477475	2.72605568937238e-10	0.266001	0.220353	1.16870504421443e-10	1.19258568732354e-10	47	51
46x52	0	0.146796	0.00812934	0.420215	0.00688249	0.180408	0.234223	2.6422523156749e-12	0.00334682	46	52
47x53	0	0.137061	1.15140600622304e-06	0.305288	0.000911938	0.324247	0.152417	1.72282189445212e-10	0.0800742	47	53
46x54	0	0.107267	0.00010044	0.301483	0.0330849	0.210064	0.286439	1.03812945321616e-06	0.0615615	46	54
47x55	0	0.185711	4.64915244741827e-05	0.0886382	0.0392602	0.46479	0.199582	0.000207708	0.0217638	47	55
46x56	0	0.24483	8.50561534746172e-05	0.257084	0.00349713	0.359139	0.0775239	6.60893577740508e-07	0.0578411	46	56
47x57	0	0.0862194	2.41070776490136e-08	0.105448	3.6731612109396e-09	0.571366	0.236965	5.6923903057472e-11	1.82619224935633e-06	47	57
46x58	0	0.140733	0.042385	0.102465	1.09939822138183e-06	0.638648	0.0616665	1.4841631075069e-08	0.0141018	46	58
46x60	0	0.0926671	0.024492	0.118528	2.41915119697894e-05	0.237916	0.359141	5.44453180688371e-10	0.167232	46	60
49x35	0	0.0668784	0.0198019	0.0212687	1.64844633230793e-05	0.0703095	0.82172	5.39985483099097e-06	1.2185252469794e-07	49	35
48x36	0	6.94947668617152e-05	7.09202412743552e-05	0.0133053	6.536130550497e-05	0.0572101	0.929139	6.8996066290735e-05	7.07990123298436e-05	48	36
49x41	0	0.0267994	0.000776769	0.0550402	6.45963183730992e-10	0.05489	0.862441	1.00761083495123e-09	5.24144542105642e-05	49	41
49x43	0	0.137598	0.0164934	0.274818	0.00283807	0.248458	0.299568	5.06431004282959e-10	0.0202262	49	43
48x44	0	0.10813	0.0649054	0.33296	1.46953671541129e-05	0.173949	0.320042	1.02201526457643e-10	2.74168995290805e-08	48	44
49x45	0	0.0740492	0.0409882	0.290894	0.000689471	0.0763209	0.516918	0.000132146	8.03008028459214e-06	49	45
48x46	0	0.0531286	2.47447419554521e-05	0.0795716	9.08900353000272e-06	0.0158442	0.818684	2.99051257583067e-07	0.0327374	48	46
49x47	0	0.113871	0.149545	0.059693	1.893912836945e-07	0.0703952	0.594276	9.81325915503728e-06	0.0122104	49	47
49x49	0	0.0763441	5.99398856401811e-06	0.0246427	6.76332465746397e-05	0.0951175	0.803793	2.46665102746108e-05	4.43413497196152e-06	49	49
49x51	0	0.199889	0.0148745	0.0598883	2.65922034257158e-05	0.27638	0.415661	1.47666328292693e-06	0.033278	49	51
48x52	0	0.17566	1.13382139162197e-11	0.314238	1.06566383460316e-10	0.159298	0.238736	1.8491521005475e-11	0.112068	48	52
49x53	0	0.0834444	0.064852	0.120269	0.000101687	0.131518	0.53341	0.000342158	0.0660631	49	53
48x54	0	0.167541	0.0300591	0.136472	0.0211058	0.138021	0.366912	4.92284804577611e-12	0.139888	48	54
49x55	0	0.200465	3.64800166493139e-06	0.104023	2.7560637647807e-05	0.126948	0.405508	1.85677846676438e-05	0.163006	49	55
48x56	0	0.161298	6.20134225878958e-05	0.147058	7.0707496611604e-05	0.200658	0.363797	5.01473695914411e-06	0.127051	48	56
49x57	0	0.0772758	8.53136524968843e-10	0.10479	8.22532968909785e-09	0.0867724	0.724885	3.53245471945552e-12	0.00627688	49	57
50x38	0	0.130743	0.0481578	0.0345605	1.40976327310943e-10	0.039827	0.67931	5.02091607530294e-10	0.0674021	50	38
51x39	0	0.0762834	0.0803309	0.0503122	5.95743364188277e-06	0.06321	0.672935	6.73760622554122e-05	0.0568549	51	39
51x41	0	0.13182	0.0123473	0.102137	9.05134809161724e-05	0.105947	0.640603	5.49028370745256e-05	0.00700053	51	41
50x42	0	0.0860699	0.0159608	0.484819	2.10284019865844e-08	0.0861793	0.27899	6.18689594324725e-10	0.0479809	50	42
50x44	0	0.0698776	0.0275099	0.265804	1.09045174796158e-10	0.0314522	0.562195	4.63401774753769e-10	0.043162	50	44
50x46	0	0.0257548	0.00991492	0.0452727	2.77637822582055e-05	0.0101295	0.829708	4.97716227530085e-05	0.0791426	50	46
50x48	0	0.12165	0.000512203	0.121752	0.0190733	0.142707	0.583223	0.000247033	0.0108351	50	48
51x49	0	0.0923886	6.39898737845993e-08	0.092996	0.0674819	0.238061	0.509053	1.41613820904186e-05	4.7603538527789e-06	51	49
50x50	0	0.103346	0.0215737	0.13355	4.33889161485192e-08	0.114544	0.560056	1.66156577068076e-10	0.0669314	50	50
51x53	0	0.144121	1.38284687178994e-05	0.129718	3.69386042181018e-09	0.162818	0.56163	2.11376567333734e-06	0.00169644	51	53
50x54	0	0.285355	9.62825162817485e-06	0.173341	4.54234614998508e-06	0.185983	0.355287	5.87465084104783e-06	1.3063704547535e-05	50	54
51x55	0	0.0322886	1.71245135044299e-05	0.0325509	1.34793093793065e-05	0.0280932	0.850436	3.68717908338421e-07	0.0566004	51	55
50x56	0	0.0627696	4.35027149184432e-09	0.0606297	3.4334936908144e-10	0.0568509	0.747235	9.77946318832647e-10	0.0725143	50	56
53x49	0	0.0299306	0.00520956	0.014219	1.61906814695799e-11	0.0425386	0.857342	4.27189037717373e-10	0.0507602	53	49
52x50	0	0.0107491	2.65412644671783e-07	0.0373476	3.54793624723291e-10	0.155575	0.756364	1.69328445118324e-10	0.0399639	52	50
53x51	0	0.0341325	0.0367932	0.0620012	3.38493950246159e-05	0.0484326	0.724335	1.16961130984441e-05	0.0942605	53	51
53x53	0	0.143597	1.87754508571842e-05	0.114143	7.48809778131122e-06	0.0642351	0.588855	7.5363393370128e-05	0.0890685	53	53
55x47	0	0.013174	1.55699833386187e-05	0.0488759	5.58508233273187e-05	0.0409442	0.855254	0.000227471	0.0414533	55	47
54x48	0	0.0425012	0.00653597	0.0269617	2.23119394246755e-05	0.00544928	0.882753	4.7452055123498e-06	0.0357713	54	48
55x49	0	0.0829985	0.00904982	0.0620428	0.00010804	0.0888986	0.656004	1.92156434431416e-05	0.100879	55	49
54x50	0	0.0272141	0.0136981	0.0543752	0.000207698	0.0610825	0.807879	0.000134139	0.0354094	54	50
55x51	0	0.145634	0.000150993	0.0864617	2.31184775142138e-11	0.0759774	0.582144	3.25712587836129e-11	0.109632	55	51
54x52	0	0.215804	6.9261641336037e-05	0.0819296	7.96148168055865e-05	0.0508131	0.593091	2.70575779021316e-05	0.0581864	54	52
55x53	0	0.0761407	8.1426355611575e-05	0.153779	3.61401066755138e-05	0.0465741	0.639475	3.49780198950631e-06	0.0839107	55	53
54x54	0	2.55296068439136e-07	2.62159492431923e-07	0.0378027	1.5322996251889e-07	0.0186114	0.908387	1.65696176738708e-07	0.0351976	54	54
57x45	0	0.0353398	0.00185224	0.109796	1.04088718660918e-09	0.0564745	0.773539	2.34123363169799e-05	0.022976	57	45
56x46	0	0.0215253	2.71966914537898e-06	0.0600615	8.93467452202024e-06	0.015274	0.841822	8.97372227986622e-09	0.0613052	56	46
57x47	0	0.0763226	0.000797139	0.127319	5.69820892752977e-10	0.112273	0.630703	1.57779136311204e-10	0.0525851	57	47
56x48	0	0.0679585	8.30712127579615e-06	0.0878647	8.83721445660481e-05	0.0859291	0.669239	1.08991794029869e-05	0.0889016	56	48
57x49	0	0.149299	0.0185451	0.220406	3.79041308897022e-09	0.151677	0.385711	1.22747232304478e-10	0.0743615	57	49
56x50	0	0.126196	0.0044996	0.10848	1.24243887923219e-06	0.115265	0.545843	0.000214893	0.0995007	56	50
57x51	0	0.0663616	2.68211580827577e-06	0.126244	1.40296063935103e-06	0.104968	0.687902	8.03799432846732e-05	0.0144395	57	51
56x52	0	0.0590487	1.28579672218518e-05	0.101617	3.51691289993125e-07	0.0915364	0.746847	1.27438245132879e-05	0.000924749	56	52
59x43	0	0.0354637	2.01022743584903e-05	0.468187	8.37333215939287e-09	0.0239779	0.430172	3.26652192872823e-05	0.0421466	59	43
58x44	0	0.0474132	7.08234676469239e-06	0.0497703	1.61088996667801e-11	0.0448947	0.857915	1.09962493479326e-10	5.50221750489604e-11	58	44
59x45	0	0.103996	0.0162116	0.146992	6.26190186758508e-08	0.080743	0.645142	1.59665753950259e-06	0.00691439	59	45
58x46	0	0.133369	1.26357199575977e-05	0.131216	1.22613516763461e-11	0.0866659	0.641751	1.15958017410801e-11	0.00698528	58	46
59x47	0	0.231399	1.49605149690608e-08	0.34641	2.73166138239675e-10	0.0836141	0.277419	2.12454627115834e-11	0.0611573	59	47
58x48	0	0.223717	0.0157715	0.190601	7.9355583322193e-06	0.122409	0.413046	5.3674773291971e-05	0.0343941	58	48
59x49	0	0.184353	0.00704165	0.157481	1.10618454449406e-10	0.0795683	0.437278	4.52601486799176e-10	0.134279	59	49
61x35	0	0.036758	0.00878727	0.0795962	2.69272483585077e-10	0.0602346	0.753187	3.28665133253046e-10	0.0614371	61	35
60x36	0	0.0186068	0.0841834	0.0332067	3.48269214809944e-11	0.0409096	0.823066	9.32442085708339e-10	2.77545914838473e-05	60	36
61x37	0	0.159789	5.46338942997938e-08	0.151939	4.41797511318516e-05	0.0762626	0.601687	4.06343689250381e-06	0.0102743	61	37
60x38	0	0.012145	0.0139906	0.0389314	1.45869530983511e-05	0.0280816	0.828034	0.000500755	0.0783019	60	38
61x39	0	0.0394422	2.99154923109009e-06	0.128169	3.37206786026925e-10	0.0553652	0.775083	7.97669120494563e-10	0.00193686	61	39
61x41	0	0.0547971	0.0221517	0.0859235	5.90913218393831e-05	0.00774307	0.757548	0.000301517	0.0714762	61	41
60x42	0	0.0659337	0.0224741	0.0763197	1.87883171627739e-10	4.00806934229339e-07	0.771644	7.94650421551521e-10	0.0636281	60	42
61x43	0	0.056412	0.0162727	0.231978	6.83342547006239e-06	0.0348894	0.584907	5.94731325540507e-05	0.0754741	61	43
60x44	0	0.122534	0.0939722	0.164433	1.81903539955999e-09	0.0306656	0.532791	1.63639817749774e-05	0.0555885	60	44
61x45	0	0.187645	2.83098568729554e-09	0.297021	1.16902878952028e-11	0.136581	0.35687	5.78974122158289e-10	0.0218831	61	45
60x46	0	0.131097	0.076219	0.0793795	1.06525057888446e-05	0.0620002	0.597009	8.85243280280639e-05	0.0541956	60	46
61x47	0	0.134507	0.0177119	0.377926	2.27414233591424e-10	0.139113	0.220136	6.58470776837639e-10	0.110607	61	47
60x48	0	0.219135	0.00316089	0.215022	2.88308267598782e-10	0.158235	0.329732	3.46082652814196e-10	0.0747149	60	48
61x49	0	0.196685	0.0201419	0.135638	4.13487045343205e-06	0.123601	0.377388	3.43499400881976e-07	0.146542	61	49
61x51	0	0.0226978	6.2256023459554e-05	0.0377615	9.77155654711204e-05	0.0882483	0.795384	3.88359622960981e-05	0.0557097	61	51
62x34	0	0.0345737	0.00359486	0.0562434	1.58059695101943e-07	0.0619269	0.842059	1.38306039737378e-06	0.0016004	62	34
63x35	0	0.0574103	0.00628834	0.052506	8.29474795564673e-08	0.020214	0.787398	2.15318070562086e-07	0.0761827	63	35
62x36	0	0.0582349	0.0343858	0.107529	0.000119566	0.0988955	0.678936	4.38641362523664e-05	0.0218556	62	36
63x37	0	0.0539515	0.000681756	0.135549	4.66425440754514e-06	0.0612232	0.670616	1.43591203465782e-05	0.0779598	63	37
62x38	0	0.0558858	0.089873	0.187484	4.28170514257999e-06	0.0845989	0.543607	7.41473467225404e-06	0.0385391	62	38
63x39	0	0.114571	3.53620159027182e-07	0.189689	2.61899273507321e-07	0.056209	0.59819	4.66140925530966e-08	0.0413399	63	39
62x40	0	0.0700718	0.0220369	0.212466	4.1359045550045e-05	0.0259766	0.61258	6.42937361158889e-05	0.0567629	62	40
63x41	0	0.0505248	0.0207581	0.23248	4.54349037287143e-10	0.0805554	0.55093	7.6492312938574e-10	0.0647514	63	41
62x42	0	0.076472	0.00065391	0.252168	7.04335533843554e-07	0.046871	0.564275	3.30881387999502e-08	0.0595594	62	42
63x43	0	0.0831205	5.01878301812661e-11	0.401207	2.09853275704921e-11	0.10013	0.297321	1.79352183569571e-10	0.118222	63	43
62x44	0	0.0994627	2.65389998272417e-09	0.395182	2.30574245291402e-11	0.0963408	0.28166	6.48541069602593e-11	0.127354	62	44
63x45	0	0.0548887	1.71426288574616e-06	0.660014	0.014345	0.0510185	0.0224371	3.57572063753256e-10	0.197295	63	45
63x47	0	0.0555339	3.45678223267762e-09	0.470777	0.192966	0.113748	0.083327	9.09267853385198e-10	0.0836488	63	47
62x48	0	0.114353	1.36808167330471e-05	0.457561	0.0729456	0.128686	0.0870418	9.13861660418987e-13	0.139399	62	48
63x49	0	0.0974398	0.00874239	0.0403866	0.0825712	0.205472	0.565152	5.97561964417818e-06	0.000230492	63	49
62x50	0	0.116432	6.9038350425338e-07	0.0615487	0.0717033	0.129763	0.539458	2.86727573861424e-06	0.0810908	62	50
63x51	0	0.193078	0.0265442	0.0236017	0.000179266	0.28723	0.40593	2.53343193138245e-07	0.0634369	63	51
62x52	0	0.0422009	0.010038	0.0242097	0.0664295	0.293327	0.563777	4.58176426972266e-07	1.74772114587496e-05	62	52
63x53	0	0.155977	0.000681593	0.0423603	0.0757605	0.378025	0.272688	5.97039505362972e-05	0.0744482	63	53
63x55	0	0.0655884	0.0646872	0.121188	0.000142807	0.185134	0.444746	0.00011476	0.118399	63	55
65x27	0	0.0269311	0.00428466	0.0663568	0.000131466	0.253711	0.582252	0.000250163	0.0660828	65	27
64x36	0	0.0313584	4.69791877710898e-06	0.0813059	5.82555026257859e-06	0.0366034	0.767584	7.14325053653586e-06	0.0831304	64	36
65x37	0	0.0556518	0.0265365	0.296131	2.90847172083742e-06	0.0813932	0.518001	1.57344666127944e-06	0.0222819	65	37
64x38	0	0.0517581	0.044805	0.150548	7.02968255349955e-06	0.0594271	0.624154	0.000163326	0.0691372	64	38
65x39	0	0.0913174	0.0241449	0.0976172	2.41292570236306e-05	0.0268909	0.634486	2.95483308551708e-05	0.12549	65	39
64x40	0	0.0712986	0.000830963	0.149312	0.00029387	0.04497	0.660462	0.000145455	0.0726874	64	40
65x41	0	0.0447378	5.78333580458745e-05	0.212876	2.43737251188647e-08	0.0929109	0.575071	6.79872348631304e-07	0.0743456	65	41
64x42	0	0.0764734	9.49783927683548e-11	0.362097	5.27748693672209e-10	0.0670225	0.31846	2.87694460745951e-11	0.175947	64	42
65x43	0	0.0392001	2.86560538129224e-10	0.36056	1.91017234543287e-10	0.0983717	0.254128	5.10914656982764e-10	0.24774	65	43
64x44	0	0.0722054	0.0256403	0.529106	0.0400335	0.0533649	0.0872255	5.60574259415594e-11	0.192424	64	44
65x45	0	0.034421	2.50950906146863e-10	0.266812	8.74447188114593e-11	0.0565826	0.520629	1.25508194077307e-09	0.121556	65	45
64x46	0	0.0357725	0.0353616	0.352143	4.35593959050736e-11	0.0882124	0.239367	1.10571511159215e-10	0.249144	64	46
65x47	0	0.054948	4.40079540228341e-12	0.154745	1.79109464669561e-07	0.0740782	0.663221	1.90309131115851e-09	0.0530082	65	47
64x48	0	0.0524517	2.60006817786909e-05	0.08545	6.95379969770121e-05	0.0970809	0.663643	6.15525589826627e-05	0.101218	64	48
65x49	0	0.0121269	4.14484425652387e-11	0.0498155	8.46381932704376e-11	0.0688866	0.869171	5.92048873231108e-12	1.28893731537442e-10	65	49
64x50	0	0.0530982	1.0077928932857e-07	0.0283822	1.20621716080459e-07	0.155316	0.763202	4.21786735877727e-07	3.56153314197478e-07	64	50
65x51	0	0.0526143	0.00853068	0.0452768	0.000105032	0.237568	0.65465	0.000116585	0.00113945	65	51
64x52	0	0.103324	2.68539852857888e-06	0.0214069	0.0106437	0.265927	0.598657	2.93498670132575e-06	3.53949863390255e-05	64	52
65x53	0	0.0467731	2.68618639479735e-05	0.0377947	0.000278109	0.124414	0.694187	2.68948892410188e-05	0.0965001	65	53
64x54	0	0.0943047	2.06527952260106e-05	0.0402054	0.0645478	0.287864	0.512918	2.12479751145257e-05	0.000117991	64	54
65x55	0	0.0846299	0.000136386	0.0522515	0.0323014	0.336098	0.357477	1.27764300766925e-09	0.137106	65	55
64x56	0	0.0262858	1.41620495459684e-05	0.0528446	1.39099978467452e-05	0.202006	0.718832	7.30851835355085e-07	3.08945037720761e-06	64	56
65x57	0	0.0785561	0.160457	0.0335435	0.0914167	0.340966	0.211119	1.37789120601547e-05	0.0839274	65	57
67x25	0	0.119696	1.19052971394847e-08	0.0455663	4.66687160111257e-05	0.182458	0.600166	2.74844790426366e-10	0.0520677	67	25
66x26	0	0.093701	0.000247781	0.0727126	0.128707	0.350002	0.305145	0.000100933	0.0493834	66	26
67x27	0	0.089699	9.31310007633173e-12	0.117962	0.0420491	0.634587	0.109936	4.19467287592904e-11	0.00576697	67	27
66x28	0	0.0944136	0.000143883	0.0908488	1.29364686964683e-05	0.334143	0.396566	4.22734198876086e-09	0.083872	66	28
67x29	0	0.0386755	0.0107768	0.559485	2.87373208709585e-11	0.150433	0.201693	4.01094206954805e-10	0.0389363	67	29
67x37	0	0.0853208	0.000326005	0.104009	3.59598077129722e-05	0.0874429	0.684247	9.75178337296591e-05	0.0385207	67	37
66x38	0	0.0346136	9.6616100375213e-05	0.278111	1.29461166087379e-09	0.0430362	0.593849	9.33742555568389e-12	0.0502933	66	38
67x39	0	0.110351	7.5262315561198e-11	0.262479	8.70058418568218e-11	0.052145	0.489415	5.71201646727754e-10	0.0856107	67	39
66x40	0	0.0674308	5.15147759897548e-07	0.209651	5.89104865351502e-11	0.0531196	0.622913	2.96236724507311e-09	0.0468856	66	40
67x41	0	0.0507952	9.2210560261793e-08	0.142208	1.80423014885929e-07	0.159257	0.548099	6.80958293000468e-07	0.0996404	67	41
66x42	0	0.0527394	0.00858622	0.196253	0.00409564	0.100684	0.466035	9.48164703068874e-10	0.171607	66	42
67x43	0	0.0271906	5.10183067059511e-06	0.0447986	3.58833109815383e-08	0.0925127	0.797223	1.95660226638447e-09	0.0382699	67	43
66x44	0	0.034092	3.93583669382351e-06	0.117278	3.66134390501224e-07	0.0754772	0.770998	2.90993943598172e-06	0.00214784	66	44
67x45	0	0.0879844	5.83269399912168e-05	0.0396767	0.000394985	0.122384	0.723524	2.45322699259951e-05	0.0259537	67	45
66x46	0	0.0689074	2.79115237433862e-05	0.202387	2.63645238338692e-05	0.120432	0.58267	8.51022653741553e-07	0.0255493	66	46
67x47	0	0.0287456	2.95885312713536e-11	0.0523539	1.84535757741951e-10	0.0869828	0.831529	5.5907922121178e-10	0.000388724	67	47
66x48	0	0.0201999	1.45484973191056e-11	0.0520068	6.20910295516175e-12	0.0811959	0.845818	1.25619883589175e-10	0.000779358	66	48
67x49	0	0.0247217	6.44988071797541e-11	0.0501237	1.23147064590482e-10	0.112857	0.771287	7.79153339844103e-10	0.0410101	67	49
66x50	0	0.0389418	6.13114436132614e-05	0.0343867	0.0165798	0.106967	0.774746	0.000132127	0.0281856	66	50
67x51	0	0.0372182	0.00458557	0.0276696	2.51570774042838e-07	0.177787	0.752663	1.5480547665568e-05	6.10074488042077e-05	67	51
66x52	0	0.0397483	2.27985964454366e-06	0.0252778	2.41949351726146e-10	0.115207	0.79159	6.35690112252844e-10	0.0281748	66	52
67x53	0	0.0359521	0.010542	0.0860734	0.000391112	0.125339	0.740669	9.45428204023334e-06	0.00102458	67	53
66x54	0	0.0763407	1.0936097792998e-05	0.0725983	2.09800354052967e-06	0.24174	0.567739	7.98043800114726e-05	0.0414898	66	54
67x55	0	0.119025	0.00954425	0.0991677	1.02294793549387e-07	0.121018	0.56354	4.19704930758836e-10	0.0877044	67	55
66x56	0	0.116655	2.0704948567437e-10	0.10078	4.08794431574689e-11	0.150827	0.581782	3.14997375882006e-10	0.0499561	66	56
67x57	0	0.179686	0.0471264	0.0553778	2.95717819289155e-05	0.302426	0.374185	2.50971567083167e-05	0.0411446	67	57
66x58	0	0.0868253	0.0406224	0.0267226	1.04161383482322e-07	0.173867	0.658925	0.000113854	0.0129239	66	58
67x59	0	0.27983	0.0363278	0.0646772	9.26945946983945e-06	0.158952	0.380576	9.37543993373928e-06	0.0796186	67	59
68x26	0	0.0493143	0.00010116	0.0354791	3.10475566951171e-06	0.184866	0.673558	4.63746207828035e-05	0.0566323	68	26
69x27	0	0.0354519	9.62008747563024e-07	0.0530427	3.25770827260747e-05	0.131327	0.75528	2.06232434023223e-05	0.0248443	69	27
68x28	0	0.114577	1.15095711060898e-10	0.233323	3.65353620873193e-11	0.4385	0.166826	3.80585066714589e-11	0.0467739	68	28
69x29	0	0.145404	1.37667027772184e-05	0.121385	1.73415654017629e-05	0.175665	0.494068	1.74683995572229e-05	0.0634301	69	29
68x30	0	0.0987364	0.00786306	0.122119	9.66159581437053e-05	0.269436	0.498153	4.43986892716916e-06	0.00359228	68	30
69x31	0	0.171038	2.23485082910582e-06	0.118156	5.00878881697156e-06	0.416864	0.257968	9.09498305867696e-05	0.0358753	69	31
68x32	0	0.0609143	0.0228529	0.0645294	0.000230643	0.190255	0.658269	0.000343537	0.00260489	68	32
69x33	0	0.0764139	5.11659973060317e-10	0.257401	7.43153671075648e-10	0.210892	0.433958	4.19925494511438e-11	0.0213356	69	33
68x34	0	0.0228792	0.0126763	0.116682	3.42899915404565e-10	0.120391	0.69763	4.66872059464036e-10	0.0297422	68	34
69x35	0	0.129311	5.14347238608849e-11	0.612222	3.46412400767776e-11	0.123578	0.12966	1.1440916596326e-10	0.00522931	69	35
68x36	0	0.108269	2.86520247909772e-11	0.337183	1.12331564165608e-11	0.137338	0.411259	1.82060289886068e-12	0.00595074	68	36
69x37	0	0.235236	6.79462096504535e-11	0.5055	1.23232366309645e-10	0.104227	0.155036	3.68122002762213e-11	1.13576549719845e-10	69	37
68x38	0	0.143665	0.00138928	0.55144	3.68558682963972e-10	0.0488635	0.231817	4.73513503193479e-09	0.0228256	68	38
69x39	0	0.10647	0.00512008	0.671731	4.38932353918413e-10	0.0715123	0.114929	1.78948257543219e-10	0.0302374	69	39
68x40	0	0.116374	0.014309	0.280481	2.18076924371293e-08	0.131097	0.364924	4.22760679615554e-11	0.0928157	68	40
69x41	0	0.0506569	0.0149706	0.0570254	0.0062618	0.108133	0.656126	1.22860534460463e-07	0.106826	69	41
68x42	0	0.0104495	1.58476180928056e-11	0.087737	1.48997496833324e-10	0.0972148	0.718714	2.59319323934323e-08	0.0858851	68	42
69x43	0	0.012121	5.75628977909598e-10	0.0298135	2.90407986506627e-09	0.136589	0.821476	3.23319192641192e-09	5.43341366504253e-07	69	43
68x44	0	0.0466342	4.14884175821902e-07	0.0471266	2.99194462292848e-07	0.148004	0.758181	1.47478385396487e-09	5.41237517052433e-05	68	44
69x45	0	0.0296137	2.82621837194235e-11	0.0353977	7.1331418556081e-10	0.130451	0.799618	1.43483797072925e-10	0.00491932	69	45
68x46	0	0.0820764	6.54479000477571e-05	0.0469799	0.000317	0.0697497	0.743845	0.000131535	0.056835	68	46
69x47	0	0.0440248	0.00191652	0.0225373	2.05049208468254e-05	0.146628	0.744137	4.97938081204053e-05	0.040686	69	47
68x48	0	0.0127481	1.01702158728268e-07	0.0262309	2.71848150562255e-09	0.110462	0.839008	3.86936447993684e-07	0.01155	68	48
69x49	0	0.0396809	4.61861097892244e-09	0.118225	1.24536399513144e-09	0.114589	0.705497	1.31472139429091e-09	0.022008	69	49
68x50	0	0.0711061	1.74887406016111e-05	0.0474968	2.16462245313505e-06	0.185576	0.656078	2.94632886431618e-08	0.0397234	68	50
69x51	0	0.0674499	2.69782047470266e-07	0.0319059	3.48108012018145e-05	0.133496	0.640312	1.51010810853525e-07	0.126802	69	51
68x52	0	0.0840098	2.73636136563034e-09	0.0465474	3.08591112471981e-09	0.0852576	0.730918	2.25193905578272e-06	0.053265	68	52
69x53	0	0.0723159	1.52729594677351e-10	0.0420299	2.87162365838261e-06	0.176972	0.569075	5.60569589453625e-10	0.139605	69	53
68x54	0	0.0490169	1.42644853369381e-06	0.119146	1.12626175113448e-06	0.194244	0.551417	2.35599208817845e-07	0.0861723	68	54
69x55	0	0.125195	1.56389432388284e-09	0.0227663	9.22383520522258e-06	0.226369	0.490416	3.16572473631128e-05	0.135213	69	55
68x56	0	0.217313	0.239288	0.0609709	0.000391254	0.169114	0.280954	0.00120872	0.0307602	68	56
69x57	0	0.188095	0.0149953	0.0417346	0.13224	0.157087	0.172383	9.32600392008764e-11	0.293465	69	57
68x58	0	0.194701	0.0531058	0.0631758	0.145515	0.255047	0.235462	4.87773222407282e-07	0.0529934	68	58
69x59	0	0.24036	0.120135	0.0479034	0.000646532	0.103204	0.331827	0.000183713	0.15574	69	59
68x60	0	0.283783	0.417816	0.0580428	0.000101421	0.167014	0.0727231	0.000189017	0.00033059	68	60
68x62	0	0.174155	0.174824	0.0747648	0.00610911	0.0814024	0.488729	6.07450421371832e-10	1.59503028650927e-05	68	62
69x63	0	0.0429044	0.089525	0.44775	0.0164292	0.105824	0.190551	1.09178083990548e-10	0.107017	69	63
71x13	0	0.0312407	0.0113376	0.0575164	4.26272451405072e-10	0.0546513	0.785959	5.34311723087092e-09	0.0592947	71	13
70x14	0	0.0411326	0.00945098	0.0364034	7.70240079997349e-05	0.0620124	0.848903	6.48107378595726e-05	0.00195542	70	14
71x27	0	0.012288	0.00370756	0.0299662	7.25570430402288e-05	0.0465312	0.828851	9.04671759355459e-07	0.0785827	71	27
70x28	0	0.0813125	7.93085538031114e-10	0.0391594	1.63622760485595e-09	0.0602662	0.693937	3.12226016991961e-07	0.125325	70	28
71x29	0	0.114886	1.61303115248759e-10	0.598243	4.1225491191137e-10	0.0922229	0.177883	3.93778025355789e-11	0.0167652	71	29
70x30	0	0.303923	0.00500096	0.246869	1.62819084566515e-07	0.142995	0.251412	1.5350192036967e-07	0.0497993	70	30
71x31	0	0.231626	6.94822291275307e-05	0.383557	8.36972272144165e-05	0.128762	0.24625	7.26771504169331e-07	0.00965157	71	31
70x32	0	0.189025	0.0156494	0.286307	3.1837501207447e-11	0.270113	0.209196	1.86831614822509e-11	0.0297093	70	32
71x33	0	0.284641	3.17866274301303e-10	0.458637	4.12368091509693e-10	0.154824	0.101898	3.60011487016578e-10	4.01994296458159e-10	71	33
70x34	0	0.206203	3.1175728237409e-11	0.452699	4.79128671450575e-11	0.169396	0.165727	1.57735964908113e-11	0.00597506	70	34
71x35	0	0.288456	1.79563248905577e-09	0.268476	1.29725157194503e-10	0.259754	0.119711	2.2579422432096e-09	0.0636028	71	35
70x36	0	0.313247	7.49278543700509e-12	0.443209	2.50141770427259e-11	0.13905	0.0849122	2.95838706509861e-11	0.0195827	70	36
71x37	0	0.206909	2.19801512579799e-11	0.247916	2.65739046327674e-08	0.232793	0.260077	5.66695045616474e-10	0.0523057	71	37
70x38	0	0.0905037	3.4474006613525e-11	0.556425	4.59505456787551e-11	0.0721423	0.207228	3.02340524636036e-11	0.0737006	70	38
71x39	0	0.0299965	7.8754406363663e-10	0.613383	9.66797379527815e-10	0.060018	0.241011	1.654633677333e-05	0.0555752	71	39
70x40	0	0.0956134	4.93858492468049e-05	0.148707	0.0248476	0.112724	0.618058	3.65710479577776e-07	4.47459803757296e-07	70	40
71x41	0	0.0391042	2.95730836171692e-07	0.0516325	1.90762081504432e-05	0.142558	0.706521	1.17055180490568e-05	0.0601537	71	41
70x42	0	4.02999419861845e-09	1.32323952723575e-09	0.0606906	7.75312660491431e-10	0.103063	0.796676	4.37538657811032e-10	0.0395703	70	42
71x43	0	0.0292431	0.00925347	0.0261262	0.000120134	0.165104	0.673525	0.000281802	0.0963464	71	43
70x44	0	0.0396187	4.93971752853857e-08	0.0208442	8.47134209548201e-09	0.179431	0.725003	5.08142331677278e-08	0.0351027	70	44
71x45	0	0.0283438	6.62013738164089e-11	0.0731032	1.15514656694112e-10	0.198748	0.66596	3.95068867459961e-11	0.0338449	71	45
70x46	0	0.0390499	0.000374708	0.046709	0.000128776	0.100122	0.794979	0.00016563	0.0184704	70	46
71x47	0	3.81392297109504e-11	3.95377566151463e-11	0.0257845	4.02330384592628e-11	0.1058	0.824682	3.98356100096177e-11	0.0437343	71	47
70x48	0	0.0409222	7.93800884502057e-06	0.0154569	2.56303905984623e-06	0.17513	0.724463	3.98559644300883e-06	0.0440131	70	48
71x49	0	3.49314635059286e-10	1.42826723184376e-10	0.027855	1.67700194705097e-10	0.10538	0.825139	2.20865545691846e-11	0.0416262	71	49
70x50	0	0.0298295	0.000358197	0.0150834	0.000114175	0.109478	0.814041	6.44497051709308e-06	0.0310892	70	50
71x51	0	0.0305246	0.0298833	0.0428637	5.45792081360415e-05	0.121347	0.606492	9.51127991557362e-08	0.168835	71	51
70x52	0	0.0719585	7.08929517633046e-07	0.0478504	0.0247827	0.18597	0.598756	1.05014598873851e-05	0.0706708	70	52
71x53	0	0.100653	0.000156346	0.233649	2.45307298842635e-06	0.340807	0.233881	9.48982112296452e-06	0.0908424	71	53
70x54	0	0.281148	0.198015	0.0421044	0.164305	0.175002	0.136647	7.69068551384142e-05	0.00270191	70	54
71x55	0	0.295692	4.33584880763746e-06	0.113728	0.244158	0.218257	0.0583594	1.06309129600455e-09	0.0698014	71	55
70x56	0	0.283698	2.13595336900167e-10	0.0577279	0.1949	0.144936	0.0580808	6.85846977720313e-06	0.260651	70	56
71x57	0	0.170596	0.0558359	0.0323589	0.221539	0.318415	0.088745	6.4739873467215e-11	0.11251	71	57
70x58	0	0.0981973	0.207746	0.012453	0.1644	0.0945424	0.262743	4.83830870074641e-07	0.159919	70	58
71x59	0	0.0819693	0.152465	0.0350667	0.165211	0.161729	0.250799	0.000345132	0.152415	71	59
70x64	0	0.0643238	0.0391601	0.233855	4.25585981267661e-07	0.0631069	0.457042	1.82666471496127e-05	0.142494	70	64
71x65	0	0.0349768	0.00792062	0.0339005	1.04093965094051e-06	0.0267116	0.773691	5.36817810155855e-12	0.122799	71	65
72x24	0	0.0695651	0.0162367	0.123516	3.58055726404492e-06	0.0993347	0.691328	1.20279844142012e-05	3.61104246857023e-06	72	24
72x26	0	0.0723948	3.55305180688809e-05	0.115703	1.77358817870782e-08	0.0658489	0.746018	1.95482500728101e-08	2.91986529049553e-08	72	26
73x27	0	0.0633162	0.0216595	0.143492	7.85090951589069e-05	0.0993286	0.578349	8.86939084607922e-08	0.0937759	73	27
72x28	0	0.0586682	0.0929833	0.221935	2.29466858947458e-05	0.124938	0.447927	1.81964951769486e-07	0.0535252	72	28
72x30	0	0.261246	8.91717339003913e-06	0.444573	6.16097025437728e-07	0.0644331	0.157912	5.69429783393603e-07	0.0718254	72	30
72x32	0	0.171891	1.92339465839842e-10	0.444157	2.09866509878399e-10	0.104617	0.279335	2.80275781835346e-10	5.70647149219842e-10	72	32
72x34	0	0.158906	8.52766276349581e-12	0.63515	4.6972762373295e-11	0.145621	0.0301862	2.12038366902881e-11	0.0301378	72	34
73x35	0	0.101305	1.50914374285395e-10	0.19037	2.05993557035447e-10	0.156504	0.520859	1.0394668004759e-10	0.0309618	73	35
72x36	0	0.541959	7.16222021293412e-11	0.0841405	4.0532738126006e-10	0.149295	0.202283	1.05734625418061e-10	0.0223214	72	36
73x37	0	0.116191	3.39995878527003e-05	0.283204	9.41967550459919e-06	0.0478322	0.462896	3.46027263615673e-07	0.0898332	73	37
72x38	0	0.141874	8.64441583476864e-06	0.182437	3.62815999640938e-06	0.192449	0.388686	4.12186966730828e-05	0.0945002	72	38
73x39	0	0.0276347	4.20492186847775e-12	0.124209	9.52089941802168e-11	0.174927	0.672994	5.0559138325749e-11	0.00023535	73	39
72x40	0	0.0176863	2.30927463959882e-08	0.0804315	2.49103255596804e-08	0.114957	0.690414	1.7840796971849e-10	0.0965107	72	40
73x41	0	0.0163338	8.02240464481282e-06	0.037218	1.28753503938552e-05	0.0850283	0.810257	4.36256992584945e-05	0.0510987	73	41
72x42	0	0.0157863	0.03381	0.063196	5.06080572965292e-05	0.0978036	0.628004	1.44309738294698e-06	0.161348	72	42
73x43	0	2.56772963178959e-05	8.34748629590175e-05	0.0647293	2.93998200471955e-05	0.108432	0.763399	3.71726189633324e-06	0.063298	73	43
72x44	0	3.71421258421317e-07	6.72964060838848e-07	0.0345187	2.28783215265674e-05	0.119588	0.796905	1.07108173611196e-08	0.0489646	72	44
73x45	0	0.0920329	7.16443463951131e-07	0.0326167	0.0889791	0.125994	0.645823	1.51292823453062e-07	0.014553	73	45
72x46	0	0.0279192	5.80056034678599e-05	0.0194288	2.88365201987841e-05	0.135752	0.77794	7.20575853519024e-06	0.038866	72	46
73x47	0	0.0686953	2.65645038916906e-09	0.0575579	5.64117779065267e-05	0.269471	0.446557	2.70777792441334e-08	0.157663	73	47
72x48	0	0.0378188	1.209732821178e-06	0.0467673	4.14248212322156e-07	0.167649	0.696487	7.21624312808094e-09	0.0512764	72	48
73x49	0	0.080167	8.84296259597552e-06	0.0308046	0.128784	0.20046	0.557737	6.00579667864204e-06	0.0020318	73	49
72x50	0	0.132786	2.35244114018775e-05	0.0408702	0.155341	0.165146	0.475167	9.86554348968178e-06	0.0306557	72	50
73x51	0	0.0659344	5.21804583642276e-06	0.0328656	0.17842	0.204016	0.437651	8.14077298623471e-06	0.0810989	73	51
72x52	0	0.0296474	8.43572567298721e-06	0.0519876	0.00199216	0.110517	0.679033	7.53176899857992e-05	0.126739	72	52
73x53	0	0.0421285	0.000747285	0.0206554	0.00585297	0.279204	0.609416	3.30084320004443e-05	0.0419636	73	53
72x54	0	0.0866271	4.77342959943158e-06	0.0380564	0.178798	0.182949	0.498574	2.77760437004795e-07	0.0149909	72	54
73x55	0	0.114811	7.34062424344667e-06	0.0900223	0.224036	0.306389	0.198038	1.03773353864251e-05	0.0666861	73	55
72x56	0	0.140806	0.000567023	0.189034	0.315848	0.125392	0.100995	0.000131788	0.127226	72	56
73x57	0	0.135807	0.0322862	0.0786676	0.15468	0.203485	0.136844	5.18789091278169e-09	0.25823	73	57
72x58	0	0.0750791	0.202976	0.030043	0.096906	0.138966	0.270115	4.93197372827709e-06	0.18591	72	58
73x59	0	0.315811	0.000131643	0.128481	0.0206946	0.126641	0.307498	1.97194148249751e-06	0.100742	73	59
72x60	0	0.289222	1.96008763713068e-10	0.114525	2.00993590118762e-07	0.134782	0.374464	6.17616591386875e-10	0.087007	72	60
73x61	0	0.137635	9.44712280353072e-05	0.11203	1.3013654223085e-07	0.124853	0.520531	1.29785087078965e-07	0.104857	73	61
72x66	0	5.37289561624592e-10	2.32645389265862e-10	0.0158867	8.31465825225988e-11	3.71494226870937e-10	0.897879	2.45698957130019e-10	0.0862347	72	66
72x68	0	2.33586043060977e-07	1.77220285904724e-05	0.0220007	1.21213583614508e-07	0.0318888	0.946065	2.83790593670544e-09	2.73401888999408e-05	72	68
74x64	0	0.053545	1.49829311313277e-05	0.0661059	4.69555526564302e-06	0.100802	0.739247	1.67790898629877e-10	0.0402808	74	64
75x65	0	0.0369847	0.0024826	0.051029	1.20574645969974e-10	0.0800283	0.746669	1.3421955019471e-09	0.0828069	75	65
3x17	0.014605	0	0.0215661	0.0968	2.69850601099214e-05	0	0.666117	0	0.200885	3	17
3x19	0.00396811	0	0.0170427	0.0926226	0.000726982	0	0.772128	0	0.113512	3	19
3x35	3.14796842208767e-05	0	2.83816111449044e-06	0.0289278	1.67418113492914e-06	0	0.876751	0	0.0942856	3	35
3x37	0.023455	0	0.0167572	0.0143027	5.27947676782102e-05	0	0.859723	0	0.0857091	3	37
3x39	0.00182649	0	0.0183842	0.0227425	6.50155657832657e-05	0	0.868263	0	0.0887184	3	39
3x41	0.0226883	0	6.7566181742155e-08	0.0204238	8.30313103678926e-08	0	0.8411	0	0.115787	3	41
3x43	0.00362399	0	8.23471124531263e-05	0.0490096	4.62123908229594e-08	0	0.879522	0	0.067762	3	43
3x45	0.081347	0	4.91662452178009e-06	0.0234693	4.70215408825454e-07	0	0.844282	0	0.0508966	3	45
3x47	0.099697	0	0.0418963	0.0256207	2.31328104905e-05	0	0.809015	0	0.0237475	3	47
3x49	0.0463782	0	2.51795645724237e-05	0.03418	4.61583390866647e-05	0	0.865443	0	0.0539276	3	49
3x51	0.0377307	0	4.27762713461994e-05	0.0483645	5.10403754355848e-06	0	0.833163	0	0.0806943	3	51
3x53	0.0342798	0	0.0161455	0.0375387	0.000231248	0	0.807109	0	0.104696	3	53
3x55	7.87404705175389e-05	0	0.0073399	0.0443119	5.89242161810187e-06	0	0.861333	0	0.0869308	3	55
3x57	0.0694281	0	0.0170555	0.10805	6.83911292590596e-06	0	0.627607	0	0.177852	3	57
5x15	0.000363007	0	0.0164725	0.0235446	0.00021857	0	0.811727	0	0.147674	5	15
4x16	2.7764111501486e-05	0	5.23641034428272e-06	0.0334078	8.96966504510168e-06	0	0.792592	0	0.173958	4	16
5x17	2.22897798202748e-09	0	0.0168915	0.0222107	2.26836524924552e-10	0	0.86447	0	0.0964274	5	17
4x18	1.26209585149076e-06	0	2.79777174578204e-05	0.0501991	8.61912700906672e-05	0	0.775276	0	0.17441	4	18
5x19	0.000106671	0	0.012088	0.0290827	1.56180406792946e-05	0	0.884655	0	0.0740524	5	19
4x20	5.65985454764304e-05	0	0.0133008	0.0563217	1.90160467808193e-05	0	0.853007	0	0.0772952	4	20
5x21	1.47180817116575e-06	0	2.28592060351581e-06	0.325587	2.18109138980508e-06	0	0.596727	0	0.0776792	5	21
5x23	3.85128199281235e-05	0	0.0246936	0.0714219	1.57534523003725e-05	0	0.786559	0	0.117271	5	23
5x27	0.0218801	0	0.0158548	0.0571622	2.0163450116269e-05	0	0.778015	0	0.127068	5	27
4x34	1.69639049315776e-05	0	0.00542715	0.0373032	3.2055443374016e-05	0	0.838891	0	0.118329	4	34
5x35	0.0205488	0	9.73892043341036e-05	0.0278557	4.16322091867799e-06	0	0.864217	0	0.0872775	5	35
4x36	1.67603474392302e-05	0	0.00185344	0.0288075	0.000105505	0	0.853588	0	0.115629	4	36
5x37	6.04906020533704e-06	0	0.0171357	0.0375921	1.54379004533038e-05	0	0.826654	0	0.118597	5	37
4x38	0.0240353	0	2.32556806450955e-05	0.0308337	4.57889909669375e-05	0	0.836513	0	0.108549	4	38
5x39	1.61730548537957e-07	0	1.53998702391713e-05	0.00781317	6.50064076195842e-11	0	0.984804	0	0.00736697	5	39
4x40	2.32726872485926e-05	0	5.84102865421628e-05	0.0158072	1.64406009945346e-06	0	0.976352	0	0.00775713	4	40
5x41	3.91742424098332e-05	0	1.31295030887924e-05	0.0116826	2.57777133850893e-05	0	0.932445	0	0.0557942	5	41
4x42	0.0224893	0	3.25914386555594e-05	0.0236442	1.99223180786402e-05	0	0.895635	0	0.0581787	4	42
5x43	7.00220376853385e-05	0	7.79744767062709e-06	0.0130024	2.13300831594277e-05	0	0.879471	0	0.107428	5	43
4x44	0.0465501	0	5.80167810179933e-05	0.0168237	2.27434560475515e-05	0	0.856629	0	0.0799163	4	44
5x45	8.14482491461929e-08	0	4.93389737120743e-07	0.0125733	1.09094363392623e-05	0	0.897298	0	0.0901167	5	45
4x46	7.1538211002602e-07	0	1.66531669306211e-06	0.018332	1.62251111502211e-06	0	0.93496	0	0.0467038	4	46
5x47	1.34509004887176e-10	0	1.10132140475501e-10	0.0153682	1.29122304038134e-10	0	0.891409	0	0.093223	5	47
4x48	0.0666401	0	2.19724839187925e-06	0.0242388	0.000186432	0	0.871351	0	0.0375813	4	48
5x49	0.000212152	0	7.12300153898149e-05	0.0258025	0.000278603	0	0.891008	0	0.0826273	5	49
4x50	0.0377931	0	3.60704293509655e-07	0.0437195	9.6868731531726e-05	0	0.823985	0	0.0944051	4	50
5x51	1.20508730053893e-07	0	0.00165827	0.0121381	2.47513153284973e-06	0	0.930989	0	0.0552125	5	51
4x52	0.128797	0	1.66209555679047e-06	0.0364047	6.66833929230306e-07	0	0.810758	0	0.0240382	4	52
5x53	2.62680588837761e-05	0	8.64364219926158e-06	0.018516	3.47253642857837e-06	0	0.925989	0	0.0554568	5	53
4x54	0.0525559	0	9.83875940243083e-06	0.0213437	5.95094429458243e-05	0	0.844803	0	0.0812278	4	54
5x55	2.77226016321268e-06	0	4.9151597017091e-06	0.00754573	4.00473095720904e-06	0	0.942029	0	0.0504135	5	55
4x56	4.19276573501681e-06	0	1.06516273107641e-05	0.0134463	9.01988971763964e-06	0	0.950952	0	0.0355782	4	56
7x13	0.000719349	0	0.0163366	0.0326635	4.62466739353932e-06	0	0.830134	0	0.120142	7	13
6x14	0.028544	0	1.0966681069216e-10	0.0178651	0.000125012	0	0.933538	0	0.019928	6	14
7x15	8.03512683821683e-05	0	4.90472058027951e-10	0.0181716	4.94174850029008e-11	0	0.923889	0	0.0578591	7	15
6x16	4.54014574140602e-05	0	3.13557971221259e-07	0.0205948	1.41509532718121e-05	0	0.906493	0	0.0728522	6	16
7x17	0.000367673	0	2.00823373000066e-05	0.0246495	2.08888934914319e-05	0	0.843681	0	0.13126	7	17
6x18	7.01345319666963e-06	0	4.17255585240374e-11	0.024608	2.0544339448266e-09	0	0.895228	0	0.080157	6	18
7x19	0.000155303	0	3.7613955597236e-05	0.019539	0.000103316	0	0.858419	0	0.121746	7	19
6x20	0.0431276	0	0.0468261	0.120711	1.03332077513259e-09	0	0.680915	0	0.10842	6	20
7x21	9.08297137895061e-05	0	0.014274	0.0279876	2.20013387944788e-05	0	0.890386	0	0.0672398	7	21
6x22	0.0143325	0	0.000295113	0.0172542	5.10371875542767e-07	0	0.859839	0	0.108279	6	22
7x23	0.0441171	0	6.51627996097494e-10	0.0303239	8.32981787124228e-12	0	0.813237	0	0.112322	7	23
6x24	1.16711240836258e-05	0	9.81683077382496e-06	0.0181092	0.000108173	0	0.907707	0	0.0740544	6	24
7x25	0.0494132	0	1.08637253104579e-05	0.0181272	1.03507883915318e-05	0	0.915848	0	0.0165908	7	25
6x26	0.0790782	0	2.9480578065626e-07	0.034611	2.66591614955261e-07	0	0.847837	0	0.0384728	6	26
7x27	0.00513429	0	0.0105352	0.00784747	1.00985080740581e-05	0	0.918572	0	0.0579009	7	27
7x35	0.000296936	0	0.0167173	0.0317704	7.19881105659058e-05	0	0.815349	0	0.135795	7	35
6x36	0.0534695	0	0.00211055	0.019483	2.97098179086231e-05	0	0.842707	0	0.0821998	6	36
7x37	0.0598451	0	0.0189958	0.0237044	0.00070499	0	0.831579	0	0.0651708	7	37
6x38	0.00128203	0	0.0171621	0.0156031	4.90838985767063e-05	0	0.907294	0	0.0586096	6	38
7x39	9.4321912449836e-05	0	1.57621393542866e-07	0.0166841	3.7966674206138e-07	0	0.896843	0	0.0863781	7	39
6x40	3.95830743808906e-09	0	2.45112553220558e-07	0.0086727	5.48124172799733e-07	0	0.93988	0	0.0514464	6	40
7x41	1.49578052655268e-08	0	0.00252066	0.021699	8.56390861893164e-10	0	0.928309	0	0.0474712	7	41
6x42	5.21650564271359e-05	0	0.0165703	0.0150313	2.93183406587154e-05	0	0.885266	0	0.0830508	6	42
7x43	6.6690374419982e-06	0	0.0368182	0.0309001	5.84988245388566e-06	0	0.862377	0	0.069892	7	43
6x44	1.81204633762399e-07	0	1.88299020483817e-07	0.0130531	1.51635011008668e-07	0	0.944894	0	0.0420524	6	44
7x45	5.40296075770957e-06	0	1.34209068773384e-05	0.0157547	3.81896927869639e-06	0	0.914271	0	0.0699518	7	45
6x46	0.0240527	0	5.36083404643692e-05	0.0220356	6.89463317801146e-07	0	0.91362	0	0.040237	6	46
7x47	0.0420663	0	0.0156108	0.0190552	0.000159061	0	0.890462	0	0.0326466	7	47
6x48	0.0183722	0	0.0411835	0.0108982	0.000180007	0	0.915776	0	0.0135897	6	48
7x49	0.0153672	0	0.0326404	0.0170422	2.11866299328408e-05	0	0.909079	0	0.0258501	7	49
6x50	9.93354456713536e-09	0	1.72947359576953e-07	0.0184674	1.05926063214522e-10	0	0.981532	0	3.01093158675777e-08	6	50
7x51	2.66144060248628e-10	0	3.04756442727971e-10	0.00392378	3.13420028095941e-11	0	0.996076	0	2.36329917835343e-08	7	51
6x52	0.000472652	0	2.75303589303959e-05	0.0134976	3.12267595750389e-05	0	0.931985	0	0.0539862	6	52
6x54	3.20553909248977e-10	0	7.04222022001375e-11	0.00189094	9.18403513562205e-10	0	0.948115	0	0.0499938	6	54
9x13	0.00834402	0	0.0175146	0.0330666	5.08767346313895e-05	0	0.830993	0	0.11003	9	13
8x14	0.000220993	0	0.00051971	0.0104634	0.000365985	0	0.908447	0	0.0799834	8	14
9x15	2.37330318280222e-07	0	0.0145926	0.0174655	3.46199486779894e-06	0	0.903926	0	0.0640124	9	15
8x16	0.00651987	0	0.0159092	0.0266112	5.66783163717629e-05	0	0.818232	0	0.132671	8	16
9x17	0.0313339	0	8.08810476790578e-05	0.0276986	1.53945549040318e-05	0	0.882089	0	0.058782	9	17
8x18	0.117525	0	5.17085506091112e-05	0.021557	5.97188282128598e-06	0	0.776949	0	0.0839113	8	18
9x19	5.06402879640017e-05	0	4.65663702828798e-06	0.0145099	3.91429649483251e-07	0	0.855801	0	0.129634	9	19
8x20	0.000108873	0	0.0104496	0.0261749	3.22945803041144e-07	0	0.808189	0	0.155077	8	20
9x21	0.0204023	0	0.0127081	0.0343879	1.28556331896837e-05	0	0.823621	0	0.108868	9	21
8x22	0.000438235	0	0.0216706	0.0162636	0.000567571	0	0.889001	0	0.072059	8	22
9x23	1.03363335912817e-06	0	7.3249047503541e-06	0.0279746	6.72447480500709e-06	0	0.795414	0	0.176596	9	23
8x24	0.0201052	0	1.31883998926259e-07	0.0290895	1.0490213203707e-07	0	0.852222	0	0.0985826	8	24
9x25	0.000100335	0	0.0214327	0.0220339	7.10917191749592e-06	0	0.816243	0	0.140183	9	25
8x26	0.000138507	0	0.0188625	0.0405294	0.000126235	0	0.84156	0	0.0987829	8	26
9x27	0.00308467	0	0.036539	0.0382478	4.85450089837988e-05	0	0.783748	0	0.138332	9	27
8x28	0.0202037	0	7.8835679031712e-05	0.0257427	8.83850096596983e-08	0	0.804129	0	0.149845	8	28
9x29	1.40261794412402e-08	0	0.0207175	0.0476409	2.2424824676995e-05	0	0.78287	0	0.148749	9	29
8x30	0.0111546	0	0.00671941	0.260659	0.00859107	0	0.559042	0	0.153833	8	30
9x31	3.23043745172138e-06	0	1.80277033848802e-05	0.0216406	7.94919508516049e-05	0	0.792372	0	0.185886	9	31
8x32	0.0590226	0	0.00570003	0.131675	0.000964773	0	0.583144	0	0.219494	8	32
9x33	0.0656587	0	0.0360696	0.0334457	6.76443584151773e-06	0	0.750493	0	0.114326	9	33
8x34	6.23765427555049e-07	0	0.00860524	0.0503348	8.04272124178438e-07	0	0.713415	0	0.227643	8	34
9x35	0.0561466	0	0.00148503	0.0572531	8.41947544448583e-06	0	0.784314	0	0.100793	9	35
8x36	0.110734	0	2.70673452675659e-05	0.0252813	9.49924087140841e-07	0	0.829266	0	0.0346915	8	36
9x37	0.000115343	0	0.000149443	0.0174621	0.00015671	0	0.923735	0	0.0583815	9	37
8x38	0.0414194	0	0.000755748	0.0161796	0.000125414	0	0.875051	0	0.0664692	8	38
9x39	0.0399725	0	0.0186907	0.0146849	6.80775481895274e-05	0	0.834758	0	0.0918257	9	39
8x40	4.1082093134609e-06	0	0.00431761	0.0135104	4.33424672059462e-06	0	0.898906	0	0.0832572	8	40
9x41	4.13386780005463e-07	0	9.19520793373856e-06	0.021298	2.02494025554518e-05	0	0.922709	0	0.0559627	9	41
8x42	5.19209853638316e-05	0	0.0165039	0.00970944	1.4231915969646e-07	0	0.967687	0	0.00604765	8	42
9x43	6.5412805747441e-07	0	0.0192181	0.0271864	1.51192043024321e-06	0	0.828204	0	0.125389	9	43
8x44	3.54584234015243e-05	0	0.0167027	0.0167391	1.25787472763366e-05	0	0.860108	0	0.106402	8	44
9x45	0.00777472	0	0.000524091	0.0272273	0.000260285	0	0.859481	0	0.104732	9	45
8x46	0.00227675	0	1.25543128553327e-05	0.0162154	0.00064135	0	0.909563	0	0.0712912	8	46
9x47	2.4121723226992e-10	0	8.810228817941e-10	0.0109718	1.80037638954926e-11	0	0.936599	0	0.0524294	9	47
8x48	0.0195394	0	2.60513030246744e-05	0.0211189	9.43452156225959e-05	0	0.93496	0	0.0242616	8	48
9x49	2.87267521095344e-11	0	9.24320560515475e-10	0.0084568	2.60777735457807e-10	0	0.929512	0	0.0620309	9	49
8x50	0.000131318	0	7.08156628237833e-05	0.0170951	3.38149307300911e-05	0	0.910443	0	0.0722258	8	50
10x14	4.05138678535379e-05	0	1.94697611766517e-05	0.021016	4.65573875659268e-05	0	0.903369	0	0.075508	10	14
11x15	1.89920722710438e-10	0	3.04248145065252e-10	0.0197233	1.26428629857098e-11	0	0.863544	0	0.116732	11	15
10x16	0.0906471	0	0.000532678	0.0333565	8.33388661587208e-06	0	0.763744	0	0.111712	10	16
11x17	1.43021338226126e-05	0	0.036443	0.137225	7.12883720249917e-10	0	0.740847	0	0.0854707	11	17
10x18	0.000192586	0	0.0261779	0.018534	0.000197898	0	0.883226	0	0.0716716	10	18
11x19	1.96027679060859e-07	0	1.64926991327013e-07	0.0282294	4.28410841860049e-11	0	0.878693	0	0.0930771	11	19
10x20	0.000462433	0	0.0124083	0.0166864	1.36386206467412e-05	0	0.834664	0	0.135765	10	20
11x21	2.91433059369191e-06	0	1.26933147399593e-05	0.0233986	1.94776350296221e-10	0	0.917293	0	0.0592924	11	21
10x22	8.99542988088115e-07	0	2.2474962538979e-05	0.0203189	4.58657178255732e-06	0	0.921394	0	0.058259	10	22
11x23	0.000100994	0	1.56853188736075e-05	0.0144871	1.8631420418191e-05	0	0.918129	0	0.0672484	11	23
10x24	8.53693987677307e-05	0	0.000201561	0.0139419	2.80209823156999e-06	0	0.824533	0	0.161236	10	24
11x25	5.9022169395792e-06	0	7.63979645339462e-06	0.025999	7.36714353627148e-06	0	0.830094	0	0.143886	11	25
10x26	0.109699	0	0.0243304	0.0672594	1.6504067111746e-05	0	0.708256	0	0.0904387	10	26
11x27	3.99329367417624e-06	0	0.0219294	0.0165136	4.51386645177551e-05	0	0.79287	0	0.168638	11	27
10x28	0.138982	0	2.61613830490537e-07	0.0595728	0.0241766	0	0.574422	0	0.202846	10	28
11x29	0.000194146	0	3.52662023477607e-06	0.0101285	6.09167903043507e-06	0	0.826062	0	0.163606	11	29
10x30	0.0231297	0	0.0436345	0.0429949	6.33399283539321e-08	0	0.799367	0	0.0908736	10	30
11x31	6.87399050311866e-06	0	0.0251397	0.0156134	6.34879179685015e-05	0	0.841632	0	0.117545	11	31
10x32	0.0206875	0	8.21877589453493e-09	0.0175219	5.46734529154699e-06	0	0.87606	0	0.0857252	10	32
11x33	0.0843133	0	0.000459118	0.0166204	3.27032049248759e-06	0	0.756356	0	0.142248	11	33
10x34	0.0159759	0	6.69168677074142e-05	0.0183714	1.19328355795601e-05	0	0.778075	0	0.187499	10	34
11x35	9.40949339930252e-06	0	0.0314899	0.0174974	1.95741947990393e-07	0	0.807154	0	0.143849	11	35
10x36	0.0153338	0	0.0277717	0.026285	4.21116840056674e-06	0	0.796166	0	0.134439	10	36
11x37	0.00016408	0	0.0129972	0.0146988	0.000222275	0	0.936011	0	0.035907	11	37
10x38	0.0430099	0	0.0579224	0.029556	1.5622803445671e-05	0	0.76452	0	0.104976	10	38
11x39	7.95583124155836e-06	0	2.00385996831581e-07	0.0179606	2.95884871025971e-10	0	0.860003	0	0.122028	11	39
10x40	0.0322605	0	0.0304	0.0266183	6.23099800832717e-08	0	0.803817	0	0.106904	10	40
11x41	3.81569872133691e-07	0	6.2992907025445e-07	0.024669	1.09923054368746e-07	0	0.96492	0	0.0104103	11	41
10x42	1.9217242684139e-05	0	3.04121464663684e-05	0.0232998	1.54090098625954e-05	0	0.799262	0	0.177373	10	42
11x43	1.58655041163171e-10	0	9.19343155588591e-11	0.00692558	1.22982795165624e-09	0	0.963692	0	0.0293828	11	43
10x44	3.27750997897687e-07	0	4.86309806152316e-06	0.012461	1.58591639048665e-09	0	0.898121	0	0.0894127	10	44
10x46	2.41691592273286e-07	0	7.19268677369155e-07	0.00338749	1.92267070242564e-06	0	0.989462	0	0.00714781	10	46
13x15	0.0428187	0	0.00280676	0.0387141	3.8366445094678e-06	0	0.843318	0	0.0723381	13	15
12x16	3.07360870034775e-05	0	3.31066700184167e-05	0.0188133	2.26250101207881e-05	0	0.890464	0	0.0906361	12	16
13x17	8.70043135056052e-06	0	8.0309705770207e-07	0.0127679	3.33122931373636e-06	0	0.923199	0	0.0640207	13	17
12x18	1.16383762507515e-05	0	2.75937791438912e-06	0.0146079	5.61689506903754e-06	0	0.901611	0	0.0837611	12	18
13x19	8.7587431104429e-05	0	0.00825615	0.0172531	0.000107386	0	0.903311	0	0.0709852	13	19
12x20	2.24337183120191e-07	0	0.00157555	0.0386358	2.07057691961242e-05	0	0.913085	0	0.0466824	12	20
13x21	7.42265642739371e-07	0	2.43898638159715e-07	0.0171935	1.73528439841508e-07	0	0.937491	0	0.045314	13	21
12x22	2.84599392969543e-07	0	3.56869940273828e-09	0.016526	8.16414763797446e-06	0	0.886175	0	0.0972903	12	22
13x23	8.00302503602161e-06	0	0.000184015	0.0245306	1.04440755545425e-05	0	0.915771	0	0.0594958	13	23
12x24	4.69917078367564e-08	0	5.52835060698361e-09	0.0168348	2.20847351987789e-11	0	0.93707	0	0.046095	12	24
13x25	4.16552369359998e-11	0	1.6201339765602e-08	0.0181331	1.85836341355495e-10	0	0.909237	0	0.0726303	13	25
12x26	2.63707718419254e-07	0	0.000145411	0.012068	8.25436732841172e-08	0	0.987715	0	7.17426498128354e-05	12	26
13x27	1.16563519786503e-06	0	1.74511371110096e-06	0.0236256	4.11461001073203e-05	0	0.91707	0	0.05926	13	27
12x28	6.87789685662712e-05	0	7.22999833397506e-07	0.01244	1.82985345983402e-09	0	0.89829	0	0.0892	12	28
13x29	8.31938997538328e-09	0	7.68702308254158e-07	0.0593229	1.05748511055192e-09	0	0.85695	0	0.0837263	13	29
12x30	0.000267193	0	1.66403135611776e-05	0.0207224	4.04357932915429e-06	0	0.926648	0	0.0523417	12	30
13x31	5.67478389873537e-08	0	0.0343168	0.0134657	6.85945641520777e-07	0	0.836408	0	0.115809	13	31
12x32	0.00648639	0	0.0206687	0.0138178	3.22098489522824e-07	0	0.841706	0	0.117321	12	32
13x33	3.21765735396427e-05	0	0.00650925	0.033514	7.29366658791029e-08	0	0.882355	0	0.077589	13	33
12x34	0.0441591	0	0.0378534	0.0232087	3.17881793375188e-05	0	0.770071	0	0.124676	12	34
13x35	0.0265369	0	0.0170745	0.0148056	7.11875859384115e-05	0	0.873007	0	0.0685052	13	35
12x36	2.4869407336629e-06	0	0.000291234	0.0190594	0.000124177	0	0.866076	0	0.114447	12	36
12x38	5.51135350604399e-10	0	0.0044702	0.014294	1.36840059397369e-10	0	0.911433	0	0.0698028	12	38
12x40	2.2586279434629e-08	0	1.41944044325793e-05	0.00538045	7.16132181887089e-05	0	0.90066	0	0.0938736	12	40
15x15	7.2495254195645e-07	0	1.1096715941691e-05	0.0303793	1.66109086802111e-05	0	0.921124	0	0.048468	15	15
14x16	1.66565237278011e-05	0	6.13939328057223e-05	0.0456528	5.9996813508541e-05	0	0.862212	0	0.0919976	14	16
15x17	3.14945277130623e-07	0	1.16080005042972e-09	0.0291971	3.1407014835033e-10	0	0.970697	0	0.000105268	15	17
14x18	6.79568662189643e-06	0	6.50497943508926e-06	0.0203908	6.38381400053535e-05	0	0.88594	0	0.0935921	14	18
15x19	0.000263521	0	0.000125167	0.0136071	2.25125533622487e-05	0	0.86627	0	0.119712	15	19
14x20	0.000186423	0	1.71779740899096e-05	0.0288967	5.7220819912695e-07	0	0.910429	0	0.0604704	14	20
15x21	3.1133864697462e-10	0	6.56619640396409e-11	0.0170095	1.69731404050386e-12	0	0.952873	0	0.0301171	15	21
14x22	8.9771499192017e-08	0	0.0271577	0.0142182	3.04959565865586e-11	0	0.872583	0	0.0860406	14	22
15x23	2.78061350360616e-08	0	1.2988156861817e-08	0.0347319	2.70530278459754e-11	0	0.811629	0	0.153639	15	23
14x24	1.72184560529731e-06	0	5.12552156858474e-06	0.0166523	4.3278401925898e-09	0	0.927938	0	0.0554025	14	24
15x25	0.0102038	0	1.80489472805663e-07	0.106921	2.0591441095792e-07	0	0.831143	0	0.0517322	15	25
14x26	1.16411903901063e-06	0	0.00305377	0.0107729	1.86312711432998e-06	0	0.893202	0	0.0929681	14	26
15x27	1.98412348923565e-05	0	0.0111879	0.0406177	3.18051591587029e-05	0	0.829619	0	0.118524	15	27
14x28	7.01340056102688e-06	0	0.0141013	0.14177	8.030666293656e-06	0	0.736453	0	0.10766	14	28
15x29	7.62863259671959e-08	0	2.68847443605941e-05	0.0365401	1.50290349960052e-08	0	0.877935	0	0.0854977	15	29
14x30	0.00994041	0	0.0054389	0.0294065	6.83455620556067e-05	0	0.81007	0	0.145076	14	30
14x32	7.25496365629229e-05	0	0.000148975	0.0469792	2.28537865828857e-06	0	0.903111	0	0.0496865	14	32
17x9	0.000763058	0	0.0174406	0.0440959	2.3335273432331e-05	0	0.865792	0	0.0718848	17	9
17x15	2.06740208901316e-10	0	1.55520122043214e-10	0.0405536	7.96968015024619e-11	0	0.89735	0	0.0620967	17	15
16x16	0.00134091	0	7.4528644103518e-05	0.0302525	9.90624050618792e-08	0	0.865688	0	0.102644	16	16
17x17	6.87092552296466e-07	0	9.27464912663816e-09	0.0282463	4.53427434157532e-08	0	0.940307	0	0.0314458	17	17
16x18	1.18864533320295e-07	0	1.87108040592094e-09	0.0270464	3.01563255199387e-10	0	0.951192	0	0.0217612	16	18
17x19	8.89161536701019e-11	0	1.07528056710527e-10	0.0251018	2.20117622390325e-10	0	0.9436	0	0.0312986	17	19
16x20	0.000141139	0	1.24972452215127e-05	0.025184	6.14357803084921e-05	0	0.857174	0	0.117427	16	20
17x21	0.00911595	0	3.84205223831215e-06	0.068402	9.99359335275377e-11	0	0.852511	0	0.0699669	17	21
16x22	2.35097363783034e-05	0	6.15392398295811e-09	0.02126	1.58262542928911e-05	0	0.9469	0	0.0318008	16	22
17x23	5.79811160932225e-05	0	1.87702028795826e-07	0.0162609	1.69383001938688e-09	0	0.879491	0	0.10419	17	23
16x24	6.08658551842124e-07	0	6.7806367573089e-07	0.0238467	6.43706222161591e-07	0	0.967158	0	0.00899324	16	24
17x25	1.02898328463637e-06	0	1.46942497892217e-07	0.00429677	6.00829303321129e-07	0	0.919126	0	0.0765757	17	25
16x26	2.73395908267191e-07	0	4.17126520215428e-05	0.0362052	7.04991321908608e-06	0	0.883702	0	0.0800438	16	26
18x14	0.0468533	0	4.54781586119097e-06	0.0282708	8.66193177169154e-06	0	0.837367	0	0.0874956	18	14
19x15	0.0411381	0	1.31909286783558e-06	0.347518	0.000169455	0	0.49646	0	0.114713	19	15
18x16	1.16272945080332e-10	0	3.26995187279268e-11	0.0358134	3.46503057390182e-10	0	0.874385	0	0.0898019	18	16
19x17	0.00702012	0	3.05922577696251e-05	0.391151	2.10336118817321e-06	0	0.529407	0	0.0723889	19	17
18x18	9.12248414117245e-07	0	0.00621349	0.047594	1.4538814850818e-05	0	0.861874	0	0.084303	18	18
19x19	7.94301890817439e-06	0	0.01368	0.0614198	2.03145393531023e-06	0	0.784356	0	0.140535	19	19
18x20	4.94767189101162e-06	0	0.000138593	0.0242686	1.40304965871796e-07	0	0.917385	0	0.0582022	18	20
18x22	2.26371359130237e-10	0	7.69711211475699e-11	0.0233	7.59617957811222e-11	0	0.831464	0	0.145236	18	22
20x14	1.74253967023695e-05	0	0.00348846	0.0424004	4.37842565560286e-05	0	0.886908	0	0.0671418	20	14
20x16	0.0533896	0	0.0342476	0.0443402	1.00256007547427e-05	0	0.710057	0	0.157955	20	16
47x41	1.4099661280151e-05	0	1.42536704861262e-05	0.026853	4.11662499611672e-05	0	0.91624	0	0.0568371	47	41
47x49	0.0762756	0	1.57504806083648e-05	0.0255177	1.22248828720428e-05	0	0.859562	0	0.0386171	47	49
49x29	0.000668368	0	0.0144957	0.0186587	0.000579038	0	0.880425	0	0.0851732	49	29
48x30	4.70491715842237e-07	0	3.3376543562996e-07	0.0316011	1.03317387281448e-07	0	0.891774	0	0.0766243	48	30
49x31	0.0188758	0	5.86126815532859e-06	0.0203488	0.000115512	0	0.8075	0	0.153154	49	31
49x33	0.249986	0	0.0304046	0.017586	2.42859645763427e-05	0	0.657308	0	0.0446914	49	33
49x37	1.7107447354601e-07	0	2.18718892575609e-05	0.0353474	1.46902084677287e-09	0	0.94431	0	0.0203201	49	37
48x38	0.113885	0	3.84940362835718e-07	0.013744	2.82614626776399e-10	0	0.837541	0	0.0348295	48	38
49x39	1.62848124973535e-07	0	6.76364544566981e-08	0.0268375	7.21729625135722e-10	0	0.931312	0	0.0418498	49	39
48x40	0.0542726	0	2.15545879844993e-05	0.0444721	9.56797301150959e-06	0	0.879978	0	0.0212465	48	40
48x42	1.9634513111282e-05	0	0.0075028	0.0322889	4.32161121840527e-06	0	0.878972	0	0.0812122	48	42
48x48	0.0577109	0	9.6773409367252e-05	0.0353949	1.44841364375112e-05	0	0.784068	0	0.122715	48	48
48x50	0.026441	0	0.0233664	0.0302535	2.72071254516995e-05	0	0.876533	0	0.0433784	48	50
50x24	3.31688098787818e-06	0	2.26986662392478e-06	0.013115	3.44945526747707e-08	0	0.986877	0	2.47356499702284e-06	50	24
51x25	0.022696	0	0.0220554	0.00276135	6.0695547851354e-05	0	0.905779	0	0.0466477	51	25
51x27	0.0653006	0	0.0392758	0.010074	7.95855716086701e-07	0	0.701493	0	0.183856	51	27
50x28	2.46685754024115e-05	0	2.60673691781269e-05	0.00922767	2.84113305384921e-05	0	0.941963	0	0.0487306	50	28
51x29	0.000604704	0	7.45853293814242e-05	0.0346396	0.000476551	0	0.933525	0	0.03068	51	29
50x30	0.0357341	0	0.0168394	0.0177649	1.41784704521298e-11	0	0.850087	0	0.0795741	50	30
51x31	0.00216484	0	0.0210361	0.018746	1.34586422637006e-09	0	0.958053	0	1.68702906510753e-07	51	31
50x32	0.017487	0	6.56099132693848e-05	0.0256312	4.83753525598505e-05	0	0.92752	0	0.0292483	50	32
51x33	0.00456873	0	0.000140722	0.0308305	0.000147865	0	0.93243	0	0.0318825	51	33
50x34	0.00786648	0	0.0217001	0.0295864	1.99572800183528e-05	0	0.905242	0	0.0355849	50	34
51x35	0.0267231	0	2.24239794635506e-07	0.0250252	2.45981247033371e-07	0	0.872222	0	0.0760292	51	35
50x36	0.0223855	0	0.0128949	0.265168	1.2113435370728e-09	0	0.641413	0	0.0581389	50	36
51x37	0.0223635	0	1.37481035590904e-07	0.0308487	2.18976850763704e-07	0	0.918483	0	0.0283047	51	37
50x40	0.0560995	0	0.0143024	0.0453911	1.02144237898208e-07	0	0.884172	0	3.44210458574562e-05	50	40
51x43	0.0618102	0	0.000319721	0.0450002	2.12995059252429e-05	0	0.830828	0	0.0620202	51	43
51x45	1.12947397339386e-06	0	5.37845776219441e-11	0.0307322	1.20680550394566e-10	0	0.969182	0	8.48449448425455e-05	51	45
51x47	5.61574505770335e-07	0	0.0230471	0.028251	1.41065579045786e-05	0	0.909923	0	0.0387638	51	47
53x23	5.54517459494829e-05	0	1.81580813771261e-06	0.0112427	2.7157768948013e-05	0	0.976252	0	0.0124206	53	23
52x24	2.65944555345416e-10	0	6.84992824549704e-11	0.0154523	1.83746271848256e-10	0	0.9655	0	0.0190474	52	24
53x25	0.000102479	0	0.00038803	0.0168728	7.69188695894321e-05	0	0.981432	0	0.00112768	53	25
52x26	0.0214413	0	3.55303213632732e-05	0.0160624	5.55603140638964e-05	0	0.850196	0	0.112209	52	26
53x27	5.3291056656365e-05	0	0.000261678	0.0110304	1.28813106813764e-06	0	0.918205	0	0.0704481	53	27
52x28	0.000527874	0	0.000125554	0.022586	0.00014757	0	0.896206	0	0.0804075	52	28
53x29	0.0463277	0	0.000473909	0.0282438	0.000805416	0	0.895501	0	0.0286485	53	29
52x30	0.0129569	0	0.0028134	0.0273994	1.54049678337999e-06	0	0.899437	0	0.0573921	52	30
53x31	3.78375850384048e-06	0	7.16494962704185e-05	0.0250816	1.65033771444233e-06	0	0.895044	0	0.0797971	53	31
52x32	0.0632229	0	8.04933759814198e-05	0.0225247	2.31360812164975e-05	0	0.914067	0	8.17934652702653e-05	52	32
53x33	0.0373094	0	1.30539743532719e-06	0.0242167	0.000147327	0	0.887721	0	0.0506046	53	33
52x34	1.07008264889118e-08	0	0.013983	0.023683	6.57555678128404e-08	0	0.923333	0	0.0390012	52	34
53x35	0.00016474	0	0.0189439	0.0381923	2.72225378454463e-05	0	0.924131	0	0.0185408	53	35
52x36	2.04238059638803e-07	0	8.50948859886158e-12	0.0173236	8.2310966452637e-10	0	0.946135	0	0.0365414	52	36
53x37	1.21470040933758e-05	0	7.75803920573012e-05	0.0324559	2.86343205478117e-05	0	0.928477	0	0.038949	53	37
52x38	5.00120435494381e-06	0	5.04766097170909e-07	0.0182911	7.91551022280368e-08	0	0.931001	0	0.0507023	52	38
53x39	9.66433003127862e-08	0	4.5918737688482e-08	0.0250274	1.89049277057263e-07	0	0.931527	0	0.0434449	53	39
52x40	0.0559943	0	4.75143989305329e-05	0.0411557	4.19622839082926e-06	0	0.881231	0	0.021567	52	40
53x41	0.0395966	0	0.0163209	0.0341589	7.29444221658643e-06	0	0.852994	0	0.0569223	53	41
52x42	0.0313472	0	7.03819407316113e-06	0.0281737	1.13410947664863e-05	0	0.893262	0	0.0471989	52	42
53x43	4.59585800805834e-06	0	2.2228811904428e-05	0.0392391	2.64541471988947e-05	0	0.892732	0	0.0679757	53	43
52x44	0.138821	0	4.72156240122763e-05	0.0402694	0.000220853	0	0.742094	0	0.0785475	52	44
53x45	0.100303	0	0.0165487	0.194937	2.97090996329992e-05	0	0.62559	0	0.0625912	53	45
52x46	0.0423027	0	0.00150644	0.0225609	0.000101113	0	0.884914	0	0.0486151	52	46
53x47	0.0248185	0	2.53649487489458e-08	0.0281291	4.26379806666644e-09	0	0.946984	0	6.79958306510313e-05	53	47
52x48	0.0263535	0	1.77313420097343e-05	0.0338861	0.0281797	0	0.856292	0	0.0552705	52	48
55x23	1.29912389005307e-07	0	0.0224809	0.0254615	5.17908898319017e-07	0	0.89655	0	0.0555065	55	23
54x24	0.00302135	0	7.77897798486661e-05	0.0288817	7.62979300330365e-05	0	0.93723	0	0.0307129	54	24
55x25	0.00169066	0	6.44100582043721e-05	0.0191671	4.11996480779618e-07	0	0.899365	0	0.0797128	55	25
54x26	0.00026799	0	4.80638594199372e-05	0.0184253	1.67950376006311e-05	0	0.949067	0	0.0321743	54	26
55x27	0.0180709	0	0.000115527	0.0293828	0.000288488	0	0.871725	0	0.0804173	55	27
54x28	0.000151404	0	7.31608226349347e-09	0.016695	2.43936661091967e-07	0	0.903707	0	0.0794466	54	28
55x29	3.84698512312828e-07	0	4.44323657359152e-05	0.0242161	9.50934977507833e-07	0	0.940721	0	0.0350174	55	29
54x30	6.7055260392415e-09	0	4.19263695472547e-12	0.0287257	3.71018050954839e-11	0	0.953523	0	0.0177513	54	30
55x31	1.99791519623053e-05	0	3.79957228085675e-05	0.0240553	2.6171705231739e-05	0	0.919278	0	0.0565822	55	31
54x32	0.0243015	0	0.000133347	0.0229788	0.000287148	0	0.90031	0	0.051989	54	32
55x33	3.37752559080055e-05	0	8.32651455209635e-08	0.0204084	7.01471143107171e-06	0	0.916688	0	0.0628625	55	33
54x34	0.0552449	0	0.0143481	0.0180567	1.75112674375849e-05	0	0.825674	0	0.0866588	54	34
55x35	0.0458865	0	7.89188978966417e-08	0.016018	5.04392219593886e-08	0	0.874958	0	0.063137	55	35
54x36	3.07261196647842e-10	0	1.12616683670561e-10	0.0239799	1.14388054642112e-10	0	0.917888	0	0.0581318	54	36
55x37	9.978185370644e-11	0	3.51237095024936e-10	0.0168565	2.0606399424238e-10	0	0.922547	0	0.0605962	55	37
54x38	0.0649362	0	0.000143385	0.028768	3.69405071273242e-05	0	0.902747	0	0.00336809	54	38
55x39	0.0106434	0	2.97852011689104e-08	0.0331647	0.000107387	0	0.879383	0	0.0767018	55	39
54x40	3.22554560739809e-05	0	8.42267973173517e-06	0.0257145	2.45372163419315e-11	0	0.957583	0	0.0166621	54	40
55x41	0.0358636	0	1.86857595068332e-05	0.0304681	2.16226894927675e-05	0	0.887833	0	0.0457949	55	41
54x42	0.0026131	0	1.80055536015925e-06	0.0219075	9.15959791851151e-06	0	0.875417	0	0.100051	54	42
55x43	0.0382914	0	0.000172329	0.0774644	9.53886714403759e-06	0	0.846877	0	0.0371849	55	43
54x44	0.0174746	0	1.23469240134968e-05	0.0575525	0.000114032	0	0.827084	0	0.0977623	54	44
55x45	0.0674411	0	4.56036929429999e-07	0.0816813	1.07252854737912e-07	0	0.801059	0	0.0498177	55	45
54x46	0.0675444	0	5.29241689334949e-05	0.0620936	5.08336056215303e-05	0	0.791897	0	0.0783615	54	46
57x19	0.114393	0	1.80153947794802e-06	0.00202163	2.25332324446681e-06	0	0.841452	0	0.0421289	57	19
57x21	0.0202054	0	1.6772400068901e-05	0.0309657	2.07177475529278e-05	0	0.883196	0	0.0655959	57	21
56x22	0.153258	0	0.0119367	0.0187708	4.81985124789205e-05	0	0.761957	0	0.0540292	56	22
57x23	0.0219641	0	3.56816944148141e-05	0.0210137	3.49744598754246e-05	0	0.905291	0	0.0516602	57	23
56x24	0.0886765	0	0.0329441	0.024928	0.000154787	0	0.822694	0	0.0306022	56	24
57x25	0.238474	0	0.0321834	0.0561879	3.11160354629105e-07	0	0.671855	0	0.00129904	57	25
56x26	0.000898474	0	0.0190902	0.0313124	1.63621759303054e-05	0	0.904748	0	0.0439347	56	26
57x27	0.0421173	0	7.89518614351625e-06	0.0509031	5.7256855175968e-05	0	0.844858	0	0.0620567	57	27
56x28	7.55449977514365e-10	0	1.39986091559139e-11	0.0283538	6.33463429514149e-10	0	0.952319	0	0.019327	56	28
57x29	0.020506	0	0.00058198	0.0349882	3.55677347578136e-05	0	0.86147	0	0.0824183	57	29
56x30	0.0219882	0	5.09424496557686e-08	0.0227345	6.40379311556766e-06	0	0.881362	0	0.0739087	56	30
57x31	3.79238694978672e-09	0	1.47470446010014e-09	0.0242044	5.68811418404656e-11	0	0.963312	0	0.0124832	57	31
56x32	0.0356506	0	0.016258	0.0312681	2.96039563983286e-10	0	0.836471	0	0.0803523	56	32
57x33	0.0228599	0	7.19455835665606e-05	0.0313714	9.79728715297191e-05	0	0.902711	0	0.0428881	57	33
56x34	1.88722148740615e-05	0	1.61658132085593e-05	0.0261225	6.38556913609945e-06	0	0.921934	0	0.051902	56	34
57x35	7.85377709232208e-09	0	1.87841642227904e-08	0.0266111	5.5323774806971e-08	0	0.915132	0	0.0582573	57	35
56x36	0.0513616	0	8.58490181098968e-05	0.0219928	9.94966704370459e-05	0	0.870809	0	0.055651	56	36
57x37	3.80642175022061e-06	0	4.7345992246833e-11	0.0279045	8.7378270841015e-10	0	0.920854	0	0.0512381	57	37
56x38	0.0257985	0	0.00013842	0.0271163	0.00010261	0	0.905559	0	0.0412849	56	38
57x39	0.0181307	0	7.56147920812498e-06	0.0151547	8.70009328931264e-06	0	0.933233	0	0.0334655	57	39
56x40	1.75032398598847e-05	0	3.08253925305619e-05	0.0190614	3.92158233981718e-05	0	0.945682	0	0.0351688	56	40
57x41	9.59244269869223e-06	0	3.75545392930552e-10	0.0370212	9.31734878863218e-05	0	0.957843	0	0.00503279	57	41
56x42	0.0251412	0	7.6597433306067e-09	0.0304296	6.48854836421846e-09	0	0.875631	0	0.0687979	56	42
57x43	2.76184356087369e-09	0	8.7989484028734e-09	0.0501476	9.23014658586771e-09	0	0.947109	0	0.00274306	57	43
56x44	0.0336049	0	7.70897065073167e-05	0.0503533	8.84570558962131e-05	0	0.915809	0	6.68800035544159e-05	56	44
58x18	5.20086943737029e-09	0	8.02421360492932e-08	0.0107191	2.8172959691259e-10	0	0.937438	0	0.0518433	58	18
59x19	5.42438709633725e-06	0	6.85104190847734e-10	0.0100928	4.2759815602212e-11	0	0.930303	0	0.0595989	59	19
58x20	0.10409	0	0.00837395	0.0435961	2.75639716441132e-06	0	0.826779	0	0.0171582	58	20
59x21	6.6891827028165e-08	0	5.51384238607007e-12	0.0254493	1.55740580659933e-11	0	0.971821	0	0.00272913	59	21
58x22	8.17653861805793e-05	0	0.0187172	0.0287251	7.66576156277596e-07	0	0.916791	0	0.035684	58	22
59x23	5.03781816687723e-06	0	3.14854618663356e-05	0.0154549	2.23290775294221e-06	0	0.922262	0	0.0622442	59	23
58x24	0.0530207	0	0.0168671	0.0134733	0.000190184	0	0.851541	0	0.0649076	58	24
59x25	0.0728109	0	4.72529996495252e-06	0.0193151	1.65812531406025e-05	0	0.88671	0	0.021143	59	25
58x26	0.0362792	0	6.6774751877023e-05	0.0166171	1.78410045897806e-05	0	0.933988	0	0.0130307	58	26
59x27	0.000361905	0	5.94236410851e-06	0.016022	0.000100583	0	0.960764	0	0.0227458	59	27
58x28	0.0206234	0	6.10249860894292e-10	0.0204598	1.02129303675836e-06	0	0.958907	0	8.34143413928259e-06	58	28
59x29	0.00937592	0	2.22811677222093e-05	0.0151611	2.8571302934179e-05	0	0.962875	0	0.0125376	59	29
58x30	1.68784168751521e-05	0	6.03576086443188e-10	0.0440918	3.93912834680082e-09	0	0.90007	0	0.0558212	58	30
59x31	0.0239579	0	0.000302963	0.030638	5.72156974105043e-06	0	0.888584	0	0.0565116	59	31
58x32	3.57828257519379e-05	0	2.03636687116758e-05	0.0307634	5.97076114050921e-06	0	0.893592	0	0.0755823	58	32
59x33	1.37726891724816e-05	0	8.86598714325053e-06	0.0286831	8.23838821726801e-07	0	0.939859	0	0.031434	59	33
58x34	0.0302979	0	1.73261756131641e-06	0.0254456	6.69715960719765e-06	0	0.891716	0	0.0525323	58	34
59x35	8.93890667217305e-05	0	1.04999706169136e-07	0.0356318	1.63133494885645e-05	0	0.914426	0	0.049836	59	35
58x36	0.0263828	0	0.000102337	0.026648	3.91136300237538e-05	0	0.915087	0	0.0317413	58	36
59x37	1.36489176478208e-05	0	1.34380672763077e-06	0.0507748	1.87253246676442e-05	0	0.903841	0	0.0453507	59	37
58x38	0.0275396	0	0.000491013	0.0408957	5.63468212331093e-05	0	0.890517	0	0.0404999	58	38
59x39	0.0233697	0	9.77018271584536e-06	0.0283271	1.3026571594859e-09	0	0.928207	0	0.0200869	59	39
58x40	3.45542002189653e-05	0	9.64226277883389e-07	0.0343655	0.000122649	0	0.927589	0	0.0378873	58	40
59x41	0.0161066	0	2.79023346432826e-06	0.0321482	2.3783890742714e-07	0	0.836822	0	0.11492	59	41
58x42	5.36309615004522e-06	0	9.54891508775591e-05	0.0474189	9.57032002991586e-05	0	0.877545	0	0.0748394	58	42
61x15	0.0278289	0	0.000224494	0.0290887	2.80490543608854e-09	0	0.898863	0	0.0439946	61	15
60x16	0.114859	0	0.00649402	0.180496	1.03118405746437e-05	0	0.639425	0	0.0587162	60	16
61x17	0.000813129	0	3.61447858115969e-05	0.0237014	6.25570980128092e-06	0	0.9114	0	0.0640435	61	17
60x18	0.104379	0	0.000341123	0.0307427	2.19261889187711e-05	0	0.805167	0	0.0593482	60	18
61x19	0.0291423	0	0.0162522	0.0223981	1.46285697429779e-10	0	0.831633	0	0.100574	61	19
60x20	0.148707	0	0.0360091	0.123091	0.000121882	0	0.623585	0	0.0684857	60	20
61x21	0.0563216	0	0.0141057	0.0269506	7.02968789630585e-05	0	0.823793	0	0.0787592	61	21
60x22	6.35407277870786e-08	0	0.0137636	0.0168618	2.67657116495748e-08	0	0.883396	0	0.0859785	60	22
61x23	0.0474077	0	0.000662397	0.0170657	6.15493379586351e-05	0	0.903898	0	0.030905	61	23
60x24	0.041762	0	3.76117159936808e-05	0.0142702	1.60554134161726e-05	0	0.884273	0	0.0596411	60	24
61x25	0.000486816	0	0.0172662	0.0296186	4.66689883210462e-06	0	0.885011	0	0.0676128	61	25
60x26	0.000324089	0	0.000222706	0.0205167	7.8241515105599e-05	0	0.91118	0	0.0676784	60	26
61x27	0.0146986	0	1.65533017042226e-05	0.0211409	7.16120432213776e-06	0	0.950165	0	0.0139716	61	27
60x28	0.0222789	0	5.96436258351842e-05	0.0192451	1.61307491907073e-08	0	0.900107	0	0.0583091	60	28
61x29	4.39791589135047e-05	0	3.68957003429916e-05	0.0208034	1.1321822682344e-07	0	0.898213	0	0.0809027	61	29
60x30	0.015687	0	2.69402025629568e-06	0.0183272	4.13122339688225e-06	0	0.893704	0	0.0722754	60	30
61x31	0.0380671	0	0.000168992	0.0245738	2.1696556784462e-05	0	0.816023	0	0.121146	61	31
60x32	1.69718352625848e-05	0	0.0135608	0.0188163	1.48625645972626e-05	0	0.876998	0	0.0905929	60	32
61x33	0.0580182	0	0.00015328	0.0223911	2.76668012139233e-07	0	0.844999	0	0.0744385	61	33
60x34	0.000421436	0	1.60843410745073e-05	0.0273422	1.18106526392725e-05	0	0.942858	0	0.0293508	60	34
60x40	0.0263998	0	0.0502963	0.0483028	2.38208802844415e-06	0	0.835936	0	0.0390622	60	40
63x13	0.0504856	0	1.40288276557336e-05	0.0915505	2.04849086752067e-05	0	0.711987	0	0.145943	63	13
62x14	0.0426155	0	0.0149107	0.0670002	9.89466006958518e-06	0	0.793699	0	0.0817653	62	14
63x15	0.103593	0	0.0145119	0.0481352	4.04450182253251e-05	0	0.768313	0	0.0654064	63	15
62x16	0.047354	0	0.00227013	0.0362041	5.3817323823864e-07	0	0.854243	0	0.059928	62	16
63x17	0.0356212	0	1.02624797761155e-06	0.0246338	4.04469254109465e-05	0	0.90968	0	0.0300232	63	17
62x18	1.20122284071192e-07	0	5.15633325013274e-06	0.01409	1.70957949941072e-09	0	0.906031	0	0.0798735	62	18
63x19	1.1641370237062e-07	0	4.65200820090404e-05	0.0155792	1.20408613280788e-05	0	0.912561	0	0.0718011	63	19
62x20	2.48280248778229e-05	0	3.49987866530662e-05	0.0243162	4.33607560704444e-08	0	0.886197	0	0.089427	62	20
63x21	0.0003589	0	0.00020181	0.0160876	0.000154409	0	0.943205	0	0.039992	63	21
62x22	0.105637	0	7.48952683648649e-08	0.0210004	1.15934413408077e-05	0	0.798456	0	0.0748948	62	22
63x23	2.13039619529082e-06	0	1.08138880780556e-05	0.0135595	3.80611005289746e-06	0	0.915099	0	0.0713246	63	23
62x24	0.0567808	0	2.61742636924468e-07	0.0240483	1.08166015060227e-05	0	0.886972	0	0.0321883	62	24
63x25	4.34682067659418e-06	0	7.87311466920914e-05	0.0236103	2.28050997585007e-05	0	0.912863	0	0.0634213	63	25
62x26	0.0196404	0	0.0168589	0.0258655	5.16945557727361e-05	0	0.869234	0	0.0683495	62	26
63x27	0.00069359	0	0.00111574	0.0195712	3.35691077786919e-06	0	0.916766	0	0.0618499	63	27
62x28	2.87526436395025e-10	0	1.01296640372093e-09	0.0207975	9.13504199349749e-11	0	0.895602	0	0.0836004	62	28
63x29	0.0385593	0	0.00251964	0.0238337	7.92001121075598e-07	0	0.92862	0	0.00646675	63	29
62x30	0.0641962	0	0.0155949	0.0254039	0.000118398	0	0.7997	0	0.0949869	62	30
63x31	0.0146781	0	0.000104662	0.0241796	3.68327821507377e-05	0	0.945737	0	0.015264	63	31
62x32	0.0510855	0	2.09332801312041e-10	0.0620174	1.01944755310913e-11	0	0.793963	0	0.0929337	62	32
63x33	0.000333508	0	9.37096820318029e-05	0.0327841	3.52944498243108e-06	0	0.910791	0	0.0559941	63	33
64x12	2.4753195092186e-05	0	0.0124837	0.0607338	2.99132007830013e-05	0	0.831634	0	0.0950936	64	12
65x13	5.66533510528502e-05	0	0.0160972	0.0390942	3.98872849845996e-05	0	0.857118	0	0.0875942	65	13
64x14	0.0171984	0	6.32670844165111e-10	0.0351671	5.75067818062306e-10	0	0.905184	0	0.0424501	64	14
65x15	0.0656306	0	0.015639	0.0341588	9.52746556199183e-07	0	0.8405	0	0.0440703	65	15
64x16	0.0362621	0	6.53039888886445e-06	0.0330623	2.44296498257102e-09	0	0.891357	0	0.0393119	64	16
65x17	1.32665395164073e-05	0	0.0166617	0.0300446	1.27513711387229e-05	0	0.892263	0	0.0610049	65	17
64x18	0.00323935	0	0.000138252	0.0217278	1.05202485381077e-05	0	0.90909	0	0.0657941	64	18
65x19	0.000133817	0	8.0138916861116e-10	0.0355183	1.53226140664768e-07	0	0.908728	0	0.05562	65	19
64x20	0.0232397	0	4.86759936485527e-05	0.0299893	1.65618276738561e-06	0	0.90811	0	0.0386107	64	20
65x21	0.0186694	0	0.0182185	0.0373603	2.496239825295e-07	0	0.85765	0	0.0681015	65	21
64x22	2.05328566073971e-05	0	1.95164027675786e-09	0.0270239	0.000139462	0	0.893652	0	0.0791643	64	22
65x23	0.053492	0	2.3833556368761e-07	0.0274881	9.50805084182868e-05	0	0.831915	0	0.0870093	65	23
64x24	0.0322427	0	8.48433102555783e-06	0.0214903	3.66162989656432e-05	0	0.874251	0	0.0719706	64	24
65x25	0.037894	0	0.0167199	0.0426929	1.01431889216647e-05	0	0.81742	0	0.0852633	65	25
64x26	0.00429071	0	0.000428489	0.0239568	3.82959876384681e-07	0	0.920483	0	0.0508402	64	26
64x28	0.00105816	0	0.000103745	0.0310825	6.18223970601112e-06	0	0.869129	0	0.0986205	64	28
65x29	0.0403048	0	4.14018376456229e-06	0.0291816	7.4928146516973e-05	0	0.805915	0	0.12452	65	29
64x30	5.45654008665784e-06	0	2.62989389549819e-05	0.030695	4.85313880987813e-06	0	0.849874	0	0.119394	64	30
65x31	0.0626296	0	0.000167632	0.0250113	4.74530026735415e-07	0	0.84389	0	0.0683007	65	31
64x32	9.21440910636046e-07	0	0.000936913	0.0243284	0.000106547	0	0.911759	0	0.0628684	64	32
65x33	0.0398128	0	1.90237316590133e-07	0.0320493	4.04897375940457e-07	0	0.889766	0	0.0383713	65	33
64x34	0.000346259	0	0.000830558	0.0344717	0.000384977	0	0.877716	0	0.086251	64	34
65x35	9.07901897739928e-08	0	7.78172511698592e-06	0.0641772	1.52869404297216e-12	0	0.832746	0	0.103069	65	35
66x12	0.000137461	0	0.0370887	0.0647446	4.06298340139171e-07	0	0.77213	0	0.125899	66	12
67x13	0.0563697	0	0.0137999	0.0520897	6.71125291165873e-09	0	0.793173	0	0.0845674	67	13
66x14	0.0133232	0	5.0659084282238e-07	0.0251917	4.62774308154307e-05	0	0.897562	0	0.0638767	66	14
67x15	0.0227514	0	6.36473940567044e-07	0.0222096	1.21875489123713e-05	0	0.896827	0	0.0581994	67	15
66x16	0.0567429	0	0.0008998	0.0282185	0.000104967	0	0.857723	0	0.0563107	66	16
67x17	9.0006978257463e-08	0	2.0348446688833e-05	0.0222792	7.48078648538286e-07	0	0.957429	0	0.0202708	67	17
66x18	0.0133747	0	1.12184158260791e-05	0.0301797	4.70425208248479e-07	0	0.936549	0	0.0198847	66	18
67x19	7.72135397346412e-06	0	1.30959976116541e-05	0.0184754	9.41556431228338e-07	0	0.9047	0	0.076803	67	19
66x20	6.15932165096359e-05	0	6.9632668896972e-05	0.0263077	7.24972811996723e-07	0	0.915882	0	0.0576788	66	20
67x21	6.18437637119475e-07	0	4.62160824440148e-10	0.0227547	7.72462960206546e-11	0	0.922622	0	0.0546225	67	21
66x22	2.82203587076115e-07	0	8.78360878563003e-10	0.0210378	1.54770795909743e-08	0	0.900732	0	0.0782301	66	22
67x23	7.46426840771539e-11	0	1.2540447672884e-11	0.0169251	7.83439000738198e-11	0	0.917763	0	0.0653117	67	23
66x24	0.0319714	0	2.39704826875692e-05	0.0282457	1.51037461413634e-05	0	0.812813	0	0.12693	66	24
66x30	0.0216456	0	9.43233934383831e-09	0.0329012	1.41711156809045e-09	0	0.826846	0	0.118608	66	30
67x31	7.50185925688981e-09	0	0.00558023	0.0270552	2.22483127991418e-09	0	0.847219	0	0.120146	67	31
66x32	0.23188	0	0.0279774	0.099172	1.42434241279832e-07	0	0.538141	0	0.10283	66	32
67x33	0.0915082	0	0.00947805	0.0290296	1.90354578168948e-05	0	0.833776	0	0.0361887	67	33
66x34	4.67165615972061e-08	0	9.92082054062003e-06	0.0342502	5.97709116435421e-08	0	0.932836	0	0.0329042	66	34
67x35	2.91708715265435e-10	0	5.24028916262792e-10	0.0595062	2.88808303746849e-10	0	0.855643	0	0.0848505	67	35
66x36	2.04974702250388e-05	0	5.61251084595534e-06	0.0418237	9.01281060937555e-10	0	0.908228	0	0.0499222	66	36
68x12	0.0132203	0	0.0161941	0.0404063	2.07218521738367e-07	0	0.86166	0	0.0685194	68	12
69x13	0.00497035	0	0.0153477	0.0419661	8.33885273281427e-12	0	0.835109	0	0.102607	69	13
68x14	0.0288982	0	0.000150615	0.0694148	1.47609413683076e-05	0	0.769692	0	0.13183	68	14
69x15	0.0358826	0	0.0190168	0.0395574	1.98510314305186e-05	0	0.804328	0	0.101195	69	15
68x16	3.15859093601764e-05	0	5.18194190670942e-05	0.0197499	0.000186771	0	0.926932	0	0.0530477	68	16
69x17	6.87571498053608e-10	0	1.94712460584922e-11	0.0219104	2.97705310842018e-12	0	0.963291	0	0.0147986	69	17
68x18	0.000173118	0	2.36068484444125e-05	0.0177084	6.22704845742213e-05	0	0.956131	0	0.025902	68	18
69x19	0.000192317	0	0.0210215	0.0199576	2.98840922198121e-07	0	0.888831	0	0.0699973	69	19
68x20	0.00225868	0	2.44996052798581e-05	0.0227526	9.95657839925964e-08	0	0.891252	0	0.0837124	68	20
69x21	0.00103701	0	0.016201	0.0163706	7.29673787321394e-06	0	0.897996	0	0.0683883	69	21
68x22	0.222993	0	0.010799	0.0144752	0.00103718	0	0.689182	0	0.0615136	68	22
69x23	3.37508916686087e-07	0	0.00133681	0.0202186	5.29855928179921e-07	0	0.918799	0	0.0596446	69	23
68x24	0.0162512	0	3.87742135473589e-09	0.0253694	1.88577565396661e-05	0	0.872605	0	0.0857554	68	24
69x25	0.00184395	0	9.29504874617517e-05	0.0305224	2.20806771825955e-07	0	0.894665	0	0.0728756	69	25
71x15	0.0121746	0	0.0166676	0.0376106	1.61151654802182e-05	0	0.827306	0	0.106225	71	15
70x16	8.75316103739374e-07	0	0.0161687	0.0671185	2.53362697979001e-05	0	0.823514	0	0.0931729	70	16
71x17	0.00108126	0	0.0231619	0.0540857	4.52925243514096e-05	0	0.858251	0	0.0633748	71	17
70x18	1.77758085375977e-06	0	5.17257872642672e-07	0.020868	1.22814785705429e-05	0	0.962047	0	0.01707	70	18
71x19	0.000226069	0	0.000851094	0.02355	5.18854002305051e-06	0	0.937005	0	0.038363	71	19
70x20	0.0134525	0	0.039029	0.0221423	2.03793926229542e-06	0	0.868043	0	0.0573308	70	20
71x21	0.0238059	0	4.98712928655491e-06	0.0204277	1.09966986488893e-06	0	0.921406	0	0.0343545	71	21
70x22	1.19389139865558e-05	0	8.79853850960497e-06	0.024461	2.81111426960941e-06	0	0.975515	0	3.27793240483198e-08	70	22
71x23	0.000438612	0	3.31267889208371e-07	0.0401899	2.58363525173912e-06	0	0.926533	0	0.0328354	71	23
70x24	4.99811315993733e-07	0	5.98251262450793e-06	0.0205879	3.98874891749548e-07	0	0.979297	0	0.000107805	70	24
71x25	6.1343128895418e-07	0	6.33270164085242e-05	0.0427048	5.32486909204928e-06	0	0.881041	0	0.0761849	71	25
70x26	0.00744952	0	2.0624768315717e-11	0.0250547	1.49275000803528e-11	0	0.878068	0	0.0894283	70	26
72x14	3.97309986735755e-07	0	0.0405558	0.0633881	2.93093149280321e-09	0	0.755708	0	0.140347	72	14
72x16	0.00166025	0	0.0164269	0.0515223	7.50738972277252e-05	0	0.852415	0	0.0779008	72	16
72x18	0.00874024	0	0.0146505	0.0415829	3.97199017273903e-05	0	0.850762	0	0.0842243	72	18
73x19	0.0384851	0	0.0138242	0.0633584	2.25124898826078e-05	0	0.792064	0	0.0922462	73	19
72x20	5.73800787261131e-08	0	1.86592972263118e-06	0.0272859	2.55324366479666e-06	0	0.923748	0	0.0489616	72	20
72x22	0.0238855	0	0.0170147	0.0637822	5.09520284935332e-05	0	0.760367	0	0.1349	72	22

## Sheet: figure5d
	value	x	y	gene
1	0.215788	1390	2611	EPCAM
2	0.216151	1390	2721	EPCAM
3	0.65535	1389	3595	EPCAM
4	0.10185	1389	3704	EPCAM
5	0	1389	3814	EPCAM
6	0.517886	1389	3923	EPCAM
7	0.0996737	1389	4032	EPCAM
8	0.179099	1389	4141	EPCAM
9	0.48129	1389	4251	EPCAM
10	0.512886	1389	4360	EPCAM
11	0.512628	1389	4469	EPCAM
12	0.30929	1389	4579	EPCAM
13	0.632344	1389	4688	EPCAM
14	0.654005	1389	4797	EPCAM
15	0.413328	1580	2502	EPCAM
16	0.101986	1485	2557	EPCAM
17	0.206315	1580	2611	EPCAM
18	0	1485	2666	EPCAM
19	0.513188	1580	2721	EPCAM
20	0.205482	1485	2775	EPCAM
21	0.302825	1580	2830	EPCAM
22	0.215731	1580	2939	EPCAM
23	0.215408	1580	3158	EPCAM
24	0	1485	3540	EPCAM
25	0.616239	1580	3595	EPCAM
26	0.415506	1484	3650	EPCAM
27	0.194245	1580	3704	EPCAM
28	0.414133	1484	3759	EPCAM
29	0.404971	1579	3814	EPCAM
30	0.357699	1484	3868	EPCAM
31	0.177344	1579	3923	EPCAM
32	0.263587	1484	3978	EPCAM
33	0.442301	1579	4032	EPCAM
34	0.266868	1484	4087	EPCAM
35	0.177511	1579	4142	EPCAM
36	0.359013	1484	4196	EPCAM
37	0.176754	1579	4251	EPCAM
38	0.616276	1484	4305	EPCAM
39	0.713072	1579	4360	EPCAM
40	0.414555	1484	4415	EPCAM
41	0.353406	1579	4469	EPCAM
42	0.101537	1484	4524	EPCAM
43	0.088956	1579	4579	EPCAM
44	0.265323	1484	4633	EPCAM
45	0.276094	1579	4688	EPCAM
46	0.533309	1484	4743	EPCAM
47	0.107401	1770	2393	EPCAM
48	0.513878	1675	2448	EPCAM
49	0.409004	1770	2502	EPCAM
50	0.614226	1675	2557	EPCAM
51	0	1770	2612	EPCAM
52	0.205811	1675	2666	EPCAM
53	0.41263	1770	2721	EPCAM
54	0.205517	1675	2775	EPCAM
55	0.31216	1770	2830	EPCAM
56	0.707762	1675	2885	EPCAM
57	0	1770	2939	EPCAM
58	0.305297	1675	2994	EPCAM
59	0.207647	1770	3049	EPCAM
60	0.311444	1675	3103	EPCAM
61	0.206193	1770	3158	EPCAM
62	0.102029	1770	3595	EPCAM
63	0.442013	1675	3650	EPCAM
64	0.263947	1770	3704	EPCAM
65	0.353943	1675	3759	EPCAM
66	0.265457	1770	3814	EPCAM
67	0.177048	1675	3868	EPCAM
68	0.184661	1770	3923	EPCAM
69	0.35402	1675	3978	EPCAM
70	0.358092	1770	4032	EPCAM
71	0.533736	1674	4087	EPCAM
72	0.273254	1770	4142	EPCAM
73	0.17556	1674	4196	EPCAM
74	0.101134	1769	4251	EPCAM
75	0.264958	1674	4306	EPCAM
76	0.0889819	1769	4360	EPCAM
77	0.62138	1674	4415	EPCAM
78	0.273825	1769	4470	EPCAM
79	0.0901372	1674	4524	EPCAM
80	0.281501	1674	4633	EPCAM
81	0.428098	1960	2393	EPCAM
82	0.103131	1865	2448	EPCAM
83	0.311233	1960	2502	EPCAM
84	0.611001	1865	2557	EPCAM
85	0.309446	1960	2612	EPCAM
86	0.202385	1865	2666	EPCAM
87	0.306062	1960	2721	EPCAM
88	0.103604	1865	2776	EPCAM
89	0.203277	1960	2830	EPCAM
90	0.679588	1865	2885	EPCAM
91	0	1960	2940	EPCAM
92	0.307551	1865	2994	EPCAM
93	0.101529	1960	3049	EPCAM
94	0.207559	1865	3103	EPCAM
95	0.204007	1960	3158	EPCAM
96	0	1865	3213	EPCAM
97	0.20267	1960	3267	EPCAM
98	0.204007	1865	3322	EPCAM
99	0	1960	3377	EPCAM
100	0.176016	1865	3431	EPCAM
101	0.352564	1960	3486	EPCAM
102	0.203058	1865	3541	EPCAM
103	0.192062	1960	3595	EPCAM
104	0.17777	1865	3650	EPCAM
105	0	1960	3705	EPCAM
106	0.527629	1865	3759	EPCAM
107	0.707323	1960	3814	EPCAM
108	0.61967	1865	3868	EPCAM
109	0.198151	1960	3923	EPCAM
110	0.442461	1865	3978	EPCAM
111	0.393305	1960	4032	EPCAM
112	0.297131	1865	4087	EPCAM
113	0.2659	1960	4142	EPCAM
114	0.356187	1865	4196	EPCAM
115	0.0895821	1960	4251	EPCAM
116	0.0885114	1865	4306	EPCAM
117	0.374615	1960	4360	EPCAM
118	0.366058	1864	4415	EPCAM
119	0.308379	2055	2448	EPCAM
120	0	2151	2502	EPCAM
121	0.204845	2055	2557	EPCAM
122	0.202402	2151	2612	EPCAM
123	0.20365	2055	2666	EPCAM
124	0.620726	2150	2721	EPCAM
125	0.306574	2055	2776	EPCAM
126	0.10363	2150	2830	EPCAM
127	0.709346	2055	2885	EPCAM
128	0.203091	2150	2940	EPCAM
129	0.404235	2055	2994	EPCAM
130	0.308821	2150	3049	EPCAM
131	0.282956	2055	3103	EPCAM
132	0.704671	2150	3158	EPCAM
133	0.204622	2055	3213	EPCAM
134	0.511298	2150	3267	EPCAM
135	0.294765	2055	3322	EPCAM
136	0.399673	2150	3377	EPCAM
137	0.267882	2055	3431	EPCAM
138	0.454779	2150	3486	EPCAM
139	0.19552	2055	3541	EPCAM
140	0.264901	2150	3595	EPCAM
141	0.185052	2055	3650	EPCAM
142	0.447582	2150	3705	EPCAM
143	0.195833	2055	3759	EPCAM
144	0.274071	2150	3814	EPCAM
145	0.294623	2055	3869	EPCAM
146	0.468951	2150	3923	EPCAM
147	0.269438	2055	3978	EPCAM
148	0.268924	2150	4033	EPCAM
149	0.26714	2055	4087	EPCAM
150	0.0964556	2055	4196	EPCAM
151	0.104704	2341	2503	EPCAM
152	0.308405	2246	2557	EPCAM
153	0.618527	2341	2612	EPCAM
154	0.409965	2246	2666	EPCAM
155	0.102517	2341	2721	EPCAM
156	0.103376	2246	2776	EPCAM
157	0.31039	2341	2830	EPCAM
158	0.204041	2245	2885	EPCAM
159	0.20588	2341	2940	EPCAM
160	0.308587	2245	2994	EPCAM
161	0.399771	2340	3049	EPCAM
162	0.362501	2245	3104	EPCAM
163	0.410171	2340	3158	EPCAM
164	0.29907	2245	3213	EPCAM
165	0.409312	2340	3268	EPCAM
166	0.20588	2245	3322	EPCAM
167	0.204896	2340	3377	EPCAM
168	0.407776	2245	3431	EPCAM
169	0.205172	2340	3486	EPCAM
170	0	2245	3541	EPCAM
171	0.0890208	2340	3595	EPCAM
172	0.453362	2245	3650	EPCAM
173	0.269418	2245	3759	EPCAM
174	0.0905916	2245	3869	EPCAM
175	0.107231	2531	2503	EPCAM
176	0.202822	2436	2557	EPCAM
177	0.722712	2531	2612	EPCAM
178	0.207436	2436	2666	EPCAM
179	0.413293	2531	2721	EPCAM
180	0.202385	2436	2776	EPCAM
181	0.408526	2531	2830	EPCAM
182	0.412595	2436	2885	EPCAM
183	0.202301	2531	2940	EPCAM
184	0.30701	2436	2994	EPCAM
185	0.408389	2531	3049	EPCAM
186	0	2436	3104	EPCAM
187	0.102268	2531	3158	EPCAM
188	0.205759	2436	3213	EPCAM
189	0.202218	2531	3268	EPCAM
190	0	2435	3322	EPCAM
191	0.0989633	2435	3432	EPCAM
192	0.218567	2721	2175	EPCAM
193	0.40897	2721	2503	EPCAM
194	0.623153	2626	2557	EPCAM
195	0.206542	2721	2612	EPCAM
196	0.205794	2626	2667	EPCAM
197	0.308743	2721	2721	EPCAM
198	0.205932	2626	2776	EPCAM
199	0.615825	2721	2831	EPCAM
200	0.200279	2626	2885	EPCAM
201	0.206402	2721	2940	EPCAM
202	0	2626	2994	EPCAM
203	0.180728	2721	3049	EPCAM
204	0.102526	2626	3104	EPCAM
205	0.0877424	2720	4907	EPCAM
206	0	2625	4962	EPCAM
207	0.414344	2720	5016	EPCAM
208	0	2625	5071	EPCAM
209	0.180514	2720	5126	EPCAM
210	0	2625	5180	EPCAM
211	0.0892158	2720	5235	EPCAM
212	0.283833	2720	5344	EPCAM
213	0.318093	2816	2448	EPCAM
214	0.102448	2911	2503	EPCAM
215	0.309107	2816	2557	EPCAM
216	0.1011	2911	2612	EPCAM
217	0.206141	2816	2667	EPCAM
218	0.306292	2911	2721	EPCAM
219	0.616706	2816	2776	EPCAM
220	0.09693	2816	2885	EPCAM
221	0.307319	2910	4798	EPCAM
222	0.0966234	2815	4852	EPCAM
223	0.207753	2910	4907	EPCAM
224	0.0873472	2815	4962	EPCAM
225	0.0867211	2910	5016	EPCAM
226	0.265112	2815	5071	EPCAM
227	0	2910	5126	EPCAM
228	0	2815	5180	EPCAM
229	0.0871976	2910	5235	EPCAM
230	0.179704	2815	5290	EPCAM
231	0.177383	2910	5344	EPCAM
232	0.55415	2815	5399	EPCAM
233	0.53238	2910	5454	EPCAM
234	0.0895493	2910	5563	EPCAM
235	0.101344	3006	2448	EPCAM
236	0.1022	3006	2557	EPCAM
237	0.539804	3100	4798	EPCAM
238	0.503503	3005	4853	EPCAM
239	0.10408	3100	4907	EPCAM
240	0.313174	3005	4962	EPCAM
241	0.53814	3100	5017	EPCAM
242	0	3005	5071	EPCAM
243	0.205569	3100	5126	EPCAM
244	0.0973005	3005	5180	EPCAM
245	0.10616	3100	5235	EPCAM
246	0.356187	3005	5290	EPCAM
247	0.620306	3100	5344	EPCAM
248	0.0891052	3005	5399	EPCAM
249	0	3100	5454	EPCAM
250	0.263322	3005	5508	EPCAM
251	0.175762	3100	5563	EPCAM
252	0.263625	3005	5618	EPCAM
253	0	3100	5672	EPCAM
254	0.0886849	3005	5727	EPCAM
255	0.177486	3100	5782	EPCAM
256	0	3005	5836	EPCAM
257	0.305908	3100	5891	EPCAM
258	0.264863	3005	5945	EPCAM
259	0	3100	6000	EPCAM
260	0.361349	3005	6055	EPCAM
261	0.178003	3100	6109	EPCAM
262	0.445104	3005	6164	EPCAM
263	0.531107	3100	6219	EPCAM
264	0.0910032	3005	6273	EPCAM
265	0.270432	3100	6328	EPCAM
266	0.0928637	3005	6383	EPCAM
267	0.717235	3100	6437	EPCAM
268	0.190401	3005	6492	EPCAM
269	0.278485	3100	6547	EPCAM
270	0	3100	6656	EPCAM
271	0.0998937	3196	4743	EPCAM
272	0.30441	3291	4798	EPCAM
273	0.43234	3195	4853	EPCAM
274	0.107137	3291	4907	EPCAM
275	0.419213	3195	4962	EPCAM
276	0.540759	3290	5017	EPCAM
277	0.109166	3195	5071	EPCAM
278	0.102992	3290	5126	EPCAM
279	0.108681	3195	5181	EPCAM
280	0.320596	3290	5235	EPCAM
281	0.107951	3195	5290	EPCAM
282	0.20531	3290	5344	EPCAM
283	0.508786	3195	5399	EPCAM
284	0.315601	3290	5454	EPCAM
285	0	3195	5508	EPCAM
286	0.0872786	3290	5563	EPCAM
287	0	3195	5618	EPCAM
288	0.194679	3290	5672	EPCAM
289	0.311365	3195	5727	EPCAM
290	0.299168	3290	5782	EPCAM
291	0	3195	5836	EPCAM
292	0.551067	3290	5891	EPCAM
293	0.883898	3195	5946	EPCAM
294	0.264805	3290	6000	EPCAM
295	0.26563	3195	6055	EPCAM
296	0.0896676	3290	6110	EPCAM
297	0.454542	3195	6164	EPCAM
298	0.0882684	3290	6219	EPCAM
299	0.716027	3195	6273	EPCAM
300	0.363363	3290	6328	EPCAM
301	0.529611	3195	6383	EPCAM
302	0.267296	3290	6437	EPCAM
303	0.44291	3195	6492	EPCAM
304	0.268727	3290	6547	EPCAM
305	0.0872225	3195	6601	EPCAM
306	0.348343	3290	6656	EPCAM
307	0.18202	3195	6711	EPCAM
308	0	3290	6765	EPCAM
309	0.105037	3481	4798	EPCAM
310	0.108962	3386	4853	EPCAM
311	0.439691	3481	4907	EPCAM
312	0.108816	3386	4962	EPCAM
313	0.108797	3481	5017	EPCAM
314	0.10944	3386	5071	EPCAM
315	0.109607	3481	5126	EPCAM
316	0.108758	3386	5181	EPCAM
317	0.103367	3481	5235	EPCAM
318	0.323397	3385	5290	EPCAM
319	0.315845	3481	5345	EPCAM
320	0.618214	3385	5399	EPCAM
321	0.209624	3480	5454	EPCAM
322	0.183634	3385	5508	EPCAM
323	0.091817	3480	5563	EPCAM
324	0	3385	5618	EPCAM
325	0.286182	3480	5672	EPCAM
326	0.266596	3385	5727	EPCAM
327	0.441757	3480	5782	EPCAM
328	0.0890468	3385	5836	EPCAM
329	0.44147	3480	5891	EPCAM
330	0.708502	3385	5946	EPCAM
331	0.178497	3480	6000	EPCAM
332	0.189662	3385	6055	EPCAM
333	0.268865	3480	6110	EPCAM
334	0.714039	3385	6164	EPCAM
335	0.0888009	3480	6219	EPCAM
336	0.355539	3385	6273	EPCAM
337	0.444586	3480	6328	EPCAM
338	0.179085	3385	6383	EPCAM
339	0.356291	3480	6437	EPCAM
340	0.358697	3385	6492	EPCAM
341	0.177447	3480	6547	EPCAM
342	0.0881475	3385	6601	EPCAM
343	0.282259	3480	6656	EPCAM
344	0.36423	3385	6711	EPCAM
345	0.0918446	3480	6765	EPCAM
346	0	3385	6820	EPCAM
347	0	3671	4798	EPCAM
348	0.103027	3576	4853	EPCAM
349	0.10262	3671	4907	EPCAM
350	0.109656	3576	4962	EPCAM
351	0.10947	3671	5017	EPCAM
352	0.439177	3576	5071	EPCAM
353	0.108334	3671	5126	EPCAM
354	0.107637	3576	5181	EPCAM
355	0.105382	3671	5235	EPCAM
356	0.102681	3576	5290	EPCAM
357	0.207383	3671	5345	EPCAM
358	0.102828	3576	5399	EPCAM
359	0.205517	3671	5454	EPCAM
360	0.103411	3576	5509	EPCAM
361	0.208355	3671	5563	EPCAM
362	0.417958	3575	5618	EPCAM
363	0.10307	3671	5673	EPCAM
364	0.20326	3575	5727	EPCAM
365	0.205811	3671	5782	EPCAM
366	0.205034	3575	5836	EPCAM
367	0.307061	3670	5891	EPCAM
368	0.101884	3575	5946	EPCAM
369	0.309682	3670	6000	EPCAM
370	0.533853	3575	6055	EPCAM
371	0.179943	3670	6110	EPCAM
372	0.265323	3575	6164	EPCAM
373	0.185982	3670	6219	EPCAM
374	0.265688	3575	6274	EPCAM
375	0.355798	3670	6328	EPCAM
376	0.357594	3575	6383	EPCAM
377	0.178666	3670	6438	EPCAM
378	0.267706	3575	6492	EPCAM
379	0.192729	3670	6547	EPCAM
380	0.17719	3575	6601	EPCAM
381	0.415577	3670	6656	EPCAM
382	0.461617	3575	6711	EPCAM
383	0.404301	3670	6765	EPCAM
384	0.363417	3575	6820	EPCAM
385	0.197943	3670	6875	EPCAM
386	0	3766	4853	EPCAM
387	0	3861	4908	EPCAM
388	0.106484	3766	4962	EPCAM
389	0.10393	3861	5017	EPCAM
390	0.108933	3766	5071	EPCAM
391	0.320961	3861	5126	EPCAM
392	0.107856	3766	5181	EPCAM
393	0.105875	3861	5235	EPCAM
394	0.320512	3766	5290	EPCAM
395	0.103384	3861	5345	EPCAM
396	0.108729	3766	5399	EPCAM
397	0.101017	3861	5454	EPCAM
398	0.542247	3766	5509	EPCAM
399	0.0890014	3861	5563	EPCAM
400	0.207824	3766	5618	EPCAM
401	0	3861	5673	EPCAM
402	0.202167	3766	5727	EPCAM
403	0.203514	3861	5782	EPCAM
404	0.0903572	3766	5836	EPCAM
405	0.301729	3861	5891	EPCAM
406	0.408218	3766	5946	EPCAM
407	0.203871	3861	6000	EPCAM
408	0.088582	3765	6055	EPCAM
409	0	3861	6110	EPCAM
410	0.0884345	3765	6164	EPCAM
411	0.531184	3860	6219	EPCAM
412	0.462246	3765	6274	EPCAM
413	0.401182	3860	6328	EPCAM
414	0.17646	3765	6383	EPCAM
415	0	3860	6438	EPCAM
416	0.354405	3765	6492	EPCAM
417	0.485035	3860	6547	EPCAM
418	0.72125	3765	6602	EPCAM
419	0.31216	3860	6656	EPCAM
420	0.203582	3765	6711	EPCAM
421	0.308249	3860	6766	EPCAM
422	0.504959	3765	6820	EPCAM
423	0.0895362	3860	6875	EPCAM
424	0.191251	3765	6929	EPCAM
425	0.292624	3860	7203	EPCAM
426	0.183482	3956	4962	EPCAM
427	0.180062	4051	5017	EPCAM
428	0.206769	3956	5072	EPCAM
429	0.177796	4051	5126	EPCAM
430	0.193845	3956	5181	EPCAM
431	0.309263	4051	5236	EPCAM
432	0.101672	3956	5290	EPCAM
433	0.102072	4051	5345	EPCAM
434	0.205482	3956	5399	EPCAM
435	0.101402	4051	5454	EPCAM
436	0.0887235	3956	5509	EPCAM
437	0.202435	4051	5563	EPCAM
438	0.181237	3956	5618	EPCAM
439	0.277599	4051	5673	EPCAM
440	0.0892158	3956	5727	EPCAM
441	0.200607	4051	5782	EPCAM
442	0.180942	3956	5837	EPCAM
443	0.0893202	4051	5891	EPCAM
444	0.102302	3956	5946	EPCAM
445	0.307345	4051	6001	EPCAM
446	0.100543	3956	6055	EPCAM
447	0.203362	4051	6110	EPCAM
448	0.311603	3956	6164	EPCAM
449	0.106502	4051	6219	EPCAM
450	0.268078	3956	6274	EPCAM
451	0.1025	4051	6328	EPCAM
452	0.372957	3955	6383	EPCAM
453	0.0995033	4051	6438	EPCAM
454	0.316746	3955	6492	EPCAM
455	0.327003	4051	6547	EPCAM
456	0.103114	3955	6602	EPCAM
457	0.106614	4050	6656	EPCAM
458	0.106567	3955	6711	EPCAM
459	0.62496	4050	6766	EPCAM
460	0.409484	3955	6820	EPCAM
461	0.326886	4050	6875	EPCAM
462	0.0934031	3955	6929	EPCAM
463	0.186678	4050	6984	EPCAM
464	0.0989072	4146	5072	EPCAM
465	0.266752	4241	5126	EPCAM
466	0.208872	4146	5181	EPCAM
467	0	4241	5236	EPCAM
468	0.414168	4146	5290	EPCAM
469	0	4241	5345	EPCAM
470	0.107818	4146	5399	EPCAM
471	0.195833	4241	5454	EPCAM
472	0.102897	4146	5509	EPCAM
473	0	4241	5563	EPCAM
474	0.203176	4146	5618	EPCAM
475	0.40969	4241	5673	EPCAM
476	0.401578	4146	5727	EPCAM
477	0.266596	4241	5782	EPCAM
478	0.178158	4146	5837	EPCAM
479	0.350944	4241	5891	EPCAM
480	0.0933389	4146	5946	EPCAM
481	0.198505	4241	6001	EPCAM
482	0	4146	6055	EPCAM
483	0.0890598	4241	6110	EPCAM
484	0.200262	4146	6165	EPCAM
485	0.0943625	4241	6219	EPCAM
486	0.102517	4146	6274	EPCAM
487	0.100883	4241	6329	EPCAM
488	0	4146	6383	EPCAM
489	0.0948754	4241	6438	EPCAM
490	0.103271	4146	6492	EPCAM
491	0.471121	4241	6547	EPCAM
492	0.205413	4146	6602	EPCAM
493	0.102242	4241	6656	EPCAM
494	0.311471	4146	6711	EPCAM
495	0.407368	4241	6766	EPCAM
496	0.103965	4145	6820	EPCAM
497	0.108797	4241	6875	EPCAM
498	0.208818	4145	6930	EPCAM
499	0.089569	4336	5290	EPCAM
500	0.177951	4336	5400	EPCAM
501	0.176677	4431	5454	EPCAM
502	0.0873847	4336	5509	EPCAM
503	0.355384	4431	5564	EPCAM
504	0.412769	4336	5618	EPCAM
505	0.0922885	4431	5673	EPCAM
506	0	4336	5727	EPCAM
507	0.499428	4431	5782	EPCAM
508	0.100469	4336	5837	EPCAM
509	0.100345	4431	5891	EPCAM
510	0.176282	4336	5946	EPCAM
511	0.203413	4431	6001	EPCAM
512	0.202402	4336	6055	EPCAM
513	0.205344	4431	6110	EPCAM
514	0.0909896	4336	6165	EPCAM
515	0.101867	4431	6219	EPCAM
516	0.407572	4336	6274	EPCAM
517	0.506382	4431	6329	EPCAM
518	0.0991963	4336	6383	EPCAM
519	0.0913843	4431	6438	EPCAM
520	0.0886527	4336	6492	EPCAM
521	0.265573	4431	6547	EPCAM
522	0.176066	4336	6602	EPCAM
523	0.264099	4431	6656	EPCAM
524	0.192017	4336	6711	EPCAM
525	0.743636	4431	6766	EPCAM
526	0.103001	4336	6820	EPCAM
527	0.206332	4431	6875	EPCAM
528	0	4336	6930	EPCAM
529	0	4526	5618	EPCAM
530	0.442589	4621	5782	EPCAM
531	0	4526	5837	EPCAM
532	0.192425	4621	5892	EPCAM
533	0.100734	4526	5946	EPCAM
534	0	4621	6001	EPCAM
535	0	4526	6055	EPCAM
536	0.315275	4621	6110	EPCAM
537	0.107885	4526	6165	EPCAM
538	0.102836	4621	6219	EPCAM
539	0.102285	4526	6274	EPCAM
540	0.315682	4621	6329	EPCAM
541	0.102732	4526	6383	EPCAM
542	0.51666	4621	6438	EPCAM
543	0.0881984	4526	6493	EPCAM
544	0	4621	6547	EPCAM
545	0.533892	4526	6602	EPCAM
546	0.266228	4621	6657	EPCAM
547	0.101969	4526	6711	EPCAM
548	0.102958	4621	6766	EPCAM
549	0.207119	4526	6820	EPCAM
550	0.264157	4621	6875	EPCAM
551	0.179612	4526	6930	EPCAM
552	0.100767	4717	4853	EPCAM
553	0	4812	4908	EPCAM
554	0.094765	4717	4963	EPCAM
555	0.3542	4812	5017	EPCAM
556	0.100584	4717	5072	EPCAM
557	0.30517	4716	6055	EPCAM
558	0.26798	4716	6165	EPCAM
559	0.365155	4811	6219	EPCAM
560	0.0881538	4716	6274	EPCAM
561	0.10408	4811	6329	EPCAM
562	0.103419	4716	6383	EPCAM
563	0.206804	4811	6438	EPCAM
564	0.103131	4811	6547	EPCAM
565	0	4716	6602	EPCAM
566	0.0929979	4811	6657	EPCAM
567	0	4716	6711	EPCAM
568	0.0873659	4811	6766	EPCAM
569	0.178653	4716	6821	EPCAM
570	0.265093	5002	4689	EPCAM
571	0.0963492	4907	4744	EPCAM
572	0.311524	5002	4799	EPCAM
573	0.109372	4907	4853	EPCAM
574	0.223198	5002	4908	EPCAM
575	0.315112	4907	4963	EPCAM
576	0	5002	5017	EPCAM
577	0.0886913	4907	5072	EPCAM
578	0.177628	4906	6274	EPCAM
579	0	5001	6329	EPCAM
580	0.103727	4906	6383	EPCAM
581	0.175661	5001	6438	EPCAM
582	0.0998856	4906	6493	EPCAM
583	0.265073	5001	6547	EPCAM
584	0	4906	6602	EPCAM
585	0.267608	5192	4471	EPCAM
586	0.175965	5192	4580	EPCAM
587	0.175813	5097	4635	EPCAM
588	0.263606	5192	4690	EPCAM
589	0.443843	5097	4744	EPCAM
590	0.104302	5192	4799	EPCAM
591	0.109913	5097	4853	EPCAM
592	0.107458	5192	4908	EPCAM
593	0.11076	5097	4963	EPCAM
594	0.309237	5192	5017	EPCAM
595	0.267004	5383	4143	EPCAM
596	0.179969	5383	4252	EPCAM
597	0.356785	5288	4307	EPCAM
598	0.263038	5383	4362	EPCAM
599	0.176959	5287	4416	EPCAM
600	0.0878117	5383	4471	EPCAM
601	0.0887235	5287	4526	EPCAM
602	0.17764	5383	4580	EPCAM
603	0.0886205	5287	4635	EPCAM
604	0.1037	5382	4690	EPCAM
605	0.207895	5287	4744	EPCAM
606	0.100784	5382	4799	EPCAM
607	0.101075	5287	4854	EPCAM
608	0.31371	5382	4908	EPCAM
609	0.206577	5287	4963	EPCAM
610	0.529458	5573	3925	EPCAM
611	0.175007	5573	4034	EPCAM
612	0	5478	4089	EPCAM
613	0	5573	4143	EPCAM
614	0.273948	5478	4198	EPCAM
615	0.0878117	5573	4253	EPCAM
616	0.528009	5573	4362	EPCAM
617	0.438869	5478	4416	EPCAM
618	0.361884	5573	4471	EPCAM
619	0.352412	5478	4526	EPCAM
620	0	5573	4580	EPCAM
621	0.103507	5478	4635	EPCAM
622	0.180661	5573	4690	EPCAM
623	0	5478	4744	EPCAM
624	0	5573	4799	EPCAM
625	0	5477	4854	EPCAM
626	0.206786	5477	4963	EPCAM
627	0.544761	5763	3269	EPCAM
628	0.396753	5668	3324	EPCAM
629	0.362071	5763	3378	EPCAM
630	0.0877991	5763	3488	EPCAM
631	0.180474	5763	3597	EPCAM
632	0.181506	5668	3651	EPCAM
633	0.36442	5763	3706	EPCAM
634	0.0888848	5668	3761	EPCAM
635	0.178341	5763	3815	EPCAM
636	0.371314	5668	3870	EPCAM
637	0.368959	5763	3925	EPCAM
638	0.26851	5668	3979	EPCAM
639	0.205017	5763	4034	EPCAM
640	0.0950377	5668	4089	EPCAM
641	0.353687	5763	4143	EPCAM
642	0.102208	5668	4198	EPCAM
643	0.0882302	5763	4253	EPCAM
644	0.541063	5668	4307	EPCAM
645	0.444166	5763	4362	EPCAM
646	0.262699	5668	4417	EPCAM
647	0.0898456	5763	4471	EPCAM
648	0.278168	5668	4526	EPCAM
649	0.208036	5763	4580	EPCAM
650	0.208783	5668	4635	EPCAM
651	0	5763	4690	EPCAM
652	0	5668	4744	EPCAM
653	0.186095	5763	4799	EPCAM
654	0.102208	5859	2996	EPCAM
655	0.0983183	5954	3050	EPCAM
656	0.44147	5954	3160	EPCAM
657	0.35804	5859	3214	EPCAM
658	0.412282	5954	3269	EPCAM
659	0.089451	5858	3324	EPCAM
660	0.6194	5954	3378	EPCAM
661	0.180861	5858	3433	EPCAM
662	0.444133	5953	3488	EPCAM
663	0.266596	5858	3542	EPCAM
664	0.0890857	5953	3597	EPCAM
665	0	5858	3652	EPCAM
666	0.088505	5953	3706	EPCAM
667	0.0958729	5858	3761	EPCAM
668	0	5953	3816	EPCAM
669	0.645581	5858	3870	EPCAM
670	0.207436	5953	3925	EPCAM
671	0.29665	5858	3979	EPCAM
672	0.391792	5953	4034	EPCAM
673	0.354765	5858	4089	EPCAM
674	0.404703	5953	4143	EPCAM
675	0.195598	5858	4198	EPCAM
676	0.175359	5953	4253	EPCAM
677	0.176959	5858	4307	EPCAM
678	0.528275	5953	4362	EPCAM
679	0.0904843	5858	4417	EPCAM
680	0.100238	5953	4581	EPCAM
681	0	5858	4635	EPCAM
682	0.557691	5953	4690	EPCAM
683	0.301927	5858	4744	EPCAM
684	0.0893855	6144	2941	EPCAM
685	0.270013	6049	2996	EPCAM
686	0.278084	6144	3051	EPCAM
687	0.617834	6049	3105	EPCAM
688	0.53362	6144	3160	EPCAM
689	0.0952303	6049	3214	EPCAM
690	0.525398	6144	3269	EPCAM
691	0.486348	6049	3324	EPCAM
692	0.183675	6144	3378	EPCAM
693	0.515352	6049	3433	EPCAM
694	0.437957	6144	3488	EPCAM
695	0.176792	6049	3542	EPCAM
696	0.357961	6144	3597	EPCAM
697	0.352539	6048	3652	EPCAM
698	0.399935	6144	3706	EPCAM
699	0.262436	6048	3761	EPCAM
700	0.351222	6144	3816	EPCAM
701	0.188812	6048	3870	EPCAM
702	0.100493	6143	3925	EPCAM
703	0.27741	6048	3980	EPCAM
704	0.40105	6143	4034	EPCAM
705	0.0978694	6048	4089	EPCAM
706	0.178536	6143	4143	EPCAM
707	0.0881538	6048	4198	EPCAM
708	0.450487	6143	4253	EPCAM
709	0.202654	6048	4307	EPCAM
710	0.441374	6143	4362	EPCAM
711	0.266499	6048	4417	EPCAM
712	0.270871	6143	4471	EPCAM
713	0.17719	6143	4581	EPCAM
714	0.264481	6334	2941	EPCAM
715	0	6239	2996	EPCAM
716	0.28189	6334	3051	EPCAM
717	0.189972	6239	3105	EPCAM
718	0.560248	6334	3160	EPCAM
719	0.271614	6239	3215	EPCAM
720	0.529764	6334	3269	EPCAM
721	0.400656	6239	3324	EPCAM
722	0.0884922	6334	3379	EPCAM
723	0.357385	6239	3433	EPCAM
724	0.186436	6334	3488	EPCAM
725	0	6239	3542	EPCAM
726	0.309237	6334	3597	EPCAM
727	0.194184	6239	3652	EPCAM
728	0.103446	6334	3706	EPCAM
729	0.361268	6239	3761	EPCAM
730	0.293938	6334	3816	EPCAM
731	0.177679	6239	3870	EPCAM
732	0.815075	6334	3925	EPCAM
733	0.376723	6239	3980	EPCAM
734	0.101394	6334	4034	EPCAM
735	0.309917	6238	4089	EPCAM
736	0.362098	6334	4144	EPCAM
737	0.277473	6238	4198	EPCAM
738	0.0890079	6333	4253	EPCAM
739	0.356083	6238	4307	EPCAM
740	0.177615	6333	4362	EPCAM
741	0.537611	6238	4417	EPCAM
742	0	6333	4471	EPCAM
743	0.297203	6238	4526	EPCAM
744	0.27718	6333	4581	EPCAM
745	0.276949	6238	4635	EPCAM
746	0.187999	6524	2723	EPCAM
747	0.280274	6524	2832	EPCAM
748	0.362205	6429	2887	EPCAM
749	0.275679	6524	2941	EPCAM
750	0.441247	6429	2996	EPCAM
751	0.580429	6524	3051	EPCAM
752	0.510956	6429	3105	EPCAM
753	0	6524	3160	EPCAM
754	0.301878	6429	3215	EPCAM
755	0.671005	6524	3269	EPCAM
756	0.101681	6429	3324	EPCAM
757	0.441885	6524	3379	EPCAM
758	0.411587	6429	3433	EPCAM
759	0.199787	6524	3488	EPCAM
760	0.467695	6429	3543	EPCAM
761	0	6524	3597	EPCAM
762	0.391949	6429	3652	EPCAM
763	0.101656	6524	3706	EPCAM
764	0.103114	6429	3761	EPCAM
765	0.281501	6524	3816	EPCAM
766	0.511212	6429	3870	EPCAM
767	0.614174	6524	3925	EPCAM
768	0.931958	6429	3980	EPCAM
769	0.100825	6524	4034	EPCAM
770	0.275824	6429	4089	EPCAM
771	0.628688	6524	4144	EPCAM
772	0.288048	6429	4198	EPCAM
773	0.406149	6524	4253	EPCAM
774	0.178889	6429	4308	EPCAM
775	0.0983896	6524	4362	EPCAM
776	0.102836	6428	4417	EPCAM
777	0.101017	6524	4472	EPCAM
778	0.268668	6428	4526	EPCAM
779	0.374586	6619	2668	EPCAM
780	0.26679	6714	2723	EPCAM
781	0.0884025	6619	2778	EPCAM
782	0.0884473	6714	2832	EPCAM
783	0.0916517	6619	2887	EPCAM
784	0.0889366	6714	2942	EPCAM
785	0.0882812	6619	2996	EPCAM
786	0.470142	6714	3051	EPCAM
787	0	6619	3105	EPCAM
788	0.352844	6714	3160	EPCAM
789	0.176244	6619	3215	EPCAM
790	0.0876605	6714	3269	EPCAM
791	0.290077	6619	3324	EPCAM
792	0.0879761	6714	3379	EPCAM
793	0.186992	6619	3433	EPCAM
794	0.447353	6714	3488	EPCAM
795	0.176843	6619	3543	EPCAM
796	0.713132	6714	3597	EPCAM
797	0.518325	6619	3652	EPCAM
798	0.413573	6714	3707	EPCAM
799	0.198602	6619	3761	EPCAM
800	0.176843	6714	3816	EPCAM
801	0.355928	6619	3870	EPCAM
802	0.356577	6714	3925	EPCAM
803	0.305221	6619	3980	EPCAM
804	0.0892549	6714	4034	EPCAM
805	0.356291	6619	4089	EPCAM
806	0.201884	6714	4144	EPCAM
807	0.306548	6619	4198	EPCAM
808	0.206297	6714	4253	EPCAM
809	0.0960764	6619	4308	EPCAM
810	0.308847	6714	4362	EPCAM
811	0.179823	6905	2504	EPCAM
812	0.635083	6810	2559	EPCAM
813	0.451019	6905	2614	EPCAM
814	0.0946549	6810	2668	EPCAM
815	0.373813	6905	2723	EPCAM
816	0.264061	6810	2778	EPCAM
817	0.177113	6905	2832	EPCAM
818	0.444263	6809	2887	EPCAM
819	0.626753	6905	2942	EPCAM
820	0.176448	6809	2996	EPCAM
821	0.177666	6904	3051	EPCAM
822	0.367876	6809	3105	EPCAM
823	0	6904	3160	EPCAM
824	0.351499	6809	3215	EPCAM
825	0.176754	6904	3269	EPCAM
826	0.494897	6809	3324	EPCAM
827	0.359435	6904	3379	EPCAM
828	0.0955132	6809	3433	EPCAM
829	0.877424	6904	3488	EPCAM
830	0.61243	6809	3543	EPCAM
831	0.266364	6904	3597	EPCAM
832	0.268569	6809	3652	EPCAM
833	0	6904	3707	EPCAM
834	0.268019	6809	3761	EPCAM
835	0.538677	6904	3816	EPCAM
836	0.446895	6809	3871	EPCAM
837	0.274625	6904	3925	EPCAM
838	0.191806	6809	3980	EPCAM
839	0.10158	6904	4035	EPCAM
840	0.205396	6809	4089	EPCAM
841	0.205655	6904	4144	EPCAM
842	0.102021	6809	4198	EPCAM
843	0.203176	6904	4253	EPCAM
844	0.206681	6809	4308	EPCAM
845	0.206472	6904	4362	EPCAM
846	0.179996	6904	4472	EPCAM
847	0.309839	7095	2395	EPCAM
848	0.180208	7000	2450	EPCAM
849	0.0957002	7095	2505	EPCAM
850	0.354277	7000	2559	EPCAM
851	0.262567	7095	2614	EPCAM
852	0.357124	7000	2668	EPCAM
853	0.445916	7095	2723	EPCAM
854	0	7000	2778	EPCAM
855	0.441119	7095	2832	EPCAM
856	0.787307	7000	2887	EPCAM
857	0.619759	7095	2942	EPCAM
858	0.456512	7000	2996	EPCAM
859	0.267394	7095	3051	EPCAM
860	0.265553	7000	3106	EPCAM
861	0.176601	7095	3160	EPCAM
862	0.355333	7000	3215	EPCAM
863	0.175007	7095	3270	EPCAM
864	0.17799	6999	3324	EPCAM
865	0.443167	7095	3379	EPCAM
866	0.44847	6999	3433	EPCAM
867	0.266849	7094	3488	EPCAM
868	0.177666	6999	3543	EPCAM
869	0.266829	7094	3597	EPCAM
870	0.265073	6999	3652	EPCAM
871	0	7094	3707	EPCAM
872	0.101681	6999	3761	EPCAM
873	0.407368	7094	3816	EPCAM
874	0.397722	6999	3871	EPCAM
875	0.50832	7094	3925	EPCAM
876	0.404938	6999	3980	EPCAM
877	0.3055	7094	4035	EPCAM
878	0.100337	6999	4089	EPCAM
879	0.0959482	7094	4144	EPCAM
880	0	7094	4253	EPCAM
881	0	6999	4308	EPCAM
882	0.263909	7094	4362	EPCAM
883	0.183689	6999	4417	EPCAM
884	0.261705	7094	4472	EPCAM
885	0.176588	6999	4526	EPCAM
886	0.271373	7094	4581	EPCAM
887	0.10158	7094	4690	EPCAM
888	0.106077	7190	2341	EPCAM
889	0.10501	7285	2395	EPCAM
890	0.187164	7190	2450	EPCAM
891	0.467445	7285	2505	EPCAM
892	0.179744	7190	2559	EPCAM
893	0.266713	7285	2614	EPCAM
894	0.266713	7190	2668	EPCAM
895	0.506382	7285	2723	EPCAM
896	0.0880205	7190	2778	EPCAM
897	0.73102	7285	2832	EPCAM
898	0.177125	7190	2887	EPCAM
899	0.270153	7285	2942	EPCAM
900	0.0882238	7190	2996	EPCAM
901	0.360522	7285	3051	EPCAM
902	0.446993	7190	3106	EPCAM
903	0.71498	7285	3160	EPCAM
904	0.178393	7190	3215	EPCAM
905	0.0890857	7285	3270	EPCAM
906	0.176984	7190	3324	EPCAM
907	0.351651	7285	3379	EPCAM
908	0.352234	7190	3434	EPCAM
909	0.356291	7285	3488	EPCAM
910	0.532341	7190	3543	EPCAM
911	0.0888719	7285	3598	EPCAM
912	0.274564	7189	3652	EPCAM
913	0.356421	7285	3707	EPCAM
914	0.186678	7189	3761	EPCAM
915	0.196242	7285	3816	EPCAM
916	0.101672	7189	3871	EPCAM
917	0.602366	7284	3925	EPCAM
918	0.20365	7189	3980	EPCAM
919	0.100477	7284	4035	EPCAM
920	0.204399	7189	4089	EPCAM
921	0.204092	7284	4144	EPCAM
922	0	7189	4199	EPCAM
923	0.0969762	7284	4253	EPCAM
924	0.191972	7189	4308	EPCAM
925	0.296914	7284	4363	EPCAM
926	0.31296	7189	4417	EPCAM
927	0.101445	7284	4472	EPCAM
928	0.088672	7189	4526	EPCAM
929	0.310574	7284	4581	EPCAM
930	0.208213	7189	4636	EPCAM
931	0.102715	7284	4690	EPCAM
932	0.363147	7189	4745	EPCAM
933	0	7284	4800	EPCAM
934	0.213843	7380	2341	EPCAM
935	0.210691	7475	2395	EPCAM
936	0	7380	2450	EPCAM
937	0.410619	7475	2505	EPCAM
938	0.176117	7380	2559	EPCAM
939	0.0891117	7475	2614	EPCAM
940	0.355178	7380	2669	EPCAM
941	0.0881475	7475	2723	EPCAM
942	0.35338	7380	2778	EPCAM
943	0.36358	7475	2833	EPCAM
944	0.352259	7380	2887	EPCAM
945	0.0890014	7475	2942	EPCAM
946	0.351778	7380	2996	EPCAM
947	0.351499	7475	3051	EPCAM
948	0.415648	7380	3106	EPCAM
949	0	7475	3160	EPCAM
950	0.176972	7380	3215	EPCAM
951	0.177524	7475	3270	EPCAM
952	0.175661	7380	3324	EPCAM
953	0.350919	7475	3379	EPCAM
954	0.175775	7380	3434	EPCAM
955	0.79287	7475	3488	EPCAM
956	0.352615	7380	3543	EPCAM
957	0.355643	7475	3598	EPCAM
958	0.367461	7380	3652	EPCAM
959	0.178146	7475	3707	EPCAM
960	0.185333	7380	3761	EPCAM
961	0.500246	7475	3816	EPCAM
962	0.305144	7380	3871	EPCAM
963	0	7475	3925	EPCAM
964	0.205086	7380	3980	EPCAM
965	0.357594	7475	4035	EPCAM
966	0.182728	7379	4089	EPCAM
967	0.353866	7475	4144	EPCAM
968	0	7379	4199	EPCAM
969	0.0893202	7474	4253	EPCAM
970	0.355565	7379	4308	EPCAM
971	0.176895	7474	4363	EPCAM
972	1	7379	4417	EPCAM
973	0.177615	7474	4472	EPCAM
974	0.626753	7379	4527	EPCAM
975	0.565215	7474	4581	EPCAM
976	0.265073	7379	4636	EPCAM
977	0.358855	7474	4691	EPCAM
978	0.0882175	7379	4745	EPCAM
979	0.357725	7474	4800	EPCAM
980	0.282542	7379	4854	EPCAM
981	0.207718	7474	4909	EPCAM
982	0.211273	7570	2341	EPCAM
983	0.208533	7665	2395	EPCAM
984	0.105028	7570	2450	EPCAM
985	0.213116	7665	2505	EPCAM
986	0.179033	7570	2559	EPCAM
987	0.305094	7665	2614	EPCAM
988	0.266558	7570	2669	EPCAM
989	0.267491	7665	2723	EPCAM
990	0.439817	7570	2778	EPCAM
991	0.266383	7665	2833	EPCAM
992	0.705027	7570	2887	EPCAM
993	0.620164	7665	2942	EPCAM
994	0.0881793	7570	2997	EPCAM
995	0.441885	7665	3051	EPCAM
996	0.351525	7570	3106	EPCAM
997	0.442013	7665	3161	EPCAM
998	0	7570	3215	EPCAM
999	0.267433	7665	3270	EPCAM
1000	0.282586	7570	3324	EPCAM
1001	0.415189	7665	3379	EPCAM
1002	0.178249	7570	3434	EPCAM
1003	0	7665	3488	EPCAM
1004	0.549292	7570	3543	EPCAM
1005	0.30032	7665	3598	EPCAM
1006	0	7570	3652	EPCAM
1007	0.10226	7665	3707	EPCAM
1008	0.100983	7570	3762	EPCAM
1009	0.0895558	7665	3816	EPCAM
1010	0.177886	7570	3871	EPCAM
1011	0.447058	7665	3926	EPCAM
1012	0.0890144	7570	3980	EPCAM
1013	0.269815	7665	4035	EPCAM
1014	0.179586	7570	4089	EPCAM
1015	0.176946	7665	4144	EPCAM
1016	0.438145	7570	4199	EPCAM
1017	0.177653	7665	4253	EPCAM
1018	0.178954	7570	4308	EPCAM
1019	0.267882	7665	4363	EPCAM
1020	0.0883834	7570	4417	EPCAM
1021	0	7665	4472	EPCAM
1022	0.401545	7569	4527	EPCAM
1023	0.263871	7665	4581	EPCAM
1024	0.0882621	7569	4636	EPCAM
1025	0	7664	4691	EPCAM
1026	0.0906454	7569	4745	EPCAM
1027	0.207541	7664	4800	EPCAM
1028	0.413013	7569	4854	EPCAM
1029	0.103053	7664	4909	EPCAM
1030	0	7569	4964	EPCAM
1031	0.0877802	7569	5073	EPCAM
1032	0	7664	5128	EPCAM
1033	0.529603	7856	2396	EPCAM
1034	0.103938	7760	2450	EPCAM
1035	0.736465	7856	2505	EPCAM
1036	0.845971	7760	2559	EPCAM
1037	0.211127	7856	2614	EPCAM
1038	0.30265	7760	2669	EPCAM
1039	0.308639	7855	2723	EPCAM
1040	0.0905044	7760	2778	EPCAM
1041	0.351828	7855	2833	EPCAM
1042	0.176041	7760	2887	EPCAM
1043	0.201086	7855	2942	EPCAM
1044	0.265997	7760	2997	EPCAM
1045	0.203956	7855	3051	EPCAM
1046	0.443424	7760	3106	EPCAM
1047	0.354714	7855	3161	EPCAM
1048	0	7760	3215	EPCAM
1049	0.100601	7855	3270	EPCAM
1050	0.102992	7760	3324	EPCAM
1051	0.205258	7855	3379	EPCAM
1052	0.207084	7760	3434	EPCAM
1053	0.206332	7855	3488	EPCAM
1054	0.102707	7760	3543	EPCAM
1055	0	7855	3598	EPCAM
1056	0	7760	3652	EPCAM
1057	0.310074	7855	3707	EPCAM
1058	0.204845	7760	3762	EPCAM
1059	0	7855	3816	EPCAM
1060	0.354046	7760	3871	EPCAM
1061	0.176664	7855	3926	EPCAM
1062	0.180314	7760	3980	EPCAM
1063	0.264576	7855	4035	EPCAM
1064	0.177653	7760	4090	EPCAM
1065	0.439849	7855	4144	EPCAM
1066	0.178432	7760	4199	EPCAM
1067	0	7855	4254	EPCAM
1068	0.61967	7760	4308	EPCAM
1069	0.357987	7855	4363	EPCAM
1070	0	7760	4417	EPCAM
1071	0.0889366	7855	4472	EPCAM
1072	0.353023	7760	4527	EPCAM
1073	0.0932108	7855	4581	EPCAM
1074	0	7760	4636	EPCAM
1075	0.100967	7855	4691	EPCAM
1076	0.0938191	7760	4745	EPCAM
1077	0	7855	4800	EPCAM
1078	0.0880331	7759	4855	EPCAM
1079	0.0970455	7855	4909	EPCAM
1080	0.183413	7759	5182	EPCAM
1081	0.452254	7854	5237	EPCAM
1082	0.74832	7951	2450	EPCAM
1083	0.210382	7951	2560	EPCAM
1084	0.418674	7951	2669	EPCAM
1085	0.210364	8046	2724	EPCAM
1086	0.305043	7951	2778	EPCAM
1087	0.215883	7950	2887	EPCAM
1088	0.736718	7950	2997	EPCAM
1089	0.214613	7950	3106	EPCAM
1090	0.216495	8045	3161	EPCAM
1091	0.215864	7950	3215	EPCAM
1092	0.205379	7950	3325	EPCAM
1093	0.309263	7950	3434	EPCAM
1094	0.202536	7950	3543	EPCAM
1095	0.217053	8045	3598	EPCAM
1096	0.105191	7950	3652	EPCAM
1097	0.214651	8045	3707	EPCAM
1098	0.203362	7950	3762	EPCAM
1099	0.106391	8045	3816	EPCAM
1100	0.354379	7950	3871	EPCAM
1101	0.592245	8045	3926	EPCAM
1102	0.0892484	7950	3980	EPCAM
1103	0.175397	8045	4035	EPCAM
1104	0.443875	7950	4090	EPCAM
1105	0	8045	4144	EPCAM
1106	0.445624	7950	4199	EPCAM
1107	0	8045	4254	EPCAM
1108	0.0886527	7950	4308	EPCAM
1109	0.0895558	8045	4363	EPCAM
1110	0.177537	7950	4417	EPCAM
1111	0.176869	8045	4472	EPCAM
1112	0.0880522	7950	4527	EPCAM
1113	0.179731	8045	4581	EPCAM
1114	0.102405	7950	4636	EPCAM
1115	0.102371	8045	4691	EPCAM
1116	0	7950	4745	EPCAM
1117	0	8045	4800	EPCAM
1118	0.287348	7950	4855	EPCAM
1119	0.10872	8045	4909	EPCAM
1120	0.105482	7950	4964	EPCAM
1121	0.222954	8045	5019	EPCAM
1122	0.195036	7949	5292	EPCAM
1123	0.395213	7949	5401	EPCAM
1124	0.217788	8140	5183	EPCAM
1125	0.6435	8235	5237	EPCAM
1126	0	1390	2611	FAP
1127	0	1390	2721	FAP
1128	0	1389	3595	FAP
1129	0	1389	3704	FAP
1130	0	1389	3814	FAP
1131	0	1389	3923	FAP
1132	0	1389	4032	FAP
1133	0	1389	4141	FAP
1134	0	1389	4251	FAP
1135	0	1389	4360	FAP
1136	0	1389	4469	FAP
1137	0	1389	4579	FAP
1138	0	1389	4688	FAP
1139	0	1389	4797	FAP
1140	0	1580	2502	FAP
1141	0	1485	2557	FAP
1142	0	1580	2611	FAP
1143	0	1485	2666	FAP
1144	0	1580	2721	FAP
1145	0	1485	2775	FAP
1146	0	1580	2830	FAP
1147	0	1580	2939	FAP
1148	0	1580	3158	FAP
1149	0	1485	3540	FAP
1150	0	1580	3595	FAP
1151	0	1484	3650	FAP
1152	0	1580	3704	FAP
1153	0	1484	3759	FAP
1154	0	1579	3814	FAP
1155	0	1484	3868	FAP
1156	0	1579	3923	FAP
1157	0	1484	3978	FAP
1158	0	1579	4032	FAP
1159	0	1484	4087	FAP
1160	0	1579	4142	FAP
1161	0	1484	4196	FAP
1162	0	1579	4251	FAP
1163	0	1484	4305	FAP
1164	0	1579	4360	FAP
1165	0	1484	4415	FAP
1166	0	1579	4469	FAP
1167	0	1484	4524	FAP
1168	0	1579	4579	FAP
1169	0	1484	4633	FAP
1170	0	1579	4688	FAP
1171	0	1484	4743	FAP
1172	0	1770	2393	FAP
1173	0	1675	2448	FAP
1174	0	1770	2502	FAP
1175	0	1675	2557	FAP
1176	0	1770	2612	FAP
1177	0	1675	2666	FAP
1178	0.202854	1770	2721	FAP
1179	0	1675	2775	FAP
1180	0	1770	2830	FAP
1181	0	1675	2885	FAP
1182	0	1770	2939	FAP
1183	0	1675	2994	FAP
1184	0	1770	3049	FAP
1185	0	1675	3103	FAP
1186	0	1770	3158	FAP
1187	0	1770	3595	FAP
1188	0	1675	3650	FAP
1189	0	1770	3704	FAP
1190	0	1675	3759	FAP
1191	0	1770	3814	FAP
1192	0	1675	3868	FAP
1193	0	1770	3923	FAP
1194	0	1675	3978	FAP
1195	0	1770	4032	FAP
1196	0	1674	4087	FAP
1197	0	1770	4142	FAP
1198	0	1674	4196	FAP
1199	0	1769	4251	FAP
1200	0	1674	4306	FAP
1201	0	1769	4360	FAP
1202	0.174559	1674	4415	FAP
1203	0	1769	4470	FAP
1204	0	1674	4524	FAP
1205	0	1674	4633	FAP
1206	0	1960	2393	FAP
1207	0	1865	2448	FAP
1208	0	1960	2502	FAP
1209	0	1865	2557	FAP
1210	0	1960	2612	FAP
1211	0	1865	2666	FAP
1212	0	1960	2721	FAP
1213	0	1865	2776	FAP
1214	0	1960	2830	FAP
1215	0	1865	2885	FAP
1216	0	1960	2940	FAP
1217	0	1865	2994	FAP
1218	0	1960	3049	FAP
1219	0	1865	3103	FAP
1220	0	1960	3158	FAP
1221	0	1865	3213	FAP
1222	0	1960	3267	FAP
1223	0	1865	3322	FAP
1224	0	1960	3377	FAP
1225	0.173063	1865	3431	FAP
1226	0.173325	1960	3486	FAP
1227	0	1865	3541	FAP
1228	0	1960	3595	FAP
1229	0	1865	3650	FAP
1230	0.190971	1960	3705	FAP
1231	0	1865	3759	FAP
1232	0	1960	3814	FAP
1233	0	1865	3868	FAP
1234	0	1960	3923	FAP
1235	0	1865	3978	FAP
1236	0	1960	4032	FAP
1237	0	1865	4087	FAP
1238	0	1960	4142	FAP
1239	0	1865	4196	FAP
1240	0	1960	4251	FAP
1241	0.174053	1865	4306	FAP
1242	0	1960	4360	FAP
1243	0	1864	4415	FAP
1244	0	2055	2448	FAP
1245	0	2151	2502	FAP
1246	0	2055	2557	FAP
1247	0	2151	2612	FAP
1248	0	2055	2666	FAP
1249	0	2150	2721	FAP
1250	0	2055	2776	FAP
1251	0.203783	2150	2830	FAP
1252	0	2055	2885	FAP
1253	0	2150	2940	FAP
1254	0	2055	2994	FAP
1255	0.202426	2150	3049	FAP
1256	0	2055	3103	FAP
1257	0	2150	3158	FAP
1258	0	2055	3213	FAP
1259	0	2150	3267	FAP
1260	0	2055	3322	FAP
1261	0	2150	3377	FAP
1262	0.175592	2055	3431	FAP
1263	0	2150	3486	FAP
1264	0	2055	3541	FAP
1265	0	2150	3595	FAP
1266	0	2055	3650	FAP
1267	0	2150	3705	FAP
1268	0	2055	3759	FAP
1269	0	2150	3814	FAP
1270	0	2055	3869	FAP
1271	0	2150	3923	FAP
1272	0	2055	3978	FAP
1273	0	2150	4033	FAP
1274	0	2055	4087	FAP
1275	0	2055	4196	FAP
1276	0	2341	2503	FAP
1277	0	2246	2557	FAP
1278	0	2341	2612	FAP
1279	0	2246	2666	FAP
1280	0	2341	2721	FAP
1281	0	2246	2776	FAP
1282	0	2341	2830	FAP
1283	0	2245	2885	FAP
1284	0.202426	2341	2940	FAP
1285	0	2245	2994	FAP
1286	0	2340	3049	FAP
1287	0	2245	3104	FAP
1288	0	2340	3158	FAP
1289	0	2245	3213	FAP
1290	0	2340	3268	FAP
1291	0	2245	3322	FAP
1292	0	2340	3377	FAP
1293	0	2245	3431	FAP
1294	0	2340	3486	FAP
1295	0	2245	3541	FAP
1296	0	2340	3595	FAP
1297	0	2245	3650	FAP
1298	0	2245	3759	FAP
1299	0	2245	3869	FAP
1300	0	2531	2503	FAP
1301	0	2436	2557	FAP
1302	0	2531	2612	FAP
1303	0	2436	2666	FAP
1304	0	2531	2721	FAP
1305	0	2436	2776	FAP
1306	0	2531	2830	FAP
1307	0	2436	2885	FAP
1308	0	2531	2940	FAP
1309	0	2436	2994	FAP
1310	0	2531	3049	FAP
1311	0	2436	3104	FAP
1312	0	2531	3158	FAP
1313	0	2436	3213	FAP
1314	0	2531	3268	FAP
1315	0	2435	3322	FAP
1316	0	2435	3432	FAP
1317	0	2721	2175	FAP
1318	0	2721	2503	FAP
1319	0	2626	2557	FAP
1320	0	2721	2612	FAP
1321	0	2626	2667	FAP
1322	0	2721	2721	FAP
1323	0	2626	2776	FAP
1324	0	2721	2831	FAP
1325	0	2626	2885	FAP
1326	0	2721	2940	FAP
1327	0	2626	2994	FAP
1328	0	2721	3049	FAP
1329	0	2626	3104	FAP
1330	0	2720	4907	FAP
1331	0	2625	4962	FAP
1332	0	2720	5016	FAP
1333	0	2625	5071	FAP
1334	0.354971	2720	5126	FAP
1335	0.351441	2625	5180	FAP
1336	0	2720	5235	FAP
1337	0	2720	5344	FAP
1338	0	2816	2448	FAP
1339	0	2911	2503	FAP
1340	0	2816	2557	FAP
1341	0	2911	2612	FAP
1342	0	2816	2667	FAP
1343	0	2911	2721	FAP
1344	0	2816	2776	FAP
1345	0	2816	2885	FAP
1346	0	2910	4798	FAP
1347	0	2815	4852	FAP
1348	0	2910	4907	FAP
1349	0	2815	4962	FAP
1350	0.341065	2910	5016	FAP
1351	0.347552	2815	5071	FAP
1352	0.17169	2910	5126	FAP
1353	0	2815	5180	FAP
1354	0	2910	5235	FAP
1355	0.176689	2815	5290	FAP
1356	0	2910	5344	FAP
1357	0	2815	5399	FAP
1358	0	2910	5454	FAP
1359	0	2910	5563	FAP
1360	0	3006	2448	FAP
1361	0	3006	2557	FAP
1362	0	3100	4798	FAP
1363	0.198022	3005	4853	FAP
1364	0	3100	4907	FAP
1365	0.41056	3005	4962	FAP
1366	0	3100	5017	FAP
1367	0.407013	3005	5071	FAP
1368	0	3100	5126	FAP
1369	0	3005	5180	FAP
1370	0	3100	5235	FAP
1371	0	3005	5290	FAP
1372	0.2033	3100	5344	FAP
1373	0	3005	5399	FAP
1374	0	3100	5454	FAP
1375	0	3005	5508	FAP
1376	0.345627	3100	5563	FAP
1377	0	3005	5618	FAP
1378	0	3100	5672	FAP
1379	0	3005	5727	FAP
1380	0	3100	5782	FAP
1381	0	3005	5836	FAP
1382	0	3100	5891	FAP
1383	0.173613	3005	5945	FAP
1384	0	3100	6000	FAP
1385	0	3005	6055	FAP
1386	0	3100	6109	FAP
1387	0	3005	6164	FAP
1388	0	3100	6219	FAP
1389	0.178953	3005	6273	FAP
1390	0	3100	6328	FAP
1391	0	3005	6383	FAP
1392	0.176301	3100	6437	FAP
1393	0	3005	6492	FAP
1394	0	3100	6547	FAP
1395	0	3100	6656	FAP
1396	0	3196	4743	FAP
1397	0	3291	4798	FAP
1398	0	3195	4853	FAP
1399	0	3291	4907	FAP
1400	0	3195	4962	FAP
1401	0	3290	5017	FAP
1402	0	3195	5071	FAP
1403	0	3290	5126	FAP
1404	0	3195	5181	FAP
1405	0	3290	5235	FAP
1406	0	3195	5290	FAP
1407	0.201865	3290	5344	FAP
1408	0	3195	5399	FAP
1409	0	3290	5454	FAP
1410	0	3195	5508	FAP
1411	0	3290	5563	FAP
1412	0	3195	5618	FAP
1413	0	3290	5672	FAP
1414	0	3195	5727	FAP
1415	0	3290	5782	FAP
1416	0	3195	5836	FAP
1417	0.180607	3290	5891	FAP
1418	0	3195	5946	FAP
1419	0	3290	6000	FAP
1420	0	3195	6055	FAP
1421	0	3290	6110	FAP
1422	0	3195	6164	FAP
1423	0	3290	6219	FAP
1424	0	3195	6273	FAP
1425	0	3290	6328	FAP
1426	0	3195	6383	FAP
1427	0	3290	6437	FAP
1428	0	3195	6492	FAP
1429	0.176145	3290	6547	FAP
1430	0	3195	6601	FAP
1431	0	3290	6656	FAP
1432	0	3195	6711	FAP
1433	0	3290	6765	FAP
1434	0	3481	4798	FAP
1435	0	3386	4853	FAP
1436	0	3481	4907	FAP
1437	0	3386	4962	FAP
1438	0	3481	5017	FAP
1439	0	3386	5071	FAP
1440	0	3481	5126	FAP
1441	0	3386	5181	FAP
1442	0.406531	3481	5235	FAP
1443	0	3385	5290	FAP
1444	0	3481	5345	FAP
1445	0	3385	5399	FAP
1446	0	3480	5454	FAP
1447	0	3385	5508	FAP
1448	0	3480	5563	FAP
1449	0	3385	5618	FAP
1450	0	3480	5672	FAP
1451	0	3385	5727	FAP
1452	0	3480	5782	FAP
1453	0	3385	5836	FAP
1454	0.173625	3480	5891	FAP
1455	0	3385	5946	FAP
1456	0	3480	6000	FAP
1457	0	3385	6055	FAP
1458	0	3480	6110	FAP
1459	0	3385	6164	FAP
1460	0	3480	6219	FAP
1461	0	3385	6273	FAP
1462	0	3480	6328	FAP
1463	0	3385	6383	FAP
1464	0	3480	6437	FAP
1465	0	3385	6492	FAP
1466	0.17447	3480	6547	FAP
1467	0	3385	6601	FAP
1468	0	3480	6656	FAP
1469	0	3385	6711	FAP
1470	0	3480	6765	FAP
1471	0.178607	3385	6820	FAP
1472	0	3671	4798	FAP
1473	0	3576	4853	FAP
1474	0	3671	4907	FAP
1475	0	3576	4962	FAP
1476	0	3671	5017	FAP
1477	0	3576	5071	FAP
1478	0	3671	5126	FAP
1479	0	3576	5181	FAP
1480	0	3671	5235	FAP
1481	0	3576	5290	FAP
1482	0	3671	5345	FAP
1483	0	3576	5399	FAP
1484	0	3671	5454	FAP
1485	0	3576	5509	FAP
1486	0	3671	5563	FAP
1487	0	3575	5618	FAP
1488	0	3671	5673	FAP
1489	0	3575	5727	FAP
1490	0	3671	5782	FAP
1491	0	3575	5836	FAP
1492	0	3670	5891	FAP
1493	0	3575	5946	FAP
1494	0	3670	6000	FAP
1495	0	3575	6055	FAP
1496	0	3670	6110	FAP
1497	0	3575	6164	FAP
1498	0	3670	6219	FAP
1499	0	3575	6274	FAP
1500	0	3670	6328	FAP
1501	0	3575	6383	FAP
1502	0	3670	6438	FAP
1503	0	3575	6492	FAP
1504	0	3670	6547	FAP
1505	0	3575	6601	FAP
1506	0	3670	6656	FAP
1507	0	3575	6711	FAP
1508	0	3670	6765	FAP
1509	0	3575	6820	FAP
1510	0	3670	6875	FAP
1511	0	3766	4853	FAP
1512	0.367092	3861	4908	FAP
1513	0	3766	4962	FAP
1514	0	3861	5017	FAP
1515	0.428421	3766	5071	FAP
1516	0	3861	5126	FAP
1517	0	3766	5181	FAP
1518	0	3861	5235	FAP
1519	0.42018	3766	5290	FAP
1520	0	3861	5345	FAP
1521	0	3766	5399	FAP
1522	0	3861	5454	FAP
1523	0	3766	5509	FAP
1524	0	3861	5563	FAP
1525	0	3766	5618	FAP
1526	0	3861	5673	FAP
1527	0	3766	5727	FAP
1528	0.2001	3861	5782	FAP
1529	0.177682	3766	5836	FAP
1530	0	3861	5891	FAP
1531	0.200685	3766	5946	FAP
1532	0	3861	6000	FAP
1533	0	3765	6055	FAP
1534	0	3861	6110	FAP
1535	0	3765	6164	FAP
1536	0	3860	6219	FAP
1537	0.181796	3765	6274	FAP
1538	0	3860	6328	FAP
1539	0	3765	6383	FAP
1540	0	3860	6438	FAP
1541	0	3765	6492	FAP
1542	0	3860	6547	FAP
1543	0	3765	6602	FAP
1544	0	3860	6656	FAP
1545	0.200167	3765	6711	FAP
1546	0	3860	6766	FAP
1547	0	3765	6820	FAP
1548	0	3860	6875	FAP
1549	0	3765	6929	FAP
1550	0	3860	7203	FAP
1551	0.180404	3956	4962	FAP
1552	0	4051	5017	FAP
1553	0.2033	3956	5072	FAP
1554	0	4051	5126	FAP
1555	0	3956	5181	FAP
1556	0	4051	5236	FAP
1557	0	3956	5290	FAP
1558	0	4051	5345	FAP
1559	0	3956	5399	FAP
1560	0	4051	5454	FAP
1561	0.17447	3956	5509	FAP
1562	0	4051	5563	FAP
1563	0	3956	5618	FAP
1564	0	4051	5673	FAP
1565	0.350876	3956	5727	FAP
1566	0	4051	5782	FAP
1567	0	3956	5837	FAP
1568	0	4051	5891	FAP
1569	0	3956	5946	FAP
1570	0	4051	6001	FAP
1571	0	3956	6055	FAP
1572	0.7998	4051	6110	FAP
1573	0	3956	6164	FAP
1574	0	4051	6219	FAP
1575	0.17572	3956	6274	FAP
1576	0	4051	6328	FAP
1577	0	3955	6383	FAP
1578	0	4051	6438	FAP
1579	0	3955	6492	FAP
1580	0	4051	6547	FAP
1581	0	3955	6602	FAP
1582	0	4050	6656	FAP
1583	0	3955	6711	FAP
1584	0	4050	6766	FAP
1585	0	3955	6820	FAP
1586	0	4050	6875	FAP
1587	0	3955	6929	FAP
1588	0	4050	6984	FAP
1589	0.194496	4146	5072	FAP
1590	0	4241	5126	FAP
1591	0	4146	5181	FAP
1592	0	4241	5236	FAP
1593	0	4146	5290	FAP
1594	0	4241	5345	FAP
1595	0	4146	5399	FAP
1596	0	4241	5454	FAP
1597	0	4146	5509	FAP
1598	0	4241	5563	FAP
1599	0	4146	5618	FAP
1600	0.201408	4241	5673	FAP
1601	0	4146	5727	FAP
1602	0	4241	5782	FAP
1603	0	4146	5837	FAP
1604	0	4241	5891	FAP
1605	0	4146	5946	FAP
1606	0	4241	6001	FAP
1607	0	4146	6055	FAP
1608	0	4241	6110	FAP
1609	0	4146	6165	FAP
1610	0	4241	6219	FAP
1611	0	4146	6274	FAP
1612	0	4241	6329	FAP
1613	0	4146	6383	FAP
1614	0.186567	4241	6438	FAP
1615	0	4146	6492	FAP
1616	0	4241	6547	FAP
1617	0	4146	6602	FAP
1618	0	4241	6656	FAP
1619	0	4146	6711	FAP
1620	0	4241	6766	FAP
1621	0	4145	6820	FAP
1622	0	4241	6875	FAP
1623	0	4145	6930	FAP
1624	0	4336	5290	FAP
1625	0	4336	5400	FAP
1626	0	4431	5454	FAP
1627	0	4336	5509	FAP
1628	0	4431	5564	FAP
1629	0	4336	5618	FAP
1630	0	4431	5673	FAP
1631	0	4336	5727	FAP
1632	0	4431	5782	FAP
1633	0	4336	5837	FAP
1634	0	4431	5891	FAP
1635	0	4336	5946	FAP
1636	1	4431	6001	FAP
1637	0	4336	6055	FAP
1638	0.201899	4431	6110	FAP
1639	0	4336	6165	FAP
1640	0	4431	6219	FAP
1641	0	4336	6274	FAP
1642	0.199155	4431	6329	FAP
1643	0.195064	4336	6383	FAP
1644	0	4431	6438	FAP
1645	0	4336	6492	FAP
1646	0	4431	6547	FAP
1647	0.173112	4336	6602	FAP
1648	0	4431	6656	FAP
1649	0	4336	6711	FAP
1650	0	4431	6766	FAP
1651	0	4336	6820	FAP
1652	0	4431	6875	FAP
1653	0.177132	4336	6930	FAP
1654	0.174953	4526	5618	FAP
1655	0	4621	5782	FAP
1656	0.176029	4526	5837	FAP
1657	0.189197	4621	5892	FAP
1658	0	4526	5946	FAP
1659	0	4621	6001	FAP
1660	0.2027	4526	6055	FAP
1661	0	4621	6110	FAP
1662	0	4526	6165	FAP
1663	0	4621	6219	FAP
1664	0	4526	6274	FAP
1665	0	4621	6329	FAP
1666	0	4526	6383	FAP
1667	0	4621	6438	FAP
1668	0	4526	6493	FAP
1669	0	4621	6547	FAP
1670	0.174978	4526	6602	FAP
1671	0	4621	6657	FAP
1672	0.200517	4526	6711	FAP
1673	0	4621	6766	FAP
1674	0	4526	6820	FAP
1675	0	4621	6875	FAP
1676	0	4526	6930	FAP
1677	0	4717	4853	FAP
1678	0	4812	4908	FAP
1679	0	4717	4963	FAP
1680	0	4812	5017	FAP
1681	0	4717	5072	FAP
1682	0	4716	6055	FAP
1683	0	4716	6165	FAP
1684	0	4811	6219	FAP
1685	0	4716	6274	FAP
1686	0.204668	4811	6329	FAP
1687	0.203369	4716	6383	FAP
1688	0.203334	4811	6438	FAP
1689	0	4811	6547	FAP
1690	0	4716	6602	FAP
1691	0	4811	6657	FAP
1692	0	4716	6711	FAP
1693	0.1718	4811	6766	FAP
1694	0	4716	6821	FAP
1695	0.173763	5002	4689	FAP
1696	0	4907	4744	FAP
1697	0.204198	5002	4799	FAP
1698	0	4907	4853	FAP
1699	0	5002	4908	FAP
1700	0	4907	4963	FAP
1701	0	5002	5017	FAP
1702	0.174407	4907	5072	FAP
1703	0	4906	6274	FAP
1704	0	5001	6329	FAP
1705	0	4906	6383	FAP
1706	0	5001	6438	FAP
1707	0	4906	6493	FAP
1708	0	5001	6547	FAP
1709	0.201848	4906	6602	FAP
1710	0	5192	4471	FAP
1711	0.173013	5192	4580	FAP
1712	0	5097	4635	FAP
1713	0	5192	4690	FAP
1714	0	5097	4744	FAP
1715	0	5192	4799	FAP
1716	0	5097	4853	FAP
1717	0	5192	4908	FAP
1718	0	5097	4963	FAP
1719	0	5192	5017	FAP
1720	0	5383	4143	FAP
1721	0	5383	4252	FAP
1722	0.1754	5288	4307	FAP
1723	0	5383	4362	FAP
1724	0	5287	4416	FAP
1725	0	5383	4471	FAP
1726	0	5287	4526	FAP
1727	0	5383	4580	FAP
1728	0.174267	5287	4635	FAP
1729	0	5382	4690	FAP
1730	0	5287	4744	FAP
1731	0	5382	4799	FAP
1732	0	5287	4854	FAP
1733	0	5382	4908	FAP
1734	0	5287	4963	FAP
1735	0	5573	3925	FAP
1736	0	5573	4034	FAP
1737	0	5478	4089	FAP
1738	0.173013	5573	4143	FAP
1739	0	5478	4198	FAP
1740	0	5573	4253	FAP
1741	0	5573	4362	FAP
1742	0	5478	4416	FAP
1743	0	5573	4471	FAP
1744	0	5478	4526	FAP
1745	0	5573	4580	FAP
1746	0.203541	5478	4635	FAP
1747	0.17763	5573	4690	FAP
1748	0	5478	4744	FAP
1749	0	5573	4799	FAP
1750	0	5477	4854	FAP
1751	0	5477	4963	FAP
1752	0	5763	3269	FAP
1753	0	5668	3324	FAP
1754	0	5763	3378	FAP
1755	0	5763	3488	FAP
1756	0	5763	3597	FAP
1757	0	5668	3651	FAP
1758	0	5763	3706	FAP
1759	0.174787	5668	3761	FAP
1760	0	5763	3815	FAP
1761	0	5668	3870	FAP
1762	0	5763	3925	FAP
1763	0	5668	3979	FAP
1764	0	5763	4034	FAP
1765	0.186887	5668	4089	FAP
1766	0	5763	4143	FAP
1767	0	5668	4198	FAP
1768	0	5763	4253	FAP
1769	0	5668	4307	FAP
1770	0	5763	4362	FAP
1771	0	5668	4417	FAP
1772	0.176676	5763	4471	FAP
1773	0.182334	5668	4526	FAP
1774	0	5763	4580	FAP
1775	0	5668	4635	FAP
1776	0	5763	4690	FAP
1777	0.203162	5668	4744	FAP
1778	0	5763	4799	FAP
1779	0	5859	2996	FAP
1780	0	5954	3050	FAP
1781	0	5954	3160	FAP
1782	0	5859	3214	FAP
1783	0	5954	3269	FAP
1784	0	5858	3324	FAP
1785	0	5954	3378	FAP
1786	0	5858	3433	FAP
1787	0	5953	3488	FAP
1788	0.174749	5858	3542	FAP
1789	0	5953	3597	FAP
1790	0.176482	5858	3652	FAP
1791	0	5953	3706	FAP
1792	0	5858	3761	FAP
1793	0	5953	3816	FAP
1794	0	5858	3870	FAP
1795	0	5953	3925	FAP
1796	0	5858	3979	FAP
1797	0	5953	4034	FAP
1798	0	5858	4089	FAP
1799	0	5953	4143	FAP
1800	0	5858	4198	FAP
1801	0	5953	4253	FAP
1802	0	5858	4307	FAP
1803	0.173137	5953	4362	FAP
1804	0	5858	4417	FAP
1805	0	5953	4581	FAP
1806	0	5858	4635	FAP
1807	0.182778	5953	4690	FAP
1808	0	5858	4744	FAP
1809	0	6144	2941	FAP
1810	0	6049	2996	FAP
1811	0	6144	3051	FAP
1812	0	6049	3105	FAP
1813	0	6144	3160	FAP
1814	0	6049	3214	FAP
1815	0	6144	3269	FAP
1816	0	6049	3324	FAP
1817	0	6144	3378	FAP
1818	0	6049	3433	FAP
1819	0	6144	3488	FAP
1820	0	6049	3542	FAP
1821	0	6144	3597	FAP
1822	0	6048	3652	FAP
1823	0	6144	3706	FAP
1824	0	6048	3761	FAP
1825	0	6144	3816	FAP
1826	0	6048	3870	FAP
1827	0	6143	3925	FAP
1828	0	6048	3980	FAP
1829	0	6143	4034	FAP
1830	0	6048	4089	FAP
1831	0	6143	4143	FAP
1832	0	6048	4198	FAP
1833	0	6143	4253	FAP
1834	0	6048	4307	FAP
1835	0	6143	4362	FAP
1836	0	6048	4417	FAP
1837	0	6143	4471	FAP
1838	0	6143	4581	FAP
1839	0	6334	2941	FAP
1840	0	6239	2996	FAP
1841	0	6334	3051	FAP
1842	0	6239	3105	FAP
1843	0	6334	3160	FAP
1844	0	6239	3215	FAP
1845	0	6334	3269	FAP
1846	0.196967	6239	3324	FAP
1847	0	6334	3379	FAP
1848	0	6239	3433	FAP
1849	0	6334	3488	FAP
1850	0	6239	3542	FAP
1851	0	6334	3597	FAP
1852	0	6239	3652	FAP
1853	0	6334	3706	FAP
1854	0	6239	3761	FAP
1855	0	6334	3816	FAP
1856	0	6239	3870	FAP
1857	0	6334	3925	FAP
1858	0	6239	3980	FAP
1859	0	6334	4034	FAP
1860	0	6238	4089	FAP
1861	0	6334	4144	FAP
1862	0	6238	4198	FAP
1863	0.175029	6333	4253	FAP
1864	0	6238	4307	FAP
1865	0	6333	4362	FAP
1866	0.176197	6238	4417	FAP
1867	0	6333	4471	FAP
1868	0	6238	4526	FAP
1869	0	6333	4581	FAP
1870	0	6238	4635	FAP
1871	0	6524	2723	FAP
1872	0	6524	2832	FAP
1873	0	6429	2887	FAP
1874	0	6524	2941	FAP
1875	0	6429	2996	FAP
1876	0	6524	3051	FAP
1877	0	6429	3105	FAP
1878	0	6524	3160	FAP
1879	0	6429	3215	FAP
1880	0	6524	3269	FAP
1881	0	6429	3324	FAP
1882	0	6524	3379	FAP
1883	0	6429	3433	FAP
1884	0	6524	3488	FAP
1885	0	6429	3543	FAP
1886	0	6524	3597	FAP
1887	0	6429	3652	FAP
1888	0	6524	3706	FAP
1889	0	6429	3761	FAP
1890	0	6524	3816	FAP
1891	0	6429	3870	FAP
1892	0	6524	3925	FAP
1893	0	6429	3980	FAP
1894	0	6524	4034	FAP
1895	0	6429	4089	FAP
1896	0	6524	4144	FAP
1897	0	6429	4198	FAP
1898	0	6524	4253	FAP
1899	0	6429	4308	FAP
1900	0	6524	4362	FAP
1901	0	6428	4417	FAP
1902	0	6524	4472	FAP
1903	0	6428	4526	FAP
1904	0.184151	6619	2668	FAP
1905	0	6714	2723	FAP
1906	0	6619	2778	FAP
1907	0	6714	2832	FAP
1908	0	6619	2887	FAP
1909	0	6714	2942	FAP
1910	0	6619	2996	FAP
1911	0	6714	3051	FAP
1912	0	6619	3105	FAP
1913	0	6714	3160	FAP
1914	0	6619	3215	FAP
1915	0	6714	3269	FAP
1916	0	6619	3324	FAP
1917	0	6714	3379	FAP
1918	0	6619	3433	FAP
1919	0	6714	3488	FAP
1920	0	6619	3543	FAP
1921	0	6714	3597	FAP
1922	0	6619	3652	FAP
1923	0	6714	3707	FAP
1924	0	6619	3761	FAP
1925	0	6714	3816	FAP
1926	0	6619	3870	FAP
1927	0	6714	3925	FAP
1928	0	6619	3980	FAP
1929	0	6714	4034	FAP
1930	0	6619	4089	FAP
1931	0.198496	6714	4144	FAP
1932	0	6619	4198	FAP
1933	0	6714	4253	FAP
1934	0	6619	4308	FAP
1935	0.202443	6714	4362	FAP
1936	0	6905	2504	FAP
1937	0	6810	2559	FAP
1938	0	6905	2614	FAP
1939	0	6810	2668	FAP
1940	0.183771	6905	2723	FAP
1941	0	6810	2778	FAP
1942	0	6905	2832	FAP
1943	0	6809	2887	FAP
1944	0	6905	2942	FAP
1945	0	6809	2996	FAP
1946	0	6904	3051	FAP
1947	0.180852	6809	3105	FAP
1948	0	6904	3160	FAP
1949	0	6809	3215	FAP
1950	0	6904	3269	FAP
1951	0	6809	3324	FAP
1952	0	6904	3379	FAP
1953	0	6809	3433	FAP
1954	0	6904	3488	FAP
1955	0	6809	3543	FAP
1956	0	6904	3597	FAP
1957	0	6809	3652	FAP
1958	0	6904	3707	FAP
1959	0	6809	3761	FAP
1960	0	6904	3816	FAP
1961	0	6809	3871	FAP
1962	0	6904	3925	FAP
1963	0.188588	6809	3980	FAP
1964	0	6904	4035	FAP
1965	0	6809	4089	FAP
1966	0.202205	6904	4144	FAP
1967	0	6809	4198	FAP
1968	0	6904	4253	FAP
1969	0.203214	6809	4308	FAP
1970	0	6904	4362	FAP
1971	0	6904	4472	FAP
1972	0	7095	2395	FAP
1973	0	7000	2450	FAP
1974	0	7095	2505	FAP
1975	0	7000	2559	FAP
1976	0	7095	2614	FAP
1977	0	7000	2668	FAP
1978	0	7095	2723	FAP
1979	0.17643	7000	2778	FAP
1980	0	7095	2832	FAP
1981	0	7000	2887	FAP
1982	0	7095	2942	FAP
1983	0	7000	2996	FAP
1984	0	7095	3051	FAP
1985	0	7000	3106	FAP
1986	0	7095	3160	FAP
1987	0	7000	3215	FAP
1988	0	7095	3270	FAP
1989	0.350007	6999	3324	FAP
1990	0	7095	3379	FAP
1991	0	6999	3433	FAP
1992	0	7094	3488	FAP
1993	0	6999	3543	FAP
1994	0	7094	3597	FAP
1995	0	6999	3652	FAP
1996	0	7094	3707	FAP
1997	0	6999	3761	FAP
1998	0	7094	3816	FAP
1999	0.195524	6999	3871	FAP
[truncated: 1,376 more rows]
