# Supplementary material for: SPADE: spatial deconvolution for domain specific cell-type estimation
Source: Commun Biol. 2024 Apr 17;7:469. doi: 10.1038/s42003-024-06172-y (PMC11024133; doi:10.1038/s42003-024-06172-y)
Supplement: Supplementary file 8 — Supplementary Data 5 [file 42003_2024_6172_MOESM8_ESM.xlsx]

## Sheet: figure6b
	X	x_array	y_array	x_pixel	y_pixel	pred
1	AAACAAGTATCTCCCA-1	50	102	7238	8228	10
2	AAACAATCTACTAGCA-1	3	43	1611	4170	8
3	AAACACCAATAACTGC-1	59	19	8315	2518	4
4	AAACAGAGCGACTCCT-1	14	94	2928	7678	8
5	AAACCGGGTAGGTACC-1	42	28	6280	3137	6
6	AAACCGTTCGTCCAGG-1	52	42	7477	4100	9
7	AAACCTCATGAAGTTG-1	37	19	5681	2518	6
8	AAACGAAGAACATACC-1	6	64	1971	5615	5
9	AAACGAGACGGTTGAT-1	35	79	5442	6646	2
10	AAACGGTTGCGAACTG-1	67	59	9273	5270	15
11	AAACTCGGTTCGCAAT-1	66	70	9153	6027	8
12	AAACTGCTGGCTCCAA-1	45	67	6639	5820	9
13	AAACTTGCAAACGTAT-1	45	19	6639	2518	6
14	AAAGACCCAAGTCGCG-1	10	48	2449	4514	0
15	AAAGGCCCTATAATAC-1	66	22	9153	2724	4
16	AAAGGCTACGGACCAT-1	62	54	8674	4926	11
17	AAAGGCTCTCGCGCCG-1	55	55	7836	4995	2
18	AAAGGGATGTAGCAAG-1	24	62	4125	5477	17
19	AAAGGGCAGCTTGAAT-1	24	26	4125	3000	17
20	AAAGTAGCATTGCTCA-1	51	27	7357	3068	3
21	AAAGTCACTGATGTAA-1	10	52	2449	4789	0
22	AAAGTCGACCCTCAGT-1	37	15	5681	2243	6
23	AAAGTGTGATTTATCT-1	44	94	6520	7678	13
24	AAAGTTGACTCCCGTA-1	42	96	6280	7816	13
25	AAATAACCATACGGGA-1	14	88	2928	7266	5
26	AAATACCTATAAGCAT-1	47	69	6879	5958	11
27	AAATAGCTTAGACTTT-1	36	106	5562	8504	8
28	AAATAGGGTGCTATTG-1	53	79	7597	6646	14
29	AAATCGTGTACCACAA-1	44	56	6520	5064	9
30	AAATCTAGCCCTGCTA-1	53	101	7597	8160	10
31	AAATGCTCGTTACGTT-1	16	24	3167	2862	2
32	AAATGGCATGTCTTGT-1	13	69	2809	5958	0
33	AAATGGCCCGTGCCCT-1	49	17	7118	2380	6
34	AAATGGTCAATGTGCC-1	33	51	5203	4720	3
35	AAATTAACGGGTAGCT-1	34	58	5322	5201	3
36	AAATTACACGACTCTG-1	14	86	2928	7128	0
37	AAATTACCTATCGATG-1	26	94	4365	7678	0
38	AAATTGATAGTCCTTT-1	55	31	7836	3344	9
39	AAATTGCGGCGGTTCT-1	5	19	1851	2519	0
40	AAATTTGCGGGTGTGG-1	47	33	6879	3481	3
41	AACAACTGGTAGTTGC-1	28	42	4604	4101	9
42	AACAATACATTGTCGA-1	61	37	8554	3756	4
43	AACAATTACTCTACGC-1	29	25	4724	2931	15
44	AACACACGCTCGCCGC-1	51	93	7358	7609	13
45	AACACGACTGTACTGA-1	9	65	2330	5683	0
46	AACACGAGACGCGGCC-1	45	21	6639	2656	6
47	AACACGCGGCCGCGAA-1	6	34	1970	3551	0
48	AACAGCTGTGTGGCAA-1	59	31	8315	3344	4
49	AACAGGAAATCGAATA-1	15	67	3048	5821	7
50	AACAGGATGGGCCGCG-1	29	31	4724	3344	6
51	AACATATCAACTGGTG-1	27	99	4485	8022	5
52	AACATTGAAGTTGATC-1	67	23	9273	2793	11
53	AACATTGTGACTCGAG-1	64	52	8914	4788	11
54	AACCAAGACTTCTCTG-1	36	24	5562	2862	6
55	AACCATGGGATCGCTA-1	14	30	2928	3275	9
56	AACCCAGAGACGGAGA-1	15	39	3048	3894	7
57	AACCCTACTGTCAATA-1	40	96	6041	7816	13
58	AACCCTGGTGGAACCA-1	8	70	2210	6027	5
59	AACCGAGCTTGGTCAT-1	24	70	4125	6027	13
60	AACCGCTAAGGGATGC-1	46	92	6759	7540	13
61	AACCGTTGTGTTTGCT-1	12	64	2689	5614	0
62	AACCTCGCTTTAGCCC-1	62	82	8674	6852	10
63	AACCTTTAAATACGGT-1	54	68	7717	5889	14
64	AACCTTTACGACGTCT-1	16	92	3168	7541	5
65	AACGATAATGCCGTAG-1	53	73	7597	6233	14
66	AACGATAGAAGGGCCG-1	15	53	3048	4858	2
67	AACGATATGTCAACTG-1	24	76	4125	6440	7
68	AACGCGAACGGCAACA-1	8	22	2210	2725	0
69	AACGCGACCTTGGGCG-1	67	53	9273	4857	15
70	AACGCGGTCTCCAGCC-1	23	65	4006	5683	17
71	AACGCTGTTGCTGAAA-1	54	94	7717	7678	10
72	AACGGACGTACGTATA-1	50	92	7238	7540	13
73	AACGGCCATCTCCGGT-1	47	39	6879	3894	3
74	AACGTACTGTGGGTAC-1	48	42	6998	4100	9
75	AACGTCAGACTAGTGG-1	24	40	4125	3963	16
76	AACGTGATGAAGGACA-1	9	83	2330	6922	5
77	AACGTGCGAAAGTCTC-1	36	74	5562	6302	12
78	AACTAGCGTATCGCAC-1	4	48	1731	4514	5
79	AACTAGGCTTGGGTGT-1	55	61	7836	5408	11
80	AACTCAAGTTAATTGC-1	38	44	5801	4238	3
81	AACTCCAGAGCGTGTT-1	60	92	8435	7540	10
82	AACTCCTAATCCCATG-1	12	92	2689	7541	5
83	AACTCGATGGCGCAGT-1	11	27	2569	3069	7
84	AACTCTCAATAGAGCG-1	35	93	5442	7609	13
85	AACTCTCAGTGTGCTC-1	53	41	7597	4032	6
86	AACTGATATTAGGCCT-1	16	66	3168	5752	7
87	AACTGGGTCCCGACGT-1	20	66	3647	5752	13
88	AACTGGTGTGGGCCTT-1	7	49	2090	4583	0
89	AACTTCTGCGTCTATC-1	18	18	3407	2450	2
90	AACTTGCCCGTATGCA-1	29	27	4724	3069	6
91	AACTTGCGTTCTCGCG-1	14	20	2928	2587	0
92	AACTTTAGCTGCTGAG-1	5	49	1851	4583	5
93	AAGAAGGATCAGTTAG-1	13	25	2808	2931	7
94	AAGACCCAACTGAACA-1	60	54	8435	4926	11
95	AAGACTAACCCGTTGT-1	5	27	1851	3069	0
96	AAGACTGCAAGCTACT-1	36	68	5562	5889	2
97	AAGAGATGAATCGGTA-1	27	27	4484	3069	1
98	AAGAGCTCTTTATCGG-1	35	77	5442	6509	12
99	AAGAGGATGTACGCGA-1	39	29	5921	3206	6
100	AAGAGGCATGGATCGC-1	36	80	5562	6715	2
101	AAGATGGCACCGGACC-1	59	39	8315	3894	4
102	AAGATTGGCGGAACGT-1	26	90	4365	7403	0
103	AAGCACCCTGCGTATC-1	59	73	8315	6233	14
104	AAGCATACTCTCCTGA-1	53	69	7597	5958	14
105	AAGCCGCCGTGAAATC-1	65	23	9033	2793	4
106	AAGCGTCCCTCATCGA-1	57	35	8076	3619	4
107	AAGCTAGATCGAGTAA-1	50	68	7238	5889	11
108	AAGCTCGTGCCAAGTC-1	35	73	5442	6233	2
109	AAGCTCTTTCATGGTG-1	57	81	8076	6784	14
110	AAGGAGAACTTATAAG-1	3	57	1611	5133	8
111	AAGGAGCGGTTGGTGC-1	28	48	4604	4513	3
112	AAGGATGAGGGACCTC-1	27	87	4485	7197	7
113	AAGGCGCGTAAAGCTT-1	24	38	4125	3826	16
114	AAGGCTGTGCTCATCG-1	30	46	4844	4376	3
115	AAGGGAACGACTGGCT-1	63	21	8794	2656	4
116	AAGGGACAGATTCTGT-1	26	92	4365	7541	0
117	AAGGGACTATGCATTC-1	60	26	8435	3000	4
118	AAGGTATCCTAATATA-1	25	81	4245	6784	7
119	AAGGTGATAAACCAGC-1	44	92	6520	7540	13
120	AAGTAGAAGACCGGGT-1	19	47	3527	4445	17
121	AAGTAGTGACGCGAGG-1	33	31	5203	3344	6
122	AAGTCAATTGTCGTCA-1	45	101	6640	8160	10
123	AAGTGACGACCGAATT-1	41	25	6160	2931	6
124	AAGTGAGTCGGGTTTA-1	62	48	8674	4513	15
125	AAGTGCCTTGACTGTA-1	44	104	6520	8366	10
126	AAGTGCGTTAGAATCT-1	49	27	7118	3068	3
127	AAGTGCTTCTCTATTG-1	69	37	9512	3756	11
128	AAGTGTTTGGAGACGG-1	52	80	7477	6715	14
129	AAGTTCACTCCAAGCT-1	57	85	8076	7059	10
130	AAGTTCGGCCAACAGG-1	46	34	6759	3550	3
131	AAGTTTACTAATGGCA-1	5	61	1851	5408	5
132	AATAACAACGCTCGGC-1	36	30	5562	3275	6
133	AATAACACTAGAACAA-1	52	38	7477	3825	6
134	AATAAGTCCTCGAGAC-1	5	71	1851	6096	5
135	AATACAATGTTTCAGG-1	23	19	4005	2518	0
136	AATACCGGAGGGCTGT-1	67	37	9273	3756	4
137	AATAGAACAGAGTGGC-1	52	46	7477	4376	9
138	AATAGAATCTGTTTCA-1	48	86	6999	7128	14
139	AATAGTCCGTCCCGAC-1	57	57	8076	5132	11
140	AATATCAAGGTCGGAT-1	8	42	2210	4101	0
141	AATATCGAGGGTTCTC-1	27	101	4485	8160	5
142	AATATTGGAGTATTGA-1	36	22	5562	2725	9
143	AATCAGACTGCAGGAC-1	5	23	1851	2794	0
144	AATCAGGTTTCATTTA-1	69	33	9512	3481	4
145	AATCATGTAAAGACTC-1	54	98	7717	7953	10
146	AATCCAAGGGCCTGAG-1	13	47	2808	4445	7
147	AATCCATGCAAGGGTG-1	8	26	2210	3000	0
148	AATCGCCTCAGCGCCA-1	39	79	5921	6646	12
149	AATCGGGACACTACGA-1	8	60	2210	5339	0
150	AATCTAGGTTTACTTG-1	52	16	7477	2312	6
151	AATCTGCGTTGGGACG-1	32	92	5083	7541	0
152	AATCTGGCTTTCTAGT-1	51	15	7357	2243	6
153	AATGACAGCAATGTCT-1	48	30	6998	3275	3
154	AATGACGTAGGATGTC-1	44	78	6520	6577	12
155	AATGACTGTCAGCCGG-1	23	47	4006	4445	16
156	AATGAGTTCGCATATG-1	15	21	3048	2656	0
157	AATGATGATACGCTAT-1	23	93	4006	7610	5
158	AATGATGCGACTCCTG-1	25	101	4245	8160	8
159	AATGCAACCGGGTACC-1	25	59	4245	5270	1
160	AATGCACCAAGCAATG-1	19	97	3527	7885	5
161	AATGGTTCTCACAAGC-1	19	35	3527	3619	17
162	AATGTGCCCGAGGTGT-1	55	27	7836	3068	6
163	AATGTGCTAATCTGAG-1	66	32	9153	3412	4
164	AATTAAAGGTCGGCGT-1	40	50	6041	4651	3
165	AATTAACGGATTTCCA-1	58	66	8196	5752	14
166	AATTAGCGCTGCAGCG-1	51	63	7358	5545	11
167	AATTCATAAGGGATCT-1	23	91	4006	7472	0
168	AATTCCAAGCATGTAC-1	66	58	9153	5201	8
169	AATTCTAGAGTTAGGC-1	49	63	7118	5545	2
170	AATTGAACGCTCTGGT-1	45	83	6639	6921	14
171	AATTTGGGACATAGTA-1	13	91	2809	7472	5
172	AATTTGGTTCCAAAGA-1	11	67	2569	5821	0
173	ACAAACCATGCGTCCT-1	64	16	8913	2312	4
174	ACAAATCGCACCGAAT-1	50	82	7238	6852	14
175	ACAAATGGTAGTGTTT-1	44	84	6520	6990	14
176	ACAACAGCATGAGCTA-1	32	72	5083	6165	14
177	ACAACGGTCCCTGCGA-1	22	30	3886	3275	17
178	ACAAGCAGTGCCTAGC-1	30	26	4843	3000	6
179	ACAAGGAAATCCGCCC-1	49	75	7118	6371	14
180	ACAAGGACAAGAGGTT-1	29	37	4724	3757	3
181	ACAAGGATGCTTTAGG-1	61	87	8555	7196	10
182	ACAAGGGCAGGCTCTG-1	44	76	6520	6440	12
183	ACAATAGTCGTACGTT-1	42	20	6280	2587	6
184	ACAATCCATTTAAACC-1	36	32	5562	3413	6
185	ACAATGAATACGGAGA-1	57	31	8076	3344	4
186	ACAATTGTGTCTCTTT-1	51	97	7358	7884	10
187	ACAATTTGAGCAGTGG-1	28	82	4604	6853	7
188	ACACAAAGACGGGTGG-1	24	56	4125	5064	1
189	ACACACCAGGACCAGT-1	44	90	6520	7403	13
190	ACACACTTTCTACACG-1	14	64	2928	5614	7
191	ACACATGATCAAATCT-1	60	16	8435	2312	6
192	ACACCCAGCATGCAGC-1	24	50	4125	4651	16
193	ACACCCGAGAAATCCG-1	19	39	3527	3894	17
194	ACACCGGTCTGACCGC-1	65	17	9033	2380	4
195	ACACCTTAAGTAGGGC-1	25	43	4245	4170	16
196	ACACGAGACTCCTTCT-1	31	71	4963	6096	18
197	ACACGGCACTATGCAT-1	7	71	2090	6096	5
198	ACACGGGAACTTAGGG-1	27	71	4485	6096	18
199	ACACTCCAATGTCACT-1	17	17	3287	2381	0
200	ACACTGATCAAGGTGT-1	52	48	7477	4513	9
201	ACAGAACTGAGAACAA-1	52	24	7477	2862	6
202	ACAGATTAGGTTAGTG-1	7	57	2090	5133	0
203	ACAGCATAGAGCCAGT-1	10	58	2449	5202	0
204	ACAGCGCACCCGCAGC-1	10	80	2450	6715	5
205	ACAGGCTTGCCCGACT-1	53	87	7597	7196	13
206	ACAGGTGGAGGTGAGG-1	51	39	7357	3894	9
207	ACATAATAAGGCGGTG-1	21	63	3766	5546	17
208	ACATCCCGGCCATACG-1	55	57	7836	5132	11
209	ACATCCTGGTAACTGT-1	42	102	6280	8228	5
210	ACATCGATCGTTTACC-1	42	62	6280	5477	9
211	ACATCGGTCAGCCGCG-1	41	37	6160	3757	3
212	ACATCGTATGCAATGG-1	45	81	6639	6784	14
213	ACATCGTTAACCTAGT-1	9	75	2330	6371	5
214	ACATGGCGCCAAAGTA-1	40	104	6041	8366	8
215	ACATTAGTTTATATCC-1	51	61	7358	5408	2
216	ACCAACGCTTATTTAT-1	53	49	7597	4582	9
217	ACCAAGAACGCGTGTC-1	17	49	3287	4582	17
218	ACCAATATGCAAGTTA-1	56	78	7956	6577	14
219	ACCACAACTCAGAACA-1	7	81	2090	6784	8
220	ACCACAAGTTTCTATC-1	30	54	4844	4926	3
221	ACCACGTGCAGCTATA-1	48	76	6999	6440	14
222	ACCAGGAGTGTGATCT-1	3	55	1611	4995	5
223	ACCAGTGCGGGAGACG-1	48	94	6999	7678	13
224	ACCATATCCGCAATAA-1	38	56	5801	5064	2
225	ACCATCGTATATGGTA-1	42	42	6280	4101	3
226	ACCCAACGCCCGTGGC-1	30	86	4844	7128	7
227	ACCCACCTACATGCTC-1	25	25	4245	2931	17
228	ACCCATCTTGAGGGTA-1	37	37	5681	3757	3
229	ACCCGAGCGAAATTAC-1	61	29	8554	3206	4
230	ACCCGATTGGTTCCGA-1	69	35	9512	3619	11
231	ACCCGGAAACTCCCAG-1	57	65	8076	5683	14
232	ACCCGGATGACGCATC-1	38	100	5802	8091	5
233	ACCCGGTTACACTTCC-1	42	48	6280	4513	3
234	ACCCGTGTCATCAGTA-1	58	54	8195	4926	11
235	ACCCTATAGGACTGAG-1	12	20	2689	2587	0
236	ACCCTATGCCATATCG-1	56	40	7956	3963	4
237	ACCCTCCCTTGCTATT-1	48	84	6999	6990	14
238	ACCCTTCATCTGCGAA-1	13	65	2809	5683	0
239	ACCGAAAGGGCCCTGC-1	9	53	2330	4858	0
240	ACCGACACATCTCCCA-1	61	67	8555	5820	14
241	ACCGACTGAGTCCCAC-1	28	66	4604	5752	18
242	ACCGATGGTAGCATCG-1	36	92	5562	7541	13
243	ACCGCAATAACTGCCT-1	51	79	7358	6646	14
244	ACCGCGGTGGAAGTCG-1	44	106	6520	8504	8
245	ACCGGGCCTTTGTTGA-1	46	98	6759	7953	10
246	ACCGGTCAGGTACACC-1	59	15	8315	2243	6
247	ACCGTGACCACGTGGG-1	61	39	8554	3894	4
248	ACCGTTCCCGCTCTGA-1	5	65	1851	5683	5
249	ACCTAAGTACCTTTCA-1	50	30	7238	3275	3
250	ACCTAATCGACTTCCT-1	32	30	5083	3275	6
251	ACCTCGAACTTATGCT-1	65	15	9033	2243	4
252	ACCTGCGTGTCATGTT-1	46	18	6759	2449	6
253	ACGAAATGGGCGGCAC-1	32	24	5083	2862	6
254	ACGACTGGTCATACTC-1	64	34	8914	3550	4
255	ACGAGAACCCATCACG-1	8	34	2210	3551	0
256	ACGAGATATTTGCTTA-1	9	81	2330	6784	5
257	ACGAGGATACCACTCT-1	50	18	7238	2449	6
258	ACGATACATAGAACTA-1	22	80	3886	6715	7
259	ACGATCATACATAGAG-1	25	63	4245	5546	17
260	ACGATCATCTTGTAAA-1	36	102	5562	8229	5
261	ACGATGCATATGTTAT-1	37	43	5681	4169	3
262	ACGATGGATCCGATGC-1	10	70	2449	6027	0
263	ACGCAAACTAATAGAT-1	63	47	8794	4444	15
264	ACGCATTCGTGAGTAC-1	33	61	5203	5408	9
265	ACGCCAGATGATTTCT-1	17	73	3287	6234	7
266	ACGCCGCTAGACGACC-1	43	71	6400	6096	12
267	ACGCGAAGTCAGACGA-1	49	59	7118	5270	2
268	ACGCGCTACACAGGGT-1	41	31	6160	3344	3
269	ACGCGGGCCAAGGACA-1	34	62	5322	5477	15
270	ACGCTAGTGATACACT-1	28	100	4604	8091	5
271	ACGGAATTTAGCAAAT-1	15	27	3048	3069	2
272	ACGGACTCTCAAAGCG-1	61	75	8555	6371	10
273	ACGGATGGTGCGGATA-1	57	79	8076	6646	14
274	ACGGCACTTGCTTGGG-1	52	60	7477	5339	12
275	ACGGCCAACATGGACT-1	53	55	7597	4995	2
276	ACGGCGACGATGGGAA-1	49	77	7118	6508	14
277	ACGGCGGGTTGCCCTG-1	5	31	1851	3344	0
278	ACGGGAGTGTCGGCCC-1	47	25	6878	2931	3
279	ACGGTCACCGAGAACA-1	71	13	9751	2105	4
280	ACGTACAGATTTCTCT-1	10	66	2449	5752	0
281	ACGTACTTTGGCACGG-1	70	32	9632	3412	4
282	ACGTAGATTGCTGATG-1	33	67	5203	5821	18
283	ACGTATTACTCCGATC-1	41	97	6161	7884	13
284	ACGTGCGCCTCGTGCA-1	17	63	3287	5546	7
285	ACGTTAATGTCGAAGA-1	41	69	6160	5958	12
286	ACGTTAGATTTGCCCG-1	39	39	5921	3894	3
287	ACGTTCCGCGCTCCGT-1	8	54	2210	4927	0
288	ACGTTCGTTCAGGAAA-1	60	44	8435	4238	4
289	ACGTTTAGTTGTGATC-1	14	68	2928	5890	0
290	ACTACATCCCGACAAG-1	63	17	8794	2380	4
291	ACTACCAGCTCTCTGG-1	25	41	4245	4032	16
292	ACTACGCGTTAGAATT-1	60	56	8435	5064	11
293	ACTAGTTGCGATCGTC-1	50	104	7238	8366	10
294	ACTATGTCCAGCTGCC-1	64	22	8914	2724	4
295	ACTATTCGTCCGTGGT-1	14	74	2928	6302	0
296	ACTATTTCCGGGCCCA-1	59	41	8315	4032	4
297	ACTCAACGAATGTATT-1	7	33	2090	3482	0
298	ACTCAAGTGCAAGGCT-1	60	86	8435	7127	10
299	ACTCAATAAAGGCACG-1	25	69	4245	5958	18
300	ACTCAGACCTGCTTCT-1	9	43	2330	4170	0
301	ACTCATGGCAGCCTTC-1	67	17	9273	2380	4
302	ACTCCAATATCATCAT-1	63	29	8794	3206	4
303	ACTCCCATTCCTAAAG-1	47	17	6878	2381	6
304	ACTCCCGAATTCGTTT-1	32	104	5083	8366	8
305	ACTCCCTAATGCTAAA-1	57	69	8076	5958	14
306	ACTCCCTAGAATAGTA-1	48	70	6998	6027	11
307	ACTCGTAACCCGTCCT-1	49	23	7118	2793	3
308	ACTCGTCAGTAATCCC-1	36	78	5562	6577	2
309	ACTCTCTGACTTAGGT-1	42	78	6280	6577	12
310	ACTCTCTTATACACGA-1	8	84	2210	6990	8
311	ACTCTTGTATAGTAAC-1	36	70	5562	6027	2
312	ACTGAAACGCCGTTAG-1	57	93	8076	7609	10
313	ACTGAATGGCGAAAGT-1	47	83	6879	6921	14
314	ACTGCCCGCCATTCTC-1	68	30	9392	3275	4
315	ACTGCCGTCGTAACTC-1	16	70	3168	6027	7
316	ACTGTACGATACACAT-1	30	78	4844	6577	12
317	ACTGTAGCACTTTGGA-1	27	39	4484	3894	1
318	ACTGTATACGCGAGCA-1	10	36	2449	3688	0
319	ACTGTCCAGGATTATA-1	33	55	5203	4995	3
320	ACTGTCTTCTTTAGAA-1	30	64	4844	5614	18
321	ACTGTGCTAGTAGATC-1	13	31	2808	3344	7
322	ACTTACCGGGCGCGCA-1	11	95	2569	7747	8
323	ACTTACGCATCCACGC-1	58	78	8196	6577	14
324	ACTTAGTACGACAAGA-1	14	32	2928	3413	1
325	ACTTATACTTACCCGG-1	36	90	5562	7403	7
326	ACTTATCTGATCTATA-1	0	32	1252	3413	5
327	ACTTATTAGGATCGGT-1	38	52	5801	4789	3
328	ACTTATTTATGTGCCA-1	46	90	6759	7403	13
329	ACTTCAGGCTGATCCC-1	51	81	7358	6784	14
330	ACTTCCATGCGGGACA-1	61	85	8555	7059	10
331	ACTTCGCCATACGCAC-1	27	75	4485	6371	11
332	ACTTGACTCCCTCTTT-1	42	72	6280	6165	12
333	ACTTGCCATATTGTAC-1	4	56	1731	5064	5
334	ACTTGGGACCCGGTGG-1	29	49	4724	4582	3
335	ACTTTACCCTCATGAA-1	32	106	5083	8504	15
336	ACTTTCCTATAGCTTC-1	28	62	4604	5477	18
337	AGAACGTGGTACATTC-1	27	73	4485	6233	0
338	AGAAGAGCGCCGTTCC-1	38	88	5801	7265	15
339	AGAAGGTTGCCGAATT-1	42	44	6280	4238	3
340	AGAAGGTTGTAGGTCG-1	64	78	8914	6577	10
341	AGAAGTGATTCGTGAT-1	48	28	6998	3137	3
342	AGAATTATGGATTCGA-1	32	98	5083	7953	0
343	AGAATTGTTTGACATA-1	17	23	3287	2794	2
344	AGACATAGATCCTTCC-1	7	47	2090	4445	0
345	AGACCATGGGATACAA-1	22	28	3886	3138	17
346	AGACCCACCGCTGATC-1	49	65	7118	5683	15
347	AGACCCGCCCTCCTCG-1	26	56	4365	5064	18
348	AGACCGGGAAACCCTG-1	41	17	6160	2381	6
349	AGACGAAGTGCCGGTC-1	49	97	7118	7884	10
350	AGACGACGATGCCGCT-1	53	33	7597	3481	9
351	AGACTAGCCTTCCAGA-1	28	46	4604	4376	9
352	AGACTGTTACCGGGTC-1	63	45	8794	4307	15
353	AGAGAAACACCAGAAA-1	68	34	9392	3550	4
354	AGAGAACCGTCTAGGA-1	26	88	4365	7265	0
355	AGAGAAGGAGTACAAT-1	58	34	8195	3550	4
356	AGAGATCTCTAAAGCG-1	40	18	6040	2449	6
357	AGAGCAGTTATGAGAC-1	29	19	4724	2518	15
358	AGAGCGGGCTAATCAT-1	16	64	3168	5614	7
359	AGAGCGTACAAGCTCG-1	24	28	4125	3138	17
360	AGAGGCTTCGGAAACC-1	51	101	7358	8160	10
361	AGAGGTATCTCGGTCC-1	3	51	1611	4720	5
362	AGAGTAAACTTCACTA-1	48	106	6999	8504	8
363	AGATAACTTCAGGGCC-1	32	44	5083	4238	3
364	AGATACCGGTGTTCAC-1	40	38	6041	3825	3
365	AGATACGACTTCATAT-1	15	35	3048	3619	1
366	AGATACTCAAGATCGA-1	46	82	6759	6852	14
367	AGATATAATACGACTA-1	64	72	8914	6164	10
368	AGATCGTGCATAAGAT-1	21	97	3766	7885	5
369	AGATCTCAGGTGTGAT-1	29	75	4724	6371	9
370	AGATGACTCGCCCACG-1	21	55	3766	4995	17
371	AGATGATGGAGTCTGG-1	34	106	5323	8504	15
372	AGATGCAAGACGTGCA-1	58	24	8195	2862	4
373	AGATTATAGGACGTTT-1	36	54	5562	4926	3
374	AGCAAAGGCCGCTAGT-1	60	72	8435	6164	14
375	AGCAACATATCTTATT-1	41	93	6161	7609	13
376	AGCAACCGAAAGTAAT-1	56	20	7956	2587	6
377	AGCACACGTTTAGACT-1	68	26	9392	2999	4
378	AGCACCAGTACTCACG-1	27	65	4485	5683	18
379	AGCACTACCGGCCTGT-1	34	20	5322	2587	6
380	AGCACTACCTCACCAG-1	53	81	7597	6784	14
381	AGCACTTAAGGACGCC-1	31	35	4963	3619	3
382	AGCAGAAGGAGAAAGA-1	64	68	8914	5889	10
383	AGCAGCCAGATGAATA-1	56	58	7956	5201	11
384	AGCATATCAATATGCT-1	51	95	7358	7747	10
385	AGCATCATTTCGAAAG-1	53	19	7597	2518	6
386	AGCATCGTCGATAATT-1	22	52	3886	4789	1
387	AGCCAAGCTTTGTGTC-1	64	58	8914	5201	11
388	AGCCACTCCCGTGCTT-1	23	81	4006	6784	7
389	AGCCCATACATGTAAG-1	42	26	6280	3000	6
390	AGCCCGGCATTAGAGG-1	64	26	8914	3000	4
391	AGCCCGGTAGCCTGTA-1	61	49	8555	4582	15
392	AGCCCTAAGCGAAGTT-1	15	65	3048	5683	7
393	AGCCCTCCCTGGTGGC-1	67	29	9273	3206	4
394	AGCCGTGGCTAAATGT-1	50	22	7238	2724	3
395	AGCGACAGGAACGGTC-1	51	37	7357	3756	9
396	AGCGACATCCCATTCA-1	17	59	3287	5270	7
397	AGCGACCAACGATATT-1	25	55	4245	4995	16
398	AGCGAGACGTGAAGGC-1	68	22	9392	2724	4
399	AGCGCATAATGAATCG-1	57	55	8076	4995	11
400	AGCGCGGGTGCCAATG-1	24	92	4126	7541	0
401	AGCGGACACTTCGTAG-1	62	62	8674	5476	14
402	AGCGGGAAGGGTCCAT-1	13	37	2808	3757	7
403	AGCGGGTCTGACACTC-1	66	66	9153	5751	10
404	AGCGTACGAGAGCTAG-1	8	24	2210	2863	0
405	AGCGTCTGAACCCGCA-1	6	36	1970	3688	0
406	AGCGTGGTATTCTACT-1	45	71	6639	6096	12
407	AGCTAACAAGCAATGT-1	61	33	8554	3481	4
408	AGCTAGAAGCAGAAGT-1	21	99	3766	8022	5
409	AGCTATTTAATCCAAC-1	16	74	3168	6302	0
410	AGCTCCTTCGCACATC-1	52	86	7477	7128	13
411	AGCTCTAGACGTTCCA-1	38	76	5801	6440	12
412	AGCTCTTCCCAGTGCA-1	18	88	3407	7266	0
413	AGCTCTTTACTCAGTT-1	41	45	6160	4307	3
414	AGCTGAAGTAAACCAA-1	20	84	3647	6990	0
415	AGCTGTAACCTCAATC-1	54	28	7716	3137	6
416	AGCTTATAGAGACCTG-1	5	47	1851	4445	5
417	AGCTTGATCTTAACTT-1	41	23	6160	2793	6
418	AGGAAGCTGTCCGCCG-1	61	65	8555	5683	14
419	AGGACAGTCGAATCCC-1	43	85	6400	7059	13
420	AGGACATCGCACGTCG-1	16	38	3168	3826	17
421	AGGACGACCCATTAGA-1	43	45	6400	4307	3
422	AGGACGCTCGATGTTG-1	18	98	3407	7954	8
423	AGGAGGCCTTCGCGCG-1	52	98	7477	7953	10
424	AGGATAAAGTCGGGAT-1	53	65	7597	5683	11
425	AGGATATAGGGATTTA-1	46	96	6759	7816	13
426	AGGATCACGCGATCTG-1	48	16	6998	2312	6
427	AGGCAGATGCGTAAAC-1	26	86	4365	7128	7
428	AGGCAGGGAGCGTACT-1	59	49	8315	4582	2
429	AGGCATTGTCGTAGGG-1	49	99	7118	8022	10
430	AGGCCACCCGTTATGA-1	28	38	4604	3826	9
431	AGGCCCATTGTACAGG-1	15	55	3048	4995	2
432	AGGCCCTAGAACGCCA-1	45	25	6639	2931	6
433	AGGCCTGAGAATCTCG-1	62	88	8675	7265	10
434	AGGCGGTTTGTCCCGC-1	59	17	8315	2380	6
435	AGGCTATGGTTAGCTT-1	26	30	4365	3275	1
436	AGGCTTCCCGAAGAAG-1	50	42	7238	4100	6
437	AGGCTTGCTAGACACC-1	24	18	4125	2450	17
438	AGGGAAACGAGGTACT-1	13	89	2809	7334	5
439	AGGGACAGCACGGCGG-1	4	46	1731	4376	5
440	AGGGACTCTACGCGAC-1	55	53	7836	4857	2
441	AGGGCAGCGGCGTGGT-1	8	74	2210	6302	5
442	AGGGCGAGCAGCTGAT-1	44	20	6519	2587	6
443	AGGGCGTGATCGGCTA-1	17	45	3287	4307	17
444	AGGGCTGCAGTTACAG-1	35	65	5442	5683	2
445	AGGGTCGATGCGAACT-1	37	97	5682	7885	0
446	AGGGTGCCGTTCTTTA-1	65	33	9033	3481	4
447	AGGGTGCTCTCGAGGG-1	34	92	5323	7541	7
448	AGGGTTCCCTTTGGTT-1	30	88	4844	7265	7
449	AGGGTTTAGTTCGGGA-1	33	63	5203	5545	8
450	AGGTAACCTCCTATTC-1	13	41	2808	4032	7
451	AGGTACGATATTGCCA-1	12	76	2689	6440	0
452	AGGTAGATCGAGATAT-1	63	35	8794	3619	4
453	AGGTAGGTACAAAGCT-1	35	31	5442	3344	6
454	AGGTCAGGTGAGAGTG-1	46	20	6759	2587	6
455	AGGTGGTGACCTTCGC-1	64	56	8914	5063	11
456	AGGTGTATCGCCATGA-1	37	17	5681	2381	6
457	AGGTTGAGGCACGCTT-1	22	74	3886	6302	7
458	AGGTTTCACACACCTT-1	41	67	6160	5821	2
459	AGTAATGTCTTGCCGC-1	16	60	3168	5339	7
460	AGTACGGGCACCTGGC-1	25	79	4245	6646	7
461	AGTACTCTTATGCCCA-1	56	88	7956	7265	10
462	AGTAGGTAACATACAT-1	13	51	2808	4720	7
463	AGTATAATACTAGGCA-1	25	33	4245	3482	16
464	AGTATACACAGCGACA-1	64	48	8914	4513	15
465	AGTATCCATAATAACG-1	4	24	1731	2863	0
466	AGTATGCTGGAGACCA-1	58	26	8195	3000	4
467	AGTATTTGGCACGACC-1	58	52	8195	4788	11
468	AGTCAAATGATGTGAT-1	67	35	9273	3619	4
469	AGTCAACACCACCATC-1	41	47	6160	4445	3
470	AGTCAAGATGACACTT-1	48	90	6999	7403	13
471	AGTCACTAGCTCTCGA-1	55	99	7837	8022	10
472	AGTCACTCCGCCTCAT-1	6	30	1970	3275	0
473	AGTCAGCCACCGCCTG-1	16	28	3167	3138	2
474	AGTCCATTGGCTGATG-1	42	100	6280	8091	13
475	AGTCCCGCCTTTAATT-1	17	93	3288	7610	5
476	AGTCGACGGTCTCAAG-1	38	90	5801	7403	7
477	AGTCGGCCCAAACGAC-1	25	39	4245	3894	16
478	AGTCGGCTCAACTTTA-1	47	23	6878	2793	3
479	AGTCGTCGACCACCAA-1	57	91	8076	7472	10
480	AGTCGTGGGCATTACG-1	51	29	7357	3206	6
481	AGTCTCACAAGACTAC-1	54	30	7716	3275	6
482	AGTCTGGACATCCTTG-1	18	20	3407	2587	2
483	AGTCTTCTCCTCAAAT-1	24	66	4125	5752	17
484	AGTGAACAAACTTCTC-1	44	102	6520	8228	10
485	AGTGACCTACTTTACG-1	44	52	6520	4789	3
486	AGTGACTGTGACACAA-1	66	28	9153	3137	4
487	AGTGAGACTTCCAGTA-1	35	87	5442	7197	7
488	AGTGAGCCTCGCCGCC-1	29	103	4724	8297	5
489	AGTGATAACCTGCGCG-1	59	89	8315	7334	10
490	AGTGATATGAGTAGTT-1	45	49	6639	4582	3
491	AGTGATTCAAGCAGGA-1	33	87	5203	7197	7
492	AGTGCACGCTTAAGAA-1	52	96	7477	7816	10
493	AGTGCGTAGCTCGTAA-1	46	42	6759	4100	3
494	AGTGCTAAACACAGCA-1	61	91	8555	7471	8
495	AGTGCTTGCACGAATA-1	41	89	6161	7334	13
496	AGTGGCGGCAATTTGA-1	24	94	4126	7678	0
497	AGTGGCGTCTGAAGGT-1	62	86	8675	7127	10
498	AGTGTATTGCGCATTG-1	17	95	3288	7747	5
499	AGTGTGGTCTATTGTG-1	21	23	3766	2794	2
500	AGTTAAACACTTGCGA-1	40	44	6041	4238	3
501	AGTTAAGCGGTCCCGG-1	16	80	3168	6715	0
502	AGTTAAGTCAACCGCT-1	51	25	7357	2931	6
503	AGTTACTCTATCGTGG-1	15	89	3048	7334	5
504	AGTTCCTACAGAATTA-1	30	50	4844	4651	3
505	AGTTCCTATTTATGTT-1	43	65	6400	5683	2
506	AGTTCTGCGTTGTATC-1	13	19	2808	2519	0
507	AGTTGACATCGGCTGG-1	10	26	2449	3000	7
508	AGTTGACGGTCCTTGC-1	65	63	9033	5545	14
509	AGTTGCTGACTGATAT-1	16	18	3167	2450	0
510	AGTTTCGCAGGTCGGA-1	12	62	2689	5477	0
511	AGTTTGCACCTGCCTC-1	58	74	8196	6302	14
512	AGTTTGGCACGGGTTG-1	48	102	6999	8228	10
513	AGTTTGGCCAGACCTA-1	47	31	6878	3344	3
514	ATAAACCATTGGACGG-1	3	45	1611	4307	5
515	ATAAACGGACCCGTAA-1	47	61	6879	5408	2
516	ATAAAGGCTCGGTCGT-1	34	50	5322	4651	3
517	ATAAATATTAGCAGCT-1	38	28	5801	3137	6
518	ATAACGCCGGAGGGTC-1	35	81	5442	6784	12
519	ATAACGGAGTCCAACG-1	25	75	4245	6371	2
520	ATAAGGTGGAGAACAT-1	50	72	7238	6164	11
521	ATAAGTTACCGCGACG-1	46	52	6759	4788	9
522	ATAATAGCTGTTGAAT-1	47	63	6879	5545	2
523	ATAATAGTGTAGGGAC-1	18	30	3407	3275	2
524	ATAATCTTGGAGAACC-1	61	77	8555	6508	14
525	ATAATTAGCTAAGTAG-1	64	64	8914	5614	14
526	ATACAGGCCCTCCAAT-1	56	72	7956	6164	14
527	ATACCACGGGCAACTT-1	35	29	5442	3206	6
528	ATACCAGCAAATTGCT-1	4	60	1731	5339	5
529	ATACCAGGCTAATAGA-1	9	55	2330	4995	0
530	ATACCTAACCAAGAAA-1	58	64	8196	5614	14
531	ATACGCCGATCTACCG-1	1	31	1372	3344	5
532	ATACGCCGGCGAAACC-1	40	78	6041	6577	12
533	ATACGGAACGTCGTTT-1	56	22	7956	2724	6
534	ATACGGGTTTCGATTG-1	22	82	3886	6853	7
535	ATACGTACTTAGCCAC-1	55	77	7836	6508	14
536	ATACGTCCACTCCTGT-1	47	93	6879	7609	13
537	ATACGTTATGCACGGA-1	63	63	8794	5545	14
538	ATACTAGCATGACCCT-1	21	61	3766	5408	17
539	ATACTCTCGCCACTCT-1	9	25	2329	2931	0
540	ATACTGCCTTACACCG-1	58	84	8196	6990	10
541	ATAGACAACGGGACCT-1	28	92	4604	7541	0
542	ATAGACGAAGAGAAAG-1	33	45	5203	4307	3
543	ATAGAGTACTGGGACA-1	26	48	4365	4514	18
544	ATAGAGTTATCAACTT-1	27	93	4485	7609	0
545	ATAGGCGGCTATAGAA-1	43	33	6400	3481	3
546	ATAGGCTAGCTTCGCA-1	25	97	4245	7885	5
547	ATAGGGATATCCTTGA-1	21	71	3766	6096	7
548	ATAGGTTGGGCAGATG-1	28	64	4604	5614	18
549	ATAGTCTTTGACGTGC-1	7	67	2090	5821	5
550	ATAGTGAAGCGTTCTC-1	41	57	6160	5133	9
551	ATAGTTCCACCCACTC-1	38	102	5802	8229	5
552	ATATAAAGCGCTCGTG-1	58	68	8196	5889	14
553	ATATAAATGTAGCTGC-1	54	74	7717	6302	14
554	ATATCAACCTACAGAG-1	37	105	5682	8435	8
555	ATATCGTTCCTCGAAC-1	58	92	8196	7540	10
556	ATATCTCCCTCGTTAA-1	19	87	3527	7197	0
557	ATATCTTAGGGCCTTC-1	35	61	5442	5408	6
558	ATATGTCTCCCTAGCC-1	35	97	5442	7885	0
559	ATATTCAGTTAAACCT-1	44	40	6519	3963	3
560	ATATTCCACATAGTGA-1	51	77	7358	6508	14
561	ATATTCCCACAGGTCA-1	11	59	2569	5270	0
562	ATATTGCTGTCAAAGT-1	18	32	3407	3413	17
563	ATATTTAACCCTCAAG-1	31	55	4963	4995	3
564	ATCAAACACTGTTCCA-1	47	107	6879	8572	8
565	ATCAAACGAAGGTTTG-1	49	33	7118	3481	6
566	ATCAATCTGGGCTGCA-1	33	65	5203	5683	1
567	ATCAATGCCGTGGCTG-1	61	19	8554	2518	4
568	ATCACATTAGAATATC-1	20	82	3647	6853	0
569	ATCACGTGCTAATTAA-1	46	36	6759	3688	3
570	ATCACTTCATCCTCGC-1	21	67	3766	5821	7
571	ATCAGACGGCACGCCG-1	44	42	6519	4101	3
572	ATCAGCCTCATGCTGC-1	57	87	8076	7196	10
573	ATCAGTAGGCAGGGAT-1	23	87	4006	7197	0
574	ATCATCCAATATTTGT-1	39	59	5921	5270	9
575	ATCCAACGCAGTCATA-1	25	37	4245	3757	16
576	ATCCAATGGAGGGTCC-1	43	27	6400	3069	6
577	ATCCACATCGACAGAA-1	62	72	8674	6164	14
578	ATCCAGAGCAACAACC-1	50	52	7238	4788	9
579	ATCCAGGATTCGTGAA-1	40	46	6041	4376	3
580	ATCCTACCTAAGCTCT-1	44	48	6519	4513	3
581	ATCCTGAATCGCTGCG-1	38	26	5801	3000	6
582	ATCCTGCGTGGAATGG-1	45	47	6639	4445	3
583	ATCCTGCTGCAGATAG-1	6	44	1970	4239	5
584	ATCGACCCAATACAGA-1	43	63	6400	5545	9
585	ATCGACTCTTTCCGTT-1	23	61	4006	5408	17
586	ATCGCACGATTGTTCA-1	7	17	2090	2381	0
587	ATCGCACGCCGGGAGA-1	25	57	4245	5133	1
588	ATCGCCAGTCAACATT-1	45	105	6640	8435	8
589	ATCGGAGACAGACGGC-1	52	76	7477	6440	14
590	ATCGGCAAGCAGTCCA-1	20	96	3647	7816	5
591	ATCGTGGAAAGTCTGG-1	63	23	8794	2793	4
592	ATCTAATATCCTACGG-1	55	67	7836	5820	14
593	ATCTAGCTTGTGAGGG-1	67	65	9273	5683	14
594	ATCTCCCTGCAATCTA-1	16	72	3168	6165	7
595	ATCTGACATGGAAGGA-1	63	41	8794	4032	4
596	ATCTGCACCTCTGCGA-1	29	101	4724	8160	5
597	ATCTGCTGTTATCGCC-1	67	57	9273	5132	15
598	ATCTGGGCTGTTCTTG-1	61	69	8555	5958	14
599	ATCTGGTTAAGACTGT-1	26	76	4365	6440	2
600	ATCTGTAATTGTACCC-1	15	57	3048	5133	7
601	ATCTTGACCTGCAACG-1	26	44	4365	4238	16
602	ATGAAGCCAAGGAGCC-1	22	46	3886	4376	16
603	ATGACGCCGGCTCTAA-1	16	58	3168	5202	7
604	ATGACGCGTTCTATCC-1	52	30	7477	3275	9
605	ATGACTATCAGCTGTG-1	63	43	8794	4169	4
606	ATGACTATGCGACATT-1	48	88	6999	7265	13
607	ATGAGGAGTGTTAATC-1	25	35	4245	3619	16
608	ATGATCGGGAATAGAC-1	16	54	3168	4926	13
609	ATGATGCAATGGTACA-1	44	50	6519	4651	3
610	ATGCACTACCGCATTG-1	27	45	4484	4307	8
611	ATGCATGATCCAGGAT-1	25	65	4245	5683	18
612	ATGCATTCCGTGATGG-1	4	52	1731	4789	5
613	ATGCCATTTGCGACCA-1	43	91	6400	7472	13
614	ATGCCGGTCTTGCATA-1	31	75	4963	6371	2
615	ATGCCGGTTGATGGGA-1	19	83	3527	6922	0
616	ATGCGACAGTCCCATT-1	35	71	5442	6096	2
617	ATGCGAGTCCCACCAC-1	48	104	6999	8366	10
618	ATGCTCAGTGTTGCAT-1	21	29	3766	3206	17
619	ATGCTCTGGCGCGGTA-1	60	76	8435	6440	14
620	ATGGAGCAGGCCGTGA-1	36	66	5562	5752	2
621	ATGGATCCGGCGTCCG-1	19	79	3527	6646	7
622	ATGGATTGACCAAACG-1	27	61	4484	5408	18
623	ATGGCAGCATTACGAT-1	64	18	8913	2449	4
624	ATGGGACCTGCTGAAC-1	61	31	8554	3344	4
625	ATGGGCCTCGGCCTCT-1	45	91	6639	7472	13
626	ATGGGTGTATACCTCC-1	64	24	8914	2862	4
627	ATGGTATTTACTGATT-1	69	13	9512	2105	4
628	ATGGTCGCGTGGTTTC-1	45	85	6639	7059	14
629	ATGTACGATGACGTCG-1	66	64	9153	5614	10
630	ATGTGAAAGCCTAATG-1	46	22	6759	2725	6
631	ATGTGCATCCGACGCA-1	23	57	4006	5133	13
632	ATGTGGACATCTTGAT-1	47	71	6879	6096	12
633	ATGTGTAGTTTAGTCA-1	5	59	1851	5271	5
634	ATGTTACGAGCAATAC-1	15	29	3048	3206	2
635	ATGTTGTAGTCTGTTT-1	65	47	9033	4444	15
636	ATTAAACATGCGGACC-1	43	59	6400	5270	9
637	ATTAATACTACGCGGG-1	22	66	3886	5752	17
638	ATTAATGAACCAGTCG-1	23	79	4006	6646	7
639	ATTAATTCGGTCACTC-1	14	66	2928	5752	7
640	ATTACAACTACCGGCC-1	11	87	2569	7197	5
641	ATTACGCGCTGGCAGG-1	40	30	6041	3275	6
642	ATTACTAGCCTCTTGC-1	18	44	3407	4238	17
643	ATTACTTACTGGGCAT-1	22	100	3886	8091	5
644	ATTAGATTGATAGCGG-1	19	49	3527	4582	17
645	ATTAGGCGATGCTTTC-1	37	71	5682	6096	2
646	ATTATACTTTGCTCGT-1	18	78	3407	6578	7
647	ATTATCTCGACAGATC-1	7	61	2090	5408	5
648	ATTATGCCATAGGGAG-1	21	53	3766	4858	17
649	ATTATTATGTCCGTCA-1	59	37	8315	3756	4
650	ATTCACTGATGTTGGA-1	56	68	7956	5889	14
651	ATTCAGGACCTATTTC-1	20	98	3647	7954	5
652	ATTCAGTAGCAGGGTC-1	27	25	4484	2931	1
653	ATTCATATACTGTCCA-1	46	60	6759	5339	2
654	ATTCATCGTTGAGGCA-1	61	89	8555	7334	10
655	ATTCCCACATAAACAA-1	26	24	4365	2862	1
656	ATTCCTCCGCCAGTGC-1	23	39	4006	3894	16
657	ATTCCTTCCAGGCGGT-1	10	24	2449	2863	0
658	ATTCGACGCCGGGCCT-1	36	26	5562	3000	6
659	ATTCTCGTCTCTTTAG-1	11	51	2569	4720	0
660	ATTCTTCGTACTTATG-1	9	87	2330	7197	8
661	ATTGAAGATCTTAGTG-1	31	49	4963	4582	3
662	ATTGACGTAACTCGGT-1	8	72	2210	6165	5
663	ATTGATAGCAACGAGA-1	12	22	2689	2725	0
664	ATTGATGAGTCCTAAC-1	33	99	5203	8022	5
665	ATTGCCTATTAGACCG-1	67	25	9273	2931	4
666	ATTGCGATCAGTAACT-1	51	99	7358	8022	10
667	ATTGCTGCTCCTCCAT-1	35	43	5442	4169	3
668	ATTGGATTACAGCGTA-1	54	102	7717	8228	8
669	ATTGGGAATATCTTGG-1	12	52	2689	4789	7
670	ATTGTACAACTCGGCT-1	35	103	5442	8297	5
671	ATTGTCGCAATACCTT-1	15	85	3048	7059	0
672	ATTTAACTCGTATTAC-1	14	52	2928	4789	7
673	ATTTACAGTTTACTGG-1	30	38	4843	3825	3
674	ATTTCATTATTTCGCG-1	14	78	2928	6578	0
675	ATTTCCGGGTTCTGCG-1	55	35	7836	3619	4
676	ATTTGCGCGAGTAGCT-1	53	31	7597	3344	9
677	ATTTGTCTTGGGAGCT-1	40	84	6041	6990	12
678	ATTTGTTCCAGGGCTC-1	19	71	3527	6096	7
679	CAAACGAGTATCGCAG-1	47	47	6879	4444	9
680	CAAACGGTCGCACTTT-1	30	40	4843	3963	3
681	CAAACTACGATAGAGA-1	12	84	2689	6990	5
682	CAAACTATTGAGCTTC-1	11	75	2569	6371	0
683	CAAAGATTATTGGGCC-1	56	30	7956	3275	6
684	CAAATCTCTCACAAGG-1	44	24	6519	2862	6
685	CAAATGTCCTTCCGTG-1	45	53	6639	4857	9
686	CAAATTGTCAGCAAGC-1	13	67	2809	5821	0
687	CAACGACCCGTTTACA-1	20	50	3646	4651	17
688	CAACGGTTCTTGATAC-1	18	38	3407	3826	17
689	CAACTATATCGAATGC-1	15	79	3048	6646	0
690	CAACTCCTTGATCCCG-1	18	46	3407	4376	17
691	CAACTGCTCATCCGAT-1	59	55	8315	4995	11
692	CAACTTGTAGTGGGCA-1	9	41	2330	4032	0
693	CAAGAGGGCGGAGTAC-1	46	74	6759	6302	12
694	CAAGATATTATAACGT-1	45	89	6639	7334	13
695	CAAGCAACGTCGGAGT-1	32	38	5083	3825	3
696	CAAGCACCAAATGCCT-1	18	66	3407	5752	2
697	CAAGCGGCACATAATT-1	54	72	7717	6164	14
698	CAAGGATCGCATGTTC-1	40	68	6041	5889	2
699	CAAGTGAACTTTGGTT-1	6	54	1971	4927	5
700	CAAGTGTGGTTGCAAA-1	40	94	6041	7678	13
701	CAATAAACCTTGGCCC-1	26	74	4365	6302	2
702	CAATATTCTTGACCTA-1	54	40	7717	3963	4
703	CAATATTGGACTAGTG-1	8	18	2210	2450	0
704	CAATCCCTATACCAGC-1	12	88	2689	7266	5
705	CAATCCTGCCGTGGAG-1	14	24	2928	2862	7
706	CAATGCGAGAAGTATC-1	54	82	7717	6852	14
707	CAATGGATCTCTACCA-1	28	86	4604	7128	7
708	CAATGGTCGGCCTGGG-1	6	56	1971	5064	5
709	CAATTAAGGGTGATGA-1	29	65	4724	5683	18
710	CAATTTCGTATAAGGG-1	37	63	5682	5545	9
711	CACAATGAGCTGCTAT-1	42	50	6280	4651	3
712	CACACAGGGATAGATT-1	25	27	4245	3069	1
713	CACACGCGCTGTCTTA-1	33	89	5203	7334	7
714	CACAGAGACGAGGACG-1	64	20	8913	2587	4
715	CACAGCACCCACGGCA-1	31	59	4963	5270	9
716	CACAGCTAGGGAGTGA-1	20	60	3647	5339	17
717	CACAGGGCCATATAGT-1	57	97	8076	7884	8
718	CACAGGGCCGTTGTCA-1	62	60	8674	5339	11
719	CACATAAGGCGACCGT-1	1	29	1372	3207	5
720	CACATATTAGCAGGAT-1	47	73	6879	6233	12
721	CACATCGTGCACGCGC-1	60	38	8435	3825	4
722	CACATCTCACCGACGA-1	57	75	8076	6371	14
723	CACATGATTCAGCAAC-1	38	64	5801	5614	9
724	CACATGTTTGGACATG-1	10	18	2449	2450	0
725	CACATTCTTTCGATGG-1	18	90	3407	7403	5
726	CACCAGTCAGCATGCA-1	60	22	8435	2724	4
727	CACCATCGGAGGAGAC-1	11	61	2569	5408	0
728	CACCCAAATCTTATGT-1	35	105	5442	8435	8
729	CACCCACACGTCACCC-1	17	43	3287	4170	17
730	CACCCACGAGGCAATT-1	20	86	3647	7128	0
731	CACCCGGTTTGTGACT-1	53	39	7597	3894	9
732	CACCCTAACAAGATCT-1	56	80	7956	6715	14
733	CACCCTTGGTGAGACC-1	50	16	7238	2312	6
734	CACCCTTTCCTCGCTC-1	8	40	2210	3963	0
735	CACCGATACACCGAGC-1	10	84	2450	6990	5
736	CACCGCCAGAAGGTTT-1	27	59	4484	5270	18
737	CACCGCCGACCAGCGA-1	9	67	2330	5821	0
738	CACCGGTAGAGACATT-1	66	16	9153	2311	11
739	CACCGTTAGGGATCAC-1	53	37	7597	3756	6
740	CACCGTTGCGCGATAT-1	47	29	6878	3206	3
741	CACCTAATAGAGTCGT-1	17	25	3287	2931	2
742	CACCTAATCAGTTTAC-1	20	72	3647	6165	7
743	CACCTCGATGGTGGAC-1	18	70	3407	6027	7
744	CACCTTGCGAAACTCG-1	24	84	4126	6990	7
745	CACCTTGGCGCCTTTG-1	43	103	6400	8297	10
746	CACGAAAGTTAGTCCC-1	33	29	5203	3206	6
747	CACGACTAAAGTTCTG-1	3	49	1611	4583	5
748	CACGCACAGCGCAGCT-1	24	72	4125	6165	11
749	CACGCAGCGAGGCTTT-1	31	43	4963	4169	3
750	CACGCGGAACTGTTGC-1	42	98	6280	7953	13
751	CACGTCGGCAACCTCT-1	49	37	7118	3756	9
752	CACGTTCGTGCTCTAG-1	37	81	5682	6784	12
753	CACGTTTCGTACACAC-1	55	91	7837	7472	10
754	CACTAAAGTTGCCTAT-1	35	51	5442	4720	9
755	CACTCAAGAGCTATGG-1	39	57	5921	5133	2
756	CACTCAGCTCTTGAGG-1	11	71	2569	6096	0
757	CACTCCTATGTAAGAT-1	56	36	7956	3688	4
758	CACTCCTCTCGGTCGG-1	15	87	3048	7197	0
759	CACTCGAGCTGAACAA-1	48	74	6998	6302	12
760	CACTGACGATTGTGGA-1	65	51	9033	4719	11
761	CACTGTCCAAGTGAGA-1	19	43	3527	4170	17
762	CACTTAATCAGACGGA-1	34	48	5322	4513	3
763	CACTTCGCCACAGGCT-1	21	31	3766	3344	17
764	CAGAACTTAGCCCTCT-1	53	85	7597	7059	14
765	CAGACACCGATCGCTG-1	53	51	7597	4720	2
766	CAGACCTGTAAGTGTT-1	31	99	4964	8022	0
767	CAGACGAACCTGATAC-1	50	50	7238	4651	9
768	CAGAGACGGTCACCCA-1	51	57	7358	5132	2
769	CAGAGCATGAGCTTGC-1	26	70	4365	6027	18
770	CAGAGGCGATGCATGA-1	54	48	7717	4513	2
771	CAGAGTGATTTAACGT-1	9	69	2330	5958	5
772	CAGATACTAACATAGT-1	26	46	4365	4376	16
773	CAGATATGAAGATGAC-1	67	19	9273	2518	4
774	CAGATCCTGGTTTGAA-1	55	17	7836	2380	6
775	CAGCAGCCCGTTCCTT-1	28	78	4604	6577	2
776	CAGCAGTCCAGACTAT-1	50	100	7238	8091	10
777	CAGCAGTCTGTGCTGC-1	62	74	8674	6302	14
778	CAGCCGGGCCCTCTAT-1	11	85	2569	7059	5
779	CAGCCTCCTGCAGAGG-1	23	77	4006	6509	7
780	CAGCCTCTCCTCAAGA-1	15	95	3048	7747	8
781	CAGCGATTCCCTTCAA-1	53	43	7597	4169	9
782	CAGCTCACTGAGACAT-1	33	59	5203	5270	3
783	CAGCTCGACAAGTTAA-1	28	90	4604	7403	0
784	CAGCTCGTGCTTGTGT-1	14	42	2928	4101	7
785	CAGCTGGCGTAACCGT-1	48	22	6998	2724	3
786	CAGCTTAGTAGGTAGC-1	32	28	5083	3137	6
787	CAGGAAGACTTTATAT-1	13	85	2809	7059	5
788	CAGGATATATCGTTGT-1	44	60	6520	5339	9
789	CAGGCCAGTACCACCT-1	71	17	9751	2380	15
790	CAGGCCGTTTGGGTGT-1	39	43	5921	4169	3
791	CAGGCGCACGGTGGTC-1	56	28	7956	3137	6
792	CAGGCGCCATGCTAGG-1	49	73	7118	6233	11
793	CAGTAATCCCTCCCAG-1	21	25	3766	2931	11
794	CAGTACCAGTTTACGT-1	48	18	6998	2449	6
795	CAGTAGCCCACGCGGT-1	25	91	4245	7472	0
796	CAGTCGAGGATGCAAT-1	25	99	4245	8022	5
797	CAGTCTCTCGGCTAAT-1	6	28	1970	3138	0
798	CAGTCTGTATACTGGG-1	42	66	6280	5752	2
799	CAGTGAATAAATGACT-1	25	83	4245	6921	7
800	CAGTGGTTGCACATGA-1	16	22	3167	2725	7
801	CAGTGTCCGCAGAATG-1	15	37	3048	3757	0
802	CAGTGTCGGCTGGCCC-1	52	92	7477	7540	10
803	CAGTGTTAATCTCTCA-1	70	16	9632	2311	4
804	CAGTTCAAATTGACAC-1	29	51	4724	4720	3
805	CAGTTCCGCGGGTCGA-1	26	26	4365	3000	8
806	CATAACGGACAGTCGT-1	36	94	5562	7678	13
807	CATAAGAAGCTTGGCT-1	58	72	8196	6164	14
808	CATAATGAGCGGGCGA-1	6	46	1970	4376	5
809	CATACAAAGCCGAACC-1	13	35	2808	3619	7
810	CATACACGGTTCCCAC-1	61	55	8555	4995	11
811	CATACCCGTACCCAGT-1	37	31	5681	3344	6
812	CATACGAACTAGCTGG-1	65	31	9033	3343	4
813	CATACGGCGTCTGGGC-1	39	63	5921	5545	9
814	CATACGGGTGCATGAT-1	5	17	1851	2381	0
815	CATACTATGTAATTGT-1	36	48	5562	4513	3
816	CATAGCCGCCCGGGAT-1	26	22	4365	2725	13
817	CATAGCGTTGCCCACC-1	54	42	7717	4100	4
818	CATAGTACATTGAGAG-1	15	77	3048	6509	0
819	CATAGTAGCATAGTAG-1	19	45	3527	4307	17
820	CATAGTCCACAAGAAC-1	45	31	6639	3344	3
821	CATATAGGTACAGTCA-1	43	55	6400	4995	9
822	CATATGTCAGGCTACG-1	48	24	6998	2862	3
823	CATATTATTTGCCCTA-1	9	79	2330	6646	5
824	CATCATCTACCCGGAC-1	11	69	2569	5958	0
825	CATCATTACCCTGAGG-1	52	94	7477	7678	10
826	CATCCAATATAGTTTG-1	66	18	9153	2449	4
827	CATCCTCTCAAAGATC-1	54	92	7717	7540	10
828	CATCGCCCGCGGCCAA-1	14	44	2928	4238	1
829	CATCGGACGGGTTAAT-1	42	58	6280	5201	9
830	CATCTTACACCACCTC-1	37	99	5682	8022	0
831	CATGAACCGACATTTG-1	11	43	2569	4170	0
832	CATGAACCTCTTATCA-1	5	69	1851	5959	5
833	CATGAGATGCACTCTC-1	59	79	8315	6646	10
834	CATGATGCACAATTCT-1	21	69	3766	5958	12
835	CATGATGGAAGTTAGC-1	45	103	6640	8297	10
836	CATGCATGGAGACCCT-1	6	70	1971	6027	5
837	CATGCCAACTCGCAAA-1	43	21	6400	2656	6
838	CATGCGACCAGTTTAA-1	26	98	4365	7953	5
839	CATGCGTTAGACAGAA-1	15	63	3048	5546	7
840	CATGCTGGCTCCAATT-1	12	60	2689	5339	0
841	CATGGATTGTCTTCCG-1	55	101	7837	8160	8
842	CATGGCAGGAAGATCG-1	17	57	3287	5133	7
843	CATGGGTATGCCTTAT-1	56	82	7956	6852	14
844	CATGGGTCGGGTGTGG-1	21	85	3766	7059	0
845	CATGGTAAGTAGCGTT-1	45	73	6639	6233	12
846	CATGGTCTAGATACCG-1	26	66	4365	5752	18
847	CATGTAAGAGACATTT-1	54	90	7717	7403	14
848	CATGTCTCATTTATGG-1	49	85	7118	7059	14
849	CATTACGTCGGCCCGT-1	19	65	3527	5683	7
850	CATTATCCCATTAACG-1	67	31	9273	3343	4
851	CATTATGCTTGTTGTG-1	26	52	4365	4789	18
852	CATTCACTGACAGCTA-1	5	67	1851	5821	5
853	CATTCAGGTCAGTGCG-1	5	21	1851	2656	0
854	CATTCCCTAAGTACAA-1	12	18	2689	2450	0
855	CATTTAGCGGACCATG-1	25	85	4245	7059	7
856	CATTTCTAGCAGACTA-1	16	26	3167	3000	2
857	CATTTGAGTGGTACGT-1	50	48	7238	4513	9
858	CCAAACAGAACCCTCG-1	22	48	3886	4514	16
859	CCAACCTTATGTAACT-1	67	41	9273	4031	11
860	CCAACGATGCACTGAT-1	31	37	4963	3757	3
861	CCAAGAAAGTGGGCGA-1	52	52	7477	4788	2
862	CCAAGACTTCTGCGAA-1	20	62	3647	5477	17
863	CCAAGCGTAACTCGTA-1	33	71	5203	6096	18
864	CCAAGGAACAGAGAGG-1	14	48	2928	4514	2
865	CCAATAGTGCCGTCGA-1	34	42	5322	4101	3
866	CCAATCGGTAGATCGA-1	14	84	2928	6990	0
867	CCAATGTCACAGCAAG-1	37	49	5682	4582	3
868	CCAATTACGGGTCGAG-1	19	93	3527	7610	5
869	CCAATTGAATGTTAAT-1	20	46	3646	4376	1
870	CCACAATGTACGTCTT-1	29	85	4724	7059	7
871	CCACACTGAGATATTA-1	39	49	5921	4582	3
872	CCACAGCTGAAATCAT-1	8	28	2210	3138	0
873	CCACAGTACCCATCCT-1	48	92	6999	7540	13
874	CCACCAACTTTACTGT-1	52	40	7477	3963	6
875	CCACCCAAGGAAAGTG-1	37	75	5682	6371	12
876	CCACGAGAAGAGAATC-1	17	75	3287	6371	7
877	CCACGGAGCCATAAGA-1	47	27	6878	3069	3
878	CCACGGCAGGTGTAGG-1	71	31	9752	3343	11
879	CCACTAAACTGAATCG-1	4	18	1731	2450	0
880	CCACTGGTGGCTGGTT-1	39	21	5921	2656	9
881	CCAGAAAGCAACTCAT-1	52	36	7477	3688	6
882	CCAGAGACAAAGCCGG-1	23	21	4005	2656	17
883	CCAGATAGTTGAGTGA-1	28	84	4604	6990	7
884	CCAGCCTGGACCAATA-1	37	65	5682	5683	2
885	CCAGCTACGCCTCATA-1	9	35	2330	3619	0
886	CCAGCTCGAACGCATT-1	63	65	8794	5683	14
887	CCAGCTGATGGTACTT-1	37	21	5681	2656	2
888	CCAGGGACGTGGCCTC-1	27	53	4484	4858	18
889	CCAGTAGTCTGATCCA-1	27	91	4485	7472	0
890	CCAGTCCATTATTCGA-1	10	22	2449	2725	0
891	CCAGTCTAGACGGCGC-1	24	86	4126	7128	0
892	CCAGTCTTGTCATAGA-1	59	59	8315	5270	11
893	CCAGTGTACAGACCGA-1	72	18	9871	2449	11
894	CCATAAACAACCCGAC-1	14	76	2928	6440	0
895	CCATACCTTTACTTGT-1	30	102	4844	8229	5
896	CCATAGGTTGGCGTGG-1	18	62	3407	5477	7
897	CCATAGTCAGTAACCC-1	15	17	3048	2381	0
898	CCATCCATACCAAGTC-1	14	38	2928	3826	7
899	CCATCGCAGTTAAACT-1	50	62	7238	5476	2
900	CCATCTCACCAGTGAA-1	38	98	5802	7953	0
901	CCATCTTGTTCACAAT-1	7	41	2090	4032	0
902	CCATGCCCTAGATTTC-1	56	98	7956	7953	10
903	CCATGCCTGTTTAGTA-1	35	53	5442	4857	3
904	CCATGCTCTGCAGGAA-1	21	43	3766	4170	16
905	CCATGGCCCTTGTACC-1	32	22	5083	2725	6
906	CCATGTTCATCTATAT-1	68	28	9392	3137	4
907	CCATTAGCGATAATCC-1	32	42	5083	4101	3
908	CCATTCCCTGCCCACA-1	33	39	5203	3894	3
909	CCATTTCTACCTATTA-1	55	71	7836	6096	14
910	CCCAAACATGCTGCTC-1	34	88	5323	7265	7
911	CCCAACATACGTCGCG-1	43	35	6400	3619	3
912	CCCAACCACACTAACA-1	8	66	2210	5752	5
913	CCCAAGACAGAGTATG-1	4	50	1731	4651	5
914	CCCAATGAGATTTGCA-1	60	40	8435	3963	4
915	CCCAATTTCACAACTT-1	39	33	5921	3481	3
916	CCCAGTTAAGGCGCCG-1	42	82	6280	6853	12
917	CCCGACCATAGTCCGC-1	20	74	3647	6302	7
918	CCCGCAGCGCGAACTA-1	49	67	7118	5820	11
919	CCCGCAGGGCCCAAAG-1	11	79	2569	6646	5
920	CCCGCCATGCTCCCGT-1	19	41	3527	4032	17
921	CCCGCGCAATGCACCC-1	19	23	3527	2794	1
922	CCCGGGTCGTTCAGGG-1	65	57	9033	5132	11
923	CCCGGTGGAAGAACCT-1	25	21	4245	2656	17
924	CCCGGTGTATCGGAAT-1	53	17	7597	2380	6
925	CCCGTAAGTCTAGGCC-1	40	28	6041	3137	6
926	CCCGTAGCTGGGAAGA-1	57	39	8076	3894	4
927	CCCGTCAGCGTCTGAC-1	23	51	4006	4720	1
928	CCCTAGTGTCAGGTGT-1	10	20	2449	2587	0
929	CCCTATGTAGAGCAGA-1	60	24	8435	2862	4
930	CCCTCAGATCGAGAAC-1	72	26	9871	2999	4
931	CCCTCATTCTGGAATT-1	16	44	3168	4238	17
932	CCCTCGATAATACACA-1	69	29	9512	3206	4
933	CCCTGAAATGAGTTGA-1	31	39	4963	3894	3
934	CCCTGCCCAATCCGCT-1	41	19	6160	2518	6
935	CCCTGCGCTACGCATA-1	34	24	5322	2862	6
936	CCCTGGTATGGGCGGC-1	6	72	1971	6165	5
937	CCCTTTGACAGGTCTT-1	50	56	7238	5064	2
938	CCGAAAGTGGTGAGCA-1	17	27	3287	3069	2
939	CCGAACACTGGGCCTC-1	44	18	6519	2449	6
940	CCGAACCTTCCCGGCC-1	49	71	7118	6096	11
941	CCGAAGTATATTGTTC-1	22	22	3886	2725	7
942	CCGACAAAGGGAGTGC-1	33	21	5202	2656	6
943	CCGACGGGCATGAGGT-1	54	26	7716	3000	6
944	CCGAGGGATGTTAGGC-1	6	62	1971	5477	5
945	CCGATCTCAACCTTAT-1	37	101	5682	8160	10
946	CCGATTCGAGGGACCC-1	38	20	5801	2587	6
947	CCGCACAAAGACCAAC-1	36	76	5562	6440	12
948	CCGCACGTGACCTCGG-1	28	26	4604	3000	15
949	CCGCATGTGGTACGAT-1	56	66	7956	5752	14
950	CCGCCACCACAATCCA-1	4	66	1731	5752	8
951	CCGCCGGTCAACACAC-1	13	55	2809	4995	7
952	CCGCCTGCGAATTGGT-1	15	97	3048	7885	8
953	CCGCGGAATGCGTCAC-1	51	45	7357	4307	9
954	CCGCGGGTACGAAGAA-1	32	26	5083	3000	6
955	CCGCGTAGGTAAGGGC-1	30	22	4843	2725	15
956	CCGCTATCAGCACCAG-1	45	63	6639	5545	9
957	CCGCTGGTGCCATTCA-1	6	74	1971	6303	8
958	CCGCTTACCTCACTCT-1	47	35	6879	3619	3
959	CCGGAATGGTTTCAGT-1	24	32	4125	3413	16
960	CCGGAGCGTACTTTCT-1	58	56	8195	5064	11
961	CCGGCGCATATTGGAT-1	14	56	2928	5064	7
962	CCGGGACCCGCAGAGA-1	16	52	3168	4789	17
963	CCGGGCGGTCTCGTCA-1	32	76	5083	6440	12
964	CCGGGCTAAGAATTTC-1	70	20	9632	2587	4
965	CCGGGCTGCTCCATAC-1	36	86	5562	7128	7
966	CCGGGTTCGAGGTTAC-1	38	32	5801	3413	6
967	CCGGTTTGTAATTGTG-1	56	42	7956	4100	4
968	CCGTAAGTTGGTCCCA-1	33	77	5203	6509	2
969	CCGTACCCAAGCGCCA-1	12	34	2689	3550	7
970	CCGTATCTCGTCGTAG-1	53	27	7597	3068	6
971	CCGTGCCCATGACGGC-1	12	48	2689	4514	7
972	CCGTGTTAAATTCCAT-1	48	36	6998	3688	3
973	CCGTTACGTTAGAACA-1	20	88	3647	7266	0
974	CCGTTCCGAATCTCGG-1	40	22	6040	2725	9
975	CCTAAAGGCTGACGCT-1	14	82	2928	6853	0
976	CCTAAATTAACGGTTC-1	42	68	6280	5889	15
977	CCTAACCCAAACAAGT-1	49	89	7118	7334	13
978	CCTAACTAAGGCTCTA-1	21	93	3766	7610	0
979	CCTACATTCACAGACG-1	51	33	7357	3481	3
980	CCTACGGCTCAGTCGA-1	16	32	3167	3413	2
981	CCTACTGCTTACACTT-1	27	49	4484	4582	18
982	CCTAGGCGTAGCGATC-1	36	88	5562	7265	7
983	CCTAGTTAGTCGCATG-1	12	72	2689	6165	0
984	CCTATAATGAGTGCCC-1	55	81	7837	6784	14
985	CCTATACCGTCCTGTC-1	55	45	7836	4307	6
986	CCTATATTTGTCCTGG-1	62	52	8674	4788	11
987	CCTATCTATATCGGAA-1	19	77	3527	6509	7
988	CCTATGGCTCCTAGTG-1	62	24	8674	2862	4
989	CCTATGGGTTACCGTC-1	29	69	4724	5958	18
990	CCTATGGTCAAAGCTG-1	68	68	9393	5889	8
991	CCTCACCAATCTTGAC-1	17	35	3287	3619	17
992	CCTCACCTGAGGGAGC-1	28	102	4604	8229	5
993	CCTCACCTTAGCATCG-1	27	97	4485	7885	0
994	CCTCATGCAGCTACGA-1	10	30	2449	3275	7
995	CCTCCCGACAATCCCT-1	9	63	2330	5546	0
996	CCTCCGACAATTCAAG-1	33	33	5203	3481	3
997	CCTCGAAGTGGACGGG-1	15	71	3048	6096	0
998	CCTCGCCAGCAAATTA-1	18	74	3407	6302	7
999	CCTCGCGCGATATAGG-1	21	95	3766	7747	5
1000	CCTCGCGCTGTGCGAT-1	57	59	8076	5270	11
1001	CCTCGGACCGGGATAG-1	41	85	6161	7059	12
1002	CCTCGGTTTCCTTGCC-1	70	38	9632	3825	11
1003	CCTCTAATCTGCCAAG-1	23	73	4006	6234	2
1004	CCTCTACAAGGATTGG-1	67	27	9273	3068	4
1005	CCTCTATCGATTAGCA-1	52	26	7477	3000	6
1006	CCTCTCTCCCATCTAG-1	34	36	5322	3688	3
1007	CCTCTGGCCTAGACGG-1	15	75	3048	6371	0
1008	CCTCTGTACTATTCTA-1	53	61	7597	5408	11
1009	CCTGAACGATATATTC-1	37	85	5682	7059	7
1010	CCTGAATATTTACATA-1	23	71	4006	6096	11
1011	CCTGACCACCGATGGT-1	45	61	6639	5408	2
1012	CCTGAGAATAAATGCA-1	71	33	9752	3481	15
1013	CCTGCGATAGAACTGT-1	8	20	2210	2587	8
1014	CCTGCTATTTGAGAAG-1	26	50	4365	4651	18
1015	CCTGGCTAGACCCGCC-1	29	43	4724	4169	3
1016	CCTGGTCGAATGTGGG-1	59	69	8315	5958	14
1017	CCTGTAAGACATGATA-1	37	41	5681	4032	3
1018	CCTGTACTCACGCCCA-1	40	24	6040	2862	6
1019	CCTGTCACCCGGGCTC-1	29	67	4724	5821	18
1020	CCTGTCGCCCGTAAAT-1	36	62	5562	5477	9
1021	CCTGTTTGAAGACACG-1	58	94	8196	7678	10
1022	CCTTCAGTTAAAGTGA-1	61	47	8555	4444	15
1023	CCTTCTTGATCCAGTG-1	19	73	3527	6234	7
1024	CCTTTAAGGGAGCACT-1	58	50	8195	4651	2
1025	CCTTTCAATGAAGAAA-1	25	95	4245	7747	0
1026	CGAAACATAGATGGCA-1	11	77	2569	6509	5
1027	CGAAACGCAATTCATG-1	41	33	6160	3481	3
1028	CGAACAGTATGGGCGT-1	50	96	7238	7816	10
1029	CGAACCCGCATGCGTC-1	49	49	7118	4582	9
1030	CGAACGCCCAGTGCCG-1	14	70	2928	6027	0
1031	CGAAGTTGCTCTGTGT-1	33	35	5203	3619	3
1032	CGAATCTGCTCGACGC-1	62	22	8674	2724	4
1033	CGAATGAAGTCATTGC-1	62	20	8674	2587	4
1034	CGAATGACGCATAATG-1	63	57	8794	5132	11
1035	CGACAATTTGATCTAA-1	43	95	6400	7747	13
1036	CGACACGCTCCGACAG-1	46	94	6759	7678	13
1037	CGACAGTTCGCGTTAT-1	36	42	5562	4101	3
1038	CGACATGCGATCTTCT-1	8	64	2210	5615	5
1039	CGACTCAGGATGTTAT-1	23	89	4006	7334	0
1040	CGAGACCCTAGAGTGT-1	43	61	6400	5408	9
1041	CGAGAGATGTGAACCT-1	29	73	4724	6233	13
1042	CGAGCACTTCAAGTTT-1	23	25	4005	2931	17
1043	CGAGCGTTGATCAGCC-1	12	46	2689	4376	7
1044	CGAGCTGGGCTTTAGG-1	17	67	3287	5821	7
1045	CGAGGCCAGGCATTGG-1	14	22	2928	2725	0
1046	CGAGGCTAAATATGGC-1	29	71	4724	6096	18
1047	CGAGGGACTGCGGTCG-1	38	78	5801	6577	12
1048	CGAGGGTATCCAGGTG-1	64	60	8914	5339	14
1049	CGAGTACTAAAGAGGA-1	45	35	6639	3619	3
1050	CGAGTGAAGGTACCAG-1	55	29	7836	3206	6
1051	CGAGTGCTATAGTTCG-1	10	38	2449	3826	0
1052	CGAGTTCTGTCCCACC-1	27	85	4485	7059	7
1053	CGAGTTTATCGGACTG-1	37	93	5682	7609	13
1054	CGATACCTCGCGGACA-1	40	48	6041	4513	3
1055	CGATATTAGCCGCAGG-1	7	35	2090	3619	0
1056	CGATCCGACCCAGTGC-1	38	50	5801	4651	3
1057	CGATCCTCGCAACATA-1	66	40	9153	3963	4
1058	CGATCTGTTGGAGGAC-1	46	24	6759	2862	6
1059	CGATGGACCCTACGCC-1	22	96	3886	7816	5
1060	CGATTAAATATCTCCT-1	56	62	7956	5476	11
1061	CGATTCGCCTGGCTGC-1	57	73	8076	6233	14
1062	CGCAAACACGAGTTAC-1	27	37	4484	3757	16
1063	CGCAATTACTTTCGGT-1	23	33	4005	3482	1
1064	CGCAATTAGGGTAATA-1	28	44	4604	4238	9
1065	CGCAATTCTACAATAA-1	26	28	4365	3138	1
1066	CGCACATGTCCACTAC-1	39	87	5921	7197	7
1067	CGCACGTCTGTTTATG-1	68	32	9392	3412	4
1068	CGCACGTGCGCTATCA-1	39	99	5921	8022	5
1069	CGCAGAAACATTTGCG-1	8	58	2210	5202	0
1070	CGCAGGCGATCCAAAC-1	52	102	7478	8228	8
1071	CGCATCATGGCTTCAG-1	9	85	2330	7059	5
1072	CGCATGGTGCGATGCT-1	40	66	6041	5752	2
1073	CGCATTAGCTAATAGG-1	27	57	4484	5133	18
1074	CGCCAAGAAGCCGAGT-1	39	17	5921	2381	6
1075	CGCCACCCGCATTAAC-1	6	18	1970	2450	0
1076	CGCCATCCGATTATGA-1	24	80	4125	6715	7
1077	CGCCCAGCACGCCTAG-1	59	51	8315	4720	11
1078	CGCCCGCTTCCGTACA-1	18	80	3407	6715	0
1079	CGCCCTTGAAGGCTGA-1	24	20	4125	2587	17
1080	CGCCGCCCATGCCTGT-1	39	83	5921	6921	12
1081	CGCCTCCCTCCTCTAT-1	43	73	6400	6233	12
1082	CGCCTGGCCTACGTAA-1	41	27	6160	3069	6
1083	CGCGACCGCGACAGAT-1	59	81	8315	6784	10
1084	CGCGAGTCTGCCGGGT-1	52	20	7477	2587	6
1085	CGCGCAAATGTCCAGA-1	56	24	7956	2862	6
1086	CGCGCAAGGAACTACA-1	5	29	1851	3207	0
1087	CGCGCATGTTTGATTG-1	50	54	7238	4926	2
1088	CGCGCCCGACTTAATA-1	21	75	3766	6371	7
1089	CGCGGCTCAACTTGAA-1	43	97	6400	7884	13
1090	CGCGGGAATTAGGCAG-1	28	80	4604	6715	2
1091	CGCGTTCATGAAATAC-1	27	51	4484	4720	18
1092	CGCTACGGGACATTTA-1	38	48	5801	4513	3
1093	CGCTAGAGACCGCTGC-1	39	101	5921	8160	5
1094	CGCTATACCGCCCACT-1	14	36	2928	3688	7
1095	CGCTATTCAATGTATG-1	19	31	3527	3344	17
1096	CGCTATTCTTAGGCTC-1	38	60	5801	5339	6
1097	CGCTCGACATAATGAT-1	21	45	3766	4307	1
1098	CGCTCTCCGTAGATTA-1	33	37	5203	3757	3
1099	CGCTGAGGACGTCCAA-1	4	40	1731	3963	5
1100	CGCTGGTGACTACCCT-1	48	98	6999	7953	10
1101	CGCTGTGACGCCGCAC-1	25	47	4245	4445	16
1102	CGCTGTGTGGATGTTG-1	59	43	8315	4169	4
1103	CGCTTAGTATTGATAC-1	66	52	9153	4788	11
1104	CGCTTATTCCCGGTCG-1	42	30	6280	3275	3
1105	CGCTTCCACTGAAATC-1	18	42	3407	4101	17
1106	CGCTTTCATACCGGTG-1	14	50	2928	4651	2
1107	CGCTTTCTTGCATTCG-1	31	85	4963	7059	7
1108	CGGAAAGAATCAAACG-1	58	48	8195	4513	2
1109	CGGAACGTAAACATAG-1	47	45	6879	4307	9
1110	CGGAGCAATTTAATCG-1	54	60	7717	5339	11
1111	CGGAGCATGGCGATCC-1	39	67	5921	5821	2
1112	CGGAGCTTATAACACC-1	10	86	2450	7128	5
1113	CGGAGTTTGAGAGACA-1	30	34	4843	3550	6
1114	CGGATAAGCGGACATG-1	19	17	3527	2381	2
1115	CGGATCCTCAAGGACT-1	60	80	8435	6715	14
1116	CGGATGAATGCTGTGA-1	70	22	9632	2724	4
1117	CGGCAAACATCGTGCG-1	52	66	7477	5752	11
1118	CGGCACCGTTAGCGCC-1	11	89	2569	7334	5
1119	CGGCACTCAAGAAAGT-1	12	28	2689	3138	7
1120	CGGCAGGGTCGGGTTG-1	32	94	5083	7678	0
1121	CGGCCACGCACAAAGT-1	35	59	5442	5270	9
1122	CGGCCCAGGTATATCC-1	43	105	6400	8435	8
1123	CGGCGCCATCAATCCC-1	59	93	8315	7609	10
1124	CGGCTTTGTATGATAA-1	8	56	2210	5064	0
1125	CGGGAATATAGTATAC-1	47	105	6879	8435	8
1126	CGGGAATTTATGTAAA-1	45	65	6639	5683	2
1127	CGGGAGCTTCAGTGTA-1	49	91	7118	7472	13
1128	CGGGATCAATGTAAGA-1	23	59	4006	5270	18
1129	CGGGCAGCTAAACCGC-1	32	56	5083	5064	3
1130	CGGGCCATAGCCGCAC-1	14	18	2928	2450	0
1131	CGGGCCTTCTTTGTAA-1	41	55	6160	4995	3
1132	CGGGTGTACCCATTTA-1	32	86	5083	7128	7
1133	CGGTACTAGAATCAAA-1	43	83	6400	6921	12
1134	CGGTAGAGGTGCAGGT-1	22	92	3886	7541	0
1135	CGGTCAAGTGGGAACC-1	26	80	4365	6715	7
1136	CGGTCCGTCGCAAGCC-1	63	51	8794	4719	11
1137	CGGTCTATCAACCCGT-1	18	82	3407	6853	0
1138	CGGTGAAGACTAAAGT-1	35	23	5442	2793	9
1139	CGGTGCAGATAGAACG-1	42	36	6280	3688	3
1140	CGGTGCGCGTTGGTCC-1	49	39	7118	3894	3
1141	CGGTGTACTTGATCCC-1	17	31	3287	3344	9
1142	CGGTTATCCAACAGTG-1	30	98	4844	7953	0
1143	CGGTTCAAGTAGGTGT-1	24	98	4126	7953	5
1144	CGGTTCCGGCTTCTTG-1	9	29	2329	3207	7
1145	CGGTTGACCTGGCATA-1	39	25	5921	2931	6
1146	CGGTTGAGTATCCTTC-1	66	30	9153	3275	4
1147	CGTAAACGCTTGAGTG-1	11	23	2569	2794	0
1148	CGTAAAGCAAGAAATC-1	70	28	9632	3137	4
1149	CGTACCTGATAGGCCT-1	22	68	3886	5890	13
1150	CGTAGCGAATTGTCAG-1	13	71	2809	6096	0
1151	CGTAGCGCCGACGTTG-1	7	53	2090	4858	0
1152	CGTATTAAGAGATCTA-1	32	54	5083	4926	3
1153	CGTCACGTCCATTGGT-1	47	51	6879	4720	9
1154	CGTCAGTGCGCACAAG-1	11	49	2569	4582	0
1155	CGTCATACCATATCCA-1	20	20	3646	2587	2
1156	CGTCGCATGTGAGCCA-1	65	77	9034	6508	10
1157	CGTCGCTTGGTTATAC-1	63	25	8794	2931	4
1158	CGTCGGATAGTGTTGA-1	34	96	5323	7816	0
1159	CGTCGGGTCTAAGCGC-1	54	22	7716	2724	6
1160	CGTCGTCCTTCGCGAA-1	56	76	7956	6440	14
1161	CGTCTGGAAGGGCCCG-1	16	62	3168	5477	7
1162	CGTGAAGTTAATTCAC-1	40	56	6041	5064	2
1163	CGTGACATTGGGTCGT-1	15	83	3048	6922	0
1164	CGTGACCAGTCCTCTG-1	63	55	8794	4995	11
1165	CGTGCAGACTGGGACA-1	40	74	6041	6302	12
1166	CGTGCATTGTCGACGC-1	39	31	5921	3344	6
1167	CGTGCCCTCCCGAAGA-1	43	77	6400	6508	12
1168	CGTGCTGGCCTAGTCG-1	9	19	2329	2519	0
1169	CGTGCTTCTACCTAAA-1	62	28	8674	3137	4
1170	CGTGGCCGAATATCTA-1	47	101	6879	8160	10
1171	CGTGGTACCCAAAGGC-1	66	42	9153	4100	11
1172	CGTGTCCCATTCGCGA-1	28	40	4604	3963	3
1173	CGTGTCTCGTTACGAC-1	60	34	8435	3550	4
1174	CGTTAATGTCCCGACG-1	59	87	8315	7196	10
1175	CGTTAGCTCACAACTG-1	14	90	2928	7403	5
1176	CGTTCAGACCCGCGAA-1	65	61	9033	5407	14
1177	CGTTCATGGTGCGCGT-1	48	20	6998	2587	6
1178	CGTTGAATACCGCGCT-1	57	77	8076	6508	14
1179	CGTTGAGCGACCGTCG-1	44	74	6520	6302	12
1180	CGTTGCCCGCGTGGGA-1	65	45	9033	4307	15
1181	CGTTGTCGGCAATTGA-1	64	66	8914	5751	14
1182	CGTTGTTTCAATTCCC-1	34	40	5322	3963	3
1183	CGTTTAAGCGGAGCAC-1	13	59	2809	5270	7
1184	CGTTTCACTTCGGGCG-1	18	92	3407	7541	5
1185	CGTTTCGCTCATTACA-1	35	49	5442	4582	3
1186	CGTTTGTGTAGAGGGT-1	55	41	7836	4032	4
1187	CTAAACGGGTGTAATC-1	4	42	1731	4101	5
1188	CTAAAGAATGCCTACT-1	36	36	5562	3688	3
1189	CTAAAGGGAAATAGGA-1	44	62	6520	5476	9
1190	CTAAAGTCCGAAGCTA-1	4	22	1731	2725	0
1191	CTAAATCCGGTGTACA-1	61	35	8554	3619	4
1192	CTAAATCCTATTCCGG-1	26	84	4365	6990	7
1193	CTAACCGCGCGCCCGT-1	37	35	5681	3619	3
1194	CTAACGAAACTTGCTG-1	30	94	4844	7678	0
1195	CTAACTGGTCCGGTTC-1	50	36	7238	3688	9
1196	CTAAGGGAATGATTGG-1	44	72	6520	6164	12
1197	CTAATTCGCACGCGCT-1	28	34	4604	3550	15
1198	CTAATTTCAACAACAC-1	21	27	3766	3069	0
1199	CTACAAGAAATAACCC-1	58	40	8195	3963	4
1200	CTACACTAGCTTGTTC-1	4	38	1731	3826	5
1201	CTACCCTAAGGTCATA-1	31	91	4964	7472	0
1202	CTACGACTAGCTATAA-1	38	24	5801	2862	6
1203	CTACGATCCTATCCTA-1	69	19	9512	2518	4
1204	CTACGCACGGAGTACC-1	35	57	5442	5133	3
1205	CTACGCCATTTCCGAT-1	12	80	2689	6715	0
1206	CTACGTGTTGCCACCA-1	6	24	1970	2863	0
1207	CTACTATCATAGGTTT-1	53	25	7597	2931	6
1208	CTACTATCTTTCAGAG-1	29	93	4724	7609	0
1209	CTACTCAAGGTATAGT-1	60	42	8435	4100	4
1210	CTACTCTAGGCCCGGC-1	31	25	4963	2931	6
1211	CTACTGCCACCTGACC-1	27	63	4485	5545	18
1212	CTAGATAAACTCCTCG-1	7	25	2090	2931	0
1213	CTAGATGTGAGTGTAA-1	33	103	5203	8297	8
1214	CTAGATTTACGACGGC-1	42	74	6280	6302	12
1215	CTAGCAACTAATTTAC-1	2	28	1492	3138	0
1216	CTAGCATAGTATAATG-1	34	66	5322	5752	2
1217	CTAGCCGATGTTATGA-1	23	101	4006	8160	8
1218	CTAGGCGCCCTATCAG-1	51	91	7358	7472	13
1219	CTAGGTCTGAAGGAAT-1	36	104	5562	8366	14
1220	CTAGGTTCGGACGTGA-1	58	70	8196	6027	14
1221	CTAGTAGAAAGGGATT-1	63	81	8794	6783	10
1222	CTAGTATTCGGAATTA-1	14	80	2928	6715	0
1223	CTAGTCACGTCTTAAG-1	37	69	5682	5958	2
1224	CTAGTGAAGGACAGGA-1	34	38	5322	3825	3
1225	CTAGTTACAACCCGGT-1	53	67	7597	5820	11
1226	CTAGTTGGGCCCGGTA-1	26	68	4365	5889	18
1227	CTATAAGAGCCAATCG-1	26	100	4365	8091	5
1228	CTATAGGCGTTGATGT-1	62	38	8674	3825	4
1229	CTATATCCAGCCTGGC-1	69	31	9512	3343	4
1230	CTATCGACGAAATACA-1	53	93	7597	7609	10
1231	CTATCGGGTCTCAACA-1	35	69	5442	5958	2
1232	CTATGAACACCTTGCC-1	72	28	9871	3137	4
1233	CTATGCCCGAATGCAA-1	63	59	8794	5270	11
1234	CTATGTCACTAGCCCA-1	30	66	4844	5752	18
1235	CTATGTCTATTGAAAC-1	11	55	2569	4995	0
1236	CTATGTGAGTCACGGC-1	45	17	6639	2381	6
1237	CTATTCATGTGTCCCA-1	52	62	7477	5476	11
1238	CTATTTGGTTACGGAT-1	36	82	5562	6853	12
1239	CTCAAACCACTGCCCG-1	64	40	8914	3963	4
1240	CTCAACTAACCCGGAT-1	63	85	8794	7059	15
1241	CTCACATTTACTAAAT-1	62	68	8674	5889	14
1242	CTCACTGTGATACTTA-1	63	75	8794	6371	10
1243	CTCACTTGGCTGGTAA-1	40	26	6040	3000	6
1244	CTCAGGACTCACCTGT-1	16	30	3167	3275	2
1245	CTCAGTCACGACAAAT-1	24	96	4126	7816	0
1246	CTCATGGCTCACAATC-1	13	63	2809	5546	0
1247	CTCATGGTAATTTGCG-1	50	26	7238	3000	3
1248	CTCATTGCTCTAACAA-1	60	78	8435	6577	14
1249	CTCATTTGATGGGCGG-1	22	62	3886	5477	17
1250	CTCCCTCCTTTCGATC-1	51	23	7357	2793	6
1251	CTCCGCCCACATGAGG-1	43	39	6400	3894	3
1252	CTCCGGCCTAATATGC-1	19	59	3527	5270	17
1253	CTCCGGCTTGTAGACA-1	15	19	3048	2518	0
1254	CTCCTAAGTTATGTCT-1	12	30	2689	3275	7
1255	CTCCTCCAGCTCACAC-1	62	50	8674	4651	11
1256	CTCGAGGCAAGTTTCA-1	72	32	9871	3412	11
1257	CTCGAGGTCGAACAGT-1	29	59	4724	5270	18
1258	CTCGATATTTGCGAGC-1	23	99	4006	8022	5
1259	CTCGCACCTATATAGT-1	24	68	4125	5890	18
1260	CTCGCCGAATGTAGGG-1	60	64	8435	5614	14
1261	CTCGGGTTCTCTGGCC-1	61	27	8554	3068	4
1262	CTCGGTACCACTGCTC-1	41	81	6161	6784	12
1263	CTCGGTCCGTAGCCTG-1	18	50	3407	4651	17
1264	CTCGGTTGTCGGCCCT-1	56	26	7956	3000	9
1265	CTCGTCGAGGGCTCAT-1	60	18	8435	2449	4
1266	CTCGTTACGGCTACCA-1	70	40	9632	3963	15
1267	CTCTACACTGGCGATT-1	43	17	6400	2381	6
1268	CTCTATTTGGCTGCAG-1	48	68	6998	5889	11
1269	CTCTCACAATCGATGA-1	32	70	5083	6027	18
1270	CTCTCGATGTGCGCCT-1	4	62	1731	5477	5
1271	CTCTCTAACTGCCTAG-1	57	21	8076	2656	6
1272	CTCTGCAGGCATTCTT-1	71	23	9751	2793	4
1273	CTCTGCGAAGCAAGCA-1	12	50	2689	4651	7
1274	CTCTGGACGCCTGGTG-1	32	62	5083	5477	1
1275	CTCTGTGCCTGCTATG-1	2	48	1492	4514	8
1276	CTCTGTTTGAGGATTC-1	14	72	2928	6165	0
1277	CTCTTCTATTGACTGG-1	46	100	6759	8091	10
1278	CTCTTCTGGAAGTTAG-1	62	40	8674	3963	4
1279	CTCTTGTCCCGCTTGG-1	54	58	7717	5201	11
1280	CTGAAAGAGATCCGAC-1	19	69	3527	5958	7
1281	CTGAATCCGAGACCTC-1	47	53	6879	4857	9
1282	CTGACTGCGCAGCTCG-1	31	101	4964	8160	5
1283	CTGAGCAAGTAACAAG-1	15	25	3048	2931	7
1284	CTGATCCCTTTATGCA-1	71	29	9752	3206	11
1285	CTGCACAACTACATAT-1	50	76	7238	6440	14
1286	CTGCACCTGGAACCGC-1	15	49	3048	4582	7
1287	CTGCACTCCAGTACAG-1	54	70	7717	6027	14
1288	CTGCCAAGGTTGGAAG-1	21	77	3766	6509	7
1289	CTGCCATGCATCACAT-1	40	62	6041	5477	9
1290	CTGCCTAGCCACCAAG-1	8	80	2210	6715	5
1291	CTGCCTTTAATACCTT-1	64	28	8914	3137	4
1292	CTGCGGGTGAAATGTT-1	31	23	4963	2793	6
1293	CTGCGGTAGTCACGTG-1	10	92	2450	7541	8
1294	CTGCGTTACGATATAA-1	16	90	3168	7403	5
1295	CTGCTGAGGCCACGAA-1	49	35	7118	3619	3
1296	CTGCTTGGCGATAGCT-1	53	75	7597	6371	14
1297	CTGGAAATGGATGCTT-1	29	53	4724	4857	3
1298	CTGGAAGACACGGTGG-1	50	88	7238	7265	7
1299	CTGGATTTACACTTGA-1	49	55	7118	4995	2
1300	CTGGCATCCGAATGAG-1	48	26	6998	3000	3
1301	CTGGCGACATAAGTCC-1	17	81	3288	6784	0
1302	CTGGCGCACAGGTCTG-1	37	89	5682	7334	7
1303	CTGGCGGGAATAAGTA-1	20	22	3646	2725	2
1304	CTGGCTCCTGCGGGAT-1	7	27	2090	3069	0
1305	CTGGCTGATTCATCCT-1	44	96	6520	7816	13
1306	CTGGCTGCTAACGTAA-1	5	25	1851	2931	0
1307	CTGGCTGGTTGTCAGT-1	54	56	7717	5064	2
1308	CTGGGATAAATAATGG-1	38	84	5801	6990	12
1309	CTGGGCCTGCTATATC-1	44	30	6519	3275	6
1310	CTGGGTAGGCAGTTAA-1	43	79	6400	6646	12
1311	CTGGTAACACATAGAA-1	42	88	6280	7265	7
1312	CTGGTAACGAGCTCTT-1	29	97	4724	7885	0
1313	CTGGTCCTAACTTGGC-1	7	65	2090	5683	5
1314	CTGGTGAATGGGCCTA-1	65	19	9033	2518	4
1315	CTGGTTCAACGCATCA-1	8	38	2210	3826	0
1316	CTGGTTTCGAGCAAGA-1	46	88	6759	7265	13
1317	CTGTACTTCTTAGCAT-1	39	51	5921	4720	3
1318	CTGTAGCCATCTCACT-1	56	46	7956	4376	2
1319	CTGTATGGTGTAGAAA-1	20	32	3646	3413	17
1320	CTGTCAAATGGCTCGG-1	23	83	4006	6922	7
1321	CTGTGCAGGGTAGGTC-1	42	70	6280	6027	12
1322	CTGTGGTCGGGAGATA-1	55	89	7837	7334	10
1323	CTGTTACCCAATCTAG-1	48	58	6998	5201	2
1324	CTGTTCACTGCCTGTG-1	22	56	3886	5064	13
1325	CTGTTCATCTCACGGG-1	22	34	3886	3550	1
1326	CTGTTGTTCAGTCGTA-1	67	21	9273	2655	4
1327	CTTAACTTCGAAGTAC-1	11	63	2569	5546	0
1328	CTTACACGGTATTCCA-1	31	45	4963	4307	3
1329	CTTACACTGGGAAATA-1	16	48	3168	4514	17
1330	CTTAGCCTTCCACATG-1	22	78	3886	6578	7
1331	CTTAGGTATAGACCAG-1	63	15	8794	2243	4
1332	CTTAGTAGGCCTACAG-1	32	102	5083	8229	5
1333	CTTAGTGTAGTAGCAT-1	61	83	8555	6921	10
1334	CTTAGTTGAGGAATCG-1	67	33	9273	3481	4
1335	CTTATGTTGACTACCA-1	13	27	2808	3069	7
1336	CTTCAACTCCACTTGG-1	59	77	8315	6508	14
1337	CTTCACGCCCTGGTAC-1	71	21	9751	2655	4
1338	CTTCAGTGGTCGCCTA-1	54	18	7716	2449	6
1339	CTTCATAGCTCAAGAA-1	19	37	3527	3757	1
1340	CTTCATTGTCAGTGGA-1	36	60	5562	5339	6
1341	CTTCCGCTCCGTGAAG-1	56	50	7956	4651	2
1342	CTTCGTAGATAGGTGA-1	39	45	5921	4307	3
1343	CTTCTATGTTGAAGTA-1	46	28	6759	3137	6
1344	CTTCTATTAATGCTAG-1	51	47	7357	4444	9
1345	CTTCTGGGCGTACCTA-1	66	34	9153	3550	4
1346	CTTCTTACGTCGTATA-1	14	60	2928	5339	7
1347	CTTGACCCGAAAGATA-1	9	57	2330	5133	0
1348	CTTGAGGTTATCCCGA-1	12	24	2689	2863	0
1349	CTTGAGTTAGGGTAAT-1	39	93	5921	7609	13
1350	CTTGCAACCGCCTCCT-1	43	25	6400	2931	6
1351	CTTGCCCAGGCTCTAC-1	45	55	6639	4995	9
1352	CTTGGCCAAGCTGGGA-1	61	57	8555	5132	11
1353	CTTGTACTTGTTGACT-1	21	51	3766	4720	17
1354	CTTGTCAACATTCGAG-1	50	66	7238	5752	11
1355	CTTGTGAGTCTTTGAC-1	10	34	2449	3551	7
1356	CTTGTGCTCACCGATT-1	22	94	3886	7678	0
1357	CTTGTTGCTGAGTCAA-1	38	80	5801	6715	12
1358	CTTGTTTATGTAGCCA-1	18	28	3407	3138	2
1359	CTTTAACTTTCAAAGG-1	23	67	4006	5821	18
1360	CTTTAATATTGGTCGA-1	51	73	7358	6233	14
1361	CTTTACCGAATAGTAG-1	50	84	7238	6990	14
1362	CTTTAGGAACACTGTT-1	41	87	6161	7197	7
1363	CTTTAGTGCTATTATT-1	44	64	6520	5614	9
1364	CTTTCTGTGCGGGCTT-1	54	66	7717	5752	11
1365	CTTTGGCGCTTTATAC-1	32	18	5083	2449	6
1366	CTTTGGCTTTAGTAAA-1	32	40	5083	3963	3
1367	CTTTGGGATTGTTGCA-1	62	44	8674	4238	4
1368	GAAACAGATGACCACC-1	40	92	6041	7541	13
1369	GAAACAGCCATGCAGT-1	13	61	2809	5408	0
1370	GAAACATAGGAAACAG-1	60	20	8435	2587	4
1371	GAAACCGAATTACCTT-1	45	51	6639	4720	9
1372	GAAACCTATACAAATG-1	60	52	8435	4788	11
1373	GAAACTCGTGCGATGC-1	28	24	4604	2862	15
1374	GAAACTCTAATGAAGG-1	13	73	2809	6234	0
1375	GAAAGAACAGCGTTAT-1	37	103	5682	8297	10
1376	GAAAGCAGTGCACTTT-1	56	54	7956	4926	2
1377	GAAAGCCCTTTGGACC-1	35	21	5442	2656	6
1378	GAAAGTGACTAACTGC-1	25	31	4245	3344	1
1379	GAAATACTAAACGTTT-1	18	22	3407	2725	2
1380	GAAATATCACCATCAG-1	33	23	5202	2793	6
1381	GAAATCGCGCGCAACT-1	18	68	3407	5890	2
1382	GAAATGGCGGTGTTAG-1	30	52	4844	4789	3
1383	GAAATGGGATGTAAAC-1	13	17	2808	2381	0
1384	GAAATTAGCACGGATA-1	18	96	3407	7816	5
1385	GAAATTCACATCGCTG-1	13	49	2808	4582	7
1386	GAAATTGTCTCTATAA-1	43	53	6400	4857	3
1387	GAACACACATCAACCA-1	22	50	3886	4651	1
1388	GAACAGATTACTAAAT-1	57	71	8076	6096	14
1389	GAACCATCTGGGAGAC-1	4	54	1731	4927	5
1390	GAACCCTCTGTGTTCT-1	59	67	8315	5820	14
1391	GAACCTTTAACGATCC-1	63	79	8794	6646	10
1392	GAACGACCGAATGATA-1	19	63	3527	5546	0
1393	GAACGTCTCATGGTCG-1	31	87	4964	7197	7
1394	GAAGAAACGATATTGT-1	59	29	8315	3206	4
1395	GAAGAACGGTGCAGGT-1	14	40	2928	3963	1
1396	GAAGCCACTGATTATG-1	65	69	9034	5958	10
1397	GAAGCCTGCACATTCC-1	61	61	8555	5408	11
1398	GAAGCGTGAGGAATTT-1	34	60	5322	5339	6
1399	GAAGCTCGGACCCGTC-1	55	21	7836	2656	4
1400	GAAGCTTGCTGACCGC-1	29	35	4724	3619	3
1401	GAAGGAGTCGAGTGCG-1	66	60	9153	5339	14
1402	GAAGTCAGTTGCACTA-1	52	58	7477	5201	2
1403	GAAGTCTCCCTAGCGA-1	37	91	5682	7472	7
1404	GAAGTGATTTATCGTG-1	39	47	5921	4445	3
1405	GAAGTGCTGGATAGCT-1	15	61	3048	5408	7
1406	GAAGTTTCCACTCAAT-1	36	46	5562	4376	3
1407	GAATAGACGCGACCCA-1	42	92	6280	7540	13
1408	GAATAGTGCTCGATTA-1	60	36	8435	3688	6
1409	GAATATTCGGAGTCCC-1	13	83	2809	6922	5
1410	GAATCGACATGGTCAC-1	26	42	4365	4101	16
1411	GAATCGCCGGACACGG-1	11	41	2569	4032	7
1412	GAATCTGAACATTCTC-1	42	64	6280	5614	2
1413	GAATGCCGAAATGACC-1	21	17	3766	2381	2
1414	GAATGCGAATCGGTTC-1	63	69	8794	5958	14
1415	GAATGTATGGCAGGTC-1	15	91	3048	7472	5
1416	GAATGTGGTCCGGATT-1	43	81	6400	6784	12
1417	GAATGTTGGGTAATCT-1	23	69	4006	5958	13
1418	GAATTATAGTGAAAGG-1	34	68	5323	5889	9
1419	GAATTCACCCGGGTGT-1	47	55	6879	4995	9
1420	GAATTTCTCGCTGCAG-1	28	30	4604	3275	15
1421	GACAAACATATGCAGG-1	44	100	6520	8091	10
1422	GACAACGACCATTGAA-1	25	77	4245	6509	2
1423	GACAACGCAGCTTACG-1	20	54	3646	4926	17
1424	GACACAAGGGAAGAAA-1	30	72	4844	6165	18
1425	GACACGAGTTAGAGGA-1	19	25	3527	2931	2
1426	GACACTGAGTTCAGTG-1	44	46	6519	4376	3
1427	GACAGCCAGACCTGAC-1	42	86	6280	7128	14
1428	GACAGGCACACACTAT-1	38	22	5801	2725	2
1429	GACATCCGTCGAACTG-1	65	71	9034	6095	10
1430	GACATCGATTTATAAC-1	52	50	7477	4651	2
1431	GACCAGAGCCCTGTAG-1	31	47	4963	4445	3
1432	GACCCAATTATGATAC-1	54	20	7716	2587	6
1433	GACCCGTCGCCGGCTA-1	9	59	2330	5271	0
1434	GACCGACTGAAGCGTC-1	34	22	5322	2725	6
1435	GACCGATTAAATATGT-1	68	16	9392	2311	4
1436	GACCGTCAGGTCGTGA-1	13	81	2809	6784	0
1437	GACCGTGCTGACGGTG-1	40	52	6041	4789	3
1438	GACCTTCCACGTCTAC-1	66	74	9153	6302	8
1439	GACGACGATCCGCGTT-1	52	70	7477	6027	14
1440	GACGCCGTAAAGGCTA-1	54	54	7717	4926	2
1441	GACGCCTGTTGCAGGG-1	11	31	2569	3344	7
1442	GACGCTTGCTTCTAAA-1	38	36	5801	3688	3
1443	GACGGACCGCGTTCCT-1	4	58	1731	5202	5
1444	GACGGGTTGGCCCGTA-1	61	51	8555	4720	11
1445	GACGGTCAATAGAAGC-1	30	100	4844	8091	5
1446	GACGTGAGACTCCATG-1	8	30	2210	3275	0
1447	GACGTGTAGGGATTAT-1	28	32	4604	3413	2
1448	GACTAAGATCATGCAC-1	23	53	4006	4858	1
1449	GACTAAGTAGGCTCAC-1	27	43	4484	4170	1
1450	GACTACAAAGCGGTGG-1	49	21	7118	2656	6
1451	GACTACAATTGCTCGT-1	8	82	2210	6853	8
1452	GACTCACCCACGTGAG-1	38	106	5802	8504	8
1453	GACTCGCGGGAATGAC-1	28	96	4604	7816	0
1454	GACTGCAAATCGAGCT-1	59	75	8315	6371	14
1455	GACTGCACCAGCCCAG-1	46	80	6759	6715	14
1456	GACTGCTGGTGAGAAA-1	67	39	9273	3894	11
1457	GAGACTGATGGGTAGA-1	28	56	4604	5064	18
1458	GAGACTTCGCGACCGA-1	53	57	7597	5132	2
1459	GAGAGGGCGCGAGGTT-1	38	40	5801	3963	3
1460	GAGAGGTGCATTCTGG-1	44	28	6519	3137	6
1461	GAGATCTGCTTGGCAT-1	34	44	5322	4238	3
1462	GAGATCTGTCACTCCG-1	30	74	4844	6302	7
1463	GAGATCTTCCATGACA-1	45	77	6639	6508	12
1464	GAGATGGGAGTCGACA-1	52	72	7477	6164	14
1465	GAGCACCTGTGTCCAG-1	58	80	8196	6715	10
1466	GAGCATCAACAACTTG-1	64	30	8914	3275	4
1467	GAGCATCATCCCTGGG-1	12	40	2689	3963	7
1468	GAGCCACGGTAGTAGG-1	9	47	2330	4445	0
1469	GAGCCAGCTACCTGTG-1	53	89	7597	7334	14
1470	GAGCGAGGGAGTACCG-1	14	58	2928	5202	7
1471	GAGCGCGCACGAGTAG-1	49	93	7118	7609	13
1472	GAGCGCTGTTAGGTAA-1	61	23	8554	2793	4
1473	GAGCTAAGGGCATATC-1	29	83	4724	6921	7
1474	GAGCTCTCGGACCTAA-1	15	33	3048	3482	1
1475	GAGGAATGGAGAGGTT-1	27	31	4484	3344	1
1476	GAGGCCCGACTCCGCA-1	55	23	7836	2793	4
1477	GAGGCTATCAAAGTCG-1	35	27	5442	3069	6
1478	GAGGGAGTCAGATCGC-1	65	41	9033	4031	11
1479	GAGGGCATCGCGTATC-1	11	33	2569	3482	7
1480	GAGGGCGCAGCTCTGC-1	27	89	4485	7334	0
1481	GAGGGTAGTAACAAAG-1	63	31	8794	3344	4
1482	GAGGTACATCCATCTT-1	12	68	2689	5890	0
1483	GAGGTACGCGTGTCCC-1	67	67	9273	5820	8
1484	GAGGTCCCAAAGATCT-1	18	26	3407	3000	1
1485	GAGTACGGGTATACAA-1	15	43	3048	4170	17
1486	GAGTAGATACTAGTTG-1	62	64	8674	5614	14
1487	GAGTATACCCTAATCA-1	70	30	9632	3275	4
1488	GAGTATGCCCGCCTTG-1	49	43	7118	4169	6
1489	GAGTATGCGCGTGCAT-1	63	71	8794	6095	14
1490	GAGTCAGACCAGAATC-1	56	48	7956	4513	2
1491	GAGTCCGCTTACCGGA-1	46	58	6759	5201	2
1492	GAGTGTCAACCAGAAA-1	63	83	8794	6921	10
1493	GAGTGTGCGGTACCCA-1	44	88	6520	7265	13
1494	GAGTTGATGGCAATTT-1	51	19	7357	2518	6
1495	GATAAATCGGTGGATG-1	15	41	3048	4032	17
1496	GATAACTCGCACTGTG-1	39	89	5921	7334	7
1497	GATAAGGCAGATGCAA-1	10	28	2449	3138	7
1498	GATACGATGGGAGTCA-1	45	45	6639	4307	3
1499	GATAGGTAACGTTGAC-1	48	60	6998	5339	2
1500	GATATCTCATGCAATA-1	12	58	2689	5202	0
1501	GATATGAGACACTAAC-1	39	81	5921	6784	12
1502	GATATGCGGTAGCCAA-1	19	91	3527	7472	5
1503	GATATGGATTACGCGG-1	28	18	4604	2450	15
1504	GATATTGAGATTGGCG-1	34	100	5323	8091	5
1505	GATATTTCCTACATGG-1	17	89	3288	7334	0
1506	GATCAACATAAAGGGA-1	62	36	8674	3688	4
1507	GATCATTCCAAACATT-1	30	56	4844	5064	9
1508	GATCCCTTTATACTGC-1	28	60	4604	5339	18
1509	GATCCGGGAATTAACA-1	39	73	5921	6233	12
1510	GATCCTAAATCGGGAC-1	27	95	4485	7747	0
1511	GATCCTCGACACTGGC-1	50	32	7238	3412	3
1512	GATCGACACTATCTGA-1	27	47	4484	4445	16
1513	GATCGCGGGCTCTCCA-1	36	52	5562	4789	3
1514	GATCGCTACCCGATTT-1	50	98	7238	7953	10
1515	GATCGCTATATCTCAG-1	61	25	8554	2931	4
1516	GATCGCTGTGGTGCGT-1	70	18	9632	2449	4
1517	GATCGGTGGCCATAAC-1	28	68	4604	5889	18
1518	GATCGTGACTGATATC-1	38	72	5801	6165	12
1519	GATCTGCTATCTAAGG-1	62	56	8674	5063	11
1520	GATCTTGGAGGGCATA-1	44	70	6520	6027	12
1521	GATCTTTGCAGGGTAT-1	36	38	5562	3825	3
1522	GATGACAAGTAGGGCA-1	57	33	8076	3481	4
1523	GATGCCAGCAGAAGGC-1	23	17	4005	2381	18
1524	GATGCGTCCTGCATTC-1	37	57	5682	5133	9
1525	GATGCTACAAGCGCCT-1	17	51	3287	4720	17
1526	GATGCTGTATTTCATC-1	43	75	6400	6371	12
1527	GATGGCGCACACATTA-1	19	29	3527	3206	0
1528	GATGGTGCCCTAGGCA-1	10	78	2450	6578	5
1529	GATGTAACGAACCACC-1	51	21	7357	2656	6
1530	GATGTCCGGATCACAT-1	7	37	2090	3757	0
1531	GATGTCGGTCAACTGC-1	9	73	2330	6234	5
1532	GATGTTCAATCCACGA-1	41	43	6160	4169	3
1533	GATGTTTGTGCGAGAT-1	20	30	3646	3275	17
1534	GATTAACCGAAAGCCC-1	55	93	7837	7609	10
1535	GATTACTGAATTTGGG-1	41	39	6160	3894	3
1536	GATTCCCTTGTCGCAG-1	25	67	4245	5821	18
1537	GATTCCGCGTTTCCGT-1	16	76	3168	6440	0
1538	GATTCCTATACGGCGC-1	25	23	4245	2794	17
1539	GATTCGACGGTTCACG-1	41	71	6160	6096	12
1540	GATTGACACTCTGCTC-1	5	63	1851	5546	5
1541	GATTGCTCCAGTTGCA-1	63	27	8794	3068	4
1542	GCAAACCCTACATTAT-1	48	82	6999	6852	14
1543	GCAAACCTTGGCCATA-1	57	67	8076	5820	14
1544	GCAAAGGGCGTTAGCC-1	66	20	9153	2587	4
1545	GCAAATATTACGCTTT-1	35	41	5442	4032	3
1546	GCAACACACTAGAACT-1	46	16	6759	2312	6
1547	GCAACAGCAGTATGCG-1	46	106	6759	8504	15
1548	GCAACCACCAGACCGG-1	14	92	2928	7541	5
1549	GCAACCACGGCCGCGT-1	43	29	6400	3206	3
1550	GCAAGAATTCCTTGGC-1	44	36	6519	3688	3
1551	GCAAGTGCACAGAGAA-1	24	42	4125	4101	16
1552	GCACAAACCCTAGATG-1	65	21	9033	2656	4
1553	GCACAAGTGTCGGAAG-1	10	64	2449	5614	0
1554	GCACACACTGGTAGCC-1	56	94	7956	7678	10
1555	GCACGCCTACTTAGAT-1	55	39	7836	3894	4
1556	GCACTAGTCGCGCTAT-1	13	43	2808	4170	7
1557	GCACTGCCTACCTTTA-1	66	68	9153	5889	8
1558	GCACTGTGCAAATGTA-1	9	33	2330	3482	0
1559	GCAGACCCAGCACGTA-1	39	103	5921	8297	10
1560	GCAGATCCATAAGACT-1	51	85	7358	7059	10
1561	GCAGATTAGGGATATC-1	37	61	5682	5408	9
1562	GCAGCACACAGCCCAG-1	38	42	5801	4101	3
1563	GCAGCGGTGGGCATTA-1	7	31	2090	3344	0
1564	GCAGGAACTTAGATCT-1	53	15	7597	2243	6
1565	GCAGGACTATAGAATA-1	35	37	5442	3757	3
1566	GCAGGTAGAGTATGGT-1	18	94	3407	7678	5
1567	GCAGTGTGGCTATAGG-1	59	83	8315	6921	10
1568	GCATAGAGCACTCAGG-1	37	59	5682	5270	9
1569	GCATCCCTAACTTTGA-1	16	42	3168	4101	17
1570	GCATCGGCCGTGTAGG-1	49	103	7118	8297	10
1571	GCATGAGGGACGCGGC-1	30	90	4844	7403	0
1572	GCATTGTAATTCATAT-1	41	21	6160	2656	6
1573	GCCACAATTTAAGGAC-1	45	39	6639	3894	3
1574	GCCACTCAGAGCGCGA-1	59	95	8315	7747	8
1575	GCCAGGAAAGAACACT-1	71	35	9752	3619	15
1576	GCCAGGAGTAACCGAT-1	21	89	3766	7334	0
1577	GCCAGGCGTTCGCATG-1	9	89	2330	7334	8
1578	GCCATATTGCACACAG-1	22	90	3886	7403	0
1579	GCCATCGAGCTGCGTG-1	53	47	7597	4444	6
1580	GCCCACCAAGGCTGTC-1	12	38	2689	3826	7
1581	GCCCAGTTGGTATGCC-1	22	38	3886	3826	8
1582	GCCCGACTTCTTCCCG-1	49	25	7118	2931	3
1583	GCCCGATCTGTGGTCG-1	53	63	7597	5545	11
1584	GCCCGCGCGTAAACGG-1	49	41	7118	4032	9
1585	GCCCGCGCGTTTGACA-1	20	40	3646	3963	1
1586	GCCCGTAATACCTTCT-1	27	79	4485	6646	9
1587	GCCCTAGCCGTCGCGA-1	54	16	7716	2312	6
1588	GCCGAAATTCCTACGT-1	35	45	5442	4307	3
1589	GCCGACCCACGACTGC-1	62	30	8674	3275	4
1590	GCCGATTGGCCAAGCT-1	41	61	6160	5408	9
1591	GCCGCATTAGTCCGGC-1	35	17	5442	2381	6
1592	GCCGCTTGTGAGAAAC-1	36	40	5562	3963	3
1593	GCCGGAAACACATCTT-1	3	53	1611	4858	5
1594	GCCGGGTTAGGGTCGC-1	41	59	6160	5270	9
1595	GCCTAGCGATCTGACC-1	20	42	3646	4101	1
1596	GCCTATAGTGTCAGGG-1	29	91	4724	7472	0
1597	GCCTATTCCGATATAG-1	24	30	4125	3275	16
1598	GCCTATTTGCTACACA-1	8	50	2210	4651	0
1599	GCCTCATCTGGAAATA-1	41	95	6161	7747	13
1600	GCCTCTATACATAGCA-1	55	75	7836	6371	14
1601	GCCTTCAGCCCTACCG-1	16	50	3168	4651	0
1602	GCCTTGTATATGCAGT-1	17	15	3287	2243	13
1603	GCGAAACGATCGGGAG-1	54	100	7717	8091	10
1604	GCGAAACTTAACTGGA-1	44	82	6520	6852	12
1605	GCGAAGCCATACCCGT-1	31	61	4963	5408	18
1606	GCGACCCAACCATCTG-1	59	33	8315	3481	4
1607	GCGACGATAGTTGTAC-1	48	54	6998	4926	9
1608	GCGAGAGTTGCGTCCA-1	33	107	5203	8573	15
1609	GCGAGGCCCGAGCAGA-1	37	47	5681	4445	3
1610	GCGAGTTCTGCAAAGA-1	35	63	5442	5545	2
1611	GCGATTCTGGAAGCAG-1	10	74	2450	6302	5
1612	GCGATTGTTAACGTTA-1	37	77	5682	6509	12
1613	GCGCAAATATATTCAA-1	58	28	8195	3137	4
1614	GCGCAAGAGCGCGCTG-1	40	100	6041	8091	13
1615	GCGCATCCAGTCAGCA-1	29	95	4724	7747	0
1616	GCGCCGTTCCACGATA-1	41	65	6160	5683	2
1617	GCGCGATGGGTCAAGT-1	2	44	1492	4239	8
1618	GCGCGGTCTAGTAACT-1	68	60	9393	5339	15
1619	GCGCGTCATTGGTACA-1	57	83	8076	6921	14
1620	GCGCTAATTGAATAGA-1	34	70	5323	6027	12
1621	GCGCTATGCCGAGGCA-1	43	47	6400	4445	3
1622	GCGCTGATCCAGACTC-1	17	87	3288	7197	0
1623	GCGCTGCTTTGCATTT-1	28	94	4604	7678	0
1624	GCGCTTAAATAATTGG-1	57	89	8076	7334	10
1625	GCGGACCGCGTTGTGG-1	51	43	7357	4169	6
1626	GCGGAGAAACTTCGCA-1	55	33	7836	3481	6
1627	GCGGAGAGGGAGAACG-1	46	78	6759	6577	12
1628	GCGGCAAAGTATTGCC-1	59	27	8315	3068	4
1629	GCGGCTCTGACGTACC-1	38	38	5801	3825	3
1630	GCGGGAACCAGGCCCT-1	18	48	3407	4514	17
1631	GCGGGCGAGCCTTACC-1	55	51	7836	4720	2
1632	GCGGTAACCCAAATGA-1	7	23	2090	2794	0
1633	GCGGTCCCTAGACGCA-1	13	45	2808	4307	7
1634	GCGGTGAACTGCGCTC-1	20	94	3647	7678	5
1635	GCGGTTCCCTATCATG-1	47	49	6879	4582	6
1636	GCGTAAATGGCCATAA-1	34	102	5323	8229	5
1637	GCGTCCCTAAGACATA-1	64	42	8914	4100	11
1638	GCGTCGAAATGTCGGT-1	17	65	3287	5683	7
1639	GCGTCGCCAGGGTGAT-1	54	62	7717	5476	11
1640	GCGTCTCTGCATTGGG-1	39	41	5921	4032	3
1641	GCGTGGTACTGGGTTA-1	35	95	5442	7747	13
1642	GCTAAACCTGAGGTGA-1	23	23	4005	2794	17
1643	GCTAACTGAAGTCTGA-1	58	88	8196	7265	10
1644	GCTAAGTAGTTTCTCT-1	34	80	5323	6715	12
1645	GCTAATACCGAATGCC-1	21	47	3766	4445	1
1646	GCTACGACTTATTGGG-1	43	69	6400	5958	12
1647	GCTACTATAGTAGAGT-1	50	94	7238	7678	10
1648	GCTAGACCGTCTACTG-1	42	104	6280	8366	10
1649	GCTAGAGTAGAGATGT-1	56	96	7956	7816	10
1650	GCTAGCGATAGGTCTT-1	66	24	9153	2862	4
1651	GCTAGCTTGAATAGCT-1	52	44	7477	4238	9
1652	GCTAGGCACCACGGAG-1	54	84	7717	6990	10
1653	GCTAGTAGAGCTTGTA-1	39	65	5921	5683	2
1654	GCTAGTTTCATTGAGG-1	17	37	3287	3757	17
1655	GCTATACGTCTCGGAC-1	52	88	7477	7265	13
1656	GCTATCATACTCATGG-1	54	78	7717	6577	14
1657	GCTATCGCGGCGCAAC-1	20	24	3646	2862	2
1658	GCTCAATCCGTTTATT-1	53	35	7597	3619	9
1659	GCTCAATGTAATACCG-1	62	58	8674	5201	11
1660	GCTCATTACTGCATGT-1	13	93	2809	7610	5
1661	GCTCCTGACATACTGG-1	56	32	7956	3412	6
1662	GCTCGCTCATGTCCAA-1	41	99	6161	8022	0
1663	GCTCGGAATTTAAAGC-1	22	84	3886	6990	7
1664	GCTCTAAACCCTGACG-1	24	58	4125	5202	1
1665	GCTCTATGTTACGTGC-1	26	40	4365	3963	16
1666	GCTCTCGGGTACCGAA-1	26	58	4365	5202	1
1667	GCTCTTTCCGCTAGTG-1	64	54	8914	4926	11
1668	GCTGAATCTTCCAATC-1	59	23	8315	2793	4
1669	GCTGAGGCGTGAGTAT-1	40	64	6041	5614	2
1670	GCTGCACGGTTTCTTA-1	41	73	6161	6233	12
1671	GCTGCTAAGTAGTCGA-1	56	56	7956	5064	11
1672	GCTGCTACTGCGTAGC-1	51	75	7358	6371	14
1673	GCTGCTCTCCGGACAC-1	31	63	4963	5545	18
1674	GCTGGCATATTCACCT-1	31	31	4963	3344	6
1675	GCTGGCGGCGCATGCT-1	54	64	7717	5614	11
1676	GCTGGGTCCGCTGTTA-1	3	15	1611	2243	0
1677	GCTGGTTTAGGCCATA-1	60	14	8435	2174	6
1678	GCTGTATTACTGGCCC-1	46	38	6759	3825	3
1679	GCTGTTGCTACCGAAC-1	39	95	5921	7747	13
1680	GCTTAATGTAACTAAC-1	42	84	6280	6990	12
1681	GCTTATGAAGCAGGAA-1	35	89	5442	7334	7
1682	GCTTCCGTCCCTAGAC-1	29	77	4724	6509	2
1683	GCTTCGACGTTCAATC-1	69	15	9512	2243	4
1684	GCTTGATGATAATCAG-1	22	36	3886	3688	1
1685	GCTTGGATCGATTAGG-1	31	97	4964	7885	0
1686	GCTTTCAGAGGAGGTG-1	33	95	5203	7747	0
1687	GGAAAGTGCCCATGCC-1	20	90	3647	7403	0
1688	GGAACCGTGTAAATTG-1	49	47	7118	4444	9
1689	GGAACCTTGACTCTGC-1	59	21	8315	2656	4
1690	GGAAGCTCGCTTACAG-1	11	83	2569	6922	5
1691	GGAATAACCTCAAGAA-1	6	60	1971	5339	5
1692	GGAATGCGCTAGCGTG-1	32	82	5083	6853	12
1693	GGACCAACAGGATAAC-1	51	67	7358	5820	11
1694	GGACCTCTAGGCCGCC-1	58	30	8195	3275	4
1695	GGACTCGTGAGTGGTC-1	64	38	8914	3825	4
1696	GGAGAAGTCATTGGCA-1	23	41	4006	4032	16
1697	GGAGACGACACCTTTG-1	43	67	6400	5821	15
1698	GGAGCACCAAGAACTA-1	26	82	4365	6853	7
1699	GGAGCGAGGCCTACTT-1	67	69	9273	5958	15
1700	GGAGGATTGAAAGGAG-1	7	73	2090	6234	5
1701	GGAGGGCTTGGTTGGC-1	32	78	5083	6577	12
1702	GGAGTGCCGCCCTGGA-1	19	53	3527	4858	17
1703	GGATACTCATGAATTG-1	9	45	2330	4307	0
1704	GGATCAAAGGACGAGG-1	6	52	1971	4789	5
1705	GGATCCGGAATATACT-1	34	82	5323	6853	12
1706	GGATCTTACTGCCCTT-1	65	35	9033	3619	4
1707	GGATCTTGACTCAACC-1	51	17	7357	2380	6
1708	GGATGAAGATCGCTGA-1	42	94	6280	7678	13
1709	GGATGACGCGAGTTTA-1	37	45	5681	4307	3
1710	GGATGCTGGCGTTCCT-1	39	19	5921	2518	6
1711	GGATGTCCTTACCGCA-1	35	91	5442	7472	7
1712	GGATTCAGTACGGTGG-1	19	33	3527	3482	17
1713	GGATTCCGCTATACCC-1	19	81	3527	6784	0
1714	GGATTGCTGTGACTCC-1	60	84	8435	6990	10
1715	GGATTTCACTTCTATA-1	31	83	4963	6921	7
1716	GGCAAAGGCGCCAATA-1	54	34	7716	3550	6
1717	GGCAAATTACTTTACT-1	41	53	6160	4857	3
1718	GGCAAGCCCATAGTGG-1	67	61	9273	5407	8
1719	GGCAAGGCGAAATAGC-1	45	69	6639	5958	12
1720	GGCAATAGTCAATGAG-1	30	70	4844	6027	18
1721	GGCACTCCACTGGGCA-1	34	46	5322	4376	3
1722	GGCAGCAAACCTATGC-1	51	103	7358	8297	10
1723	GGCATACAGGTAGCGG-1	34	32	5322	3413	6
1724	GGCATATCGGTTCTGC-1	17	83	3288	6922	0
1725	GGCATCAACGAGCACG-1	5	51	1851	4720	5
1726	GGCCACAAGCGATGGC-1	4	44	1731	4239	5
1727	GGCCCTCACCCACTTA-1	37	23	5681	2793	9
1728	GGCCGAGACTCTGGTG-1	62	32	8674	3412	4
1729	GGCCGGCGTCTGCTAT-1	65	79	9034	6646	10
1730	GGCCGTTTGGGTTTCA-1	59	45	8315	4307	4
1731	GGCGAAATCTAACTTG-1	43	87	6400	7196	13
1732	GGCGCAGGACATCTTC-1	37	27	5681	3069	6
1733	GGCGCATGAATTGATG-1	42	54	6280	4926	3
1734	GGCGCGGAGATCTTTC-1	58	86	8196	7128	10
1735	GGCGCGTTCGAGTTTA-1	47	59	6879	5270	2
1736	GGCGCTCCTCATCAAT-1	17	19	3287	2518	0
1737	GGCGGAGTAATATTAG-1	32	46	5083	4376	3
1738	GGCGGTAGGATCATTG-1	31	69	4963	5958	18
1739	GGCGTCCTATCCGCTG-1	31	33	4963	3481	3
1740	GGCTAAAGGGCGGGTC-1	19	99	3527	8022	8
1741	GGCTACTATACACTCC-1	64	44	8914	4238	11
1742	GGCTATTAAGTTGTAT-1	33	41	5203	4032	3
1743	GGCTCCTCCACCTGTT-1	59	35	8315	3619	4
1744	GGCTCGCGTTGAGGTA-1	31	93	4964	7609	0
1745	GGCTCGTGCCACCAGC-1	20	38	3646	3826	1
1746	GGCTCTGCTCCAACGC-1	26	72	4365	6165	18
1747	GGCTGAAATAGCAAAG-1	49	79	7118	6646	14
1748	GGCTGGCTAGCTTAAA-1	11	29	2569	3207	7
1749	GGCTTTCAATAAGGGT-1	60	62	8435	5476	11
1750	GGGAACGGGAGGTTAG-1	39	37	5921	3757	3
1751	GGGAACGGTTTCAGAT-1	64	32	8914	3412	4
1752	GGGAAGACGGTCTGTC-1	64	76	8914	6439	10
1753	GGGACAGAGTTACTCC-1	57	19	8076	2518	4
1754	GGGACCCGTATATCTT-1	57	53	8076	4857	11
1755	GGGACTGCATAGATAG-1	32	60	5083	5339	1
1756	GGGAGAACTCACAGTA-1	32	64	5083	5614	18
1757	GGGAGGATGCCCGAAA-1	37	51	5682	4720	3
1758	GGGAGTAATGGCTGGC-1	10	42	2449	4101	0
1759	GGGAGTTAATGAGGCG-1	33	75	5203	6371	2
1760	GGGATGGTCGTAACCG-1	47	43	6879	4169	3
1761	GGGATTTACCGCACCT-1	42	90	6280	7403	13
1762	GGGCAACCGCACGTGC-1	55	19	7836	2518	6
1763	GGGCAGAGCAATCGTT-1	58	60	8195	5339	11
1764	GGGCCCGTCTTAAACA-1	42	52	6280	4789	3
1765	GGGCCCTACGAAAGGG-1	38	16	5801	2312	6
1766	GGGCCGGCCGAAGTAC-1	36	84	5562	6990	12
1767	GGGCGATATGTGTGAA-1	28	58	4604	5201	18
1768	GGGCGGCAAATGAATT-1	49	45	7118	4307	6
1769	GGGCGGGTTCCCTACG-1	43	37	6400	3757	3
1770	GGGCGGTCCTATTGTC-1	14	28	2928	3138	2
1771	GGGCGTACATTTATAT-1	24	54	4125	4926	16
1772	GGGCGTCACCACGTAA-1	48	50	6998	4651	9
1773	GGGCGTCCACTGGCTC-1	16	84	3168	6990	0
1774	GGGCGTGGTTTCCCAG-1	61	81	8555	6783	14
1775	GGGCGTTTACATTCAT-1	66	26	9153	2999	4
1776	GGGCTATGATCGATGG-1	57	51	8076	4720	2
1777	GGGCTCATCGAACCCA-1	25	89	4245	7334	0
1778	GGGCTGCCTAGGGCGA-1	33	69	5203	5958	18
1779	GGGCTGGTTAGTCGCG-1	31	51	4963	4720	3
1780	GGGTAATGCTGTGTTT-1	9	21	2329	2656	9
1781	GGGTACCCACGGTCCT-1	14	26	2928	3000	7
1782	GGGTACTTCATGAACT-1	37	39	5681	3894	3
1783	GGGTATGTATGCACTT-1	28	28	4604	3138	15
1784	GGGTATTCTAGCAAAC-1	55	15	7836	2243	4
1785	GGGTCACCGTGACGGT-1	35	47	5442	4445	3
1786	GGGTCAGGAGCTAGAT-1	65	55	9033	4995	11
1787	GGGTCCTTGGAAGAAG-1	71	11	9751	1967	4
1788	GGGTGACACCTTAACT-1	46	56	6759	5064	2
1789	GGGTGGTCCAGCCTGT-1	7	69	2090	5959	5
1790	GGGTGTTTCAGCTATG-1	16	68	3168	5890	7
1791	GGGTTAACATTTGAGT-1	54	50	7717	4651	2
1792	GGGTTCAGACGAACAA-1	19	19	3527	2518	2
1793	GGTAAATGTGCGTTAC-1	11	81	2569	6784	5
1794	GGTAACCGGGAGGATA-1	57	27	8076	3068	6
1795	GGTAACTATGTATCTG-1	12	44	2689	4238	7
1796	GGTACAAACATGCTAT-1	40	54	6041	4926	3
1797	GGTACATCTGGGACGA-1	38	18	5801	2449	6
1798	GGTACCATTAAGACGG-1	29	105	4724	8435	5
1799	GGTAGAAGACCGCCTG-1	53	71	7597	6096	14
1800	GGTAGACCGTTGGGCG-1	53	53	7597	4857	2
1801	GGTAGTGCTCGCACCA-1	34	72	5323	6165	12
1802	GGTATTGCCGAGTTTA-1	33	53	5203	4857	3
1803	GGTCACGTTAGATTCA-1	6	38	1970	3826	0
1804	GGTCAGTGGGTCCCAC-1	48	62	6998	5476	2
1805	GGTCGGATAAACGGCG-1	23	97	4006	7885	5
1806	GGTCGGCCAGGAGCTT-1	32	84	5083	6990	7
1807	GGTCGGTAATTAGACA-1	12	36	2689	3688	7
1808	GGTCGGTCGTCCACAG-1	56	52	7956	4788	2
1809	GGTCGTAAGCTCGCAC-1	49	19	7118	2518	6
1810	GGTCTCTGAATGGACT-1	52	34	7477	3550	6
1811	GGTCTGAGAATCTGGA-1	30	80	4844	6715	2
1812	GGTCTTGAGCGCTCTT-1	65	65	9033	5683	10
1813	GGTGAAACCGGGAATG-1	6	48	1970	4514	5
1814	GGTGAACGGGCTAGCC-1	8	32	2210	3413	0
1815	GGTGAAGTACAGGGAT-1	47	37	6879	3756	3
1816	GGTGAGATGCAGATAA-1	16	36	3168	3688	17
1817	GGTGATAAGGAGCAGT-1	37	79	5682	6646	12
1818	GGTGATTTCATCTTGT-1	9	39	2330	3895	0
1819	GGTGCGGATAAGTGGC-1	16	46	3168	4376	17
1820	GGTGCTGATCACAAAG-1	27	21	4484	2656	15
1821	GGTGCTGGTACACATT-1	42	46	6280	4376	3
1822	GGTGGACTGCTCTGGC-1	55	85	7837	7059	14
1823	GGTTACCACCCTCGGG-1	45	33	6639	3481	3
1824	GGTTAGCTATATGTCT-1	47	87	6879	7196	14
1825	GGTTAGGCTTGGAGAA-1	28	36	4604	3688	15
1826	GGTTAGTTACGGCGCC-1	27	23	4484	2794	15
1827	GGTTCTACTCGTCTGA-1	39	105	5921	8435	8
1828	GGTTTAATTACCATCG-1	63	39	8794	3894	4
1829	GGTTTACAATCTCAAT-1	25	73	4245	6234	7
1830	GGTTTAGCCTTTCTTG-1	46	102	6759	8228	10
1831	GGTTTCAATCGGTCAG-1	33	91	5203	7472	7
1832	GGTTTGAGTGCTGGAA-1	12	42	2689	4101	7
1833	GTAACTTGCGGCAGTC-1	10	40	2449	3963	0
1834	GTAAGCGGGCAGTCAG-1	23	63	4006	5546	17
1835	GTAAGGATTTGTCGGA-1	10	68	2449	5890	0
1836	GTAAGTAACAGTCTGG-1	40	82	6041	6853	12
1837	GTAAGTAGGGTATACC-1	26	36	4365	3688	16
1838	GTAATAAAGGGCTCCC-1	31	103	4964	8297	8
1839	GTAATCTGATTCTTCG-1	50	44	7238	4238	6
1840	GTACACTTACCTGAAG-1	36	64	5562	5614	2
1841	GTACAGAGGCAAGGGT-1	37	83	5682	6921	12
1842	GTACGACGGCGCTGCG-1	12	26	2689	3000	7
1843	GTACGAGATTGCGACA-1	21	57	3766	5133	17
1844	GTACGCTTCATTGCAC-1	46	72	6759	6164	12
1845	GTACGTTTGCCCGTCA-1	44	68	6520	5889	15
1846	GTACTAAGATTTGGAG-1	27	55	4484	4995	18
1847	GTACTCCCTTATCGCT-1	36	28	5562	3137	6
1848	GTACTCCTGGGTATGC-1	26	102	4365	8229	8
1849	GTACTGAGGTCGTAAC-1	11	47	2569	4445	7
1850	GTACTGCATGAAGCGT-1	11	39	2569	3895	7
1851	GTACTGGAGTTAGACC-1	33	81	5203	6784	12
1852	GTACTTGGGCACTTCT-1	17	33	3287	3482	17
1853	GTAGACAACCGATGAA-1	7	55	2090	4995	0
1854	GTAGACACGCCTGACT-1	63	67	8794	5820	14
1855	GTAGACGTCGTTACAT-1	13	39	2808	3894	7
1856	GTAGAGGGAGACAAGT-1	51	31	7357	3344	9
1857	GTAGCCAAACATGGGA-1	50	70	7238	6027	11
1858	GTAGCGCTGTTGTAGT-1	6	50	1971	4651	5
1859	GTAGCGGCTATACACT-1	39	69	5921	5958	2
1860	GTAGCTCCGGGAGGCT-1	65	37	9033	3756	4
1861	GTAGCTTCCTCTTGTT-1	31	89	4964	7334	7
1862	GTAGGTGATCCGTGTA-1	17	79	3288	6646	0
1863	GTAGTCGCGGGAATCA-1	49	81	7118	6784	14
1864	GTAGTCTACGATATTG-1	63	77	8794	6508	10
1865	GTAGTTCGAAGGCGAA-1	65	39	9033	3894	4
1866	GTATAGGACTCAGTAG-1	20	58	3646	5202	17
1867	GTATATGTTACGGCGG-1	6	20	1970	2587	0
1868	GTATCAAACGTTAGCT-1	55	97	7837	7884	10
1869	GTATCAGCTTGGGTTC-1	20	34	3646	3550	17
1870	GTATCTCAGTCTTGAC-1	58	22	8195	2724	4
1871	GTATCTTTCATAACCA-1	46	66	6759	5752	12
1872	GTATGAAATTTCACTC-1	52	22	7477	2724	6
1873	GTATGACGTGGGAAAC-1	7	29	2090	3207	0
1874	GTATGTGGGTCTAGTT-1	38	92	5802	7541	13
1875	GTATTAAGGCGTCTAA-1	20	26	3646	3000	2
1876	GTATTCTGAGAAACGA-1	48	38	6998	3825	3
1877	GTATTCTTACCGTGCT-1	7	21	2090	2656	0
1878	GTCAAAGAAGTGGTGT-1	56	18	7956	2449	6
1879	GTCAAAGTTTACATAG-1	13	29	2808	3206	2
1880	GTCAAGCGGACTCGGG-1	39	77	5921	6509	12
1881	GTCAATTGTACTGAAG-1	5	45	1851	4307	5
1882	GTCACAAAGTTTCCAA-1	9	61	2330	5408	0
1883	GTCACTCTCCAAATCT-1	23	31	4005	3344	1
1884	GTCAGAATAGTCTATG-1	30	32	4843	3413	6
1885	GTCAGTTGTGCTCGTT-1	9	71	2330	6096	5
1886	GTCATGCACCTCCGTT-1	29	61	4724	5408	18
1887	GTCATGGACATGACTA-1	26	62	4365	5477	18
1888	GTCATTAGAGCGAACG-1	37	67	5682	5821	2
1889	GTCCAATATTTAGCCT-1	65	53	9033	4857	11
1890	GTCCATTACTGCTACG-1	42	106	6280	8504	8
1891	GTCCCAACGTAAAGTA-1	33	73	5203	6233	1
1892	GTCCCGCGACGTTATG-1	58	82	8196	6852	14
1893	GTCCGGACCTGAAATT-1	54	88	7717	7265	14
1894	GTCCGGCTGAATTGCG-1	28	52	4604	4789	18
1895	GTCCTACAGGCGGCTC-1	18	16	3407	2312	12
1896	GTCCTACGAATAGTCT-1	53	91	7597	7472	10
1897	GTCCTTCTAGTGGGTT-1	10	82	2450	6853	5
1898	GTCGAATTTGGGCGCT-1	69	17	9512	2380	4
1899	GTCGCCGTTGTGTGTT-1	57	43	8076	4169	4
1900	GTCGCGTAACCCGTTG-1	39	75	5921	6371	12
1901	GTCGGATATCTCAGAC-1	32	36	5083	3688	3
1902	GTCGGATGTAGCGCGC-1	17	77	3287	6509	0
1903	GTCGGGAAGCAGAAAC-1	59	65	8315	5683	14
1904	GTCGTACCATCTCGGG-1	46	62	6759	5476	2
1905	GTCGTATTGGCGTACA-1	19	95	3527	7747	5
1906	GTCGTCAATTATAAGG-1	11	45	2569	4307	7
1907	GTCGTTATTCGCTTAT-1	46	76	6759	6440	12
1908	GTCTATCTGAGTTTCT-1	40	42	6041	4101	3
1909	GTCTATTGGTTCCGGT-1	50	90	7238	7403	7
1910	GTCTCAAGGCCCGGCT-1	60	66	8435	5752	14
1911	GTCTCGATCTGCTTTC-1	20	80	3647	6715	7
1912	GTCTGGGCGGTCGAGA-1	46	44	6759	4238	3
1913	GTCTTAGTACAGCCGG-1	12	78	2689	6578	0
1914	GTGAAACGGCGCCACC-1	24	88	4126	7266	0
1915	GTGAAACGTGCTCCAC-1	11	37	2569	3757	7
1916	GTGAACTCCCATTCGA-1	30	104	4844	8366	8
1917	GTGACAGCTTCCCACT-1	64	74	8914	6302	10
1918	GTGACCGCACACTACG-1	39	91	5921	7472	7
1919	GTGACGCAGGTTTCAT-1	65	75	9034	6371	10
1920	GTGACTTCAGTAGTGC-1	46	50	6759	4651	9
1921	GTGAGCGTGCTGCACT-1	33	25	5203	2931	6
1922	GTGAGGACACTTAAGG-1	41	77	6161	6509	12
1923	GTGAGGAGCGGTTGAG-1	13	87	2809	7197	5
1924	GTGAGTGGTACAACGC-1	52	56	7477	5064	2
1925	GTGATCAAGCGTGCAC-1	65	27	9033	3068	4
1926	GTGATCACTAACGCCT-1	47	97	6879	7884	13
1927	GTGATCATAGATCTGC-1	45	57	6639	5132	9
1928	GTGATCCTTGTCATGA-1	62	84	8674	6990	10
1929	GTGATTCGCCGCTCAA-1	48	40	6998	3963	3
1930	GTGCAACAAATGTGGC-1	14	62	2928	5477	7
1931	GTGCACCAGCTTCAAC-1	66	54	9153	4926	11
1932	GTGCACGAAAGTGACT-1	17	71	3287	6096	7
1933	GTGCCATCACACGGTG-1	42	34	6280	3550	3
1934	GTGCCCGTTCGGATTC-1	39	85	5921	7059	7
1935	GTGCCGCTTCAAAGGT-1	44	44	6519	4238	3
1936	GTGCCTCAGTGTACGG-1	11	93	2569	7610	5
1937	GTGCGAAATCGAACAC-1	45	43	6639	4169	3
1938	GTGCGACAGGGAGTGT-1	36	100	5562	8091	5
1939	GTGCGCAGCTTGCTCC-1	5	33	1851	3482	0
1940	GTGCGGGACCATCGGC-1	6	40	1970	3963	5
1941	GTGCGGGTCTCCAAAT-1	20	56	3646	5064	17
1942	GTGCGTGTATATGAGC-1	41	83	6161	6921	12
1943	GTGCTCAAGTACTGTC-1	34	52	5322	4789	3
1944	GTGGAACCTACATGCG-1	15	81	3048	6784	0
1945	GTGGACCAACCCGATT-1	45	29	6639	3206	6
1946	GTGGACGCATTTGTCC-1	56	64	7956	5614	11
1947	GTGGACGTGCTGAGAC-1	17	39	3287	3894	17
1948	GTGGAGCGTTTACCGA-1	58	16	8195	2312	6
1949	GTGGAGTCGGCGGTTG-1	54	38	7717	3825	6
1950	GTGGCAAACAGCGGCA-1	50	20	7238	2587	6
1951	GTGGCGGTCCCAGCGT-1	40	20	6040	2587	6
1952	GTGGGAAGACTGAATC-1	45	15	6639	2243	6
1953	GTGGGCTTAGACACAC-1	29	39	4724	3894	6
1954	GTGGTATAGTCTGCCG-1	57	41	8076	4032	4
1955	GTGGTGGCCAAGTGAA-1	45	79	6639	6646	12
1956	GTGGTTACTTCTTTCG-1	31	105	4964	8435	8
1957	GTGGTTTCCGCCTTTC-1	42	32	6280	3413	3
1958	GTGTACCTTGGCTACG-1	26	78	4365	6577	2
1959	GTGTATATCAGCGGGC-1	58	76	8196	6440	14
1960	GTGTATGACTTTAAAG-1	5	41	1851	4032	5
1961	GTGTCGTATAGCGTTC-1	54	76	7717	6440	14
1962	GTGTGAATAACTTAGG-1	33	83	5203	6921	7
1963	GTGTGAGCCGAGGTGC-1	1	33	1372	3482	5
1964	GTGTTACTATGCGTCC-1	41	75	6161	6371	12
1965	GTTAAAGTAGGACTGG-1	49	83	7118	6921	14
1966	GTTAACATCACTTAAA-1	55	73	7836	6233	14
1967	GTTAAGGGTGCGATGT-1	61	71	8555	6095	14
1968	GTTACAATTGGTGACG-1	37	33	5681	3481	3
1969	GTTACCTACAACTTGC-1	47	67	6879	5820	11
1970	GTTACGGCCCGACTGC-1	3	39	1611	3895	8
1971	GTTACTTTGGGCCTAG-1	43	51	6400	4720	3
1972	GTTAGAGTGTGCCGCT-1	7	75	2090	6371	5
1973	GTTATATTATCTCCCT-1	48	56	6998	5064	2
1974	GTTATCACCTTCTGAA-1	6	58	1971	5202	5
1975	GTTATTAACGTGGGAG-1	22	18	3886	2450	2
1976	GTTCACAGGAGTCTAG-1	32	34	5083	3550	3
1977	GTTCATCGTTTGGCTG-1	33	105	5203	8435	8
1978	GTTCCAGTCTGACCAT-1	17	53	3287	4858	17
1979	GTTCGACAATTGTATA-1	69	27	9512	3068	4
1980	GTTCGCCATAAGTGCC-1	37	53	5682	4857	3
1981	GTTCGTCTAAAGAACT-1	51	89	7358	7334	13
1982	GTTCTTCCCTCGATGT-1	15	51	3048	4720	1
1983	GTTGAACCGGTTCCAT-1	42	40	6280	3963	3
1984	GTTGAGTCCCGCCGGT-1	52	78	7477	6577	14
1985	GTTGCACGGAGTTTCG-1	24	48	4125	4514	16
1986	GTTGGATTCAGTGGCT-1	16	96	3168	7816	8
1987	GTTGGATTGAGAACAC-1	32	88	5083	7265	7
1988	GTTGGATTTGCGTTGG-1	36	50	5562	4651	3
1989	GTTGGTCATGCTATCC-1	55	63	7836	5545	11
1990	GTTGTCGTGTTAGTTG-1	15	47	3048	4445	7
1991	GTTTACGTTCCATCTG-1	48	64	6998	5614	2
1992	GTTTCATATCGTCGCT-1	39	27	5921	3069	6
1993	GTTTCCTGGAGGGTGA-1	25	49	4245	4582	16
1994	GTTTCTGCAGTCTCCC-1	40	72	6041	6165	12
1995	GTTTGACCAAATCCTA-1	30	58	4844	5201	18
1996	GTTTGGCCCAAGTTAT-1	42	80	6280	6715	12
1997	GTTTGGCCGCTCAGCG-1	12	32	2689	3413	7
1998	GTTTGGGCTTGTGAGC-1	51	65	7358	5683	11
1999	GTTTGGTAGGGTCAAC-1	53	59	7597	5270	11
[truncated: 703 more rows]

## Sheet: figure6cd
	ExcL4	ExcL5_3	ExcL5_2	ExcL6	ExcL23	Int_Pv	ExcL5_1	Int_Sst_1	Int_Cck	Int_Sst_2	Olig_1	Olig_6	Int_Npy	SM_1	Int_Vip	Olig_2	Olig_5	Astro	Endo_2	Endo_1	Olig_3	Olig_7	SM_2	Macrophage	Micro_1	Micro_2	Olig_4	OPC_1	Pericyte	OPC_2
10x48	5.46575033145577e-06	0.151557	0	0.0502941	0.11663	0.157099	0.179091	0.0019377	0.0110287	0.000567629	0	1.59463144445281e-10	6.05924656634503e-06	5.73786461323485e-06	0	3.86315713614305e-08	0.0940776	0.10422	0.0206402	0.0196222	6.82943420471665e-06	0.00577181	0.00725549	0.0409021	5.82989804333831e-06	0.0392137	6.11612167703511e-05	0	0	0
10x52	2.09932222130117e-06	0.298783	0	9.50599867980789e-05	0.0771989	0.171633	0.184949	0.0105583	2.38355699465706e-06	1.43776858761504e-07	0	2.74358031562878e-11	0.00105924	8.90808012063166e-11	0	1.70675584088093e-10	0.0794563	0.0262703	0.102493	1.30301410285444e-10	4.26952305381045e-12	6.87581428018025e-11	8.49934123774742e-11	0.0170422	0.000151661	0.0303055	6.57424576098082e-11	0	0	0
13x69	0.0375039	0.257208	0	0.0034227	0.101391	0.0500421	0.238827	0.00553353	4.66177074175233e-06	3.08854269848669e-09	0	3.48204664375424e-11	1.49746471800208e-10	4.59312074930183e-11	0	2.59029185232071e-11	0.114477	0.0828415	0.0148663	0.0195032	1.21450069256953e-10	1.65252570637155e-10	0.00900089	0.0410338	2.08937800082926e-07	0.0243443	9.38372343934759e-12	0	0	0
14x86	0.137453	8.65842883053842e-05	0	2.46098372300906e-06	0.321891	0.16374	0.0673139	0.00829378	6.05648374968208e-08	2.65384905314774e-07	0	3.08389860963063e-11	0.00225073	0.00102382	0	0.00041725	0.102239	0.0700042	0.00672531	0.0104848	4.25352205031039e-06	1.07350868671781e-05	0.0309042	0.045459	3.78111276991046e-07	0.0293935	0.00230159	0	0	0
26x94	0.388394	0.0351158	0	4.79852769582602e-08	0.0427268	0.250564	0.0611917	0.00109562	6.83237522766948e-05	1.9539332218524e-08	0	2.43593311983176e-10	0.00445878	2.19631749391157e-10	0	1.30742525060808e-10	0.0464715	0.111975	0.00478603	0.00610783	5.84580998581869e-11	8.08647861133722e-10	8.82105154818471e-05	0.0303087	2.26778373487837e-06	0.0166457	5.65367069290623e-07	0	0	0
5x19	0.0508991	0.102402	0	0.000113717	0.233636	0.202552	0.0606089	0.00366254	0.000191898	7.82478570166172e-08	0	1.27106417178948e-10	1.8895589899815e-10	1.50934105343052e-10	0	3.1170676485964e-10	0.0919262	0.141638	0.0224466	8.67619879171844e-11	1.42077678272824e-10	1.29620435160575e-10	1.82014624322473e-09	0.0704265	8.44929403917364e-11	0.0194959	4.44873716598347e-09	0	0	0
9x65	0.296907	0.000524166	0	0.000163927	0.153191	0.142111	0.121793	0.00636419	2.14131806861024e-06	3.75971545638866e-06	0	1.43757556397295e-09	0.000318201	1.7711345720491e-05	0	2.00003888023115e-10	0.0588897	0.103905	0.0173072	0.0119944	1.65230060603682e-10	3.72471793617226e-06	0.00834866	0.0167925	8.15830493529197e-05	0.0612812	5.04589654229896e-10	0	0	0
6x34	0.128547	0.172065	0	2.92162846430219e-06	4.83886039362009e-05	0.0641088	0.276861	0.0033825	9.14668328053189e-06	9.42056317717321e-06	0	1.20464498355887e-09	1.64065391721601e-06	1.09908517472748e-05	0	1.32455323446952e-10	0.114324	0.144698	0.0204393	0.000877637	1.80364550147695e-05	5.52691540037695e-06	0.00424786	0.0311782	7.14452621655709e-06	0.0391568	3.87037177225016e-07	0	0	0
12x64	1.547602605399e-05	0.341898	0	0.00573357	0.0721715	0.112232	0.167158	0.0234006	1.69167487606603e-05	2.94964215298721e-05	0	1.04659998015469e-10	2.17521772120997e-10	2.58110373080891e-10	0	5.27216896709361e-07	0.0441999	0.0930563	0.0545184	1.1141072447926e-10	0.00546562	1.8606073027218e-10	0.000211142	0.025016	2.52439296178985e-10	0.0205448	0.0343319	0	0	0
8x22	7.29426109666157e-07	0.1387	0	0.0410835	0.0342378	0.23319	0.130549	0.00780974	3.29182964709878e-08	9.37234970001603e-10	0	6.57706247853271e-11	1.13055569446478e-10	1.29777159028836e-11	0	1.98562192435091e-10	0.122251	0.153787	0.0165775	1.20414937250452e-10	6.13197020301017e-11	0.00553282	2.563399227862e-10	0.0162324	6.70568758340204e-07	0.0593675	0.0406805	0	0	0
7x49	0.146748	0.0525453	0	4.47583429173804e-07	0.131027	0.0912344	0.250652	0.00318773	0.0200254	7.87749406626781e-11	0	4.48136745371149e-13	0.00225346	4.06433938316185e-07	0	3.57006399056951e-10	0.0971527	0.0830423	0.0184461	0.0109734	5.58040810957148e-11	1.63776330217559e-10	0.00975554	0.0560334	1.96460868958433e-06	0.0269209	6.46245140219854e-11	0	0	0
14x20	0.00835248	0.10637	0	3.253669202513e-09	0.174794	0.111855	0.000191246	0.00328886	0.0320851	5.19462889506953e-12	0	9.32682742928818e-11	6.45166739571722e-12	3.52439773896829e-10	0	9.92875053175002e-11	0.176287	0.224109	0.0178617	0.0112911	9.84737723015517e-11	2.65175628213933e-05	1.11509514163141e-11	1.72746675056521e-06	4.17947564569802e-11	0.114186	0.0193013	0	0	0
5x27	0.114056	0.067629	0	5.62599742690794e-09	0.196814	0.0978523	0.156855	0.000157167	0.026357	2.66679507390912e-09	0	4.18594352431153e-11	0.00657786	1.41524453367799e-10	0	1.35112280266169e-11	0.108413	0.135428	0.0220041	3.13201810268538e-07	9.96886796020631e-11	2.68552329346617e-11	0.0039402	0.0492593	6.31585594547848e-09	0.0146568	4.79705967770805e-11	0	0	0
26x90	0.0256384	0.334138	0	0.0083007	0.078537	0.0694909	0.1086	0.0665039	1.04329332592139e-06	0.00483555	0	3.8777468172316e-07	1.1161437865375e-06	1.45019724429001e-06	0	8.37285880901131e-07	0.0695266	0.114292	0.0153981	4.94374740412964e-06	6.3003361924335e-05	0.00109455	1.89615098331707e-07	0.0554827	3.34657186894668e-05	0.0346124	0.0134427	0	0	0
26x92	0.170919	0.28077	0	0.032068	0.118464	0.0278822	0.110616	0.00986074	0.000103298	1.99100575983666e-05	0	8.03513917392814e-10	0.000294666	0.00591475	0	9.09096677677582e-10	0.0755554	0.0849182	0.00632169	0.0216542	2.86722315913184e-06	9.60210912512496e-05	0.000412413	0.0162879	6.47346380659359e-06	0.0378242	7.37500423437882e-06	0	0	0
23x19	1.67112729417317e-07	1.21559002775044e-06	0	0.0406988	0.000192118	0.179701	0.130212	0.242123	2.02630929808909e-07	3.49463582660794e-06	0	2.5641631529021e-06	4.30452095411207e-07	3.54250729253149e-07	0	1.43104349013174e-05	0.170137	0.102963	0.0385437	1.2005375495502e-09	3.5265487696719e-06	2.58402703226467e-07	3.17572823301433e-07	0.0458511	0.00932448	0.0145386	0.0256883	0	0	0
8x42	0.0332256	0.142205	0	5.16339328891491e-11	0.0448633	0.042713	0.329019	0.0252246	0.0170204	1.31417046038671e-07	0	5.71225980413196e-11	1.89363832613238e-08	4.44870676226788e-11	0	3.40220806002196e-11	0.13417	0.091752	0.0284276	6.84432918162966e-11	2.19280160031264e-11	0.0040249	0.0113514	0.042486	3.33070485020488e-06	0.0535131	1.97486957997401e-11	0	0	0
5x23	0.180481	1.14713214352474e-05	0	1.43695997770468e-06	0.218697	0.0914367	0.172599	0.00289348	4.05955620058939e-11	1.33606849070811e-11	0	6.59184370135553e-11	6.47007310665197e-11	1.06554683233904e-08	0	5.37683799331083e-11	0.084823	0.113892	0.0164932	0.0102364	4.74087164529728e-11	0.00522941	0.00870287	0.0371325	1.63248173892749e-09	0.0380411	0.0193296	0	0	0
8x26	1.00541205196512e-06	0.184685	0	0.0164769	8.979478240384e-05	0.0524719	0.108769	0.0212591	2.10099830921621e-09	1.4367864990684e-05	0	8.67131351100297e-14	8.09789201536739e-09	1.03343387335452e-07	0	3.80202698871596e-06	0.133576	0.0719284	0.221704	1.35000958945293e-11	9.55694401847186e-06	1.41452004601285e-11	1.49279634075217e-06	0.0543234	3.24950976908972e-09	0.0387477	0.095939	0	0	0
8x60	0.254171	0.0253338	0	0.000108809	0.20143	0.0504653	0.153389	0.0054797	2.68907778741781e-07	1.20647892240994e-10	0	1.4138205738e-10	0.0118681	1.90190047125372e-06	0	2.82204222823504e-09	0.0579655	0.101772	0.0130537	1.47707279591643e-05	9.28482139687099e-12	4.46505464024368e-08	0.00449365	0.0580644	2.34163667651208e-09	0.0623886	1.04060042817215e-07	0	0	0
32x92	3.01367013204182e-05	0.193391	0	0.000263883	3.16749130215896e-07	0.024617	0.409245	0.00754607	0.0416432	1.04473178629548e-07	0	1.10818601511488e-06	6.74511090429723e-05	1.51593827073167e-07	0	0.0698478	0.0652134	0.0628962	0.0153781	0.00424304	1.0887981776618e-06	0.0277611	8.71281175432105e-06	0.0322385	0.000257034	0.0453372	1.24599469080578e-05	0	0	0
15x21	0.0021509	0.0595589	0	0.0312362	0.127157	0.115237	0.0122116	0.00093042	0.000636308	2.04648882154263e-05	0	2.06664771880895e-05	0.00417355	0.00136795	0	0.00103861	0.16933	0.252622	0.0144672	0.00424462	6.14271410405813e-05	0.00735804	0.000439358	0.0314799	5.45393511792813e-05	0.0826321	0.08157	0	0	0
23x93	0.398472	0.00723035	0	0.000415912	0.149872	0.0616274	0.0361895	0.0116789	0.0113269	0.00115688	0	3.62527512854786e-06	2.68674752661124e-06	0.000589151	0	1.82786155073449e-05	0.057493	0.151427	0.0149423	0.0249919	6.85937563270259e-07	8.60109638389207e-05	8.64387015598258e-10	0.0433884	7.84135839980717e-06	0.0251824	0.00389689	0	0	0
23x91	0.397768	0.0418046	0	7.54881532141865e-09	0.0320176	0.0670657	0.103921	0.00901656	3.89843082163268e-05	5.16082956671701e-12	0	1.11378992083361e-10	0.0105456	0.000177174	0	9.65709748603252e-11	0.0700478	0.107493	0.0536152	7.56714522192649e-10	5.62901783688909e-08	0.00509984	0.0247148	0.0129109	3.69801222092455e-12	0.0435503	0.0202128	0	0	0
11x67	0.157311	0.154613	0	0.00110172	6.99256273834913e-05	0.0395587	0.273269	0.0136106	0.00183835	2.83425542137525e-05	0	5.31830911550527e-11	0.000206112	2.3076898671986e-06	0	3.4058012418833e-09	0.0925054	0.0760741	0.021431	0.0185148	6.98929613458499e-08	0.00157829	0.00832546	0.0457627	7.08498282581791e-11	0.0457432	0.0484546	0	0	0
17x17	0.122332	0.0409242	0	1.21797872247278e-10	0.0302455	0.162125	0.222514	0.00236446	0.00607479	1.03037510834775e-09	0	5.3452963826116e-11	0.0178526	1.73370316379647e-10	0	8.6906465987601e-10	0.179763	0.0944149	0.0038823	0.0154864	4.40823220796519e-11	2.27287180876178e-10	1.76021638926835e-07	0.0414384	6.76257791754102e-10	0.0297152	0.0308669	0	0	0
7x57	0.363819	5.55383424837799e-06	0	3.14338479786248e-06	0.272518	0.0411583	0.104721	0.00706878	2.91261278454995e-07	0.00012339	0	1.4447164609747e-09	2.53783486101002e-10	1.02020087538194e-09	0	4.66926809530623e-08	0.0681866	0.0631361	0.0147109	0.0171975	8.83939892651475e-07	7.95946327423044e-10	0.0018968	0.031373	6.77272764614619e-07	0.014072	7.63441767466864e-06	0	0	0
10x58	0.00280867	0.202793	0	1.83413315246168e-07	0.0392027	0.169841	0.124008	0.0991061	5.1221974072142e-08	0.0123239	0	1.83443871873711e-10	5.41029964642376e-11	2.60602607208392e-11	0	1.95313454490929e-10	0.0919484	0.0744367	0.12108	1.1726525480498e-10	6.4879132431207e-11	1.49417934067462e-08	6.76075555581102e-11	0.0332144	1.88252616800887e-05	0.0292179	1.1738693568809e-10	0	0	0
12x20	0.100551	0.0866069	0	7.0445871045542e-05	0.06318	0.136867	0.0758477	0.0171469	0.040946	4.13538542241499e-09	0	6.70928675088257e-12	7.6221671515332e-09	0.000507986	0	0.0034397	0.117112	0.160625	0.0301394	0.00284989	5.85956869963156e-08	0.0284804	0.00976834	0.0117125	2.88293531702571e-08	0.067594	0.0465545	0	0	0
13x65	0.0554467	0.293957	0	0.000224695	0.015801	0.050777	0.276248	0.0276572	1.51377567988768e-09	0.000528581	0	4.54245999679092e-10	1.25127868609986e-10	8.82073866465033e-11	0	2.18815596354294e-11	0.0987477	0.0595558	0.00757146	1.13767457515261e-07	2.7052499710522e-10	4.78828507902293e-11	0.0315785	0.0383544	1.31054917114456e-07	0.0435525	3.04444779023928e-10	0	0	0
9x53	0.13316	0.238676	0	0.0079346	0.00140607	0.136688	0.110822	0.00687909	3.34333316335945e-11	2.26283080122381e-05	0	3.03916488645284e-10	7.13791579457071e-11	1.15527666432936e-12	0	0.00477423	0.108019	0.09852	0.0236495	0.00933583	1.91391015388655e-05	0.00714743	0.0100376	0.0402831	2.40030526680724e-11	0.0300594	0.0325659	0	0	0
8x34	1.74317133240642e-06	0.145407	0	1.71290000894567e-06	0.014883	0.108972	0.302529	0.00308436	0.0210803	3.56282771559506e-05	0	3.01977864050435e-12	2.33528816004444e-07	8.76507710985564e-11	0	4.41281658652134e-10	0.119493	0.111593	0.0196659	0.0168332	4.80216845470577e-08	0.0233288	2.9842055074098e-07	0.0478915	3.61242373893621e-07	0.0614943	0.00370563	0	0	0
10x70	0.212935	0.0478172	0	0.00335349	0.201618	0.158646	0.0517819	0.00652884	1.6590486547647e-05	1.39454111728779e-09	0	1.11285838463728e-09	0.0033023	4.05478649063622e-09	0	3.67954304592202e-11	0.105214	0.10245	0.0172297	9.25281950613439e-07	6.79607185678265e-10	0.000530217	0.00409016	0.0557157	5.47415461900528e-06	0.0287641	6.03977057715832e-10	0	0	0
5x31	0.0879516	0.0671921	0	3.40459038157402e-05	0.202445	0.164525	0.167581	3.6983317403613e-11	0.0103208	2.67805572439341e-11	0	2.22207359817502e-10	2.03391737553255e-06	2.56268515340762e-06	0	1.02489360072878e-09	0.114437	0.101435	0.00766862	0.0159045	2.40571719120532e-10	1.8419688629827e-09	0.00173041	0.0304096	6.94131776587191e-06	0.0283546	1.54393910537087e-10	0	0	0
10x66	0.261127	0.000374755	0	1.98339280633414e-06	0.130674	0.086851	0.163249	0.0338548	9.87951254847903e-06	0.000196059	0	8.99396084480446e-10	1.2468149459688e-08	0.000325564	0	4.77673821091682e-10	0.103198	0.0824394	0.0431113	5.41304568677644e-09	9.03666802079982e-10	8.28063426920554e-07	0.00539795	0.0469041	5.75953441766987e-07	0.0422489	3.45170286713599e-05	0	0	0
8x54	0.449243	0.0250927	0	1.20793448211086e-06	0.0380203	0.0558457	0.132665	0.00562607	0.00293236	1.80683481167633e-09	0	6.19918846798749e-10	0.00474263	3.60460855433129e-08	0	5.45542047215786e-10	0.0708286	0.102945	0.0256527	1.87976578832446e-06	4.87553438459293e-10	0.00548212	0.0325513	0.0305712	7.67666209178962e-08	0.017783	1.46048875693948e-05	0	0	0
14x68	5.03519268349247e-11	0.163011	0	0.0336219	0.0964133	0.0823065	0.190073	0.107617	3.50302913223216e-11	2.18918367990494e-06	0	6.91264268608515e-11	1.16116474003404e-10	3.85674236392498e-11	0	7.81672020722171e-11	0.118889	0.100951	0.0279714	1.89311610184037e-10	2.84882424317683e-10	1.24019757394807e-10	0.000582062	0.0179012	3.54208774631168e-11	0.0606606	1.06253372259601e-10	0	0	0
14x74	0.320625	0.153823	0	6.61648884948715e-06	0.0601185	0.0653532	0.110715	0.0170475	4.8984537299688e-06	6.45615281405273e-05	0	1.8617356237878e-11	1.40354094989971e-10	4.66154580145757e-12	0	2.99757491320898e-10	0.0897776	0.0786219	0.0102715	5.79732453811145e-11	3.84790603237577e-10	1.55315721447853e-08	0.00978395	0.0551312	5.74428700392834e-11	0.0286561	5.01701934550516e-11	0	0	0
7x33	0.00015104	0.24514	0	0.0263338	0.0181179	0.0969465	0.282281	0.0228807	2.45151806891016e-08	5.84327105627927e-10	0	3.41960433255999e-11	0.0120004	1.80771433174887e-10	0	1.67078904510004e-06	0.0868255	0.0934992	0.0471366	4.0090026719688e-08	1.52633062735144e-10	0.00362418	0.00870251	0.027299	0.000100368	0.0271322	0.00182738	0	0	0
9x43	4.60388010816733e-05	0.281476	0	2.23189289285003e-06	0.0425223	0.0218437	0.255688	0.0274997	0.0256623	4.11869257350318e-05	0	1.96961568519349e-09	7.14196309170414e-05	0.000161401	0	4.0349367750401e-10	0.109904	0.0703952	0.0174851	0.00659225	7.7442881618802e-11	7.98872067179406e-11	0.0176918	0.0554157	1.10760239184466e-05	0.0674911	3.44102327183383e-08	0	0	0
10x36	8.03086014449542e-06	0.187165	0	0.142425	0.023431	0.0778828	0.263778	0.0204709	0.00174091	6.72456890887482e-11	0	8.23565720101531e-11	0.0124662	9.35643838025366e-11	0	8.89810843057435e-11	0.0833938	0.0662125	0.0136017	0.00834362	7.40338222257178e-11	1.35503809881728e-05	0.00227184	0.027533	6.87914241737328e-09	0.0692629	2.66050819696467e-10	0	0	0
27x73	0.000830452	0.0133312	0	0.0083012	0.0401868	0.0811077	0.168225	0.0096532	0.0438474	3.69088946075182e-11	0	9.32084174497867e-13	0.00743298	1.82766691934989e-05	0	2.34378206177173e-10	0.299966	0.13446	0.040993	0.000254513	6.73465256570069e-11	0.00525204	0.0206696	0.054192	7.86031674405969e-08	0.046114	0.025164	0	0	0
32x98	0.142183	5.32960958435357e-05	0	1.32192645847963e-07	0.203568	0.0297805	0.352332	0.000116397	0.00125105	5.3925727935964e-05	0	2.45975193487742e-10	0.0066705	0.000100089	0	9.85734109215288e-10	0.10128	0.0542908	0.00505905	0.000129389	4.89938651571279e-10	2.12199547526904e-09	1.35407598251441e-07	0.0587206	9.98086815424217e-08	0.044411	2.57997463875694e-07	0	0	0
7x47	0.130049	0.000408554	0	4.06671825070002e-06	0.169108	0.0459374	0.22903	0.0176499	0.00760504	8.58044029511071e-07	0	7.74731602210674e-10	0.00461252	0.00683926	0	0.0632345	0.0851138	0.0905873	0.0157338	0.0128009	2.30155536692093e-05	9.16234764842836e-10	0.0140971	0.0293349	5.88606457635494e-05	0.077174	0.000596816	0	0	0
26x88	1.7596058921954e-05	0.27483	0	0.0212312	0.138161	0.0587098	0.188628	0.0718523	0.0141439	2.73194288853504e-05	0	3.65211073350113e-11	7.83048301387295e-10	2.29102130496224e-10	0	1.0954823824656e-10	0.0944815	0.0415972	0.0132372	6.49430710270148e-06	6.54769936633022e-10	0.00728701	0.00472959	0.0257526	2.37819228107037e-06	0.0453052	6.31826400133244e-11	0	0	0
24x92	0.492399	0.0321618	0	4.28311324737748e-06	0.03084	0.0191857	0.0703097	0.00161436	0.0483663	1.31965737262268e-08	0	2.4139021537582e-11	0.000733472	0.034216	0	3.54780965044888e-09	0.0465943	0.153082	0.012041	5.08673530185796e-07	9.28272884061722e-09	4.33539470611795e-07	0.00751988	0.0211172	0.000228099	0.0295853	1.18125876541736e-07	0	0	0
8x24	9.48530852719931e-05	0.114821	0	0.00963784	0.0640911	0.199217	0.183845	0.00974699	2.91771023858999e-06	0.000189459	0	9.0012284163566e-11	2.25642436566381e-07	9.72748688473962e-11	0	1.77217544771621e-08	0.164545	0.104122	0.0696334	3.23822007577981e-10	1.82613034944718e-10	0.00125526	1.70401037579428e-10	0.0523985	1.94898293762392e-05	0.0169847	0.00939549	0	0	0
6x36	0.151198	0.14087	0	0.000162958	0.0865901	0.0703971	0.252132	3.48515503583876e-10	0.000111606	2.53292068860772e-10	0	3.69186014810916e-10	1.53748084903246e-10	1.46799284818635e-10	0	1.03810432351498e-11	0.0809431	0.072896	0.0140993	0.000138845	7.21455909251882e-11	4.13885088741548e-10	0.0204345	0.0432222	2.14038931846427e-07	0.0668041	4.01029037117917e-10	0	0	0
16x74	0.141076	0.146967	0	0.0736397	2.43964641878699e-05	0.131422	0.220167	0.00460058	0.00060593	1.29782801998458e-05	0	1.57876347948417e-10	5.11991448441185e-09	6.46646171351667e-11	0	1.42688384903151e-10	0.103049	0.0872319	0.0154046	1.18808610786011e-08	3.98596169350728e-10	8.71145514707372e-11	0.00317023	0.0336572	2.51199180590712e-09	0.0389713	3.82568149302215e-10	0	0	0
18x88	0.303922	0.0512866	0	1.13859396007047e-05	0.0419272	0.0657399	0.18846	0.00480895	0.00600207	0.000158622	0	1.9531183444897e-09	0.00936844	1.11513878507674e-10	0	1.00126066255484e-10	0.0755026	0.0726116	0.111259	1.92152775059433e-12	1.97194970888453e-09	0.00303801	1.8266652723149e-09	0.0222031	3.90348541314363e-07	0.0436998	8.1741765135632e-11	0	0	0
20x84	0.0470769	0.254112	0	2.4303327201572e-05	0.0778363	0.163023	0.169131	0.00429161	4.62589281407881e-10	1.12493555684003e-05	0	2.73533255742439e-10	2.5425205329004e-10	5.92142818335531e-10	0	2.3502376688473e-09	0.126508	0.0487081	0.00749846	7.2894475524316e-09	0.000172499	8.78127428587841e-11	2.98911244214476e-09	0.0515746	3.52101875381953e-09	0.0286102	0.0214214	0	0	0
37x97	0.0589183	0.296802	0	9.70973665945211e-06	0.0028155	4.93278969943945e-06	0.396373	0.00190105	0.0374772	2.89244161181491e-07	0	1.45541966838611e-11	5.51339330818138e-06	5.32659688045991e-11	0	1.87940282228303e-11	0.0622782	0.0445972	0.00619073	0.0127004	9.18852295441498e-12	3.58715450555117e-05	0.00366916	0.040313	1.52997456833325e-06	0.0359059	1.37208886175563e-11	0	0	0
12x76	0.448818	4.05390926017581e-05	0	7.42595896202908e-07	0.231358	0.03679	7.32804094210073e-07	0.00144849	5.59643556482395e-06	5.8012852743982e-10	0	6.1906577068222e-12	0.00135668	9.41459347815655e-08	0	5.64022769925015e-12	0.107391	0.0709709	0.00672465	0.00285639	8.72258252076246e-12	1.14328874376788e-11	0.026592	0.0408836	8.65349438399025e-07	0.0247609	1.50499039964463e-11	0	0	0
4x24	0.167342	9.95716969422777e-06	0	0.0276669	0.255039	0.0753146	0.0225791	0.00657905	1.20274618562119e-07	1.02477349988738e-06	0	1.31759528978455e-10	0.00345435	1.31956635878853e-10	0	1.66376391381245e-10	0.07978	0.0766326	0.24808	3.93964448509763e-10	6.53985029320333e-11	1.39017161668373e-09	1.89798470177607e-10	0.0186886	4.3490180278874e-10	0.0111362	0.0076965	0	0	0
6x30	0.172862	0.239674	0	1.85076276631039e-05	0.00722207	0.133537	0.11726	0.01787	1.70951308147023e-05	4.11978512801524e-05	0	8.29479068048019e-10	5.30866646102916e-11	1.71439719778759e-10	0	3.6828003188907e-10	0.0925726	0.100891	0.0199276	0.0116037	1.61899930255666e-10	0.00145815	0.00409365	0.0290464	2.17616131653174e-10	0.0381524	0.0137527	0	0	0
24x94	0.268305	0.0362917	0	2.89957709516862e-05	0.163779	0.0801938	0.0711096	0.00746341	3.37346534207016e-05	7.58499374818164e-05	0	1.80511583446128e-10	3.79150993166822e-09	1.53902016858337e-09	0	3.56533468292599e-09	0.0819429	0.159974	0.00675941	0.00535339	4.24266791588146e-05	7.37623555850998e-08	0.00245767	0.0415483	1.14547583078951e-05	0.0636256	0.0110032	0	0	0
16x80	8.43428872286631e-05	0.199243	0	0.0108008	9.96685151465232e-05	0.291311	0.252247	0.0126518	0.00861105	1.07390317113891e-10	0	3.52529771526483e-10	6.2920976230167e-07	7.06980736192682e-05	0	3.37985648342337e-10	0.078667	0.0581452	0.00718357	0.00881797	5.76471987705533e-11	1.33689343369878e-06	0.001565	0.0350947	1.5568801523639e-05	0.0353878	1.72887488862503e-06	0	0	0
13x19	0.00224218	0.0780985	0	4.55088184525822e-05	0.130879	0.228134	0.0686646	0.00363602	0.0106857	0.000103159	0	2.08362406260258e-07	0.00105813	0.00513393	0	3.0881169491372e-05	0.149061	0.176954	0.0162646	6.3015065570054e-07	1.99400368078477e-05	0.00863051	0.0090202	0.0391399	3.39241580551507e-07	0.0718937	0.000302953	0	0	0
16x18	0.0195022	0.0516367	0	1.02603646837476e-05	0.107259	0.11493	0.199531	0.00915876	0.0211621	5.24350938529313e-07	0	3.36836888209586e-08	0.00530647	3.08409483597462e-07	0	1.38630811590652e-08	0.147197	0.178925	0.0064598	0.000230262	3.50192037670962e-07	0.0126347	0.00750573	0.0558765	7.36179109805593e-06	0.0550883	0.00757685	0	0	0
12x62	0.0714187	0.311325	0	0.000116071	0.0214174	0.103047	0.165963	0.0517767	0.000697845	0.000720206	0	1.0825289936461e-10	2.91316953758406e-10	2.42205710071758e-10	0	2.62276554874718e-11	0.0951638	0.0731765	0.0227273	4.445180877738e-10	1.21743360177438e-11	0.00638687	3.24719751384293e-07	0.036034	8.10166942932618e-06	0.0400211	1.01650801024868e-12	0	0	0
9x55	0.27061	0.131517	0	3.76387639701219e-05	0.000487872	0.0563694	0.221238	0.00952992	0.000121839	8.12795617869465e-06	0	3.98513297667877e-09	0.00816083	1.67028339651491e-08	0	2.44626827277487e-07	0.110941	0.0654143	0.0251336	0.00362903	2.16125069417673e-06	0.00819967	0.00327933	0.0268175	0.000359597	0.0469089	0.0112334	0	0	0
9x25	0.00148557	0.0548281	0	0.163386	0.0472138	0.0550673	0.182962	0.00133725	0.0235656	3.15406880307263e-10	0	5.54311552550097e-11	0.00343476	1.3208589598536e-05	0	3.66625734443215e-06	0.140029	0.162173	0.0184128	0.0197321	1.14870780700476e-05	0.0105224	3.84441070298819e-05	0.0815912	1.8177995422812e-05	0.0107948	0.0233787	0	0	0
28x92	0.167081	0.184158	0	0.0188679	0.0853059	0.0940403	0.0170276	0.0222943	0.00437247	0.00041425	0	4.57822002324978e-10	1.35533241752441e-06	0.0701533	0	4.4444935057678e-13	0.0828106	0.141359	0.0112415	1.53151205243731e-05	3.58648707842269e-11	7.42385373599535e-05	0.000164561	0.0766502	1.24852532472272e-06	0.0239664	4.58099868520561e-07	0	0	0
27x93	0.267358	0.209746	0	1.19449039350571e-08	1.62230518019675e-05	0.0445627	0.191199	0.0439321	1.39279716509884e-07	0.00234025	0	7.11225273012847e-07	1.97604872312305e-07	2.31763962782843e-06	0	9.98054019301142e-07	0.0611983	0.0844034	0.00665244	0.00958933	9.80184549804675e-07	7.2071689635487e-07	0.0172831	0.0357493	3.29600860042144e-07	0.0194898	0.00647279	0	0	0
19x87	0.085684	0.108375	0	0.00504413	0.115347	0.0906314	0.107244	0.0228355	1.66026702837626e-05	6.15090463362029e-06	0	6.32635291830465e-05	0.165178	0.00561297	0	1.18747958882225e-05	0.0643602	0.0616748	0.00624909	0.00654766	1.44227813854463e-05	0.00456676	0.0159402	0.0260486	6.58523782615377e-06	0.102534	0.00600825	0	0	0
35x97	0.064806	0.137998	0	3.45367313485242e-05	0.0844379	0.0477197	0.323717	0.0216481	0.0205418	0.013259	0	2.3263469618671e-10	6.55226137041384e-07	1.64743967969878e-10	0	1.83719553513404e-10	0.0467222	0.0479814	0.141843	2.11375762961004e-10	8.34033892491305e-11	2.12094026531141e-10	1.73708248351501e-10	0.0168081	2.33329835507327e-06	0.0324797	1.68583811888834e-10	0	0	0
11x59	4.75900283824359e-10	0.217738	0	0.0672608	0.141471	0.159446	0.0028117	0.00817793	5.97674222587883e-10	4.53562050904674e-10	0	1.29328342508154e-09	6.66992806565415e-10	4.3992896514693e-10	0	1.00362006779444e-09	0.0940879	0.0945614	0.143051	5.26355644108082e-10	1.1557825202467e-09	1.73990360937218e-09	4.7429397186728e-10	0.0312316	5.08770561545432e-10	0.0371266	0.00303626	0	0	0
20x82	0.0567373	0.0460403	0	0.0208977	0.090681	0.155103	0.271583	0.0322252	0.0111275	6.72665987747018e-06	0	4.8830092906701e-05	0.025783	0.000243021	0	1.53558732715701e-07	0.0892872	0.0737986	0.00923987	0.00287852	0.000151029	2.48923813631276e-05	5.40768784872558e-05	0.0314016	1.15959604053345e-05	0.0531538	0.0295216	0	0	0
23x87	7.80944563574723e-05	0.171317	0	0.177516	0.162136	0.128201	0.100816	0.00908451	5.40814752766062e-05	0.0047465	0	1.04255187850018e-10	3.70474416160854e-10	6.91447558115266e-11	0	2.33117772406536e-11	0.0625022	0.0766584	0.0264629	0.00638738	7.64303603528187e-11	4.53754493555801e-10	0.0080866	0.0307736	0.000864743	0.0343159	7.30499097963772e-11	0	0	0
7x17	0.0809222	0.0310206	0	0.00363272	0.0556663	0.0904645	0.122676	0.00846712	0.0115416	2.85003473805395e-11	0	1.04508861600121e-10	0.129027	2.42868417583221e-10	0	5.72120659881557e-11	0.137392	0.117592	0.1577	1.10215831661645e-10	9.35200715399121e-10	0.000658136	7.86435631851469e-11	0.0190541	3.08710826729611e-11	0.0276943	0.00649066	0	0	0
19x83	0.00226547	0.151992	0	0.047818	0.126675	0.0822909	0.265118	0.0208889	3.00761744315025e-06	2.96061166160897e-07	0	2.75864485650654e-11	0.00503856	0.0044824	0	1.00420726430688e-10	0.115503	0.0790577	0.00674878	0.0003682	5.97009961486682e-12	1.56460467420009e-06	0.00596124	0.0452081	7.54789250237822e-06	0.0405708	3.66083200366432e-10	0	0	0
10x24	1.44131175107415e-05	0.090517	0	0.185474	1.2539467599725e-06	0.210495	0.155882	0.00908173	2.97599988251464e-08	4.59925345597501e-08	0	1.40048839329354e-08	7.87190564826304e-09	9.29595130173818e-08	0	7.1970839525329e-09	0.136345	0.079268	0.0104418	0.00196179	8.96545968393313e-07	0.0104384	7.59699941838659e-06	0.0260922	1.66608251439826e-06	0.0498102	0.0341662	0	0	0
11x51	0.00424679	0.118541	0	0.0366859	0.0108969	0.154597	0.248751	0.0524815	0.00198493	1.38863825832754e-10	0	3.4081566667438e-10	1.44940503710765e-10	2.37780894039007e-10	0	2.88637695149532e-11	0.089111	0.0622345	0.13445	3.14667016967131e-10	2.0931988624877e-10	2.53778568387982e-10	2.34168010873744e-11	0.0162488	0.000104092	0.0449187	0.0247486	0	0	0
12x22	1.12753724852293e-05	0.14217	0	0.00178984	0.059008	0.118558	0.0635044	0.00531227	0.0315731	5.22524571321213e-05	0	5.89590162223132e-10	4.86832238338816e-06	1.06205798988534e-11	0	0.107905	0.164466	0.168941	0.0221139	6.00759137626859e-05	2.04005661558939e-07	0.00873991	0.0362732	0.00822267	1.53976396265232e-12	0.0437785	0.0175157	0	0	0
15x85	0.40858	0.00334618	0	0.00143657	0.0744211	0.0218435	0.211163	0.00368789	2.64346436668909e-10	1.74450946286018e-10	0	1.39960500879963e-10	0.013673	2.6598075976444e-10	0	1.13572938338091e-10	0.0803935	0.0859545	0.00593486	0.00565364	7.00840405909277e-11	2.41315818593318e-10	1.09751033127657e-11	0.0276734	5.54933662363039e-10	0.0290229	0.0272156	0	0	0
14x78	0.319972	2.73027700205911e-05	0	8.91258305058613e-05	0.120999	0.132662	0.127781	0.00858462	3.96109775749772e-09	2.45094189583939e-10	0	2.16479522536292e-10	0.00227093	0.000356813	0	5.42259226183967e-12	0.0847932	0.0727617	0.00762093	0.0242977	1.32955829363984e-10	1.8214384684867e-06	0.000123113	0.0367183	1.11286461914563e-08	0.0609384	1.98688578446122e-06	0	0	0
11x75	0.208178	1.9358540773651e-05	0	1.46157761011012e-05	0.382649	0.0327038	1.77552294735882e-05	0.0121802	2.4799982863829e-05	1.12705440978231e-05	0	1.49585745104839e-10	8.59733762250495e-05	1.83693468913203e-05	0	1.68097483035459e-09	0.102073	0.135057	0.00670656	2.64364986981079e-05	1.44938044826358e-10	1.4598577363813e-05	1.1691324737617e-05	0.0809541	3.65098593782867e-06	0.0392347	1.45131008547506e-05	0	0	0
13x67	2.74308090691544e-06	0.155205	0	0.0437724	0.0367737	0.21715	0.195504	0.0296106	0.000481354	4.84642868188908e-05	0	1.89349110871056e-11	2.01665822679162e-09	1.41339134963305e-07	0	1.43677049956824e-09	0.106275	0.0704476	0.0253869	5.61593822199103e-07	1.87375895445672e-09	0.00331	0.0099467	0.0332304	2.12363731438595e-06	0.0728523	5.85764933608353e-10	0	0	0
15x79	0.108219	0.241161	0	1.22379310974124e-05	0.0640051	0.0694928	0.225287	0.0201649	1.981292286619e-09	1.16058693324525e-09	0	1.41776920137443e-11	0.0061855	1.01439725331043e-10	0	3.99012120801144e-11	0.107143	0.0537666	0.0121318	0.00387477	3.06460705651263e-11	1.50850816548336e-10	0.0116156	0.0423623	2.32116465470165e-09	0.0345784	9.22068098635546e-11	0	0	0
9x41	1.43822548374855e-05	0.193458	0	2.41925598306493e-05	0.000240222	0.0569283	0.364849	0.0196346	0.0158056	1.81728908870524e-10	0	1.43500761032641e-10	4.27431777202642e-05	5.00046603097173e-10	0	1.13189938489036e-09	0.0634086	0.115677	0.0182301	0.0137914	4.25772348490644e-11	2.57686146132939e-11	0.00233681	0.0441751	1.09607714835129e-12	0.0887366	0.00264768	0	0	0
8x18	0.10798	0.126648	0	0.00319832	0.155808	0.0942167	3.70188804562851e-06	0.00768079	9.8768785510671e-05	1.33253123689705e-05	0	1.82930237136246e-05	2.07369475093864e-08	9.71840614792558e-05	0	2.12908950341719e-05	0.08617	0.126548	0.0914803	0.00194378	3.16158322756364e-05	0.00174165	6.07186656897853e-06	0.102003	4.25691316206825e-05	0.0287108	0.0655384	0	0	0
10x18	0.014546	0.0550542	0	0.000805937	0.0560177	0.0229528	0.035422	0.00441656	4.62976985720554e-05	0.00709787	0	1.24497554464632e-10	7.55054289501572e-10	3.80693214622264e-12	0	0.00231131	0.0892524	0.0872117	0.614937	1.35651800035416e-11	2.23323111760937e-10	2.67161308082923e-10	1.13224285444507e-11	0.00540567	1.71665656239571e-09	0.00452237	3.11201169880558e-07	0	0	0
11x61	0.00355503	0.350313	0	0.0940273	0.0897201	0.132493	0.0362353	0.00469911	2.12325387901492e-10	2.6396067120242e-06	0	3.65234413263493e-11	1.44249628221809e-10	5.51410842510568e-09	0	2.66784710499867e-11	0.116267	0.0724621	0.0278272	0.00729785	2.9973231729292e-10	1.13574459763886e-09	1.50425379669582e-06	0.0251401	5.40211444350438e-07	0.0399573	8.58726876576313e-10	0	0	0
20x86	0.116757	0.25418	0	2.13240595510419e-06	0.0469756	0.045233	0.190658	0.014022	0.00116199	1.82513087856639e-05	0	4.20864160093587e-10	0.00638837	1.36517982784138e-05	0	2.40488802849717e-05	0.0887374	0.109994	0.0103585	0.0128451	1.34141959475652e-05	0.0107888	3.13151169349655e-05	0.0411661	3.4366888810364e-05	0.0296142	0.0209819	0	0	0
8x40	0.000859696	0.241527	0	1.07989430024965e-07	0.0047815	0.0439514	0.436576	0.0201918	7.8124816568557e-05	4.3518782520132e-11	0	5.67208694506288e-11	2.23812881188496e-05	6.43904745074519e-11	0	7.57642768008812e-11	0.0784023	0.0679748	0.0117156	0.0177955	1.1107014099743e-10	0.00305394	4.16534396292064e-05	0.0244011	1.59269329719515e-07	0.0486265	2.59327047863199e-10	0	0	0
9x67	0.226466	0.022232	0	3.30326310515463e-05	0.204161	0.0438577	0.151629	0.00821814	2.71941725177294e-06	1.06049057660475e-07	0	5.98134307088389e-11	0.00108971	1.24862789062803e-06	0	5.99346929973782e-11	0.110758	0.11257	0.0214944	1.6599031089003e-06	1.77544821656866e-11	3.85215712295046e-08	0.0215052	0.0313883	1.89874010885388e-06	0.044589	1.62216195897746e-11	0	0	0
11x71	0.275037	0.0111649	0	0.0329571	0.233829	0.0890216	0.0336662	0.0190434	0.0266548	1.89418175821173e-05	0	1.93567300865275e-10	0.0100128	1.17720449501508e-05	0	3.20299659302534e-09	0.0923049	0.0900584	0.0145066	0.0127599	7.33613134681216e-11	1.03573486454736e-08	0.0021796	0.0254231	1.37579409265e-08	0.0313494	4.97797729612405e-08	0	0	0
15x87	0.453003	0.000660301	0	1.18279695616391e-06	0.23562	7.78266701510324e-06	0.0794791	0.010062	1.734480612348e-10	1.50092307002022e-10	0	1.18849021333608e-10	0.00587519	2.1580678948034e-10	0	9.9037599391006e-11	0.0628158	0.0715335	0.00598876	0.00541415	1.37894090125285e-10	8.34406017623247e-11	0.000574217	0.0409083	1.00229016584363e-07	0.0280567	4.77892182597785e-10	0	0	0
31x99	0.0771125	3.71594037547645e-06	0	4.41732789464975e-06	0.359259	0.000583288	0.259238	0.00418774	0.0169678	3.06483597958391e-11	0	3.24571868470772e-10	4.1720016604369e-05	1.51025231456034e-10	0	2.33418440988242e-10	0.0928646	0.115636	0.0186881	0.00462245	9.07198005295435e-11	1.68820851565115e-10	2.47709137840527e-07	0.034625	7.14809042352865e-10	0.0161651	2.1355410872439e-09	0	0	0
28x90	9.17138701917032e-07	0.0376833	0	0.00381522	0.0457862	0.26371	0.122659	0.0176388	4.73466087469514e-06	1.13559470677709e-06	0	6.44632553246847e-11	1.4080197820002e-06	0.0517778	0	3.37969205252737e-10	0.0869937	0.0898237	0.176387	1.68445112921614e-10	4.05856174450868e-06	3.50528288725668e-07	1.04815770540823e-10	0.0583972	1.97519120772132e-10	0.0399136	0.0054013	0	0	0
25x91	0.381317	0.0389959	0	0.00171091	0.0779331	0.119293	0.113494	0.00804181	2.77788583416418e-06	0.000769189	0	3.68047529097157e-10	5.886872255632e-07	2.1832679981899e-06	0	3.0770207720677e-10	0.0566656	0.0805961	0.0278222	0.0132501	3.25480586343545e-10	3.88211487700325e-10	1.08138667371956e-06	0.0301675	1.27015697230829e-06	0.0499366	2.44163697574197e-10	0	0	0
6x28	0.0671592	0.253162	0	9.09538607043999e-05	0.0334362	0.076859	0.189113	0.0113581	7.53950461355456e-06	1.5554643284627e-05	0	4.42557669806546e-11	1.11013734337257e-06	9.9199833541422e-07	0	6.88863211129281e-12	0.114066	0.0896429	0.0247093	0.0254807	3.7662765782813e-09	4.21268770338815e-06	0.000107217	0.0724031	9.86444605532635e-06	0.04237	2.75096873439029e-06	0	0	0
5x17	0.0337562	0.0786001	0	5.70501452280566e-07	0.156013	0.269093	0.0664321	1.54628687755967e-08	3.34420441599188e-07	1.86099011337143e-09	0	3.35694509933416e-12	6.25322634373136e-08	3.04042814131466e-10	0	1.47498534917405e-11	0.0880042	0.116611	0.128358	2.57218506247248e-10	1.4966473181108e-12	1.97530187039529e-09	3.44270114285446e-08	0.0342788	9.34094554084034e-08	0.028852	1.8309540640765e-11	0	0	0
15x77	0.0889632	0.208083	0	1.59650611162715e-06	0.0976422	0.090989	0.110512	0.0110564	5.64741907111046e-08	3.44304327285195e-05	0	1.77250812890107e-10	2.94163008337317e-06	0.000310928	0	4.70110114654006e-06	0.10802	0.115448	0.0684453	1.89029339033063e-06	0.000785192	3.6859803722577e-06	0.00636165	0.0325688	1.1366631168808e-05	0.0246962	0.0360583	0	0	0
11x69	0.306648	0.0409681	0	4.07744162885966e-07	4.76407865244064e-06	0.0663092	0.290884	0.0314098	2.59290017320914e-05	0.000331881	0	1.28772628737367e-10	3.48181323330355e-07	1.53048776532922e-10	0	1.59376138424519e-10	0.0931647	0.081318	0.0189062	1.4574989888282e-05	6.9580372895962e-11	1.70704546249789e-10	0.000590313	0.063914	5.41069421548949e-06	0.00550508	2.74182327729096e-11	0	0	0
37x99	0.106615	4.42921938116039e-08	0	1.23165200764953e-09	0.116439	0.0358991	0.416547	0.0124775	0.0300409	2.50971758462372e-12	0	1.15260433445865e-10	1.70364388203908e-10	1.41632366403998e-10	0	5.98656288599823e-11	0.0754488	0.103091	0.01426	0.00614146	1.64059112363118e-10	1.773364195909e-10	4.53930423348953e-11	0.0365502	2.58029076017503e-11	0.0463754	0.000114915	0	0	0
11x43	1.58884763033809e-06	0.0672162	0	0.0895529	0.00179965	0.0434217	0.400571	0.0290584	2.48008116264322e-07	3.29889433398925e-06	0	3.79742067389831e-10	7.04224444647008e-10	6.39284057811719e-10	0	9.03757940789058e-10	0.142194	0.104053	0.0203992	0.000115828	1.39732389409339e-06	2.15208001179861e-05	2.09892016235922e-06	0.0370555	4.42750149432476e-06	0.0645261	2.41591343999369e-06	0	0	0
12x60	0.00122583	0.250476	0	0.0520726	0.00222748	0.143996	0.283328	0.00424201	3.31053507497857e-08	2.95263543832885e-06	0	3.21663812334271e-11	1.12191888083202e-11	1.06056209903988e-09	0	1.27799509236576e-05	0.0845401	0.0677084	0.0400053	6.40117112282103e-11	1.72793026909966e-10	0.000443754	4.81800581470737e-08	0.0238671	3.6733651874435e-06	0.0373516	0.00849566	0	0	0
21x85	0.000354016	0.205385	0	0.0101033	0.129792	0.129085	0.230066	0.0371358	8.85098508093462e-05	3.8939542007028e-06	0	2.29233924325452e-10	7.01505217043796e-06	0.0070139	0	1.56548877259424e-09	0.0936974	0.0697867	0.00485388	0.0110967	4.13250902266681e-06	0.0104264	9.87211052493607e-08	0.0210798	1.03899815398193e-05	0.0400036	7.23339375118291e-06	0	0	0
5x21	0.122275	0.0893835	0	9.7730336257399e-06	0.244486	0.127072	0.0950202	0.00486255	3.3685237726084e-10	3.90099515616564e-10	0	9.63687465315108e-11	0.00170246	2.62502797958988e-10	0	7.14319087479478e-11	0.0836339	0.121837	0.0278892	0.00138278	2.25966515337495e-10	0.00298692	7.97191969441766e-10	0.0402705	5.01790145033376e-05	0.037138	1.00183981211727e-09	0	0	0
12x18	0.145593	1.20052480634662e-06	0	9.38774136393603e-06	0.23708	0.0857795	0.153071	1.19143489588402e-10	0.0285809	1.29587340115678e-10	0	7.62506628391447e-10	0.0011998	1.79623156195438e-10	0	8.6260378440826e-11	0.0872299	0.116168	0.0340724	0.000496451	1.47433483868173e-05	3.08200624893891e-10	0.000289082	0.0516002	6.24924371486837e-06	0.0384336	0.020375	0	0	0
14x84	0.373572	1.34102945403389e-05	0	0.00157131	0.196999	0.034542	0.0858547	0.00446438	2.98841189268935e-06	3.7683896688014e-06	0	4.97781138745231e-10	3.28092371857812e-06	3.8928483487672e-06	0	8.08481324486889e-11	0.0764742	0.106402	0.0245264	0.00920584	2.32426943752136e-10	1.864060168054e-10	0.0026276	0.0412314	5.35285761872165e-07	0.0425009	1.83927689040986e-07	0	0	0
8x28	0.000337443	0.229229	0	0.000417306	0.0590812	0.158525	0.0776925	0.00754389	2.32432603600196e-06	1.95600338974332e-09	0	3.00426558180985e-11	0.00267296	9.91430295376018e-11	0	1.48496111042607e-08	0.155542	0.0709586	0.0169659	0.00459116	0.0126097	1.46352221320072e-05	9.10540020350145e-07	0.048448	8.98214601002324e-06	0.024122	0.131236	0	0	0
4x18	0.0601917	0.0891018	0	4.36144032702814e-05	0.247804	0.0627381	0.0971771	0.0057821	0.00954204	3.31443940439576e-05	0	3.21197339355761e-10	0.0406315	0.000118842	0	7.75173280923612e-10	0.0909165	0.125532	0.0402683	0.00528017	7.76136899128934e-07	2.80516728430652e-05	0.00219568	0.0561007	7.73905610485382e-07	0.0665124	8.03271608088666e-07	0	0	0
9x35	1.27783371513082e-10	0.141058	0	0.0453653	8.14301184445375e-10	0.156968	0.309371	0.0127372	0.0228331	1.02844740349489e-05	0	1.2524437283562e-10	1.53956833026411e-10	1.55909113097451e-10	0	1.90725076129755e-10	0.115693	0.101866	0.017184	1.58566047559776e-10	1.30274537622456e-10	0.00160716	1.4745083680479e-10	0.0359407	1.45005202514618e-07	0.039353	1.35691351079751e-05	0	0	0
27x91	0.121944	0.251155	0	0.0224457	0.0265673	0.0635153	0.205049	0.0146288	6.55268806301967e-10	4.49693932822772e-07	0	7.89703413299522e-11	9.57694044030598e-05	6.42698698285104e-06	0	3.01129603115144e-11	0.0479805	0.0814682	0.0063801	0.00262479	4.04013859642961e-05	0.00180569	5.06068644268265e-06	0.0640258	2.43811997061422e-05	0.0365988	0.0536388	0	0	0
10x22	9.72835412939068e-06	0.0860734	0	0.000593436	0.120506	0.147584	0.11592	0.0135543	8.47202433675445e-08	0.000453335	0	3.95800957160261e-07	2.44253514832214e-05	8.07470196497941e-05	0	1.27536957335779e-05	0.123627	0.188714	0.0296	1.48902084360654e-05	7.19271904719938e-07	0.0371895	0.0111694	0.0711145	7.57545228734467e-06	0.0421584	0.0115918	0	0	0
24x86	0.000106844	0.0975813	0	0.108424	0.149228	0.0607043	0.174708	0.0298469	0.00959822	4.66415430216611e-06	0	2.08199683132714e-10	7.64409855241772e-11	7.76779711996819e-08	0	2.88903221765239e-10	0.143248	0.109264	0.00763193	4.4877819965043e-07	6.80907377357907e-10	4.72478506870889e-10	0.0361668	0.0333956	5.03583019763726e-05	0.0400084	3.20408318909178e-05	0	0	0
14x76	0.314065	0.0540763	0	0.0100282	0.109023	0.19257	0.0273779	0.00174446	1.1237105636052e-05	1.11341983368325e-05	0	2.98609464336681e-10	0.0049982	1.63560871998749e-07	0	3.22401290333012e-10	0.0953103	0.0949811	0.0149916	0.0036463	2.27103291115693e-10	5.03266633421912e-11	0.0102376	0.0474836	8.93923250673856e-07	0.019443	1.48637195774506e-10	0	0	0
15x17	0.0934719	0.0433522	0	4.75277328221007e-08	0.240645	0.0906431	0.010127	0.0161227	0.0083988	4.57746486237783e-06	0	3.05354273957061e-10	2.27727738889667e-07	1.56941677034373e-08	0	6.37528230674954e-08	0.111196	0.198346	0.0112595	1.2496525800847e-05	1.03572723339803e-06	0.00649858	2.39419870618369e-07	0.0847789	2.49329073239199e-07	0.0668249	0.018316	0	0	0
38x98	0.277991	0.0234482	0	2.06651010240516e-05	0.0615973	5.93411156877541e-05	0.285488	0.0059997	0.0602656	1.9630303151961e-05	0	3.39390681571848e-11	0.00124639	2.61497274953954e-11	0	3.17412957012212e-10	0.0763314	0.0613132	0.0814798	7.63175176763053e-11	8.71741103724787e-11	5.81206908610811e-13	3.994219434877e-11	0.0245248	6.79350960160716e-06	0.0402086	1.99382282849451e-10	0	0	0
7x41	0.131782	0.01237	0	2.24024260391226e-09	0.0673724	0.027548	0.441048	0.00245199	0.0101613	5.47961933881506e-10	0	6.32319493539171e-12	0.00568817	1.07025294214862e-10	0	2.14745473898458e-10	0.0642	0.103725	0.0208068	0.0140816	3.22217735542631e-07	1.20632392816756e-08	0.000581966	0.0606533	6.19605655759636e-07	0.0373519	0.000177109	0	0	0
10x20	0.105772	0.170848	0	0.058467	0.104202	0.0980175	0.00541544	0.0153233	1.23951127063502e-06	7.97142088415169e-08	0	5.21697068218121e-10	0.00102493	2.32570618775283e-08	0	1.02057315175883e-09	0.134678	0.158497	0.0388309	1.96312595816809e-08	5.09465766549486e-06	0.0245903	9.76062363395399e-09	0.0480357	9.65961372185653e-06	0.0264971	0.00978402	0	0	0
20x88	0.352087	0.000789615	0	1.26525759223317e-05	0.0762125	0.217298	0.104233	0.00483914	0.00218449	0.000706322	0	6.78788730043713e-06	1.98946314062251e-06	8.04414434275536e-06	0	6.01392538550261e-06	0.0608115	0.0689984	0.0143125	1.60854272942773e-06	4.70185612402493e-05	0.00290866	0.00730115	0.0348691	2.18711861889054e-05	0.0160998	0.036242	0	0	0
14x82	0.459365	7.07059183786121e-06	0	8.75242814776971e-05	0.0754342	0.0223051	0.130751	0.0216899	2.00427511776955e-08	7.03608733626505e-09	0	1.0993955033806e-09	0.00267472	4.25819286569881e-09	0	8.83182431215336e-13	0.0915114	0.0900997	0.00505143	0.00156294	1.05837353176068e-11	6.04801067176517e-12	0.0117824	0.0338336	8.75597038918571e-09	0.0538446	3.39481533018052e-12	0	0	0
21x93	0.314894	2.16012257979963e-08	0	7.54609552065264e-05	0.372523	0.0320013	2.01741806965852e-05	0.0194209	1.89621156261239e-05	1.76361207794068e-09	0	1.25650129485061e-09	2.16609032366267e-10	3.85774478564375e-11	0	5.20877233492243e-10	0.058089	0.0881875	0.0147045	0.00538917	3.05606398063287e-10	8.85842504621361e-10	0.000878017	0.0322906	1.27918042150295e-09	0.0615072	2.15823869021697e-11	0	0	0
12x72	0.422787	1.73318568682819e-06	0	1.2977594500072e-09	0.199895	0.0472898	8.10607559186841e-09	0.0170748	0.000438293	0.00151292	0	5.36562136844705e-11	3.32097199900827e-08	2.06110755969172e-07	0	1.6492014182785e-07	0.0604161	0.114078	0.00778262	1.06058264357923e-10	6.86276226254932e-07	3.792170759785e-08	0.00763031	0.0363316	2.64774863176941e-10	0.0502138	0.0345473	0	0	0
27x97	0.224419	0.00712491	0	2.89371404955831e-07	0.219757	0.116464	0.113485	0.00719648	0.04874	3.1339866197552e-10	0	6.4776648345102e-10	0.0030466	3.84705879237785e-08	0	1.60915491465561e-10	0.0592108	0.11918	0.0111123	0.00271614	4.58605564784762e-09	1.71888595914163e-05	5.03707774691333e-08	0.0329217	9.13589761820356e-10	0.0305521	0.00405699	0	0	0
9x63	0.394466	0.000367852	0	2.38734798049017e-06	0.210853	0.0356991	0.0709825	0.00346287	4.11611092077053e-06	6.08728708569571e-08	0	1.43460746352007e-10	0.00202801	1.52423819346802e-10	0	2.56207060024172e-12	0.0916004	0.0888321	0.0125416	3.34062423894722e-06	2.23657666788016e-11	1.92588201952456e-11	0.0040413	0.0395148	9.85312348468106e-08	0.0456008	2.1463686219951e-11	0	0	0
15x71	0.0675531	0.247273	0	0.0212031	0.183671	0.101646	0.0126993	0.00900608	7.60576540827051e-11	8.2302009647091e-11	0	9.778093001294e-12	0.00241979	1.68356011799896e-10	0	0.0836212	0.0985045	0.066074	0.0105924	0.000974717	0.000397435	0.0140182	0.00434775	0.0410579	0.0152113	0.0135577	0.0061724	0	0	0
15x75	0.0457116	0.271056	0	0.00543602	0.00728599	0.218009	0.166611	0.0363207	2.5494911084135e-09	4.09188120770567e-08	0	2.07653627113597e-10	1.38696731377105e-09	4.09254311642906e-07	0	2.98773621917262e-10	0.086818	0.0474402	0.0112751	0.0039284	2.60549320499221e-10	8.07897891121979e-10	1.76251609212528e-07	0.027634	0.000188649	0.0722852	2.65978532061379e-10	0	0	0
8x20	0.000451408	0.144594	0	0.000284451	0.166231	0.111274	0.0740559	0.00295743	0.000311698	3.67234786159523e-06	0	3.0459791611788e-08	2.88187826176782e-06	0.000203321	0	3.70815547430071e-09	0.104893	0.199034	0.0400392	2.38137103806435e-06	1.2167222293241e-06	0.0061118	0.00447585	0.0337911	3.83272899826364e-09	0.0776324	0.0336486	0	0	0
25x95	0.340951	8.00665783636344e-07	0	2.65074817954662e-09	0.287378	0.0858089	0.000678894	0.00496066	1.95157710272123e-10	1.54445469297535e-10	0	1.9200223157215e-10	0.00732853	2.34480357446744e-10	0	2.86474524262748e-10	0.0745837	0.0850562	0.026903	2.58599339106155e-05	2.26577780167676e-10	1.56995140571383e-10	0.0112317	0.0658897	2.53575979135761e-10	0.00920325	8.03211890936444e-10	0	0	0
14x70	9.77701518647279e-06	0.110703	0	0.0785765	0.170361	0.111607	0.106713	0.0116529	0.00431735	3.64819808416984e-11	0	7.68346893871528e-12	5.08894077129172e-11	1.98844391571076e-10	0	7.4675743712217e-12	0.112023	0.167342	0.0248913	6.80068517593232e-12	7.59373165934084e-07	0.000433458	7.21301704816488e-09	0.0322155	2.28536139535945e-11	0.0622123	0.00694203	0	0	0
23x89	0.146713	0.280741	0	9.89652406697736e-07	0.103974	0.0502762	0.125473	0.0383518	9.45901154662872e-11	3.11398041438375e-10	0	1.31085117742143e-10	7.98469029980687e-11	1.55056532853672e-11	0	3.21267943807871e-10	0.0686167	0.0939902	0.0105897	1.97810254132776e-10	0.000268594	2.55165448975884e-10	0.00911709	0.0394885	1.71631452826107e-10	0.0218498	0.0105486	0	0	0
14x22	1.29662270495639e-06	0.0664054	0	0.0822914	0.155	0.122645	2.65367003190309e-06	0.00789988	3.14725898488094e-07	9.61778620798845e-07	0	1.32851150773291e-10	2.5333686403899e-07	7.34760107466373e-11	0	0.0240865	0.144042	0.290897	0.0231328	0.00709374	2.34256328640723e-06	4.88460790330732e-05	0.00519523	0.0255201	1.07107456392079e-05	0.0435387	0.00218469	0	0	0
10x38	9.42513996375767e-07	0.162202	0	0.0175447	0.00380094	0.0316602	0.37795	0.0139797	0.0209992	2.92413086735913e-06	0	8.98862495723641e-10	2.78120894471734e-06	3.44972954454019e-06	0	2.22589442844336e-10	0.0888428	0.107781	0.0287053	0.00763576	7.55570343960211e-11	0.00815636	0.00648689	0.0675199	6.52035782802477e-07	0.0567224	9.98799905286584e-07	0	0	0
7x35	0.000651053	0.24265	0	0.000504422	0.0541524	0.0614314	0.268576	0.0155794	0.0138782	0.000122104	0	1.25782102371172e-10	0.00213659	3.63984460748834e-11	0	1.64486237884276e-10	0.133467	0.0860545	0.0286273	0.00812163	4.19361549606674e-08	6.8370304449139e-06	6.02610860170569e-06	0.0496701	2.80972679639837e-07	0.0343639	2.65987027590002e-07	0	0	0
8x58	0.41276	0.000184042	0	6.06704199082914e-08	0.135754	0.0535174	0.106363	1.84979741701707e-09	2.2954380020151e-05	1.20409941946983e-09	0	1.30275369208823e-09	0.00187713	4.95684791483215e-07	0	1.34702928898272e-09	0.0899232	0.0797329	0.0260781	0.00646339	6.93790313478661e-09	4.86826306075277e-10	0.00321973	0.0423252	1.40985330276185e-06	0.0417676	8.96249546013555e-06	0	0	0
6x18	0.110327	0.0754691	0	4.41954598474948e-05	0.136788	0.103111	0.0449713	0.000948804	0.0225772	4.90145437657057e-06	0	8.64687854718294e-09	2.86891856980298e-05	0.00417829	0	6.52159709355808e-10	0.11813	0.198952	0.0584311	8.97352192903763e-08	1.06188155209754e-10	0.0285187	0.00757663	0.0318665	1.21088858712812e-09	0.0550299	0.00304595	0	0	0
18x80	0.101976	0.132212	0	0.0508558	0.00151999	0.0554278	0.303703	0.00980202	0.0239125	4.56623145242036e-05	0	1.15599095445102e-05	1.38815481202822e-08	2.30096018142734e-06	0	6.3741838092526e-05	0.100134	0.0969486	0.00752417	0.00291253	3.27331955631795e-06	0.000133448	0.00470492	0.0459441	2.66214044622864e-05	0.0514631	0.0106724	0	0	0
5x29	0.0812954	0.0825204	0	2.61542111257115e-05	0.339984	0.150205	0.00216518	0.00680349	0.00156823	5.02229174701688e-06	0	4.53866234696359e-10	0.000776691	2.21630898252676e-05	0	6.24445004390398e-10	0.095765	0.127867	0.0381013	4.82031276037372e-06	5.63501705753618e-10	2.22842194975152e-12	0.00976928	0.0482123	1.65038150224783e-05	0.0148922	4.81137403150738e-10	0	0	0
32x94	0.0126189	0.252444	0	0.0243511	0.0519063	0.0116917	0.328078	0.00947266	1.55146461286482e-06	7.31384634054198e-05	0	8.26465055688941e-12	2.70929924415732e-12	0.0594981	0	5.28097205960984e-12	0.0483163	0.0683076	0.056276	1.64520203423021e-06	1.33297773866567e-09	2.47525768473217e-08	1.07148494573745e-06	0.0614219	6.09411806759602e-08	0.0155397	1.15740900931562e-09	0	0	0
8x56	0.401901	1.02360862618689e-05	0	3.68618536549551e-09	0.0106691	0.0231935	0.117051	0.0104996	0.00587075	0.000167552	0	8.03578864409496e-12	2.89345198215151e-11	5.74465392657044e-11	0	1.47402690131127e-11	0.0493208	0.0722996	0.293242	8.58800030483114e-11	4.65437469104383e-11	1.08306537889377e-11	6.93650504782168e-11	0.00773653	1.71682758612318e-08	0.0080388	4.2764702257724e-11	0	0	0
14x18	0.0352566	0.107825	0	0.000629583	0.130008	0.188014	0.0761814	0.00278886	0.000714786	2.74834831153795e-05	0	4.76086639774265e-09	0.00504278	0.0106966	0	1.84088441707569e-07	0.140116	0.156411	0.0156174	7.80751072654983e-06	3.73908425242794e-07	5.62188756417165e-06	0.0242438	0.0395573	0.000497858	0.0361383	0.0302177	0	0	0
22x92	0.317132	0.0645705	0	4.31855913817986e-05	0.0660037	0.0287193	0.0848145	0.00997268	0.11876	1.11162346205485e-10	0	4.47379959192212e-10	0.0322236	1.30751249451774e-10	0	7.66238000926831e-13	0.0694026	0.101929	0.015275	0.0221233	1.12697167118372e-10	2.26547847179656e-10	0.00144889	0.0235117	1.13090058789969e-10	0.0440218	4.82631982365223e-05	0	0	0
18x82	1.18727565700305e-07	0.191451	0	0.0042004	0.00431696	0.0753381	0.365577	0.0644401	1.51609071372587e-07	3.47632533270282e-08	0	3.18327430788428e-10	0.0133648	1.2120458143672e-05	0	1.0708744996193e-09	0.0762419	0.0849423	0.0125697	6.35734171033224e-05	5.07499771532779e-05	9.73395026920262e-08	0.0115116	0.0359185	0.000166079	0.0575938	0.00224092	0	0	0
30x98	0.297003	6.24234066570233e-08	0	0.00016942	0.208696	0.0455589	0.0112728	0.12265	5.08224097728028e-08	0.100698	0	2.09819842929595e-10	1.57803353838555e-10	1.95178610035246e-05	0	2.09829417320511e-10	0.0724466	0.0497674	0.0143789	0.00174376	3.77306260909728e-10	1.72219900755438e-10	7.77995192705288e-05	0.0250714	8.49424211810344e-08	0.0504468	2.74943446793099e-10	0	0	0
11x23	6.28683608380683e-11	0.1076	0	2.7695630566967e-05	1.19005491345734e-10	0.168204	0.24385	3.67537870483941e-08	0.000943806	9.54105472920937e-11	0	9.70115557055807e-11	1.24883753507227e-10	5.88303546832948e-11	0	2.54959953565466e-10	0.125364	0.1072	0.143297	1.00420861489042e-10	5.83770693950312e-09	0.0157536	1.02663495945069e-10	0.0329796	1.19401775332579e-07	0.0399787	0.014802	0	0	0
13x71	0.175779	0.106639	0	9.2947996610758e-07	0.127899	0.112498	0.111339	0.0304487	5.66452046181365e-06	0.00010312	0	6.44473007284259e-12	5.51237767497297e-07	5.45633838719804e-09	0	2.27819000473511e-07	0.0935137	0.0879531	0.0147451	0.000158554	6.63169958688356e-05	0.000657366	0.00292587	0.0325535	2.84690734440323e-09	0.0428343	0.059878	0	0	0
7x53	0.227112	3.49547814910417e-06	0	0.00475881	0.238121	0.0616609	0.113722	0.0713348	2.54391155497358e-09	6.79378242398027e-08	0	1.66600416220187e-08	3.26733529173068e-08	2.85261752302741e-06	0	0.000166553	0.0873583	0.0629956	0.0248861	0.00026543	6.42373162284764e-05	0.000793806	0.018471	0.040952	7.44007505094813e-06	0.0420736	0.00525036	0	0	0
11x49	0.0204819	0.107997	0	1.24146278287323e-05	1.73500654879244e-05	0.00315009	0.375305	0.00355932	1.1462970176618e-10	1.36457878019397e-05	0	9.82462003031633e-11	0.00225777	6.76024975230661e-11	0	0.216863	0.0678256	0.067369	0.0905832	2.92099866123311e-11	3.14237282941714e-06	0.00722769	5.98186873408068e-11	0.0201661	0.00468089	0.0124869	5.48200418199945e-07	0	0	0
34x96	0.133587	0.138324	0	3.29611069117545e-08	8.37475320769696e-05	1.89217784456237e-09	0.418348	0.00566458	0.0506506	1.75729929956619e-08	0	1.47619738543948e-10	4.71545816116794e-10	0.000463848	0	1.2931551866922e-10	0.0646703	0.0595781	0.00988715	0.0106409	5.35290275078206e-12	1.4001037865877e-09	8.02301350533455e-09	0.0328134	0.0001171	0.0751718	2.18262715797364e-10	0	0	0
15x83	0.399076	0.0592533	0	1.76808801001608e-07	0.00011223	0.0516006	0.206704	0.00932769	2.65303540614773e-05	3.10999658255332e-07	0	2.36206250023027e-11	0.00803903	1.06711927162742e-06	0	3.56821579538968e-11	0.0938243	0.0699719	0.00874083	0.00490826	1.59595231073172e-10	2.09710247600181e-11	0.00411208	0.0210332	6.93314601642721e-07	0.0632671	4.87298538216781e-10	0	0	0
9x19	0.00492658	0.122288	0	0.0153663	0.27002	0.135948	0.060157	0.00469845	0.0118232	1.17455961605314e-06	0	1.19411122879334e-09	6.874082839311e-11	1.76323878959221e-11	0	6.76097946364215e-10	0.0538018	0.131908	0.0540691	2.38931930444656e-12	3.40682937882367e-05	0.0122662	5.97385848181807e-11	0.0402828	0.0160046	0.0223424	0.0440632	0	0	0
4x22	0.0888681	0.0582356	0	6.8446357214336e-10	0.395307	0.13238	0.0122714	0.00464618	4.16807366805069e-07	3.45373410167728e-07	0	5.24423848618144e-11	0.0268978	4.85438910906214e-07	0	8.00350759435271e-11	0.0962043	0.101916	0.0158352	0.00978546	8.48053623045973e-11	7.34362374855988e-11	6.28530657758018e-09	0.0323374	1.15734949416675e-06	0.0253128	7.50479941638742e-11	0	0	0
30x94	0.120247	0.251965	0	0.00120905	0.000377034	0.12931	0.205401	0.0124643	1.07253157120875e-07	2.42131297758382e-06	0	2.80705826642808e-10	0.0124756	3.27987045425145e-10	0	1.65798386628547e-09	0.0560938	0.0833626	0.0191918	0.00320355	4.88525377587163e-10	0.0318414	0.0166336	0.0435477	8.72381897203836e-07	0.0126734	2.07952950760871e-10	0	0	0
31x91	0.0204005	0.160721	0	0.00131833	0.0673131	0.0710342	0.316637	0.0119212	0.00125852	0.00120442	0	1.51010407799175e-10	0.000676479	1.41158213255849e-10	0	1.32632150036903e-07	0.0986506	0.0814568	0.084534	6.19078251255005e-11	0.00791522	0.0105893	7.65344850955812e-10	0.0429228	4.30560715571282e-07	0.00561373	0.0158329	0	0	0
12x80	0.146521	0.000460061	0	8.993525052947e-05	0.453692	0.0884718	8.64311071195787e-07	0.0250335	1.04412987720002e-09	6.33940406668952e-05	0	2.39612917613864e-09	0.00339504	3.26583607759782e-09	0	4.05567843402098e-11	0.075621	0.0814846	0.00996026	9.46030168861761e-09	1.69152799889411e-09	2.8283844518771e-08	0.0107043	0.042166	2.65721957142967e-10	0.0623361	1.36513195209765e-09	0	0	0
6x24	0.091806	0.152498	0	2.93714024607396e-10	0.040452	0.105504	0.0952004	0.00456084	1.35645667841347e-10	2.1480105221484e-09	0	2.89606027453474e-10	0.00678575	5.63151900811631e-11	0	1.61209762519157e-10	0.150661	0.0801508	0.25262	5.3914350972993e-11	1.10765800229231e-10	1.93108595248857e-10	1.35526934450221e-10	0.00839032	0.000378575	0.0109928	4.71073992141275e-11	0	0	0
29x93	0.131364	0.187006	0	0.00237424	0.129925	0.0532486	0.190396	0.00552686	0.00701979	2.24179670365473e-10	0	1.68797190725892e-10	3.49140063787253e-10	6.64322194684615e-11	0	1.19840912700631e-10	0.0607715	0.112303	0.0241592	7.71043804498057e-11	1.09589097953972e-11	2.99537623334862e-11	9.55723572920719e-08	0.0391023	3.71311799720837e-11	0.0568029	7.68390751029124e-11	0	0	0
7x25	1.52043346428482e-05	0.151649	0	0.101312	0.0992509	0.103457	1.98368484559634e-05	0.00960012	4.05215327929261e-09	5.61074358899714e-05	0	2.78644807979169e-09	7.47932322728346e-10	1.76716348877899e-10	0	4.64187015706626e-11	0.100915	0.0411151	0.346836	1.46396079233398e-10	2.23626276869447e-10	4.77280074503927e-10	1.78579523799592e-10	0.0197028	4.82397401355537e-05	0.0149623	0.0110602	0	0	0
2x28	0.00148319	0.100872	0	0.000123283	0.197831	0.0397879	0.122716	0.0203535	4.30770054011979e-06	0.000502951	0	2.3992279923739e-10	5.25915126687755e-08	5.38964588401549e-05	0	5.4432400470421e-09	0.0825177	0.219261	0.0431436	0.000179014	4.53571936921593e-10	0.0100147	0.0125418	0.0217001	1.34564551614781e-07	0.126914	1.25034434911872e-08	0	0	0
14x80	0.519137	4.51585582348939e-06	0	3.38758439500036e-07	0.0522422	0.00871989	0.139372	0.020906	7.78852274577161e-11	3.83236953119436e-07	0	9.62662015768112e-11	1.31798512872094e-11	6.45984918640854e-12	0	2.37510143809834e-10	0.0949311	0.0754794	0.00642615	0.00542434	3.67186524128294e-11	0.00882129	7.73062727897423e-05	0.0241005	6.34181154568422e-07	0.0443576	2.05069611815192e-11	0	0	0
11x55	3.40713844875513e-08	0.245475	0	0.00564605	0.055378	0.116286	0.160745	0.00489821	1.67746973673075e-08	7.08744758140004e-06	0	1.7372297840953e-09	4.88272219466352e-09	4.84062715584904e-08	0	9.37980069191175e-11	0.0983295	0.108933	0.0176645	0.0274743	6.21260401016799e-06	0.0294532	0.0143745	0.0663881	3.59473200961425e-08	0.048737	0.00020433	0	0	0
24x96	0.1544	1.87758377840107e-06	0	4.71548154238755e-06	0.318115	0.224641	0.0422976	1.27303986791311e-09	0.000118992	2.82440248059341e-10	0	2.39944324166943e-10	0.000117112	1.44111595400254e-06	0	1.91041607934085e-10	0.0647363	0.0978367	0.0170411	0.0104655	5.176163188246e-11	9.57346631963943e-11	1.51354248338734e-06	0.0623013	2.01495889614904e-06	0.00791813	1.11332476134619e-10	0	0	0
13x63	6.63464498686733e-06	0.188156	0	0.0226789	0.0211615	0.141186	0.262227	0.0692316	7.38984344913399e-06	0.0024696	0	1.59674577420044e-10	3.11185145500156e-11	7.97520846216333e-11	0	5.08254622283282e-11	0.125799	0.0550434	0.0408474	5.22577827807005e-11	1.40338273597258e-11	9.05916186841401e-11	5.01008032792361e-11	0.0332034	8.58696120880886e-06	0.0379733	1.5686423763247e-11	0	0	0
15x19	1.44724659304693e-05	0.0548931	0	2.6675586706678e-05	0.179512	0.129504	0.0712878	0.00307704	0.000357384	1.90697543130883e-05	0	4.89713854253936e-06	0.00303842	2.9242698328083e-06	0	6.79250152053852e-06	0.162814	0.219692	0.024313	0.0390687	1.12934086084699e-06	0.0264213	9.71011024490482e-06	0.0431437	2.11680714228739e-05	0.0303687	0.0124014	0	0	0
14x72	0.18218	0.268135	0	1.09334680750917e-05	0.0652566	0.0673397	0.096229	0.00721664	7.57968740040085e-05	4.29961582973049e-06	0	1.39531406207037e-09	0.00642584	3.5414284706128e-09	0	7.76852899426812e-10	0.108828	0.0952826	0.0301286	2.13719127957579e-05	7.79234038167134e-10	0.00441512	1.60881217001373e-08	0.0215261	2.25488887874856e-08	0.0469246	6.70202882968163e-10	0	0	0
17x81	1.33238269400918e-06	0.173609	0	0.0365793	0.0495529	0.0691806	0.284668	0.00948423	0.0167677	1.57094093232365e-06	0	1.032389570468e-10	0.00507771	6.99188239370748e-07	0	3.8160777527088e-11	0.0902744	0.09645	0.0144936	8.64775065061028e-07	3.42090794678852e-05	1.48514556812924e-11	0.0049386	0.0352895	4.07971988718937e-06	0.0817528	0.0318385	0	0	0
7x27	8.31559665629919e-05	0.170467	0	0.114425	0.184739	0.183905	0.0517506	0.00594294	1.06311965026062e-06	6.03243808155963e-06	0	1.55340379821924e-10	8.8376154718171e-12	2.07169611729121e-11	0	3.43521996836918e-10	0.11623	0.0871318	0.0227367	0.0265135	4.87465185821533e-11	5.52117043679281e-11	6.54723187862306e-05	0.0253149	0.0100848	0.000602366	7.47969743002843e-11	0	0	0
5x25	0.0789345	0.195636	0	0.00219932	0.15594	0.0762085	0.0820906	0.0307079	3.7081092811167e-07	3.88911878723072e-07	0	1.06194850187078e-10	1.52985407891302e-09	1.07368697789622e-05	0	1.70514389588555e-10	0.103303	0.130123	0.0207302	0.0142187	1.1519035218228e-11	2.76395765383668e-08	0.0019366	0.0427543	1.10589289087889e-05	0.0651948	3.13043407842051e-08	0	0	0
29x97	0.37046	0.0239163	0	0.000920744	0.158456	0.095666	0.0756147	0.0109056	0.0137465	7.66032439501516e-07	0	9.33346390553619e-11	0.00146676	1.17997824845617e-08	0	1.04723817783672e-09	0.0513773	0.103615	0.0112032	0.00339556	6.51296943745736e-10	5.04769680976406e-10	0.000132619	0.0368495	4.23627372226976e-08	0.039323	0.00295017	0	0	0
8x38	2.13100605551866e-08	0.393015	0	1.79864428538631e-08	0.0201431	0.0284634	0.20832	0.0407956	1.14379471347667e-05	5.04458596689303e-05	0	7.97450960263637e-11	4.347436006116e-08	4.34287096939836e-08	0	4.02457834398745e-11	0.130111	0.0515975	0.0244278	0.00129044	2.01510197320015e-10	0.00250981	1.2401730121393e-08	0.0520077	4.86686419889723e-08	0.0472562	1.24611466106993e-10	0	0	0
11x63	0.0536137	0.352894	0	0.00252977	0.000606554	0.0562757	0.176913	0.0116324	1.29333721715682e-06	2.04002462110734e-10	0	6.41091662828173e-10	0.0017423	0.0280077	0	7.50133465345171e-07	0.0994996	0.0587746	0.0222704	0.000232005	3.43992400776042e-10	0.00502334	0.0120823	0.0836999	0.000186452	0.0251458	0.00886839	0	0	0
9x57	0.180485	0.0432396	0	8.4732738828484e-08	0.0773736	0.184528	0.200775	0.0118879	2.15196080159531e-05	1.49053836478363e-05	0	1.33507019621139e-10	3.10566376568996e-10	7.14977124834848e-11	0	3.99333567564153e-10	0.0725553	0.0849863	0.0259078	0.0105197	1.53979914117296e-07	0.000191855	0.0070128	0.0318012	9.28084037202893e-12	0.0589199	0.00977964	0	0	0
12x24	1.03505151220943e-06	0.152569	0	0.0144027	0.00013974	0.103264	0.215516	0.0435467	5.05195499660225e-06	1.20764604759516e-10	0	9.13859343671118e-12	8.16798513382623e-11	1.44042167967413e-10	0	5.17600682863585e-12	0.17922	0.124145	0.015864	0.0160726	5.30798873264081e-11	8.15549230079225e-05	1.02751435852915e-06	0.0345483	3.32839653007973e-06	0.0578289	0.0427907	0	0	0
22x94	0.297333	4.47099820062589e-06	0	0.0168974	0.262127	0.0774304	1.41057719719824e-06	0.0358055	1.83468910292499e-05	3.54010396012082e-06	0	5.97313770045868e-06	7.95699875333103e-06	3.18231868305505e-12	0	7.96553328952178e-11	0.0732629	0.134899	0.022554	7.38482640805209e-07	9.40964680247134e-10	6.30518889819702e-06	1.797011861436e-06	0.0480749	7.73316701402483e-11	0.0315666	1.00150540241577e-11	0	0	0
13x61	0.0441528	0.176746	0	1.27943916308144e-07	1.93676435701047e-06	0.0287372	0.443961	0.00963266	3.60872948646959e-09	1.19373238185451e-05	0	4.68388793991541e-06	4.01409065327688e-09	4.50593620460828e-10	0	2.21382046775975e-06	0.10219	0.0589702	0.0332668	0.00280784	0.000486589	0.00329942	2.09381324805534e-09	0.0335043	1.34696130630882e-09	0.0491558	0.0130677	0	0	0
13x73	0.302626	0.00449001	0	0.0367018	0.163125	0.135945	0.0291741	0.00909352	4.55957310334288e-09	0.00222514	0	2.15775692634399e-10	1.07603838102471e-09	3.8045268335223e-10	0	4.59466842392864e-10	0.0931712	0.0853321	0.0336016	6.63052701845986e-10	9.77332068286768e-10	7.74215342043883e-09	4.34714059402368e-08	0.0485415	7.21650775710112e-07	0.0474449	0.00852679	0	0	0
13x17	3.32840039624137e-06	0.127044	0	5.51392278358527e-06	0.163336	0.0582388	0.00370469	0.00152195	0.0110462	4.21135415306927e-08	0	5.36681170644322e-06	0.00736706	1.49556621299063e-06	0	5.25019908605327e-06	0.148142	0.19133	0.181212	4.89974376137917e-07	8.95493604916925e-07	0.0152205	9.90280938001506e-07	0.0217536	3.14271663488163e-07	0.0444239	0.025636	0	0	0
19x63	2.85707950803222e-09	0.00230822	0	0.0001454	8.83856443515399e-06	0.0979303	0.227708	0.0593391	0.00616565	2.46653247607821e-08	0	7.12940580573015e-10	9.63499812071212e-09	1.28221041367071e-10	0	7.07242946383524e-11	0.190743	0.134802	0.189037	4.29925885617494e-11	3.20891098852427e-11	9.8543018623184e-08	1.43043430287941e-09	0.0582399	3.86421102978408e-11	0.0335719	7.80578126597627e-09	0	0	0
9x59	0.121808	0.0317458	0	1.04700583735365e-05	0.141826	0.0915119	0.163081	0.14302	0.000105189	0.000217679	0	1.33299121084239e-10	7.76338660003168e-11	3.51383363029348e-10	0	5.5674959216542e-11	0.0943779	0.098143	0.0268167	5.38117127348451e-11	8.87134800988718e-11	8.49044480261011e-11	6.04663664959397e-11	0.0307538	2.34925009309685e-09	0.0565665	1.60658330028642e-05	0	0	0
13x81	0.206909	0.00161531	0	0.0303319	0.27945	0.140614	0.0028739	0.0127196	0.00330966	0.000121175	0	1.23658956569737e-09	0.0107006	8.55487880131197e-06	0	9.13215663565806e-06	0.104588	0.0689763	0.0119998	0.0129543	1.33934693805251e-05	0.00533983	0.00015701	0.047577	2.22521193049465e-05	0.0437123	0.0159967	0	0	0
8x30	4.19924760481759e-05	0.1424	0	0.0407037	0.0655497	0.0830716	0.11281	0.00257093	4.31144118643329e-07	0.0118155	0	1.54524281932047e-10	5.81082457392663e-07	4.14581154820873e-12	0	3.99486332000924e-08	0.14104	0.0703311	0.243779	6.93847083820652e-10	2.89433265128484e-07	1.00239854620775e-07	1.34293443729696e-11	0.00444624	2.26017836568864e-08	0.0363691	0.0450687	0	0	0
28x96	0.299941	0.0248351	0	1.02476937016545e-06	0.0258116	0.0718331	0.0825912	0.175871	6.92149946681724e-08	0.0565597	0	4.4744572224772e-11	5.09228305470514e-07	3.28562107745739e-11	0	2.79151321378843e-12	0.0393646	0.111231	0.0633815	4.30423559930628e-11	2.9785360835795e-10	0.00283691	3.88258369391791e-11	0.0256784	3.64355709646946e-06	0.020059	1.2975551263876e-07	0	0	0
9x47	1.32296160471352e-11	0.326953	0	0.000159069	0.0402146	0.0293793	0.270712	0.00669594	0.0155048	4.34653550674463e-10	0	5.36729929584916e-10	0.00385101	1.12709897409968e-10	0	1.25513123765189e-10	0.100909	0.0846501	0.0505084	0.00135552	5.99965907608197e-10	8.75294169567601e-10	0.0021845	0.0324233	3.68479241440566e-08	0.0345002	3.12717319777262e-10	0	0	0
27x89	1.44978979550695e-07	0.0246089	0	8.50056910997351e-05	0.118099	0.302975	0.191811	0.00051609	0.0255935	1.1631457505036e-06	0	7.40354786887013e-10	0.00371585	1.92472240554225e-08	0	5.56703208540546e-08	0.0887743	0.106666	0.0201407	1.58103414277364e-08	1.39438007449515e-09	0.010479	6.81104218710403e-08	0.0380242	1.14810527013853e-07	0.0660739	0.00243601	0	0	0
12x68	0.0684601	0.206176	0	8.1634486733496e-11	0.0539007	0.157012	0.161012	0.00916074	0.0100788	0.00195626	0	7.1942934816187e-11	0.00276321	3.93499506646116e-06	0	1.09063005779792e-10	0.111544	0.0733785	0.0330483	0.0133442	7.44153492054247e-11	7.63874829027919e-11	0.0145687	0.0350892	6.54224185843283e-11	0.0485039	9.08009920034522e-11	0	0	0
12x58	0.0522425	0.140933	0	5.93928957994491e-06	0.000921222	0.0832411	0.340279	0.0188471	0.0156552	0.00012158	0	0.000140126	7.20729351734742e-06	5.3701303960211e-05	0	2.18669944032216e-05	0.0615732	0.0869032	0.0364491	0.0010451	8.34815413961222e-06	0.0264834	0.0144612	0.0807641	3.4633887859192e-06	0.0307361	0.00910335	0	0	0
17x89	0.288867	0.017237	0	2.84992320845495e-05	0.382229	0.0566373	2.21621060795877e-05	0.00560466	2.18326685534272e-08	1.26299412405473e-06	0	9.0734866383773e-10	0.00518638	7.89378530325647e-05	0	4.11680781335905e-10	0.0508698	0.0915409	0.0109736	0.00701352	1.07503074465636e-10	9.59747997131381e-13	6.13939791646061e-05	0.0414688	1.43704077970623e-05	0.0421653	9.40926596320537e-10	0	0	0
27x95	0.383602	0.0223704	0	4.04442430607836e-07	0.0561886	0.0526919	0.224214	0.0185801	0.0127805	3.50429927455134e-09	0	9.36955513274511e-10	0.00131919	5.14320144100263e-09	0	3.9903715172985e-11	0.0690609	0.0891934	0.00705369	6.46176797093385e-05	8.3282153651816e-11	3.70995945606354e-11	0.00376578	0.0399096	5.4210823421834e-09	0.0192054	5.00577022947132e-10	0	0	0
19x29	5.34172139684062e-11	1.14731139959425e-07	0	5.70741886200852e-11	4.77275266568059e-05	0.0167425	0.102417	0.329006	5.04236045417106e-11	5.00760160686408e-11	0	1.44658259254802e-10	4.39232851496862e-11	3.22685740684739e-11	0	2.98406377499155e-11	0.259091	0.0801195	0.0141621	0.0113772	0.0127845	9.46750657385516e-08	0.0165034	0.029881	6.39223708861761e-05	0.0624036	0.0654009	0	0	0
7x37	0.0582248	0.196599	0	1.92271742743847e-07	0.0350523	0.0712414	0.304213	0.0201301	0.0282651	1.16748073513184e-10	0	9.90703988342106e-11	7.85766172662405e-11	1.8433995687523e-10	0	1.27866769409507e-10	0.0901238	0.0483113	0.0123936	1.41322754885749e-05	1.33553108250444e-10	0.000142112	0.0300088	0.0413576	1.35167509095528e-10	0.0639228	1.05552042005879e-10	0	0	0
16x76	4.56559448164451e-06	0.136216	0	0.000219984	0.133895	0.229224	0.16326	0.00129513	1.881313234365e-06	7.18283510202755e-07	0	2.37517254470433e-11	0.00169947	8.10336675052697e-08	0	1.10580645613772e-09	0.0840381	0.0855537	0.0790486	6.96922077450433e-11	1.1576142305626e-10	3.48542845938995e-06	6.07255494632632e-10	0.0490287	5.11020745573074e-09	0.0365099	7.76134647726896e-10	0	0	0
10x64	0.196955	0.0156349	0	1.72235601815265e-07	0.106275	0.0794757	0.268513	0.00934961	0.000758208	4.08422623991412e-06	0	6.07906654855603e-10	0.00237772	2.09929894275434e-09	0	6.81866539037065e-09	0.0542222	0.10757	0.0180491	5.82018156922385e-07	3.59119133136185e-06	0.0041272	0.00436306	0.0402813	3.08669134380467e-05	0.0592038	0.0328053	0	0	0
9x33	8.71958818813354e-05	0.190561	0	2.20630199914905e-05	0.0136228	0.0749812	0.283103	0.0268352	3.37905811694247e-05	3.60128231786539e-06	0	2.72115127560031e-05	3.27788020617993e-05	2.15011947167593e-08	0	2.7633920424273e-05	0.116473	0.0764286	0.108729	1.76810507449681e-05	5.54633126383733e-05	0.00184838	1.55239391457289e-05	0.0287532	3.09198925186492e-05	0.0722006	0.00610987	0	0	0
7x31	9.50580892560567e-05	0.218538	0	0.127982	0.134986	0.117548	0.11482	0.00699995	1.9394736523467e-10	2.23912250333058e-10	0	1.97555992389444e-10	0.000453774	2.27056369147785e-10	0	2.0013714577013e-10	0.136191	0.0680567	0.022006	1.70055007498198e-10	2.03722714108206e-10	2.04293821687801e-10	4.5318921145359e-10	0.0202684	4.19669659323191e-10	0.0320562	2.09419426001498e-10	0	0	0
30x90	4.13896603926766e-07	5.49885557946031e-06	0	7.43287830571001e-08	0.0511076	0.0445609	0.572782	0.00372545	2.94139285752355e-10	1.35333320965109e-10	0	1.15672819398591e-10	0.0050685	1.21849046029812e-08	0	3.78825519773423e-10	0.109478	0.0963514	0.00383166	0.00667981	6.9640372622869e-08	0.0149128	0.00466806	0.0445077	1.02009775750198e-10	0.0252195	0.0171001	0	0	0
21x89	0.51241	0.085097	0	3.61030161556917e-06	0.000176724	0.0598065	0.116096	0.00729917	3.64937798717661e-08	1.49367145178576e-07	0	1.33840927367091e-11	1.22465539454693e-10	0.000255105	0	6.19461268685549e-11	0.0628905	0.0692725	0.0120749	5.19394239117693e-08	3.84554004941045e-10	2.43848495412155e-10	0.00947442	0.020849	9.05746488576058e-10	0.044295	2.68752127384842e-10	0	0	0
22x90	0.50909	0.0939374	0	0.0307264	0.0224729	0.0554069	0.0507271	0.00717632	0.00456442	2.00800371081172e-07	0	6.04963362495142e-05	0.00677458	0.000145177	0	1.27252140747134e-05	0.0391733	0.0894707	0.00607032	0.00202655	4.66845712053963e-06	2.66739363623393e-05	0.0308323	0.016382	3.13049286892273e-06	0.0251268	0.00978876	0	0	0
29x91	0.0547547	0.28552	0	7.749075218151e-05	0.0205139	0.0682816	0.247692	0.0169979	0.00827631	1.96960264618512e-05	0	4.43707920425443e-09	5.54514263543795e-09	1.49871032275385e-05	0	2.01344765023e-10	0.0937487	0.0868776	0.00667914	1.26405904391481e-09	2.2927642514443e-09	0.0107718	0.0169443	0.039356	1.05332160606621e-07	0.0434736	2.2746082056501e-09	0	0	0
8x50	0.248614	0.0346528	0	6.12216691910191e-05	0.0744657	0.0569426	0.239337	0.0180249	0.0100467	0.00014348	0	9.47648089903059e-06	2.25435833941202e-05	2.22104528991621e-05	0	1.59766036572564e-05	0.0898659	0.0809783	0.0218815	2.47349107590531e-05	3.83085698388232e-05	0.0109927	2.79089633901916e-05	0.0577102	2.71471393640675e-05	0.0560635	3.09770782116873e-05	0	0	0
16x50	3.18604148542301e-11	8.382441507287e-05	0	0.00395259	0.0512903	0.0786526	0.166306	0.194845	2.5575763867675e-10	1.55880492483329e-10	0	4.13557281297388e-11	2.28893950438378e-11	1.14528951863146e-10	0	2.49567200572212e-10	0.0857236	0.176299	0.0467833	0.00466381	1.35650170690753e-10	5.50076788034624e-10	0.00329143	0.077163	3.07076449108708e-11	0.0536604	0.0572858	0	0	0
29x95	0.183901	0.108371	0	9.33640344395525e-05	0.154102	0.0837065	0.124745	0.00300702	0.0214712	8.65142762621286e-07	0	2.23550387790793e-10	4.42999563712889e-12	8.1012207098628e-11	0	1.82330881612544e-10	0.0639952	0.117686	0.0721109	0.000136162	2.53704607437555e-11	1.35990855371504e-10	3.58639480961987e-07	0.0352958	3.28772697087022e-05	0.0313452	1.56373832917121e-09	0	0	0
17x87	0.279804	0.0206087	0	6.8182771322063e-05	0.17126	0.0504739	0.160082	0.0256773	0.00151951	0.000116337	0	1.10939698385859e-09	7.77061239141177e-08	6.09140984578348e-07	0	3.21046507420537e-09	0.0850105	0.10085	0.0166673	2.55966106669533e-05	1.49584126489793e-09	1.79065694733338e-06	9.36026249121965e-05	0.0614837	9.44235379249479e-05	0.026161	1.29031525242951e-09	0	0	0
28x94	0.285933	0.126827	0	3.87802652236817e-05	0.0340211	0.0499683	0.219556	0.0033471	0.0205885	2.37083591600233e-08	0	6.21176145685609e-11	0.000486068	1.14491626059891e-09	0	3.19040233817717e-09	0.0288484	0.100859	0.022358	6.74501889243728e-06	0.000842169	0.00656388	0.0205609	0.044405	6.86999347461288e-05	0.0326326	0.00208827	0	0	0
7x23	7.88520949576792e-06	0.11914	0	0.0967674	0.182257	0.156048	5.58960469312992e-06	0.019189	4.08632483758722e-11	2.51866586164819e-06	0	4.43743691106051e-11	6.49423744185424e-12	8.43146621970763e-11	0	2.94221784755974e-11	0.131014	0.0942769	0.158193	7.42493814065073e-11	5.21146193393311e-11	4.45324909978465e-11	9.05137595556704e-11	0.0305588	6.8173783528308e-07	0.0125375	1.72412662662266e-06	0	0	0
3x15	9.92112380085756e-06	0.163182	0	0.000902321	0.000381302	0.120861	0.223384	0.00998314	0.0294033	2.12867777401741e-06	0	6.38964636809655e-10	5.82441953239614e-07	0.000118944	0	9.89933525095632e-11	0.144116	0.115595	0.0669253	8.63736758784519e-06	1.13953590136338e-06	0.00659459	0.00162554	0.0440418	2.20151654406754e-07	0.0528274	0.0200356	0	0	0
31x97	0.215943	0.00046539	0	0.000284903	0.124163	0.0474225	0.25438	0.00359827	0.0177069	4.74537037109873e-08	0	6.70418842348691e-11	3.06346911326505e-10	7.72181038693955e-07	0	9.06294727999205e-11	0.0706491	0.142291	0.0112451	0.0140347	3.34040278469655e-10	5.82413444367518e-11	0.0106626	0.0528586	1.65585767982456e-11	0.0342943	3.11023266349034e-11	0	0	0
33x95	0.000120104	0.198375	0	0.0157329	0.109874	0.0835052	0.234178	0.00162139	0.042365	3.8966009594211e-08	0	4.66317402790646e-10	2.78313861366487e-10	9.65789108225008e-08	0	1.56503404551362e-09	0.113446	0.0895751	0.0161115	4.30916933022276e-10	2.58562694475345e-10	0.000943019	0.014259	0.0337701	5.96304917770172e-07	0.0451604	0.00096236	0	0	0
20x90	0.446797	0.00851219	0	8.50106184568424e-05	0.152058	0.0731397	0.00660818	0.0111898	1.01251503573586e-08	1.25640806281055e-08	0	6.09457680472972e-08	0.00194317	5.6669741317264e-10	0	6.15822324393077e-08	0.0438241	0.112979	0.0233992	1.2938315989461e-09	8.11416544070727e-09	0.0021629	0.0173388	0.0457302	1.8190970296479e-09	0.04612	0.00811257	0	0	0
9x45	1.15957683195382e-05	0.279428	0	3.17293754053054e-05	0.0914515	0.081724	0.249993	0.00527507	2.06328289504612e-10	1.95955996946715e-10	0	1.84971591904164e-10	0.00424914	2.01953744748059e-10	0	6.54341266111621e-11	0.0924658	0.0853453	0.0145626	0.00169555	3.26313144265298e-10	5.49937860243202e-09	0.0043492	0.0396853	2.83918412096084e-10	0.0497222	1.01555906522722e-05	0	0	0
19x81	0.0373119	0.144094	0	0.0180665	0.0347883	0.0314321	0.256545	0.00551669	3.08787716889183e-09	1.91850974266895e-11	0	6.19178065224719e-11	0.0017317	1.05023254773893e-10	0	4.13136507873062e-12	0.094525	0.11343	0.218291	8.96681430475634e-11	9.07417677061941e-12	1.19910191409837e-10	4.66309347533964e-10	0.039227	3.87379578441762e-11	0.00504019	4.08628826166409e-11	0	0	0
17x83	5.63547060140237e-05	0.175654	0	5.17615462038939e-11	0.079743	0.0555123	0.308708	0.0262362	0.00738653	3.99396705101184e-11	0	1.37834546779235e-10	0.00528501	5.58180020151641e-10	0	0.000181844	0.109241	0.0938417	0.0234205	3.34214945805911e-11	6.54674296686717e-11	3.55437682086319e-07	0.0105128	0.0443479	2.72719573645311e-05	0.0594033	0.000440804	0	0	0
17x19	0.181969	0.0852386	0	0.0185074	0.122968	0.132583	0.000116198	0.012845	5.66071874922999e-07	6.29928832300935e-05	0	1.24999920019602e-09	1.49560390752739e-09	0.000994099	0	2.15194063776853e-06	0.174441	0.131204	0.00778811	6.1393580116652e-09	1.55246002002528e-12	0.00691233	0.00506116	0.0617741	5.49475112136887e-06	0.0174479	0.0400792	0	0	0
31x93	7.44551900226969e-06	0.359092	0	0.01934	0.073393	0.0583538	0.235772	0.0184829	8.20880229002509e-09	0.000113369	0	1.35335686182156e-10	5.15118240478838e-08	4.66962036430964e-08	0	1.39139801037337e-10	0.0820444	0.0617592	0.0123561	0.0111149	8.2753356990012e-11	1.19767740247122e-10	2.79043898843646e-05	0.0329493	1.04695409598482e-07	0.0351937	1.17552054001999e-10	0	0	0
10x42	7.95238628291339e-09	0.183546	0	0.0302442	0.0409966	0.168989	0.223991	0.0271383	0.00550283	0.00014583	0	1.93665591714117e-11	1.33392705081831e-10	2.35408627121177e-10	0	3.09997731997429e-11	0.107232	0.0655897	0.0502593	0.00112005	9.01645379257934e-12	2.0532255630823e-11	2.44194738631731e-06	0.022375	7.0501493161211e-08	0.072867	2.09373552109207e-13	0	0	0
16x84	0.217195	0.191705	0	0.000576115	0.0917985	0.0739139	0.133096	0.00712953	0.0291776	4.74485163062649e-05	0	5.96404129124579e-11	7.03905374735933e-11	0.0030839	0	2.76709928844737e-10	0.0988939	0.0828047	0.00754052	4.08128733208986e-06	6.58858451805453e-10	1.95604354734923e-10	0.0126548	0.0182076	9.98325332712865e-07	0.0321699	6.01323128351726e-11	0	0	0
25x89	0.0280555	0.259491	0	0.0405455	0.0345891	0.0379376	0.209019	0.00211634	0.00375769	3.53764406150728e-06	0	1.19739004591357e-05	0.000761028	0.00113137	0	0.000199035	0.0635604	0.143626	0.0153435	4.14835927387479e-06	5.24693451010495e-06	0.0170352	0.00705769	0.0314104	1.48993747683214e-05	0.0754094	0.0289153	0	0	0
9x21	1.45620630030517e-05	0.160955	0	0.00487459	0.103495	0.111215	0.091999	0.00705454	0.0423544	2.82346097173917e-08	0	6.8271236562384e-10	0.000298701	0.00122558	0	4.47027848100983e-07	0.107337	0.129276	0.045221	1.25656576692183e-07	9.78597741004295e-11	0.0107161	0.00052625	0.00917333	4.55696015464797e-07	0.0882335	0.0860305	0	0	0
6x38	0.0639214	0.01802	0	7.88754317177335e-08	0.160696	0.0497096	0.270947	0.115741	0.00925379	0.0176097	0	5.87726396813178e-11	2.53969016643244e-08	3.23972417281127e-08	0	9.92587765311062e-11	0.110258	0.0684089	0.0189939	6.54296951840803e-05	1.43981750992883e-10	7.22766212729438e-05	0.00989588	0.0225444	2.75327483492879e-09	0.0638625	2.09099387653049e-09	0	0	0
8x32	5.7312207261923e-07	0.248984	0	0.035701	0.0110385	0.161884	0.178602	0.00215303	4.10535607701768e-08	3.31043110363685e-05	0	9.51508037962718e-08	5.06775377367215e-07	2.66347815523052e-05	0	2.69103689803023e-07	0.104212	0.0817515	0.0376288	4.55557883064715e-06	4.14566284363839e-07	0.00406687	0.00679793	0.0420838	1.00276967908163e-05	0.0348001	0.0502196	0	0	0
9x39	4.26628179129298e-06	0.147318	0	4.29873954593039e-06	0.0979132	0.158326	0.25874	0.052611	3.02777697839377e-05	2.31127211849394e-08	0	8.88913007226314e-10	7.39635612384261e-06	4.79549482329661e-05	0	9.85897058629971e-11	0.093683	0.0874823	0.0170057	0.00337782	8.08316285895584e-10	1.48585948408637e-05	5.56894948688095e-05	0.0277815	4.7279990670163e-06	0.0555905	1.49604119338382e-06	0	0	0
10x40	1.53105782022603e-10	0.196215	0	5.80073178723826e-05	0.00769509	0.0916114	0.320782	0.0109979	0.0122273	1.21843738477591e-10	0	2.02194773427429e-11	8.17362274014789e-11	2.10743151422365e-10	0	2.52755107136015e-10	0.119697	0.0984202	0.0132886	0.00247688	1.51276499812905e-10	0.0109368	0.0109423	0.0499649	2.28286001615932e-06	0.0546842	5.67216413964322e-11	0	0	0
10x68	0.312847	0.0494305	0	3.00292302782651e-05	0.133318	0.0174638	0.156654	0.00575274	0.0105306	3.22363951919368e-07	0	1.09207266931394e-11	0.00460052	9.00344730428592e-08	0	1.04638541483963e-10	0.0810879	0.0859413	0.0198676	1.64679886335483e-10	5.7140473521483e-11	1.70493094213471e-10	0.0289979	0.0389401	2.0428271606216e-10	0.0545377	1.92126898023533e-07	0	0	0
7x55	0.394895	0.000150088	0	5.49394827436106e-06	0.157918	0.0868248	0.062601	0.00756749	1.41686143787015e-06	2.16455850609151e-08	0	1.67969273433201e-11	0.00389426	1.50811246914822e-09	0	2.81406891193137e-11	0.0870579	0.0912687	0.0360083	1.49020947336625e-08	1.73221693841398e-10	2.10468452426457e-11	1.159001770783e-08	0.0482963	3.61256431295064e-06	0.023508	1.96469261943807e-11	0	0	0
17x79	3.30352338648587e-07	0.193762	0	0.0226923	0.0389024	0.0695058	0.276209	0.0807899	0.00181854	0.000113449	0	8.07595710891797e-11	4.84153088620802e-08	7.48786419562731e-11	0	4.83679171648726e-07	0.105079	0.10535	0.00727237	0.0115278	1.41973120813437e-05	0.00414177	1.2807430416352e-07	0.0433051	6.62795817845594e-09	0.0303593	0.00915509	0	0	0
6x20	0.124008	0.190904	0	0.0210334	0.10066	0.154928	0.0109113	0.00880138	2.59738242350433e-06	3.30281886818014e-07	0	3.7795944029195e-07	3.28456089165776e-06	5.42292847835469e-07	0	2.35723559412532e-05	0.147873	0.119258	0.0219855	4.94221743477591e-07	3.74788215749129e-05	0.00195187	0.0107769	0.0183552	0.000138451	0.058798	0.00954932	0	0	0
7x29	1.96526050306668e-05	0.187989	0	0.136749	0.222176	0.162092	0.0171236	7.97370460882514e-05	2.91217799873245e-12	9.72610290019719e-06	0	7.02233560533122e-11	7.20600604837609e-10	4.4878943879336e-11	0	7.29420248461052e-11	0.125196	0.0832588	0.0186463	8.48868276231402e-07	7.28108494451592e-11	2.54332221280889e-10	0.00385116	0.0176133	2.32254671033065e-09	0.0208366	0.00435789	0	0	0
7x21	0.0159551	0.158826	0	0.00366627	0.119834	0.1123	0.128275	0.011978	1.97538430192641e-08	5.58074399368221e-06	0	1.3113563049587e-08	6.56874322366737e-10	1.00427518107544e-09	0	0.00145075	0.14256	0.15652	0.0291917	0.00214465	1.06511787495154e-08	0.00643979	3.05875767369139e-09	0.045809	1.12490654443796e-08	0.0408179	0.0242259	0	0	0
9x61	0.364181	0.000294768	0	1.64917190063231e-08	0.0396397	0.0314815	0.143505	0.0260258	3.15418238067706e-08	1.58660415401216e-05	0	2.25177650588074e-10	2.9350480759039e-10	0.0115321	0	3.34103358078707e-10	0.0821908	0.0844454	0.154262	4.10753110549977e-10	3.21174268674588e-10	3.21800030135087e-10	3.44928551219203e-10	0.0472306	2.98627016193569e-10	0.0151963	3.63622755418489e-10	0	0	0
17x77	3.16799108630594e-10	0.19811	0	0.000177666	0.101708	0.0737702	0.248028	0.0110754	0.039778	3.0824114236118e-11	0	1.01451040137463e-10	6.09013961862577e-10	6.59516208719898e-10	0	4.41216841735995e-09	0.131277	0.067396	0.0576475	9.85997000328934e-10	5.83519775063055e-10	4.29802998206495e-10	2.5979653202757e-10	0.0262018	3.12757646288113e-10	0.0317674	0.0130631	0	0	0
12x78	0.322495	2.23579615229492e-11	0	5.63288555565148e-10	0.33217	0.0533678	9.31586163484177e-08	0.00320761	1.20996605558991e-09	2.62121655391458e-11	0	2.22334290423503e-11	0.00298545	1.72214461135074e-05	0	1.28826407740667e-11	0.0815306	0.0618133	0.00535379	0.0217066	3.68772533444113e-11	4.53295394488895e-11	0.00172488	0.0401547	1.84708993817225e-11	0.0352028	0.0382702	0	0	0
24x88	1.89493369764595e-11	0.47811	0	1.32882927414266e-08	7.53962491175926e-11	0.00350285	0.251902	3.0709798062957e-10	2.65152144914028e-11	4.94154533193367e-10	0	2.09230847451559e-10	0.0019683	5.55913714049202e-10	0	1.28777152189224e-10	0.0890813	0.0757632	0.00253091	8.77352791674217e-11	1.02071095342295e-10	1.73981386724034e-11	0.0283989	0.0299411	1.56192158479261e-07	0.035505	0.00329587	0	0	0
5x33	0.107054	3.326024994652e-10	0	3.06913061422145e-05	0.176	0.201606	0.280398	0.0112977	1.67859944629401e-11	2.5910474308832e-09	0	1.4121448522994e-10	7.92740311700967e-11	1.28865399769593e-10	0	1.10577013354074e-10	0.0827715	0.0554884	0.00938316	0.00599463	1.40384730177654e-12	4.16163940280355e-11	1.66402139689364e-11	0.0205902	1.20687952613569e-09	0.0493858	4.08051162471296e-10	0	0	0
15x81	0.30826	0.109756	0	1.93159669685351e-08	0.0709414	0.0320893	0.162311	0.0255224	0.000453831	1.07320411604668e-07	0	4.60558091832666e-11	0.00335206	4.56872702845746e-05	0	4.95047675026899e-11	0.0916955	0.0692314	0.0372214	2.77211500519433e-07	1.17543576555424e-11	1.53520418591762e-11	0.0141991	0.0387437	1.92529935773015e-11	0.0361767	1.48012179336686e-11	0	0	0
10x46	8.71688387617933e-05	0.174654	0	0.00039817	0.0416293	0.156834	0.242572	0.0655942	0.000692709	2.6814143306729e-06	0	8.28211250961552e-08	5.73387654304069e-08	5.17209833740833e-06	0	2.57083213418281e-08	0.083367	0.0681533	0.0126267	0.00432064	1.83115344316285e-06	0.0212235	3.03528459602877e-06	0.0210461	0.000352682	0.0979541	0.00848122	0	0	0
28x88	0.0614913	8.720354537769e-05	0	0.151637	0.0218952	0.10047	0.440152	0.0110307	1.11283393820058e-06	3.61556979238711e-07	0	9.00344871633671e-11	2.85604154032782e-10	0.000740259	0	4.77396950260769e-10	0.0918856	0.0521644	0.00643819	0.00199437	2.11507024787061e-10	5.66681465601551e-10	0.00395019	0.0445742	5.09234104504507e-11	0.0114877	4.10926961645497e-10	0	0	0
9x49	0.0361334	0.353016	0	6.10693101615351e-06	2.71426921378879e-06	0.081045	0.256049	0.0292495	0.0180877	7.56394007227528e-08	0	5.35463202996892e-10	6.28599923502029e-06	1.68732883249996e-10	0	1.25184713161162e-10	0.0916794	0.0446614	0.0278792	1.32654588132995e-10	1.30404822497311e-10	5.75685596184351e-11	1.53501518867013e-10	0.0344142	0.000234309	0.0275366	9.51618738602774e-11	0	0	0
25x93	0.305053	0.0447974	0	0.000100954	0.0813529	0.235299	0.0920903	0.00114937	1.19019813970626e-06	5.05201614004207e-06	0	9.13148175876423e-11	2.17697081851554e-06	1.72528284749012e-05	0	6.77523910672382e-11	0.0632318	0.0968668	0.0164408	0.0173296	7.03978885725185e-11	2.79209985289168e-05	0.000256617	0.0252687	7.53048149776302e-05	0.0206334	3.27402194864525e-11	0	0	0
11x65	3.51336343492653e-06	0.447694	0	5.3678705818807e-06	0.0640265	0.0199809	0.193543	0.0100442	2.74841961391979e-11	2.08964386427596e-05	0	9.04657899821353e-11	1.89185401713074e-11	3.9308353559874e-08	0	2.96873346627287e-08	0.0759165	0.0980652	0.0154511	0.00174762	1.11741062946787e-09	5.7338302654997e-11	6.98389901487945e-05	0.0172153	5.75028383504921e-09	0.0504685	0.00574719	0	0	0
33x97	0.26084	0.0207093	0	8.49352230836086e-09	0.137164	1.65356921325375e-08	0.289641	0.0115645	0.0172829	1.50916459638247e-05	0	4.58029884733697e-10	2.42968270185485e-10	3.0834767003705e-10	0	5.11140489423627e-11	0.0759349	0.0475782	0.0807486	3.57996671314749e-10	2.20418660667421e-10	9.92413751048397e-11	3.86960463170463e-10	0.0431899	1.17678404943429e-05	0.01532	1.76168088800168e-10	0	0	0
21x83	0.113902	0.0696133	0	0.0388661	0.0452214	0.0733034	0.220341	0.0561956	0.00861305	0.000204227	0	2.07899321954959e-09	3.75891186055937e-10	1.18940023648685e-08	0	1.32903948350401e-10	0.111751	0.085219	0.0934007	1.24786352165037e-10	1.45098703481283e-06	0.010208	2.02137713056568e-08	0.041058	7.44961362008869e-07	0.0320983	1.70961027202964e-06	0	0	0
30x96	0.261346	0.109848	0	1.16952797951744e-06	0.0316771	3.73400361087214e-05	0.290162	0.0497858	0.0245134	3.31808084041179e-11	0	8.5509991381316e-11	0.0170047	4.19320578055578e-11	0	1.02905116315038e-10	0.0537219	0.079637	0.00832329	0.0226072	7.43520336648917e-11	5.42277495182134e-12	3.70780200265616e-07	0.0347582	5.43534844337872e-08	0.0165762	5.86867764139828e-11	0	0	0
23x85	0.0330465	0.0714572	0	0.0566661	0.123587	0.0936202	0.104441	0.00254183	1.37562107814895e-06	6.1262725222251e-05	0	1.34683063786506e-10	4.08000939837749e-09	6.18802381123182e-11	0	1.00429940086988e-10	0.081511	0.095559	0.24339	1.07931911697876e-11	1.28013750184189e-10	0.0141811	5.64594620576101e-10	0.0193334	1.66339413173456e-05	0.0403338	0.0202518	0	0	0
36x96	0.0552631	0.144547	0	6.72529808214115e-08	0.000188511	8.80750276032134e-06	0.466156	0.0187958	0.000358138	5.6942641229884e-11	0	4.52050628313816e-11	0.0806385	0.013973	0	6.32972704033059e-11	0.0620611	0.0548167	0.0543483	6.47415489796258e-08	3.06093035612998e-11	2.03905652619196e-07	0.00316581	0.0106946	0.000102913	0.0348815	3.20471460641337e-11	0	0	0
36x98	0.122992	0.0860698	0	3.2056151822696e-05	0.070949	2.0271250296907e-10	0.41834	0.00997425	0.0319033	8.36706932157851e-06	0	7.79723384725594e-11	1.14877857223718e-10	7.77974395063396e-11	0	3.0844432351118e-12	0.0695704	0.0809181	0.0181589	0.0143595	1.47540896933839e-10	0.0108807	1.13770518238154e-07	0.0567361	1.77568151782478e-07	0.00910677	7.72219568319283e-11	0	0	0
8x62	0.272402	1.87508350168062e-06	0	4.27566185995733e-08	0.28124	0.0721736	0.0355538	0.00772114	4.33023135446718e-08	1.29533431066352e-08	0	1.55642745838919e-09	0.00398097	0.000135757	0	3.25679474181077e-10	0.109103	0.0813318	0.0228661	0.00959382	2.79521381844352e-10	8.95194150000345e-09	0.00341638	0.035082	2.55599438070142e-06	0.056036	0.00935808	0	0	0
22x88	0.131235	0.295037	0	1.12146025038852e-05	0.0715309	0.0570906	0.0996275	0.0134508	1.7961720106402e-07	1.2467427039061e-07	0	3.05911595524238e-11	1.35349926298247e-10	0.000843873	0	2.81351587120912e-10	0.0767176	0.123632	0.0182412	0.021441	5.22875072841323e-11	0.0108143	1.21122811950652e-07	0.0395985	2.62188041410059e-08	0.0304896	0.0102377	0	0	0
6x32	0.262049	0.110199	0	0.000230085	0.0149582	0.0727436	0.234373	0.000298863	0.000221933	2.21848218291614e-06	0	1.31341016675977e-06	0.00414947	2.2426187025816e-05	0	2.32500659264165e-05	0.088191	0.110943	0.0114615	8.66396060387069e-05	4.95223265296602e-06	0.00982381	3.32593998262712e-05	0.0151839	0.000114683	0.06395	0.000934953	0	0	0
20x92	0.207011	1.42008220694286e-06	0	1.22066728456097e-07	0.308852	0.122785	0.0570848	0.00267028	8.3951317732804e-07	1.00532716979386e-05	0	2.34955447083201e-10	3.22225745061859e-10	4.28081762964122e-11	0	2.65041058079864e-10	0.0736963	0.115439	0.039094	9.2247952772546e-11	5.41546357595593e-10	0.00469921	1.85672224667483e-10	0.0177041	2.47038318804356e-05	0.0509268	1.71722739958027e-07	0	0	0
38x96	0.0133406	0.204595	0	0.0462363	0.109671	0.119699	0.248086	0.00362054	0.000363787	2.77480360189462e-05	0	1.63249658612348e-05	0.00202851	2.80821267896977e-05	0	6.22014474333993e-05	0.0861586	0.0594042	0.0116733	0.00759855	9.73217252255957e-06	0.00651847	0.00309147	0.027051	1.38234463736754e-05	0.0504129	0.000292315	0	0	0
16x78	7.46680561317904e-05	0.291548	0	0.0127839	0.109267	0.16338	0.155952	0.024189	9.4340039006063e-06	0.00082406	0	5.32229792599732e-10	6.00782690330119e-09	1.74140183254493e-07	0	1.24096240827233e-07	0.108883	0.0453695	0.00941264	0.000289488	4.10116115663228e-05	1.25057754512112e-10	8.2507591675427e-11	0.0308966	1.08511661926341e-06	0.0382741	0.00880444	0	0	0
30x92	9.36146379212044e-11	0.226493	0	1.2220259794191e-05	0.0747341	0.0774653	0.243737	0.0999496	0.000183678	1.47595915642323e-10	0	3.0565701622761e-10	0.0301288	7.66203507250115e-10	0	9.52189084979602e-12	0.0707697	0.0770132	0.00956866	0.00939823	2.31883931775418e-10	4.90323012451026e-10	0.0139332	0.0357699	5.2132585924562e-10	0.0308436	5.88789907170758e-10	0	0	0
12x70	0.287482	0.0286541	0	5.38215552186604e-06	0.121736	0.0635276	0.206452	0.00711395	0.000890304	5.07432760979198e-10	0	5.43331681876655e-11	0.0033716	3.40949128111213e-10	0	7.59652601434602e-11	0.0882207	0.0955975	0.0114264	0.00333059	7.3356961807134e-11	8.09367790914899e-11	1.02136619223133e-10	0.0570669	3.3175713421119e-11	0.0251239	6.18805887837746e-11	0	0	0
18x84	4.79377157906448e-07	0.211425	0	3.32771126738871e-07	0.00625909	0.0630881	0.430713	0.00342557	0.0111325	3.16325351018721e-09	0	8.9777597353369e-11	0.0131248	2.1481033579381e-10	0	1.17450487074369e-07	0.0724013	0.061728	0.0109391	0.0174978	1.50870597078665e-10	2.25151155659489e-07	0.0114351	0.0248772	1.93932327737624e-07	0.0603427	0.00160914	0	0	0
6x26	0.0689925	0.193045	0	8.66578617581981e-09	0.0854775	0.0729447	0.146097	0.000576177	0.00250933	8.17755359325058e-08	0	2.16162112911889e-08	0.0124238	8.51423789029893e-05	0	1.05331053468425e-07	0.141796	0.12521	0.0249601	0.0144956	5.7421229421966e-06	2.41916302283618e-05	0.0019698	0.0561173	5.21486219276103e-08	0.032403	0.0208662	0	0	0
8x36	5.63355456501486e-05	0.165315	0	8.12883830224495e-07	1.93051523266704e-05	0.0805752	0.360709	0.0134124	0.00564524	2.55170694994846e-09	0	1.30766924272011e-09	5.25232420425424e-05	3.07462463409673e-10	0	2.5580361839748e-08	0.0854599	0.142276	0.0250995	0.00751659	5.50873347591351e-09	6.65034197044054e-05	0.0087293	0.0616954	9.46716088453318e-06	0.0433611	7.36481398532107e-09	0	0	0
18x86	0.0253804	0.204993	0	2.46712824519825e-05	0.111636	0.0453427	0.212833	0.0260668	0.00425008	3.07756546235573e-06	0	2.90562073417718e-05	1.88788906906523e-06	3.10363215261399e-06	0	0.0292512	0.0830166	0.0970007	0.0112475	1.3115712098771e-06	0.00383252	0.0293016	0.033056	0.0346733	1.8661917893443e-06	0.0254187	0.0226356	0	0	0
29x89	5.37999622291405e-05	1.1702528051929e-06	0	7.5904651234722e-07	9.59527110287433e-07	0.00315679	0.463996	0.262615	1.65382627285262e-06	2.49951330866604e-07	0	6.31118567830148e-07	2.22940635116702e-06	5.94592069954212e-05	0	1.30351318015821e-06	0.116722	0.0620175	0.00595594	0.00802514	1.50249455152199e-07	5.4152127104645e-06	0.00327471	0.035163	4.88082809232744e-06	0.0165931	0.0223478	0	0	0
8x48	0.17106	0.0515	0	5.8500560959133e-09	4.52113483276468e-05	0.0345002	0.400722	0.0179818	0.0106264	0.00419984	0	1.16077343002232e-09	2.12238189875063e-08	1.63356236421237e-08	0	5.82716997039233e-10	0.124414	0.0792812	0.0268278	0.0107888	7.40727226735972e-10	8.35769951755298e-09	0.00270936	0.0447837	1.19112023274465e-08	0.0205608	1.31351429556566e-09	0	0	0
9x37	1.01165382379776e-06	0.136544	0	0.098481	6.19076181665747e-06	0.160887	0.214189	0.00845313	0.0197805	1.96402862907839e-07	0	4.41627262862177e-11	3.18845792255677e-07	2.28453842934034e-05	0	1.31208530441924e-06	0.109024	0.113316	0.0190182	4.01206645363089e-07	1.13954480092606e-10	2.09874994092967e-07	3.17686643663768e-05	0.0941667	1.47984352831863e-07	0.0259553	0.000119203	0	0	0
19x89	0.249559	0.000972174	0	7.03786442319154e-06	0.155889	0.17702	0.061497	0.0057786	0.0145116	3.51668253607066e-06	0	2.11763777084279e-09	0.0240314	0.000198374	0	7.72029691478314e-10	0.0648859	0.0877723	0.0404679	0.0173783	2.0701867814987e-05	3.60450358262338e-08	5.97568128319048e-08	0.0458899	5.53599314633923e-08	0.0395865	0.014531	0	0	0
25x87	0.170782	0.243397	0	2.0598621205322e-06	0.00151743	0.0503765	0.216291	0.00515877	0.00044479	2.42951126592365e-09	0	2.49915884141887e-10	0.00170183	4.60813775075234e-09	0	9.43292557982439e-08	0.0858908	0.073823	0.00923882	5.4383591174646e-05	0.000134817	0.00441603	0.00762539	0.0366948	4.78519294656727e-08	0.0462632	0.0461877	0	0	0
10x56	0.136884	0.28099	0	0.0736741	0.0374071	0.117491	0.0729429	0.00260618	0.00622671	0.00292096	0	5.09788088596219e-11	2.794239713939e-09	8.49565016559748e-07	0	5.38973021170083e-11	0.101256	0.0703785	0.0183599	0.000304881	6.11108075973848e-11	0.00444025	0.0101489	0.0387104	2.95111343105181e-10	0.0252385	1.88695595994449e-05	0	0	0
10x62	0.182076	0.116128	0	3.0418630188236e-05	0.0723774	0.0453047	0.153654	0.00240314	0.00359701	0.00155394	0	7.14635377847971e-05	7.89443698356496e-05	1.23574605540002e-09	0	0.0881913	0.0815213	0.135196	0.0149206	0.0225275	0.000731315	0.0064079	0.000580708	0.0300526	3.41805763129273e-05	0.0424032	0.000157953	0	0	0
9x31	5.0884400875272e-05	0.170662	0	0.0647167	1.02579776152275e-10	0.107963	0.286366	0.0102528	0.025816	2.27574826439315e-10	0	8.64215020301453e-10	4.14448034079022e-11	4.38061486161237e-07	0	7.00027851239869e-08	0.11159	0.0785755	0.0193085	0.00663435	1.09659989294363e-10	0.00189016	0.00553434	0.042247	3.41134517779222e-05	0.0526433	0.015715	0	0	0
13x23	1.33006417844448e-06	0.193182	0	0.0349004	0.0168483	0.24519	0.165578	0.000939168	1.10408070466187e-10	2.35293775204429e-06	0	1.54403826200957e-11	1.11825110495448e-08	2.06462624411529e-10	0	2.86223395992227e-10	0.132531	0.0709649	0.0167398	0.0234424	0.0306843	4.55053491912231e-11	3.40900923710446e-10	0.024134	1.94157210784167e-06	0.0122077	0.0326519	0	0	0
40x98	0.174384	0.0947536	0	2.18088333879875e-07	0.00224084	8.46448601736066e-07	0.380876	0.0219331	0.0231716	1.04496093009291e-07	0	1.16145677432575e-10	0.0164578	4.70296249828798e-12	0	3.44094741352623e-10	0.0572496	0.113424	0.0119352	0.00203989	9.02234758497529e-11	0.00449748	0.00505038	0.0377477	3.33490665212991e-08	0.0542367	1.80791722394875e-07	0	0	0
10x44	5.00148473694746e-06	0.241349	0	0.0188004	0.00417799	0.160023	0.240354	0.00555084	4.86650197109117e-07	3.58010989629626e-07	0	1.05282271206054e-10	1.24134199408304e-10	2.05903062514587e-10	0	4.91991637676842e-11	0.0718228	0.0392755	0.152161	1.61499364226789e-10	1.42847534802303e-10	9.50842642998616e-11	1.86257325147177e-10	0.0261631	9.92292461847176e-06	0.0365679	0.00373935	0	0	0
3x23	0.000102572	0.0871042	0	4.99075875914251e-08	0.113046	0.0907399	0.200411	0.0158583	5.3464016094789e-09	6.16309043240344e-06	0	7.07706902416683e-11	0.0109895	0.0217744	0	1.08307315326195e-11	0.0950496	0.19235	0.0303955	5.51186585866549e-10	6.57978892351939e-10	9.85958381662351e-08	0.000178389	0.0854725	1.73644881201984e-08	0.0565225	5.40016679381089e-09	0	0	0
21x91	0.341823	0.0496699	0	9.4048729438197e-05	0.081102	0.0427186	0.0614029	0.00362941	0.0185628	4.08869361671279e-07	0	4.72328125245658e-10	0.0259598	1.63086616687936e-11	0	4.88844064168939e-05	0.0427188	0.0951887	0.0118535	0.00507124	0.000105681	0.000127094	0.0191002	0.03767	2.88559388771128e-09	0.0240022	0.139151	0	0	0
32x96	0.136646	0.211061	0	3.90384588898033e-07	0.0932092	0.0355972	0.27879	0.00151843	0.0112136	7.18898748849506e-07	0	1.3397355516556e-09	1.37920473946193e-06	6.67688957578432e-07	0	2.36399313213492e-13	0.0732136	0.066217	0.00438454	0.0124957	2.6721518191049e-07	0.00624305	3.259363755462e-06	0.0381697	0.000160636	0.0310739	3.09800327509707e-07	0	0	0
11x73	0.307732	9.5813045487438e-06	0	5.04287135168578e-06	0.327247	0.0279144	0.000400247	0.00809559	1.13713020414363e-05	2.36848557443991e-09	0	7.38142713038706e-10	0.00428364	6.31419539680113e-05	0	5.03961992365682e-06	0.0911708	0.106135	0.0087717	0.0026969	0.000538456	0.000636002	0.017739	0.026528	9.15522423733517e-06	0.0431214	0.026887	0	0	0
37x95	0.016527	0.129646	0	0.0231937	0.0170572	0.0642247	0.372418	0.0183393	0.0249701	2.80194735157015e-06	0	1.54293070291175e-09	0.00386151	1.14922211806723e-06	0	5.6335185398514e-10	0.096813	0.0727163	0.0354504	0.00443045	1.18676320373481e-10	0.00138528	0.00257611	0.0603162	0.000145712	0.0559257	3.72027673372223e-10	0	0	0
19x85	7.24663585194108e-05	0.266429	0	0.000854983	0.0919922	0.144151	0.186878	0.014633	0.00269707	1.35827205976618e-05	0	4.22262143765357e-11	4.18520403256193e-10	1.40871516206949e-12	0	1.09700779219474e-06	0.0517577	0.102449	0.0183942	0.0364063	2.54288584734894e-07	3.98483091490324e-10	7.79536904527442e-05	0.0542905	6.38765205773633e-06	0.0288729	2.21925419795901e-05	0	0	0
16x34	0.000202636	0.000525294	0	0.00109724	0.000127019	0.0929775	0.254375	0.154545	0.0144608	2.82149833841725e-06	0	8.58220209058518e-06	0.000144667	0.00245095	0	0.000191443	0.112213	0.137829	0.0198233	0.00826075	6.47800079970823e-06	0.00923797	0.00601257	0.0855383	0.00013049	0.0757387	0.0241002	0	0	0
21x87	0.0152541	0.322513	0	0.0317944	0.106317	0.157451	0.0846407	0.0221225	3.21851879408646e-12	3.9214065027949e-06	0	2.91866718583255e-10	3.90502424017102e-10	5.17148910631276e-10	0	5.12776180220467e-10	0.073644	0.0816983	0.00954963	0.00872285	3.48191430484697e-10	0.0128571	0.00252078	0.0296769	1.24893132721344e-05	0.03988	0.00134254	0	0	0
16x20	0.0592454	0.0997938	0	1.62986122386401e-06	0.0262875	0.0567514	0.0136465	0.061105	5.64434730369115e-08	0.0260877	0	6.38300784884018e-11	4.31796548577387e-08	4.15501243748054e-11	0	3.88660601019949e-11	0.137481	0.123723	0.365654	2.57521441426499e-10	7.19852606718316e-10	0.0143896	2.39173039054727e-10	0.00333072	3.91361234714328e-07	0.00446956	0.00803297	0	0	0
12x54	0.00321744	0.0859857	0	0.0451481	0.127878	0.122799	0.259309	0.0227991	0.00699549	1.53318633138582e-10	0	1.42794827867148e-10	0.00351671	1.54227614867609e-10	0	5.44380225396245e-11	0.111085	0.0898263	0.0157366	0.00824942	3.02185921766112e-10	3.60885552479764e-10	0.00247765	0.0316976	3.32812453769332e-08	0.0632788	4.39360504860905e-10	0	0	0
12x66	1.68701598927967e-06	0.127273	0	0.015247	0.137438	0.201584	0.169797	0.0189344	3.96968718345716e-06	7.02798418218936e-06	0	9.55352267742453e-11	9.55869108656669e-06	8.49091767914389e-11	0	2.70201357908513e-11	0.130849	0.0644725	0.023942	0.00343871	8.24673897947161e-11	3.62668439303884e-06	0.0070866	0.0344993	0.0137394	0.0516725	4.72342370703905e-10	0	0	0
11x17	0.00034304	0.000403306	0	1.54108764125796e-10	0.0879647	0.052844	0.157322	0.0158074	0.0255977	2.03971150795758e-10	0	6.1235011904585e-10	0.0106284	4.57049447714872e-10	0	0.111583	0.108261	0.161821	0.0351768	0.00968731	0.0108818	0.00847842	9.42885840213195e-08	0.0158195	1.33585362394574e-07	0.0559365	0.131443	0	0	0
9x17	0.00395769	0.0684246	0	1.98758321087926e-10	0.0523864	0.0306113	0.0271107	0.00499297	2.02212251464328e-10	1.98665670921609e-10	0	1.87893611272113e-10	0.000730399	1.96035839527802e-10	0	2.0825835467998e-10	0.060732	0.0559514	0.680545	1.91659245054807e-10	2.06306309740288e-10	2.00179224352441e-10	1.92769120773731e-10	2.10001396127293e-10	2.11146619882267e-10	2.12999837627302e-10	0.0145572	0	0	0
7x19	0.028205	0.157788	0	0.0399473	0.164286	0.0964509	0.0436906	0.00693016	0.0016157	1.09505925407944e-07	0	2.07182041690807e-10	0.00498199	1.11767997322557e-10	0	2.10231612023175e-10	0.0863656	0.210011	0.0362817	1.19649985634476e-10	9.47096781308179e-11	1.03165656522632e-06	9.22677373778181e-07	0.038289	1.99833835551524e-07	0.062725	0.02243	0	0	0
22x86	6.04039642855711e-07	0.129463	0	0.154237	0.163786	0.226238	0.104158	0.00341345	1.03932107036854e-06	5.62595516399996e-05	0	1.91524635377595e-10	1.40013661717133e-11	3.42205198340472e-10	0	1.42380498771668e-10	0.0887196	0.0496621	0.00942894	0.00540286	4.42459913619723e-11	2.96632327647667e-10	0.00280205	0.0451331	3.97682391217843e-06	0.0174925	2.00284722036755e-10	0	0	0
7x43	0.0726788	0.0725305	0	2.64978241719177e-07	0.114978	0.0409733	0.35809	0.00995958	0.018851	4.79472803545771e-06	0	2.54800561817062e-10	6.50516039550578e-11	3.64194388560093e-10	0	2.70758507222335e-10	0.0782149	0.0840767	0.0287237	0.0109852	1.5843119870065e-10	0.00555474	1.82542292167589e-07	0.033079	1.3986852349159e-06	0.0712983	2.60978337935971e-11	0	0	0
8x46	0.127816	0.168507	0	1.2853567160945e-05	0.0442776	0.0241204	0.245896	0.0127989	0.0306215	3.27728002313158e-05	0	9.6786619863772e-11	3.20034213200396e-06	2.82816679927414e-09	0	2.89872815722603e-12	0.104484	0.0807601	0.0486741	3.6817506856033e-05	5.7081618738022e-11	2.56764288044731e-11	0.00665261	0.06236	3.16626919318381e-09	0.0429457	1.48256269867603e-11	0	0	0
15x73	5.48483736574059e-06	0.29349	0	0.0476049	0.00348189	0.233164	0.131867	0.00310247	2.97289946688601e-09	1.25434460455546e-09	0	5.31550688800868e-12	0.00338294	3.70207051472481e-12	0	7.71957965207809e-12	0.0958275	0.0843469	0.00937142	0.00973045	3.14965356545895e-10	0.0126752	7.11447512799518e-08	0.0338731	2.0729322202088e-09	0.038069	8.42899436947147e-06	0	0	0
13x79	0.470884	3.63020402625754e-06	0	0.036671	0.12351	0.0428415	0.00514025	0.00548637	2.59873468512365e-11	3.04759192830953e-10	0	3.42251757768534e-10	0.00957051	2.12519004460711e-05	0	1.09143406727677e-11	0.0762804	0.0991392	0.00840802	0.00358021	7.8848958108091e-11	1.6767873233688e-10	0.00255284	0.0574568	1.51873939669059e-10	0.0563559	0.00209763	0	0	0
7x59	0.0873227	8.15050243658685e-11	0	1.02434722457098e-08	0.447953	0.0761609	1.83960559737731e-05	0.0155451	1.97218958203634e-10	7.1502293133152e-10	0	1.11434917712934e-09	0.00281662	0.0241052	0	1.5185542252602e-09	0.0830345	0.0988649	0.0257024	0.0196181	4.5934390809595e-10	3.14850347574186e-09	0.00141203	0.0457949	2.32097653781774e-07	0.0680607	0.00358987	0	0	0
10x50	9.97892650471269e-05	0.254301	0	0.0341314	0.0199339	0.132242	0.241539	0.0043913	0.000160694	2.1877950372988e-06	0	6.76100287193582e-10	0.00126657	3.12546312237179e-09	0	0.000555331	0.0612287	0.0614305	0.021252	0.000122811	1.26552927834272e-09	0.00530118	4.38543981584955e-05	0.0248828	2.23962671608488e-06	0.0715827	0.0655299	0	0	0
11x57	2.03495097092486e-07	0.188478	0	1.13257811028726e-05	0.0787172	0.0893649	0.246233	0.00701915	8.4796225966114e-05	5.19752774252914e-10	0	4.88492108970145e-11	0.0060285	0.00515423	0	2.85741245663918e-11	0.0785986	0.0806027	0.113114	1.54593126794028e-10	2.24298894760647e-08	4.3806145678758e-10	4.10098003355922e-05	0.0486088	2.34492344325831e-06	0.0338639	0.0240773	0	0	0
9x23	0.0283635	0.139409	0	0.0263388	0.147119	0.244877	0.0663928	0.00129167	1.72696459933663e-08	4.45083153809661e-05	0	2.58434031333625e-10	0.00185011	4.09205599179621e-09	0	9.2384482593633e-06	0.141299	0.112226	0.00829385	2.61664055369672e-10	4.46835750896636e-06	0.00643209	3.37111375143202e-11	0.0237472	6.36171305229913e-06	0.0475752	0.00472038	0	0	0
11x53	0.000112383	0.2129	0	0.0309351	0.050633	0.0733735	0.281792	0.0533506	6.66500940414929e-07	2.81403523499696e-07	0	1.14515565048679e-08	2.37624562465358e-06	2.97889132627488e-07	0	2.27476953680407e-07	0.0769147	0.0899543	0.0233537	0.00695097	0.000160816	0.00157288	0.00599715	0.0407287	7.91722860249758e-08	0.0511106	0.00015588	0	0	0
8x52	0.289467	0.0352984	0	1.02550884369645e-05	0.00804816	0.0474496	0.305594	0.0076826	0.00491872	7.42107719981482e-07	0	2.77138694222873e-10	9.04008942475718e-07	0.00408977	0	1.1619303376447e-09	0.0848737	0.0955022	0.0284007	2.15349369740994e-05	3.42305601728215e-11	3.9136400370933e-07	0.00660257	0.0288297	1.12990794337686e-06	0.0532061	1.7665995406916e-06	0	0	0
31x95	0.163373	0.179581	0	0.000804405	0.132071	0.036632	0.160928	0.00963238	0.012386	1.36841743516511e-05	0	7.07416964799048e-11	1.38638885015859e-07	2.00656784494325e-06	0	6.9777480245925e-10	0.0545724	0.0714205	0.00874793	0.00260496	1.14834360972837e-09	1.88674429178944e-07	0.0349218	0.0355879	1.6487755488172e-05	0.0501671	0.0465377	0	0	0
10x54	1.45574285985382e-06	0.27011	0	0.0189585	0.0691668	0.17094	0.185648	0.0362487	1.31526393111157e-06	7.96122564918588e-08	0	7.57436749010537e-10	1.08037247441941e-07	5.58829613380638e-10	0	1.01419633225955e-09	0.112243	0.0675859	0.0145022	3.74550319205491e-07	5.8527735153629e-10	2.09720054731279e-08	1.28199720885121e-08	0.0215938	6.2040901376957e-07	0.0329987	3.13559226104395e-07	0	0	0
13x77	0.318997	0.000905162	0	1.8833973418782e-05	0.198577	0.0417545	8.45348693182502e-06	0.00755446	1.4455534577079e-08	7.34739246942572e-06	0	7.85644486486527e-08	0.00129077	5.37605055315308e-05	0	0.119801	0.0651535	0.105895	0.00968306	5.79020602634807e-06	1.68163354984987e-05	0.00408018	0.016749	0.0368958	1.72031914327911e-06	0.0446166	0.0279342	0	0	0
7x39	0.107773	0.0618443	0	2.55245362626214e-08	0.0711243	0.0292049	0.330673	0.0300217	0.0467649	5.49547147596095e-08	0	2.37128597190792e-10	0.00703474	5.09740914415977e-08	0	1.2143209970874e-10	0.0838107	0.0827011	0.0139274	0.00263317	1.21179540535553e-10	0.00555938	7.61143338820993e-05	0.0540402	8.71355959982607e-08	0.0728103	1.35614127252353e-07	0	0	0
26x96	0.255976	9.02941136247142e-10	0	1.08729796946834e-06	0.299573	0.0718235	0.0612636	0.0118011	2.6100967969015e-10	1.17223216502822e-09	0	4.91260976963274e-10	0.0326239	1.1190917030486e-08	0	1.1987512911466e-09	0.0794257	0.102849	0.0104316	3.077417496382e-10	1.29118141346434e-10	8.20025348161986e-10	0.0200403	0.0343386	5.53414244082021e-10	0.0198524	3.81595492722605e-10	0	0	0
17x85	0.0377578	0.159283	0	1.58641697157147e-05	0.136124	0.0556636	0.204863	0.105392	9.91229150649208e-11	2.48811572506546e-05	0	3.26579708119903e-10	1.13711631595999e-09	6.30250939739849e-10	0	4.60833394142213e-10	0.0949634	0.0958422	0.0132874	0.0088441	1.02598429443553e-10	0.0108665	8.16669153364403e-07	0.0449845	3.74876112465838e-05	0.0320416	8.31365065308209e-06	0	0	0
11x21	0.0439314	0.114155	0	2.31985446494532e-05	0.197965	0.085157	0.000106488	0.0109799	5.61876167976063e-06	9.81606117004824e-09	0	3.3311781824057e-11	8.80491045952679e-05	4.14344199516298e-10	0	0.0100136	0.143968	0.207915	0.0605881	3.77732294690183e-06	8.43273758766662e-07	6.41512689646246e-07	7.29954691894029e-09	0.0218452	4.67997835282229e-10	0.0561261	0.0471259	0	0	0
33x93	8.42358612434744e-08	0.273158	0	0.0214895	9.73876763679252e-05	0.0257986	0.408328	0.00164831	0.0607009	3.31412913334524e-07	0	2.17213712520535e-10	0.00282412	2.7239703391325e-08	0	4.19254154235447e-09	0.0888678	0.049052	0.00968236	0.000122923	1.8857226224659e-10	3.8008209492094e-09	1.43816097036503e-05	0.0459378	4.28812747720249e-08	0.0122776	2.57256422802226e-10	0	0	0
16x86	0.268316	0.127135	0	1.84883014172657e-07	0.105378	0.0815814	0.101915	0.0570805	0.000225758	0.00013163	0	1.09892534038658e-10	8.9455984163024e-05	3.41302534395503e-11	0	6.35664535263758e-11	0.0735547	0.0833319	0.00955309	0.0146845	8.44572818093923e-11	2.53250161064046e-11	9.5316295413963e-05	0.0177654	2.59274130625124e-11	0.0591621	1.97760696002072e-11	0	0	0
13x21	2.66239618545e-05	0.0934987	0	0.0577079	0.144945	0.100156	0.041377	0.00833301	3.32260044880013e-07	1.32549093281803e-06	0	2.66143331453323e-10	0.00397474	6.51089404613692e-11	0	0.042607	0.137881	0.148538	0.0947223	9.25708053103629e-11	1.33352636041425e-05	0.0190923	7.56038225123032e-11	2.19495981265206e-08	1.0545879170877e-10	0.0582694	0.0488555	0	0	0
7x45	0.236313	0.00068762	0	4.23290473297426e-07	0.114926	0.0292579	0.265001	0.0149403	0.0260785	2.24771452462676e-07	0	4.5751331918227e-10	8.546162088808e-07	1.48192539091582e-09	0	4.23072024186925e-10	0.10517	0.0880637	0.0259206	0.00303326	1.53559792773903e-09	0.00381529	0.00365733	0.031845	1.08335341065808e-07	0.0512885	8.13333946082567e-08	0	0	0
13x75	0.426201	8.23435647624313e-08	0	3.01224674070152e-05	0.166601	0.116014	7.34201391978482e-05	0.0163208	1.274678557234e-10	1.60827116113164e-06	0	6.3602453529712e-11	7.43354042158052e-11	1.06994010937288e-10	0	1.02515198086573e-11	0.112227	0.0782217	0.0109977	0.00060077	4.59146701128153e-10	1.56467451967904e-10	0.00395219	0.033333	1.06762003464355e-08	0.0354253	2.10313194025289e-10	0	0	0
6x22	0.201528	0.193937	0	0.046334	0.0631693	0.15568	0.00885218	0.00411575	0.0199087	0.00015579	0	2.21639059013837e-10	4.80475447231407e-11	2.02958163953948e-10	0	3.65396754304745e-06	0.113856	0.068584	0.0536769	4.92315973057545e-07	3.7372089960355e-11	8.70601958636287e-07	7.42700607245266e-12	0.0388121	3.21660532217817e-07	0.0277509	0.00363486	0	0	0
11x19	0.00529622	0.097199	0	2.35726149594025e-06	0.18099	0.137018	0.142388	0.00623728	4.63656255340748e-08	1.449031672346e-07	0	5.44589227657183e-07	0.000321889	0.0139809	0	0.0493831	0.0721029	0.123493	0.0207215	1.33658701974322e-07	2.90342925915452e-07	1.49259892616102e-07	0.00773786	0.0322171	3.0501445501383e-07	0.0511465	0.0597633	0	0	0
16x88	0.334794	0.000261286	0	3.77350046556347e-05	0.228556	0.0422624	0.119442	0.0155744	4.93524199303978e-13	3.02493699667566e-05	0	2.03707889392253e-11	7.75770866614693e-12	7.9847090486266e-12	0	6.16256217047271e-12	0.0801711	0.0717743	0.0136902	2.08819191320957e-05	2.78885745048722e-11	3.11429045958953e-11	0.00937995	0.0698042	5.4514689118577e-12	0.0142013	1.52458263054368e-11	0	0	0
39x97	0.0931453	0.228974	0	1.96316935407383e-05	0.0835481	0.0300309	0.281614	0.0172909	2.49939666557478e-05	0.000322882	0	7.38809897608468e-11	1.20700698159397e-05	1.20162233324466e-10	0	8.64701174995609e-11	0.0684124	0.0689064	0.0307666	0.0100253	6.96572308414053e-11	1.22140011487835e-10	0.00479922	0.0336203	5.81398788483221e-06	0.0484815	7.98711699444407e-11	0	0	0
9x51	0.0807633	0.23636	0	3.7115598606083e-06	2.10991960129037e-05	0.0573899	0.265775	0.0661881	1.85084715092606e-09	2.90217546592209e-05	0	1.63981523251895e-10	1.08073828180008e-10	2.13576782377911e-10	0	9.30465850815355e-11	0.0996633	0.0827417	0.0170345	0.00212314	1.76750289720826e-10	3.54281643517663e-09	0.00408515	0.038585	3.24776362718777e-10	0.0492369	3.96598681679512e-11	0	0	0
24x90	0.322142	0.216234	0	2.02142704851408e-10	0.0408213	0.082008	0.122819	0.00290459	1.92338429804818e-10	3.30280494802047e-11	0	1.5580910067704e-11	7.82118283104183e-08	2.90708276916811e-11	0	8.95767888560307e-12	0.0539432	0.100994	0.00741264	0.00685911	4.95115260315024e-11	1.04040869708676e-10	8.38944850487983e-12	0.0239749	9.15924709330861e-08	0.0198875	3.25790577465445e-10	0	0	0
8x44	0.103609	0.129404	0	3.6398080927332e-05	6.23355001299846e-05	0.0282409	0.458832	0.00793369	0.011754	2.58722407308745e-07	0	1.47391588526506e-10	2.20533852796339e-11	7.91645846640555e-05	0	3.43320139998492e-11	0.0524965	0.0838494	0.0106831	0.019474	2.07499823354621e-06	1.59616002754716e-11	0.00214546	0.0345977	2.41462699010027e-05	0.056775	1.60060961117388e-07	0	0	0
10x60	0.202555	0.259296	0	0.000127131	0.0156174	0.134085	0.159122	0.00627187	8.68617864183471e-11	7.66639546804573e-09	0	1.03504575361322e-10	0.000404888	1.4194882341867e-10	0	7.32881375319047e-10	0.0816055	0.0617154	0.0185621	0.000742703	3.65299158103275e-10	1.02139867437108e-10	6.7461594227828e-10	0.0270816	1.55931941288991e-09	0.0267788	0.00603436	0	0	0
16x82	0.0138793	0.148772	0	3.19674413274096e-06	0.0465976	0.309642	0.169382	0.0103795	9.62963345395623e-06	1.11611727295153e-10	0	6.00321981411841e-10	0.00658982	1.24134360480323e-10	0	4.05911532274981e-10	0.080498	0.0846521	0.0130906	0.014471	3.39469776691287e-10	0.000283414	0.00957702	0.0563016	4.0140963820824e-07	0.0357508	0.000120161	0	0	0
12x74	0.516159	1.39679349700637e-06	0	4.32485352383726e-07	0.17422	0.020771	3.22046545587513e-07	0.0177285	6.2519025761153e-06	1.40293833734594e-05	0	3.18591112735123e-10	5.19101582007197e-07	4.20188022426948e-07	0	2.12647848971302e-10	0.0868039	0.0803247	0.00797348	0.013605	4.53523667663299e-10	2.81284450826836e-10	4.45697074241591e-07	0.0496773	4.39587942745111e-07	0.0327131	3.30014617351769e-07	0	0	0
18x60	6.64333949204278e-06	0.00865906	0	0.0200614	0.0614794	0.0467153	0.195656	0.0349209	0.0257808	3.08806874850068e-06	0	1.91529276930533e-10	5.97930084600966e-07	9.06419291711785e-10	0	1.44296030739839e-08	0.196992	0.15018	0.030861	7.5875385558159e-07	2.53286110964189e-06	9.31813885036455e-05	0.00984973	0.0525301	1.07702408395999e-05	0.0598685	0.106329	0	0	0
27x27	0	0.00214038	0	0.100428	0.0026203	0	0.0145304	0	0.0268273	0	1.94321005129435e-11	9.01053056029393e-11	0.00606106	0	0	4.72937019944205e-11	0.126196	0.0971285	0.491121	9.1191855056747e-11	8.12041280249969e-08	0.0121934	0	0.0643885	4.11777746936216e-07	0.0486709	0.00769463	0	6.37833084466488e-11	0
25x59	0	0.0365507	0	0.0301133	4.62161969154457e-06	0	0.210429	0	0.0666004	0	2.09469095826715e-10	2.64162751094878e-10	0.0252836	0	0	4.60150985421235e-11	0.110501	0.252198	0.0176629	0.0372152	1.33211644977299e-09	0.0166856	0	0.0585651	1.45324986625371e-08	0.111963	0.0108551	0	0.0153726	0
24x56	0	0.0471547	0	0.0354517	3.51864629604175e-05	0	0.136203	0	0.027967	0	4.04023942192988e-05	3.96669623557747e-05	0.0484958	0	0	1.62907980060448e-05	0.124421	0.264378	0.0249864	0.0896343	2.07787375095745e-08	0.00021131	0	0.168957	3.37769229207905e-05	0.0193312	0.00187266	0	0.0107708	0
27x39	0	0.207577	0	0.0241975	0.0346497	0	0.112445	0	0.0521297	0	7.507720677211e-05	2.14268456975049e-05	0.00343309	0	0	1.58713086515009e-07	0.118684	0.191653	0.019666	0.0374755	4.3033625020671e-06	0.00052561	0	0.0941522	3.11574125352452e-09	0.0672863	0.0319256	0	0.004099	0
14x32	0	0.0224496	0	0.0149003	0.0493341	0	0.0966136	0	0.0368981	0	1.36716102596667e-06	2.88481362482119e-10	0.0061386	0	0	0.0105364	0.280908	0.126223	0.0435643	0.00419317	2.32438719200984e-06	0.018363	0	0.0537016	1.88063081973344e-07	0.0410622	0.189413	0	0.00569712	0
15x35	0	0.0748355	0	1.31693215758436e-10	1.08639458562516e-10	0	0.0761072	0	0.043664	0	1.63444145893827e-11	6.00828846763349e-11	0.0166562	0	0	0.232519	0.2033	0.0948364	0.060974	9.73197688579477e-11	0.0550629	0.0228734	0	0.00202753	1.26708511458926e-06	0.028447	0.0886949	0	5.56849003800013e-11	0
22x52	0	0.0237942	0	0.0289898	0.000159523	0	0.187615	0	0.02421	0	1.94629704715478e-09	6.61913741311619e-12	0.00451178	0	0	6.65999579468968e-10	0.147253	0.193351	0.176174	1.43158681997012e-11	7.45278184419752e-10	8.33309723819258e-11	0	0.138685	1.55669429204658e-08	0.00828179	0.05799	0	0.00898545	0
26x30	0	0.000693612	0	0.0789082	0.0295422	0	0.226715	0	0.0383809	0	5.16726229162012e-10	2.44836878930073e-10	0.00189209	0	0	1.51523846541814e-10	0.132924	0.170238	0.0856243	0.0141435	9.59766964719515e-11	0.000117258	0	0.0859806	5.28106122758563e-06	0.10328	0.0293858	0	0.00216839	0
25x57	0	0.0920657	0	4.87875528727508e-07	0.116064	0	0.154006	0	0.0854065	0	1.72417948945911e-11	2.43877095044767e-11	0.00458072	0	0	7.65286907840067e-11	0.092742	0.191119	0.0440175	0.0609822	1.95560440138493e-07	2.71000059765196e-06	0	0.0795176	4.50092988627094e-07	0.0472761	0.0322164	0	1.71026722846698e-06	0
23x57	0	0.0606288	0	0.0525982	0.0757196	0	0.084739	0	0.278926	0	6.34562834056578e-05	7.02833121945449e-05	3.27647192233036e-05	0	0	4.00094330702316e-05	0.0882399	0.132025	0.0177818	0.00827801	0.000128346	0.00848163	0	0.139744	2.14499295564702e-06	0.0424886	0.00997055	0	4.12903940615304e-05	0
27x25	0	0.050785	0	0.0120868	0.0147582	0	0.0336535	0	0.0257772	0	6.09087661165056e-07	7.02332632639364e-07	0.00971579	0	0	2.86365199504493e-06	0.103923	0.0898632	0.557513	1.41058759667237e-10	0.0131492	0.000642239	0	0.0151957	1.66923034245569e-05	0.0241346	0.0487801	0	7.36110669833685e-07	0
26x24	0	0.00850487	0	0.0683805	4.11543381759081e-05	0	0.23846	0	0.0211418	0	5.30328990655677e-10	2.76337291840071e-10	0.00941532	0	0	6.08772575040887e-10	0.149278	0.130826	0.276116	1.20327792188955e-09	1.85019691959346e-07	0.0145725	0	0.0243199	2.15098093440871e-06	0.0368553	0.0220872	0	9.92960264079984e-11	0
25x27	0	0.00134331	0	0.115248	0.0262394	0	0.24278	0	0.0664156	0	3.76609793626118e-10	9.08641028550334e-12	0.0101421	0	0	2.89860989975426e-10	0.107405	0.19009	0.0441011	2.5546752729878e-05	2.75128864300658e-07	2.24994302707495e-07	0	0.0705953	1.97102817703445e-07	0.0922093	0.0320993	0	0.00130512	0
26x26	0	5.25425779032759e-05	0	0.0423055	0.00166436	0	0.212178	0	0.0838079	0	2.9375529537576e-11	1.33642859406821e-11	0.0290588	0	0	2.58758454690644e-11	0.159767	0.129105	0.246565	4.32223411809929e-12	2.93800646133399e-11	4.66018437276756e-05	0	0.0689781	2.0931028824739e-05	0.0168948	8.19898576773487e-07	0	0.00955513	0
20x46	0	0.0516615	0	0.0152393	0.0312897	0	0.227515	0	0.0580109	0	3.01090007705476e-10	7.45285172282873e-10	0.0269295	0	0	0.000395082	0.0856616	0.184423	0.0344605	0.011966	0.0923469	2.63564136753582e-11	0	0.077391	1.01788808963034e-09	0.0200774	0.0826329	0	3.035860013038e-10	0
21x43	0	0.0341139	0	0.048934	0.0566329	0	0.178177	0	0.0553738	0	3.05281121836391e-11	1.41979245770532e-10	0.00495201	0	0	2.70261971764152e-11	0.100095	0.251038	0.0342383	0.022105	6.26146761130383e-08	0.0025943	0	0.138599	1.06140224218886e-09	0.0453617	0.0277847	0	2.17694454965006e-09	0
23x51	0	0.0233392	0	0.0118097	0.0423692	0	0.264932	0	0.0653276	0	1.02145043992631e-06	2.86063755917267e-08	0.00450921	0	0	1.45264922036561e-06	0.122132	0.214331	0.0331437	0.031048	9.08867961901456e-06	0.00684786	0	0.134717	0.000541528	0.0410345	0.00390515	0	1.11210759056432e-07	0
23x33	0	0.0313457	0	0.0303097	0.00021713	0	0.0735301	0	0.00142054	0	4.72155136277442e-11	8.16671528945825e-11	0.00578464	0	0	5.2128232794762e-08	0.0861587	0.105589	0.538539	2.36669419245892e-11	0.0112098	4.38509138964022e-10	0	0.0320679	2.46882628235827e-05	0.0456898	0.0381126	0	8.46232621070808e-12	0
26x28	0	0.059379	0	0.00633611	0.0567033	0	0.101236	0	0.0358735	0	2.53265929075507e-11	1.9932641422993e-13	0.0263231	0	0	5.01224612377105e-06	0.0860972	0.214954	0.0616446	0.0229538	7.20561157200511e-06	0.0792242	0	0.155146	5.08490175577627e-08	0.0549487	0.0192325	0	0.0199359	0
21x45	0	0.0365779	0	0.0560347	0.00270615	0	0.158329	0	0.0356028	0	3.58928883682018e-12	1.0383171649372e-10	0.015093	0	0	2.26488136901776e-11	0.11743	0.193077	0.162833	1.01717732126203e-09	3.83061969218409e-08	0.00363203	0	0.126383	1.95013384584054e-11	0.0787778	0.0135069	0	1.61253315478613e-05	0
32x62	0	0.0352293	0	9.85278801299916e-06	0.0339634	0	0.335221	0	0.0722489	0	1.66209307072238e-07	2.44078275931813e-08	0.00134451	0	0	2.82333262579103e-07	0.250086	0.133011	0.0286766	0.026904	7.71190434629319e-05	0.000153331	0	0.0334103	0.000143142	0.0456343	0.00386746	0	1.86917275080925e-05	0
22x34	0	0.0296595	0	0.0563393	0.0395272	0	0.187139	0	0.0241204	0	9.30039580145669e-06	3.61592936406794e-09	0.00224334	0	0	1.01872201248642e-06	0.128296	0.224022	0.0421922	0.0415392	6.88457865599996e-07	0.0212504	0	0.0609339	8.4185096576969e-06	0.114033	0.0284812	0	0.000204545	0
25x31	0	0.0349772	0	0.126335	0.0641793	0	0.148878	0	0.0331046	0	8.29072755402449e-06	3.46568065246136e-05	0.00494202	0	0	0.00616895	0.045849	0.176394	0.0400141	0.0222294	3.30997286917181e-06	0.0150247	0	0.0602319	1.19399649406623e-05	0.0801437	0.141466	0	4.27481625115824e-06	0
22x50	0	1.32822862634839e-05	0	0.0371455	2.49484361217555e-05	0	0.132608	0	0.0525632	0	6.96070647481956e-12	3.75070133119721e-12	0.135663	0	0	5.40609328600668e-08	0.0914571	0.124741	0.3092	2.23847528248151e-11	5.02167487791889e-08	0.0152491	0	0.0600658	8.56073068573e-09	0.0365522	0.00471665	0	1.13590235680519e-09	0
23x53	0	0.0376996	0	0.095974	0.0141352	0	0.218133	0	0.0455008	0	5.2164250110494e-11	2.84988699799236e-10	0.00181504	0	0	1.05276754253689e-07	0.12076	0.233215	0.0266951	0.0136478	1.14875308600616e-10	0.00441585	0	0.0998297	1.12164234170502e-10	0.0768675	0.0113115	0	2.82763034218714e-10	0
27x43	0	0.102875	0	0.00111668	0.0531585	0	0.158648	0	0.0835319	0	1.53175713133108e-05	5.5143266569468e-07	0.00146786	0	0	3.04426275958166e-07	0.0791216	0.324937	0.0162738	0.0434997	2.06174753802473e-05	2.858378636525e-08	0	0.0363037	8.84353587694721e-07	0.0752327	0.0237726	0	2.33718759502475e-05	0
15x33	0	0.0497599	0	0.00452452	1.06610601864441e-05	0	0.055245	0	0.00978335	0	2.9288579513092e-11	4.26732695278475e-10	6.89903568845064e-07	0	0	0.115477	0.389063	0.0670621	0.058511	0.00421668	0.194621	0.000423298	0	0.0108803	0.0146218	0.00933931	0.0155604	0	0.000900208	0
27x31	0	0.101848	0	0.0165561	0.034054	0	0.143378	0	0.0357247	0	7.02602449073239e-10	6.21628757623676e-10	0.00443658	0	0	1.41877469286135e-09	0.0922256	0.176627	0.158657	0.000418286	3.19054374491357e-07	3.86273140188198e-05	0	0.101271	8.66278240634041e-08	0.101431	0.033333	0	1.8719865030022e-07	0
20x40	0	0.0773259	0	3.3468945149238e-07	0.00929121	0	0.205621	0	0.0552797	0	2.15533373964406e-07	1.35476171350667e-07	0.0171037	0	0	3.11510174549044e-07	0.155501	0.217484	0.0203363	0.0425029	2.28411483777544e-07	0.0339833	0	0.061561	3.18987544159367e-07	0.060506	0.0435014	0	2.38126331701908e-07	0
20x42	0	0.0226926	0	0.0438447	0.028132	0	0.132834	0	0.0600477	0	1.60620481635017e-09	3.51988417132063e-11	2.53002761337236e-07	0	0	1.47128401798435e-06	0.122351	0.296229	0.0235692	0.0596322	1.97628156407383e-05	0.00101397	0	0.0831792	6.60484360142508e-07	0.0711211	0.0192038	0	0.0361274	0
21x47	0	0.0620595	0	0.0614814	0.0508562	0	0.0966707	0	0.0729177	0	3.53821107283633e-10	2.30598118751287e-10	0.0125377	0	0	8.43353285769664e-09	0.104801	0.213487	0.117221	0.0134915	2.31410688453303e-10	0.000844684	0	0.0639146	1.4745638568523e-06	0.0440936	0.0850829	0	0.000539719	0
24x58	0	5.33652865815109e-06	0	0.060603	0.00033205	0	0.186126	0	0.107252	0	2.41828537265905e-10	2.15857921000128e-10	0.00674886	0	0	4.84203743837752e-11	0.160407	0.163413	0.0198597	0.0501971	1.31148805773224e-10	3.55563597682679e-09	0	0.125088	0.0025868	0.103114	4.11838867655792e-10	0	0.014267	0
26x58	0	1.26955201650543e-07	0	0.0722898	0.00198083	0	0.250531	0	0.0526119	0	3.42847919422208e-10	1.8724668711976e-11	0.00171333	0	0	1.5811846193808e-09	0.0823794	0.271762	0.0659513	0.020977	4.56238133475388e-07	1.29069568688572e-08	0	0.0423415	1.06663582239579e-07	0.0983051	0.0379329	0	0.00122333	0
22x36	0	0.134856	0	0.000203714	0.0554125	0	0.11462	0	0.0537095	0	2.08051174096175e-10	3.51095605811598e-11	0.00187125	0	0	1.42640050075143e-10	0.105772	0.255031	0.0211392	0.0780532	1.3819465092184e-10	0.0122626	0	0.0710156	1.1261186579709e-05	0.0613973	0.0284162	0	0.00622904	0
20x38	0	3.71502150446905e-05	0	0.00340917	0.0347786	0	0.235361	0	0.0583638	0	7.42567393617391e-10	3.5945505637194e-10	0.00162506	0	0	7.52716052204168e-11	0.154043	0.245053	0.024795	0.0101148	2.52233335021439e-10	2.87342793560345e-08	0	0.0899481	8.03601857420603e-08	0.109481	0.0329906	0	2.04262457200585e-11	0
32x60	0	0.0786977	0	0.0264283	1.8599605630217e-05	0	0.120622	0	0.0438624	0	9.09919480755991e-11	8.87215906570301e-11	6.22710035892696e-09	0	0	0.211935	0.284587	0.0950023	0.0780866	1.6944280597729e-10	0.0183025	9.88756174627234e-10	0	0.0130806	6.06005847902329e-09	0.0208292	0.00854714	0	1.07809330475218e-10	0
23x31	0	0.000130987	0	0.00892095	0.175846	0	0.166443	0	0.114003	0	8.41693117637373e-08	4.56953829922629e-10	0.0212519	0	0	3.23654017522906e-06	0.0989142	0.182344	0.0219424	0.0187639	5.95683629730343e-07	1.18256486759783e-07	0	0.0653219	2.65772090442786e-07	0.0707069	0.0554053	0	2.91902237022005e-07	0
33x73	0	0.0425312	0	3.31853357797908e-05	0.0274933	0	0.077837	0	5.81315851155733e-05	0	4.84187436397534e-10	1.03328174016706e-08	0.0102818	0	0	0.000108327	0.242553	0.15964	0.0373762	0.00758754	0.130888	1.1072402782254e-05	0	0.0317976	0.00050459	0.0764706	0.154823	0	5.96122021475963e-06	0
15x51	0	0.0353461	0	0.0345405	5.49741061674645e-06	0	0.0739321	0	0.0346688	0	6.82423969620115e-11	6.77947968205008e-10	0.0112676	0	0	0.0275076	0.326896	0.168557	0.0109639	0.0151978	0.0243993	0.0366427	0	0.0385572	9.39673475263012e-05	0.0445447	0.113682	0	0.00319736	0
21x35	0	0.0570606	0	0.0306231	0.0519998	0	0.199896	0	0.0305772	0	2.76317166130595e-08	7.96222014432222e-08	0.00208034	0	0	1.51786682235513e-05	0.0564825	0.324815	0.0353961	0.00259382	9.42757531428748e-09	0.0121239	0	0.0606776	7.80501478657737e-06	0.0572102	0.0784404	0	2.80300626783038e-08	0
27x29	0	0.0171494	0	0.0380642	0.00819991	0	0.0738359	0	0.0618374	0	2.70939347167451e-11	9.72441074620107e-10	0.0116093	0	0	1.4005920964588e-10	0.143908	0.11227	0.445013	8.05722156293144e-11	4.51823546082974e-11	5.39202410436666e-10	0	0.0407399	5.67813210091551e-08	0.0368225	0.0105397	0	1.18522810268699e-05	0
29x55	0	0.062269	0	0.0225509	0.0237315	0	0.146112	0	0.0247751	0	5.80681309926442e-10	7.68443999125848e-10	0.00827266	0	0	0.000371182	0.268347	0.10049	0.0132513	0.036724	0.00027943	0.000697829	0	0.0132421	6.5099782940117e-07	0.0449014	0.233983	0	5.68700223312239e-07	0
22x54	0	0.0239606	0	0.0501753	0.000103409	0	0.121354	0	0.0310582	0	1.52733443892986e-10	1.08540139222288e-10	0.0042122	0	0	1.4947834712712e-10	0.0987445	0.1508	0.404748	2.62487382728669e-10	4.69981165790293e-06	1.1338988537344e-05	0	0.00659525	3.7234168089689e-05	0.0702559	0.0379383	0	5.52920656434865e-10	0
20x44	0	0.0169376	0	0.0460241	0.120182	0	0.134306	0	0.0540238	0	7.48512800756325e-10	8.12409869203532e-10	0.00503189	0	0	0.00508503	0.137902	0.212447	0.0895076	0.0100407	0.000145359	7.90354357965012e-10	0	0.0779963	6.53504233328143e-10	0.0717787	0.0156148	0	0.00297754	0
21x39	0	0.0489307	0	9.20714103481692e-05	0.142782	0	0.143036	0	0.043122	0	6.05148322490104e-12	6.02869100697271e-12	0.0059211	0	0	1.44800054609484e-11	0.08582	0.192244	0.0780969	0.0405013	1.9314496181253e-09	0.0116106	0	0.119666	3.71858422626407e-07	0.0816779	0.00644158	0	5.71311725253741e-05	0
25x61	0	0.067443	0	0.0336042	0.101623	0	0.184094	0	0.0696968	0	1.28896410793957e-09	1.5420817783536e-09	0.0261447	0	0	1.14168958483409e-09	0.133094	0.213004	0.0185079	0.023638	8.82742849916418e-11	0.0106633	0	0.0372318	6.30608437351208e-11	0.0632148	0.0172073	0	0.000832834	0
26x60	0	0.0467259	0	0.0300541	0.054892	0	0.227823	0	0.0263804	0	8.85282812471209e-10	7.42994597818435e-10	0.0254522	0	0	5.92582699392381e-10	0.102749	0.273094	0.0297438	0.0264862	3.072750830634e-08	1.18281271014049e-05	0	0.0715593	3.70807651419052e-08	0.042824	0.0338541	0	0.00835095	0
26x32	0	0.145011	0	0.0939395	0.0401309	0	0.0772352	0	0.0391005	0	4.42626428806391e-11	6.13933781094454e-10	0.00589845	0	0	9.48469835993478e-12	0.100314	0.210349	0.041963	0.0154283	8.09705758107664e-11	0.0244018	0	0.0178502	3.44579989806575e-10	0.138586	0.0492739	0	0.000518659	0
22x40	0	0.0172007	0	0.033173	0.119154	0	0.120905	0	0.0550607	0	3.5370243222263e-06	0.000133914	0.00177021	0	0	0.000162692	0.106648	0.200353	0.0226739	0.0262654	0.0391204	0.0196369	0	0.0221622	1.72098709792314e-05	0.0819241	0.133593	0	4.2546681746048e-05	0
14x34	0	0.000108817	0	1.76395054697495e-05	0.0501969	0	0.0584008	0	1.02924455398996e-05	0	1.83436882099682e-11	6.29643764568898e-11	0.00175548	0	0	0.448754	0.216245	0.0664779	0.0179412	3.05516307379809e-11	0.0890829	0.00363211	0	0.0159698	7.03346068788302e-06	0.0237538	0.00764592	0	1.07266452824496e-10	0
21x37	0	0.0744009	0	0.00234819	0.0986105	0	0.149864	0	0.0347557	0	5.83774070434387e-06	3.67497306930265e-05	0.0174871	0	0	6.89941669060612e-06	0.174987	0.188557	0.0410063	0.0391405	3.12005990644842e-05	0.0128791	0	0.0329068	1.76202661631109e-05	0.0687077	0.0583556	0	0.00589547	0
25x29	0	0.0422486	0	0.0452371	0.0816374	0	0.0906064	0	0.0441465	0	5.32237115495863e-10	7.84708732601533e-11	0.00969784	0	0	5.36055633992081e-10	0.101204	0.200082	0.0749792	0.0464517	0.000156886	0.0100085	0	0.139985	2.64743036130044e-05	0.0356979	0.0611856	0	0.0166492	0
27x41	0	0.0860984	0	0.0801717	0.0878998	0	0.0592161	0	0.016018	0	1.56348277491865e-10	1.68854968791663e-10	0.00521139	0	0	1.58712356706474e-06	0.0806159	0.184773	0.0349285	0.0782147	1.74352753143034e-08	0.0236501	0	0.055194	1.90344768525371e-08	0.121912	0.0529916	0	0.0331034	0
21x41	0	0.000309433	0	0.0572211	0.0110348	0	0.246873	0	0.0570823	0	3.46044869444125e-09	6.00785892560762e-06	0.00150763	0	0	2.76080075831641e-06	0.107575	0.249811	0.0597798	0.0108725	3.72963299445975e-09	0.00501513	0	0.0173251	7.57548597283958e-06	0.150083	0.0254381	0	5.54687865047971e-05	0
23x55	0	0.0182913	0	0.0967623	0.101055	0	0.114536	0	0.0677814	0	1.98795160880078e-06	1.20394940222301e-07	0.00478013	0	0	2.86827988001327e-06	0.111751	0.212298	0.105672	0.0190913	1.75373961551243e-06	0.00545389	0	0.0056004	1.21134195834415e-07	0.118409	0.0185124	0	2.02920134621693e-09	0
20x36	0	0.00143059	0	0.0545691	0.000514365	0	0.25599	0	0.0886156	0	0.0465382	7.24968656426243e-05	0.0379058	0	0	0.013691	0.0409637	0.147469	0.0314044	0.0232897	0.00551248	0.0226725	0	0.0762331	2.00205854218205e-05	0.0709509	0.0820739	0	8.24054302955693e-05	0
27x35	0	0.11424	0	0.0122081	0.0712299	0	0.164034	0	0.0620842	0	5.35938052240996e-10	3.77646867763231e-10	0.00731158	0	0	4.09621161296286e-09	0.120161	0.207849	0.0609554	8.70100924660014e-05	1.66907530222382e-10	8.7567087937313e-09	0	0.108222	2.54478901346145e-08	0.0406442	0.0309732	0	8.41799362937689e-11	0
26x20	0	0.0313818	0	0.0181541	0.0437059	0	0.0815995	0	0.0268832	0	1.86651821070396e-10	3.0707017992257e-10	0.0537254	0	0	6.57719002735691e-10	0.147319	0.0934148	0.442847	1.69451779045664e-10	1.42227225904991e-10	2.94075463287659e-10	0	0.0173726	8.026967263958e-11	0.0274811	0.0128638	0	0.0032512	0
21x49	0	0.000670591	0	0.0127587	0.0273535	0	0.164493	0	0.0180277	0	1.03399043832673e-05	3.69628348537004e-05	0.00606791	0	0	0.0311781	0.178426	0.185627	0.0426887	0.00417136	0.0027065	0.00731328	0	0.0129079	6.44727412126221e-06	0.119329	0.181888	0	0.00433922	0
22x44	0	0.106656	0	0.0404807	0.0586901	0	0.0519219	0	0.0360267	0	2.16827492618683e-10	1.30869132909448e-07	0.00213686	0	0	3.62935673833118e-07	0.0480128	0.261815	0.308016	3.73913690420138e-09	2.33314956850516e-06	0.011573	0	0.0190148	3.02082879617947e-06	0.0212626	0.0343872	0	1.1697799832667e-06	0
23x35	0	0.0318473	0	0.116064	0.044854	0	0.128624	0	0.0415279	0	1.15785549009705e-10	1.75252732196779e-10	0.0109196	0	0	1.63133262962583e-07	0.0543245	0.298869	0.0263895	0.0207267	2.37843872550614e-07	0.0124096	0	0.122291	4.34978532419961e-07	0.0444881	0.0461498	0	0.000514201	0
27x33	0	0.000266457	0	0.0751096	0.0126765	0	0.192444	0	0.0597538	0	1.78884687696358e-10	4.1994021544658e-11	0.018188	0	0	5.82078315257897e-10	0.0717893	0.161816	0.106454	0.00434586	2.48508151870993e-06	0.0329074	0	0.0568184	2.479220724278e-09	0.111426	0.0482265	0	0.0477754	0
22x42	0	0.0863099	0	0.114334	0.171233	0	0.0581829	0	0.0533529	0	7.77463072142237e-11	2.12568451336567e-07	0.0138188	0	0	2.34543390829671e-08	0.107324	0.209043	0.0286602	0.0121077	3.21942975425882e-07	0.00948342	0	0.011805	2.16127273696977e-06	0.093845	0.0245189	0	0.00597779	0
35x79	0	0	0.0304252	0.0102326	0	0.00713891	0.0809097	0	0	0	1.0883253560296e-09	3.21461179222363e-11	0	2.22365566732104e-09	0	0.208726	0.237453	0.0565515	0.00921101	0.0137307	0.233558	0.0127637	6.74900147378277e-09	0.0110917	0.0138328	0.0441022	0.030273	0	1.3603236419003e-10	8.48677806936776e-11
55x55	0	0	0.0122505	6.13253600420916e-05	0	0.00596641	0.000147029	0	0	0	1.42937183048823e-05	8.03225220902688e-05	0	1.41816027453524e-10	0	0.241755	0.292409	0.0515423	0.0222296	5.27263201181287e-10	0.210881	0.00706896	2.6951725859004e-10	2.10488165172269e-05	0.00687439	0.0869374	0.0617608	0	4.50871914436207e-07	6.67084200647742e-08
16x24	0	0	0.0179358	0.0257564	0	0.0115185	0.0762482	0	0	0	2.04493395445939e-10	2.16407099770399e-10	0	1.06964395415747e-09	0	0.170731	0.243664	0.0660917	0.00408437	0.000230788	0.278694	0.00195403	0.000101848	0.00289188	0.00013338	0.0220946	0.0778657	0	4.42092066242164e-10	2.7975253651726e-06
14x30	0	0	0.0518211	2.36760876634212e-05	0	0.0130657	0.0405499	0	0	0	1.11454907562743e-09	7.97980208279026e-10	0	1.07975763799107e-09	0	0.202488	0.319373	0.0718834	0.0499773	5.16414514091194e-11	0.0567622	0.0359325	2.31628028950541e-10	0.0290005	1.55029989600631e-05	0.0146281	0.109998	0	2.34489339495127e-11	0.00448112
15x53	0	0	0.00617519	1.4291531833471e-05	0	0.0283311	0.109228	0	0	0	3.91273126180319e-10	8.05128575447059e-11	0	3.33372449582772e-10	0	0.169454	0.341083	0.0710304	0.0141896	5.15899846484295e-10	0.00538092	0.0121307	2.45570451341269e-10	0.000938441	4.87721630737896e-09	0.0563167	0.185573	0	1.76175288480794e-10	0.000155733
18x18	0	0	8.06130719869224e-07	4.79405861117089e-07	0	0.000105285	0.0193362	0	0	0	0.0638458	8.13073605218537e-10	0	4.5892575257438e-11	0	0.555252	0.222142	0.00629708	0.00531985	1.14865220376382e-11	0.10172	0.0190517	1.9451212119946e-13	0.00338069	4.79101025264092e-08	0.00354571	2.5391839735115e-06	0	6.94473737586204e-10	1.89949413257996e-09
36x68	0	0	0.0306083	6.86284746603387e-08	0	0.00753788	0.0212649	0	0	0	1.35824429559023e-11	2.93249676805444e-11	0	1.98236079881924e-11	0	0.0519299	0.320212	0.0539451	0.00717126	2.50736291757195e-12	0.286689	2.98430797998742e-08	4.43284781899853e-11	5.04016213655082e-08	5.11874649836119e-06	0.0306896	0.189946	0	3.68992790378592e-12	2.37117115577367e-10
35x73	0	0	0.0354769	2.58695308092912e-06	0	0.0214483	0.0668993	0	0	0	1.35392502529263e-05	3.0659634132778e-09	0	1.69132184698697e-09	0	0.00916905	0.39696	0.065257	0.0146326	2.89710096171753e-10	0.191773	8.84645053891794e-05	3.22049624241801e-10	3.76361292191934e-06	0.000707681	0.0512316	0.146336	0	2.0554798188224e-11	2.5284112933898e-10
49x63	0	0	2.56015105844529e-06	2.48007090913782e-06	0	0.018176	0.0177712	0	0	0	2.5976738169724e-11	2.78218296564021e-11	0	3.32080182590138e-11	0	2.11805307671237e-06	0.208521	0.0274026	0.0145485	1.48730647948998e-12	0.661604	0.00500328	2.37193475046092e-12	1.98100136947777e-06	8.89827548089718e-09	0.0469629	1.35750545746753e-06	0	1.03685159418533e-09	1.1898349941442e-13
51x61	0	0	0.0165188	0.0124257	0	0.0336684	0.0781305	0	0	0	5.74897589253996e-10	4.97969965720778e-11	0	8.18686264069125e-11	0	0.0189897	0.313123	0.07738	0.0169679	0.0056935	0.379425	0.0164391	3.10001783952937e-08	2.32577543860441e-05	1.27146201324503e-10	0.0307438	7.99113728773826e-10	0	9.35587501204737e-11	0.000471945
38x56	0	0	0.0139438	8.58461239439489e-06	0	0.0249847	0.0121344	0	0	0	1.72540377886834e-10	4.64442035012483e-11	0	1.61576116765829e-06	0	1.32775613377465e-06	0.418854	0.05208	0.00287359	0.0235064	0.029698	1.52935190966156e-06	0.000912121	1.27531954485671e-05	4.26289934730739e-07	0.0144741	0.406512	0	4.63677557258175e-07	5.53666697513681e-11
49x59	0	0	0.0673645	1.227585073669e-06	0	0.0276996	7.36156308932771e-09	0	0	0	7.91475830461805e-11	3.17535881206841e-12	0	1.53056185254555e-10	0	1.23589000604909e-11	0.364452	0.0587194	0.00773537	1.37266818572218e-09	0.37967	0.000365607	8.468786168234e-11	0.00537588	1.00116448408326e-07	0.0886162	1.83148929463095e-07	0	7.31167026357878e-12	1.23171838766167e-10
15x27	0	0	2.04938589438952e-05	1.52054293068576e-05	0	0.0101033	0.0271582	0	0	0	4.25353101508478e-11	2.75432080427311e-10	0	6.50170550616532e-11	0	0.287387	0.25278	0.058308	0.00418392	2.95193276865094e-09	0.238873	0.0344992	2.35300228211131e-10	0.00221723	5.54919621172521e-09	0.0230975	0.0613573	0	2.13647554084892e-11	1.90616128517469e-11
53x55	0	0	0.0122265	2.30725084298322e-11	0	0.0363536	0.0277575	0	0	0	1.25272830943037e-10	3.03264463960942e-11	0	3.17136370927379e-10	0	0.0109571	0.375806	0.0601531	0.0907155	2.47678460371541e-10	0.27786	2.3601744373418e-10	2.90282010797704e-10	7.65368855718441e-09	5.68050386171366e-11	0.0511209	0.0570498	0	2.09792329323692e-11	3.92405886841211e-10
36x70	0	0	3.08645588205817e-06	3.12135567814915e-06	0	0.0167111	0.0528742	0	0	0	3.51529215122921e-11	4.36066046437147e-11	0	2.36915155717366e-12	0	0.124787	0.312823	0.0520221	0.00820177	2.83561153230401e-12	0.269593	0.011046	5.24616460702427e-11	7.35734745286549e-12	2.69577186446689e-11	0.0501458	0.101789	0	1.56258282437095e-11	2.39347848336573e-11
17x23	0	0	0.0277011	0.000173174	0	0.0114991	0.0429891	0	0	0	2.20291584084165e-12	3.42311577501612e-10	0	3.95214165480623e-08	0	0.375777	0.44312	0.0356498	0.00958621	0.00150459	0.0224176	0.00038929	0.00026611	6.54987663297923e-06	4.73374717987266e-06	0.0179026	0.00874882	0	0.00226453	5.63785622394904e-10
59x49	0	0	0.0108628	4.7876010001822e-08	0	0.0060011	0.028062	0	0	0	1.06725956268541e-10	1.4487022207493e-11	0	1.04521882228937e-10	0	0.0727187	0.369946	0.047186	0.00966524	4.4341194042356e-08	0.329432	0.0184621	2.1902771177544e-07	0.00748874	2.4503511677334e-07	0.0604272	0.039747	0	6.57751862744915e-11	3.08919175493535e-11
15x55	0	0	0.0131819	0.0105217	0	0.00593935	0.0443349	0	0	0	3.75948294412872e-10	0.000105678	0	1.18963988557435e-10	0	0.0555845	0.271798	0.058914	0.163587	2.55198057001156e-10	0.167371	0.0405573	7.41856704122103e-12	0.00627745	8.89462477034704e-05	0.0247934	0.122931	0	3.47361099008321e-10	0.0140133
55x53	0	0	0.0147872	8.02331862324657e-12	0	0.00406116	0.014924	0	0	0	0.0416731	0.046797	0	6.13748692614289e-09	0	1.09911867094514e-05	0.335447	0.0505127	0.0208163	1.57949101902427e-05	0.390284	0.0345539	1.93861648444561e-08	0.00768229	0.00330483	0.0222601	2.11024211444122e-06	0	1.20040428319774e-10	0.0128673
35x65	0	0	0.0143757	9.23886830821359e-05	0	0.0355566	0.0618237	0	0	0	2.59716965257492e-07	2.10042563588928e-09	0	2.04374805309471e-07	0	0.000134543	0.384194	0.111373	0.00684425	0.00249807	0.142513	0.000753864	0.0352619	0.00252713	5.77869365887898e-07	0.0360846	0.165953	0	2.69138858316406e-08	1.30994492570859e-05
41x67	0	0	0.00368379	2.84681036344334e-06	0	0.0225884	0.0324665	0	0	0	2.70337969231165e-10	5.6607795072965e-12	0	1.47244332713839e-10	0	0.0552728	0.358596	0.0529004	0.00784644	1.80329021950411e-10	0.21421	0.0163369	1.14615698454374e-10	0.0310949	1.83569805854537e-07	0.0829256	0.12207	0	1.28531611707951e-10	5.27806159149617e-06
16x28	0	0	0.0318303	1.83576261476819e-07	0	0.0130488	0.0872191	0	0	0	4.29973299571477e-10	5.95205661645278e-11	0	2.20394494161761e-10	0	0.145728	0.330943	0.151118	0.0101077	3.6816599089704e-05	0.0768637	0.0672488	0.0362837	6.22924148877916e-06	2.5426071946328e-05	0.0414655	0.00806569	0	9.06515224391992e-06	7.57593977649598e-12
18x20	0	0	0.075254	0.000507587	0	0.0356992	0.0803078	0	0	0	0.0617019	8.02482473282334e-08	0	2.52833995090055e-06	0	0.158071	0.293391	0.0482712	0.00726114	0.00274922	0.00312263	0.089616	0.00580601	1.10844269167445e-07	0.000110893	0.0607798	0.0744129	0	1.77495826833053e-08	0.0029349
21x23	0	0	0.00995394	0.0160545	0	0.0107327	0.026425	0	0	0	2.42795848954637e-07	9.64118609145945e-11	0	4.09144824944245e-07	0	1.38816308467534e-09	0.257451	0.0785266	0.0103137	3.06870720652257e-09	0.0145902	0.0118353	1.26989781610886e-10	0.00319343	3.08380552408121e-07	0.0137885	0.547134	0	8.96006912377942e-09	2.11967440744875e-07
43x65	0	0	2.42257331021719e-05	7.31520373692748e-06	0	0.0366029	0.0205293	0	0	0	7.50773110126329e-11	2.61356192027468e-10	0	1.20472657725751e-06	0	0.115974	0.283255	0.104118	0.00877109	0.0030742	0.308458	0.00487216	0.031551	0.0298586	3.21174347991523e-05	0.0526894	0.000174207	0	6.78967593327351e-06	4.73220204850542e-10
47x61	0	0	0.0203789	1.17743604894153e-06	0	0.0197814	0.013487	0	0	0	6.65358420790668e-07	1.00135548634188e-10	0	2.26227311290709e-07	0	0.0888802	0.446653	0.058015	0.00700306	0.0146273	0.27553	6.78160833271578e-07	0.0159774	0.00549694	9.50467474811832e-07	0.0339659	0.00019852	0	1.88342333596214e-06	1.03703412756593e-07
25x75	0	0	0.00957139	0.0295487	0	0.0164078	0.0489393	0	0	0	7.88444526453627e-11	4.43833114996815e-09	0	5.95292935727674e-11	0	0.187218	0.386245	0.0293754	0.049642	3.22586962671979e-11	0.16873	0.00590011	1.93285926407981e-10	0.00444689	0.000277667	0.0592908	0.00149645	0	9.45855444034259e-10	0.00290984
47x63	0	0	0.0437428	2.91560706721975e-06	0	0.0258029	0.0242546	0	0	0	3.63115968841394e-11	3.97906313834204e-10	0	2.21873294662196e-08	0	0.0978365	0.24874	0.0422592	0.00951494	1.15151519794075e-07	0.39552	2.33438280947542e-11	1.22055938892521e-09	7.71700512963067e-06	7.84390443594631e-08	0.0455958	0.0667218	0	1.57604526174569e-10	1.87251212329678e-10
18x30	0	0	0.0566894	0.0260607	0	0.0891554	0.0476604	0	0	0	1.59398562637049e-10	2.69996533175308e-10	0	2.83574014062571e-11	0	3.61834085921972e-10	0.238942	0.0651216	0.00339609	0.0006351	0.154892	8.75560223083512e-11	4.05777727607837e-11	1.1175643408592e-05	1.50364752569156e-10	0.0272075	0.290229	0	9.67275894331575e-11	1.31789870103034e-11
26x76	0	0	0.00786275	2.37868190261499e-10	0	0.0138244	0.0879989	0	0	0	3.44806811400243e-10	1.44458829333183e-10	0	5.57168792177418e-10	0	0.0173773	0.432532	0.0372041	0.0158745	4.39213260171797e-11	0.257892	0.00798043	3.25799291769595e-11	0.00412911	7.31012328062201e-06	0.025445	0.091872	0	1.35071398522558e-10	8.32131637738244e-11
31x75	0	0	0.00402557	1.25388209956353e-08	0	0.00875653	0.0845324	0	0	0	2.00367679114243e-10	4.01424883467941e-10	0	3.48358616668625e-09	0	0.0607444	0.309771	0.108626	0.0158407	1.23143692054262e-08	0.148855	0.00874213	0.020871	1.69549840934356e-08	5.66634402890254e-09	0.0358	0.193163	0	0.000272125	4.69176999280963e-11
35x71	0	0	0.0180293	8.03745854991901e-08	0	0.0160774	0.0283404	0	0	0	0.0841438	1.61577291880217e-10	0	1.75607357954255e-10	0	0.301945	0.241387	0.0610419	0.0155876	2.61711194966727e-09	0.196596	5.99297719584852e-11	0.00312056	0.0049941	1.29679393574236e-10	0.0274297	1.05484577799985e-06	0	0.00130517	2.04754724789888e-10
36x66	0	0	0.0175057	7.71470672318332e-11	0	0.0227017	0.0370533	0	0	0	2.2554565256901e-11	6.90030126342014e-11	0	3.6900331880843e-11	0	0.0339926	0.434436	0.0307188	0.0722195	6.45692455344356e-10	0.130126	0.00177682	1.43013896024573e-10	0.0222537	0.000145285	0.0463396	0.150731	0	1.45224554032023e-09	6.09482729411935e-07
15x29	0	0	2.512528304404e-07	9.15111751386873e-09	0	0.021663	0.0375498	0	0	0	1.35510078576089e-09	8.71211989605572e-10	0	3.06193870725421e-08	0	0.502806	0.266318	0.0331259	0.00837559	0.0132917	0.0609535	7.29544560399933e-08	4.17915994141602e-08	0.00476691	0.0171315	1.38338502231303e-06	0.0340171	0	2.24675900686543e-10	2.65964861265871e-10
37x71	0	0	6.24322584003423e-05	8.20627293633424e-10	0	3.09719694292431e-09	0.0340958	0	0	0	5.43844159016494e-10	2.45992497472444e-10	0	1.02758090435575e-09	0	0.0815464	0.322229	0.0578267	0.00965155	0.0142367	0.2111	0.0315181	0.000264236	0.00269384	0.0127377	0.0491281	0.172326	0	7.98343077557274e-09	0.000583062
46x60	0	0	0.0241588	5.9302221163031e-07	0	0.011789	0.00128164	0	0	0	7.18431159803831e-10	3.74475810196258e-11	0	2.37140672345903e-10	0	5.21875962799044e-08	0.399502	0.0290858	0.00440166	1.64253184286687e-10	0.16862	3.12479131535513e-07	3.05336176883619e-10	0.00904178	6.33774122127379e-06	0.0476507	0.304461	0	1.76044331395108e-10	4.20276510999301e-11
18x66	0	0	0.036472	7.72278193654371e-05	0	0.0121151	0.133124	0	0	0	0.0806772	2.52411037294596e-10	0	2.05750021256631e-10	0	0.1067	0.295677	0.0694763	0.0142779	2.37073219976191e-10	0.169821	0.00920491	2.42698817113012e-10	2.11819445044432e-11	0.0108357	0.043885	0.0176568	0	1.87165075734491e-10	2.42695980978358e-10
40x68	0	0	0.0120462	2.86950025903543e-06	0	0.00365776	0.0118059	0	0	0	8.56396179554222e-12	7.2481409855226e-12	0	7.76579409075083e-12	0	0.158107	0.320928	0.0669027	0.00781033	0.00904242	0.118555	0.00634151	6.85394026743441e-10	4.64474980138011e-05	1.07598288524707e-06	0.00856671	0.276185	0	4.67685257909765e-12	1.83726975710841e-10
26x74	0	0	0.0223952	0.0178367	0	0.0284141	0.109603	0	0	0	1.00284394720224e-05	7.59783657378736e-07	0	8.97144116476704e-07	0	0.0255203	0.295003	0.0787037	0.143706	5.57538476966978e-10	0.00011696	0.0178281	1.54361764534624e-06	0.053548	4.60220776615564e-05	0.0140771	0.167595	0	0.00388535	0.0217077
17x25	0	0	0.0303713	1.21692801527566e-05	0	0.00898641	0.0462803	0	0	0	3.08830595979558e-10	3.82328700361435e-11	0	2.37661974500121e-11	0	0.162283	0.316101	0.0362729	0.00690355	2.51190823478801e-06	0.111326	0.0266501	7.88360162330031e-10	0.016802	1.03949518031317e-05	0.0164979	0.2215	0	1.23281203630743e-09	1.35383004969859e-11
39x57	0	0	0.0257869	5.98461858805708e-06	0	0.0116497	0.0377682	0	0	0	4.3002672545889e-10	8.74088797170906e-11	0	9.51792033001388e-12	0	7.26269781511514e-09	0.310117	0.041951	0.0121696	2.09443278745773e-11	0.496422	0.0136141	9.28020827240715e-11	1.9587539259892e-10	1.80468534018979e-06	0.0289524	0.021561	0	5.14227615298143e-11	1.73162349788769e-09
53x51	0	0	0.0184181	1.61766002236601e-06	0	0.0372616	0.0281072	0	0	0	1.7088260382257e-09	2.02341973538351e-10	0	3.86746564741694e-05	0	0.0584509	0.455322	0.0717246	0.0107641	3.407815634875e-06	0.0112408	0.00504393	1.49254379266814e-08	3.578366223104e-05	2.22284161519856e-05	0.0835076	0.219917	0	0.000105908	3.44825368775906e-05
51x57	0	0	0.0156006	0.000346891	0	0.0412152	0.0460194	0	0	0	5.70098042170228e-10	1.31632628507796e-11	0	2.38107281011925e-10	0	0.0689776	0.338104	0.0818772	0.00721779	0.00432365	0.322509	4.97601904563934e-07	1.18246109143569e-09	1.54944765146644e-09	1.4041592729805e-06	0.0403518	0.0334537	0	1.23713826680947e-06	2.49011313421975e-08
54x48	0	0	1.77007649192433e-09	1.72597062877118e-10	0	0.0507795	0.013342	0	0	0	6.58505743293343e-11	6.33806118543484e-11	0	5.6127778703849e-11	0	0.122782	0.287968	0.0478793	0.00514613	6.79848253415675e-11	0.434116	9.77903895342696e-11	2.15043783582577e-11	9.17532906024953e-11	3.32655194991091e-09	0.0379871	3.75784541648472e-09	0	1.42580628986869e-11	6.93946829100394e-11
28x78	0	0	0.0201673	0.0186541	0	0.0066088	0.104771	0	0	0	1.14821664335321e-07	4.38145142005858e-10	0	0.000306932	0	0.000372651	0.390476	0.0936864	0.046568	0.00414867	0.103875	0.00795657	0.0060616	7.94754309541938e-05	0.0349948	0.000616996	0.160656	0	1.00071487943777e-09	3.25816264449205e-07
21x25	0	0	0.0875722	1.24208641153382e-07	0	0.270378	0.0715325	0	0	0	1.24940681273919e-10	3.51566276023323e-12	0	1.20120765332444e-05	0	2.00044507073098e-05	0.314732	0.134814	0.00827856	0.00384704	1.95386827806684e-07	3.42513843595734e-07	4.99413044044773e-08	0.034992	6.42622809069169e-05	0.0235498	0.0502051	0	1.08214738093537e-06	3.4793947345136e-07
42x66	0	0	0.0184487	1.3189773328558e-05	0	0.0513897	0.0338288	0	0	0	1.25001495928498e-05	6.75498105599366e-05	0	0.00553099	0	0.154031	0.257958	0.116502	0.00774155	0.0167795	0.000372463	0.0117683	0.00724909	0.0877504	2.51438777795802e-06	0.044271	0.186261	0	1.53517554081806e-05	6.65048774090975e-06
16x26	0	0	0.0243399	0.010157	0	0.0211942	0.0796265	0	0	0	1.86137441869586e-10	5.84205286007905e-11	0	4.70627888362842e-11	0	0.102316	0.434461	0.0273472	0.00384488	0.00157945	0.0957194	0.0699352	2.98545571463782e-06	2.50923734791895e-06	0.0128663	0.0144686	0.102138	0	4.71302415185515e-11	3.86662645769813e-10
52x52	0	0	3.82159613204727e-06	1.49921891131284e-06	0	0.0275747	0.0238805	0	0	0	8.67942025393876e-11	7.04200258299041e-11	0	2.10837202578121e-11	0	0.0727966	0.299458	0.0651672	0.0699767	2.38802065632481e-11	0.311289	4.37668832939591e-11	2.34495816997409e-11	2.79433206718176e-06	1.36411697144107e-06	0.0403997	0.0894484	0	1.17915222329144e-10	1.08644019834441e-11
37x65	0	0	0.0263517	1.75933895666445e-07	0	0.0254663	0.00672524	0	0	0	3.05170770922527e-10	3.69986971423498e-10	0	1.40286999429066e-09	0	4.99942421799148e-07	0.269325	0.0876535	0.00491835	7.85017686898062e-07	0.144076	0.0167974	1.25634752396513e-10	0.00604225	6.07666022376632e-05	0.0631313	0.349451	0	3.36799653264509e-10	3.16537764835279e-07
37x21	0	0	0.0535009	4.91286228550682e-11	0	0.0210207	0.015766	0	0	0	2.0586531930316e-10	1.6482618417054e-10	0	6.51785944753763e-10	0	0.0213548	0.32514	0.0474981	0.00990869	2.69514593158041e-05	0.185759	0.00352622	4.70881335809926e-10	0.00360145	3.62350260721571e-10	0.0623112	0.23388	0	9.49478694389068e-10	0.0167064
50x62	0	0	0.00368366	5.5819000083493e-05	0	0.0276309	0.0547703	0	0	0	6.01170307814726e-11	1.56440601315212e-10	0	6.72067364919247e-06	0	1.14576726209271e-06	0.321742	0.0765667	0.0154564	2.67218872704778e-06	0.428665	2.217269445272e-10	0.000205948	0.0056676	0.0319064	0.0336159	2.2025265838926e-05	0	1.01038945617304e-06	3.17135110407741e-11
19x23	0	0	0.00795126	9.00774641571066e-09	0	0.0136015	0.102611	0	0	0	5.86412538857066e-10	1.09353707082051e-10	0	2.2574981173578e-10	0	0.053143	0.353132	0.0862777	0.0873606	1.30084514046138e-09	0.0339559	0.00263505	1.83172840323772e-11	0.0249427	1.15219506013008e-08	0.0300797	0.204309	0	1.33449341653453e-10	6.16555827137681e-10
50x56	0	0	3.4638787133733e-05	0.000156399	0	0.0138721	0.0109735	0	0	0	2.00317092271581e-12	2.80586552415262e-12	0	5.6153511846523e-12	0	0.046662	0.330387	0.0141908	0.00469363	1.34509561768106e-11	0.201482	4.55484255143912e-06	5.92140508434511e-12	7.06369099702865e-07	3.61038116193743e-06	0.0687019	0.308837	0	1.17378995558716e-10	4.88519964333482e-12
17x27	0	0	0.0384564	0.0160956	0	0.016363	0.110919	0	0	0	2.77910145798574e-11	1.2020073608069e-09	0	2.57252714875654e-10	0	0.160812	0.283528	0.0770654	0.0135908	0.00010454	1.16929434765889e-05	0.0176498	1.26962054599256e-05	0.00682214	1.70352511333397e-06	0.0690114	0.182546	0	4.78779556781873e-11	0.00701011
16x32	0	0	0.00569408	2.85097980288221e-11	0	0.00880357	0.0398006	0	0	0	4.05055955591253e-12	3.71357048381231e-12	0	1.54930220531919e-11	0	0.262781	0.258941	0.0758155	0.00521769	1.40727199360413e-11	0.228637	3.2566954777539e-12	2.42388995622062e-11	7.18725500225396e-13	3.768533913621e-11	0.0387997	0.0637911	0	7.6727966068129e-11	0.0117192
23x73	0	0	0.0177898	5.49650798847802e-05	0	0.0206131	0.0434535	0	0	0	9.34965513203929e-11	3.20154111924909e-10	0	0.00715938	0	0.190698	0.313414	0.0560704	0.0326972	0.00627787	0.263376	2.87356406936206e-10	0.00129985	0.00691654	7.74220192586741e-09	0.0400953	3.30213065516025e-05	0	5.90306724197978e-08	4.97935212717271e-05
45x61	0	0	0.0555785	5.66993951401917e-11	0	0.0495472	0.0109353	0	0	0	1.66161669493001e-10	2.23758593943053e-11	0	1.96023180799859e-10	0	3.55668400203942e-09	0.347191	0.0756146	0.0905933	2.41220216717312e-11	0.224037	0.000411166	6.60868460887227e-11	0.0294688	0.000400383	0.00877134	0.107451	0	9.01005404874711e-11	8.89775975279467e-11
58x50	0	0	0.00985969	4.22115137088797e-06	0	0.016621	0.00337523	0	0	0	1.92450242048928e-10	1.08266339465534e-10	0	2.07263664301618e-11	0	0.0702655	0.307267	0.0277625	0.129646	4.34076955742988e-11	0.307262	0.000178192	1.17176244499774e-10	2.42605150729975e-06	1.85465266308146e-06	0.0304245	0.0973163	0	1.86610427792675e-12	1.27698113047532e-05
40x66	0	0	4.25653514078662e-05	4.16787242087177e-07	0	0.022247	0.0173762	0	0	0	9.00680854233366e-10	1.81123654851572e-10	0	0.0033704	0	0.159883	0.364589	0.0395523	0.00368008	0.00487405	0.177339	0.0834215	0.0162911	0.0112252	0.000204631	0.0560131	0.03989	0	1.2312214763381e-08	6.19092798685727e-09
50x54	0	0	0.0310409	0.00020281	0	0.0133586	0.0143028	0	0	0	1.75557537740424e-06	3.6620821939247e-06	0	2.62701329679607e-08	0	1.25359881609427e-09	0.362129	0.0443325	0.00633015	5.76102552582416e-08	0.230828	0.016435	2.51290707954236e-08	0.00010284	1.25060389816408e-06	0.0657212	0.199536	0	1.75586468325537e-06	0.0156716
28x80	0	0	0.00741518	0.000142953	0	0.0143102	0.175804	0	0	0	4.82678983905292e-10	4.16493343844805e-10	0	1.91634253540418e-10	0	0.0267637	0.263209	0.0512566	0.00952419	2.68102113725509e-06	0.351422	3.00392261898738e-07	1.74890605871169e-08	0.00529575	2.47428330678095e-07	0.0337049	0.0611475	0	6.36417399349434e-10	1.19769662669335e-10
58x48	0	0	0.000276462	1.27895432937252e-08	0	0.0227746	0.0152573	0	0	0	3.51546808416893e-10	3.29801443590525e-11	0	3.84631495116581e-10	0	0.0293337	0.31039	0.130048	0.00996782	0.00502338	0.372748	0.0108782	0.000284435	0.00618662	7.30551951622196e-07	0.0661085	0.0207202	0	1.17298469056266e-11	2.49011797038497e-06
39x67	0	0	0.00509661	8.01487730420509e-06	0	0.0188937	0.0155769	0	0	0	3.79069028288213e-10	3.53066676922254e-10	0	5.78670304763507e-06	0	0.0361235	0.41894	0.0314018	0.00406128	3.12683709753706e-06	0.0219613	0.0340916	0.0062748	0.0167979	3.41748636041123e-05	0.0286225	0.359706	0	0.00238991	1.12622448350789e-05
19x17	0	0	0.0282484	8.63571798872559e-06	0	0.0186054	0.0562432	0	0	0	3.06994441829279e-08	9.81236125337376e-08	0	2.89017262164342e-10	0	0.0424814	0.319307	0.0395995	0.0337725	3.45967208182946e-10	0.0276908	6.6427905956168e-05	0.000421307	0.018445	3.39491280318225e-06	0.0746445	0.33363	0	0.00683218	1.2915340228433e-09
45x65	0	0	0.000553725	5.75888812605302e-10	0	0.0283934	0.0337378	0	0	0	8.09412877395933e-10	6.11753785160215e-10	0	4.36187582967422e-10	0	0.00113238	0.248603	0.058088	0.0135156	0.00614368	0.53827	0.00988107	0.0141348	0.00986883	6.57800364182165e-10	0.0376774	1.24200484449965e-09	0	1.27445672986317e-09	8.73740639890998e-11
17x31	0	0	0.0368553	0.00116833	0	0.148616	0.0796526	0	0	0	6.68896990159917e-11	7.21998120247305e-11	0	2.48892057165427e-10	0	0.0246506	0.284839	0.129917	0.0107765	0.00542717	3.47468877219198e-10	5.3089305733788e-05	3.15938089758485e-05	0.00964016	8.47440216918898e-07	0.020308	0.248064	0	4.31688218835077e-11	2.96023250799428e-11
20x20	0	0	0.0292888	0.00919615	0	0.0223615	0.048273	0	0	0	4.97203726391237e-07	2.92142573793715e-06	0	1.49399515966932e-05	0	6.02157053223595e-05	0.435008	0.0289822	0.00626006	0.000487197	0.019421	0.00948503	0.00346518	9.42367616553894e-05	1.09283256047786e-05	0.0448309	0.342751	0	4.28116797452658e-06	1.4363040236022e-06
40x56	0	0	0.107611	7.01275550439332e-10	0	0.127217	0.0572881	0	0	0	2.19611020773843e-11	1.5806992146044e-11	0	2.17593607918041e-10	0	3.24852821276574e-11	0.318257	0.0757081	0.0113362	0.0226933	0.0270962	1.05883016152736e-09	0.000100838	1.80379345082281e-08	0.0266652	0.0371984	0.188828	0	1.35195500317792e-10	1.21018428132978e-10
34x66	0	0	1.39125377092151e-05	4.21280201684311e-05	0	0.0366767	0.090038	0	0	0	0.0407259	8.2047567377637e-12	0	4.46839309372744e-12	0	0.151445	0.354213	0.0784243	0.0687009	1.6145263886388e-11	0.148055	5.54613189066301e-09	2.73721239968601e-12	0.00126846	7.83536411276723e-14	0.0303967	1.15824922747886e-09	0	9.83646890398284e-12	1.81027404019578e-12
37x69	0	0	2.7693267754367e-10	9.9611608533316e-12	0	0.00589343	1.23189618260247e-10	0	0	0	1.01765440377334e-11	1.55588521912458e-10	0	2.68041762712125e-11	0	0.194435	0.323195	0.0281885	0.0044147	3.67106253251513e-10	0.245674	1.92268350267693e-10	7.52599788108131e-11	0.00388672	3.27918005565358e-11	0.0514273	0.142885	0	9.5085791080555e-10	3.30853688303727e-10
35x69	0	0	0.00405831	2.09794031225184e-08	0	0.00960771	0.0551809	0	0	0	8.17840561356402e-10	9.91114097730458e-11	0	1.7716281895158e-10	0	0.00249741	0.306298	0.0754959	0.00933049	0.0208929	0.325689	1.29742878608049e-09	0.00367705	9.79843084103026e-08	0.000283318	0.0247653	0.152641	0	5.72864828587555e-10	0.00958204
16x30	0	0	0.0394983	1.44664953992907e-05	0	0.0501618	0.0971578	0	0	0	3.9445493671572e-11	1.35516199001975e-10	0	2.55476040683178e-10	0	0.147978	0.342346	0.0567478	0.0220012	5.20611935925959e-11	0.03963	0.00729778	4.52462979077918e-08	0.00571189	2.21258902834438e-05	0.0518106	0.139621	0	6.83149180768584e-11	4.00495337173615e-07
49x55	0	0	0.0365851	6.48463594342608e-06	0	0.0197979	2.76762132913554e-08	0	0	0	3.49890273692772e-05	1.32902679259188e-05	0	0.000605816	0	0.0349925	0.274726	0.0591046	0.00809498	0.0155205	0.386752	0.0119964	0.00646194	1.9589402983165e-07	2.0497802707071e-08	0.0317085	0.11359	0	7.19469940179727e-06	2.37764703282693e-06
20x22	0	0	0.0202034	0.000165007	0	0.00629911	0.0227609	0	0	0	8.42004703038009e-11	1.28961734297212e-11	0	4.67276477694031e-11	0	0.256829	0.263969	0.0197907	0.00476045	2.27318724415372e-11	3.47730420008636e-05	4.26219500044952e-13	8.68918313708821e-13	0.00934372	9.67312426195335e-07	0.0329478	0.362895	0	5.69041132789235e-11	3.21422325676784e-11
54x56	0	0	0.00521938	0.00530668	0	0.0149557	0.0274956	0	0	0	1.78686500073034e-06	1.70978545566376e-06	0	7.41935257042156e-05	0	0.071552	0.339528	0.0315882	0.0122464	0.00013338	0.418196	4.46410912111169e-05	0.000400435	0.0301276	6.37528729442696e-05	0.0423707	0.000563379	0	7.21208977129313e-05	5.92338196794007e-05
56x46	0	0	0.0107171	2.04885291272704e-05	0	0.0421274	0.0316917	0	0	0	1.71383284411662e-11	1.44179945542167e-11	0	0.00082673	0	0.0507257	0.38541	0.049455	0.0120361	2.32251407055674e-05	0.205109	3.52778643064056e-11	0.0133058	0.00375951	1.77822153057639e-10	0.114748	0.0798685	0	0.00017557	5.32550956487312e-11
48x58	0	0	0.0292283	2.05928925547103e-10	0	0.0120971	0.0212032	0	0	0	3.14851210163228e-10	8.02380078833902e-11	0	1.11290896917043e-10	0	1.71741155588079e-05	0.329719	0.0180777	0.0105337	7.98270238244947e-11	0.425183	0.043644	6.16870097447973e-11	3.52108861676997e-06	3.50036623185131e-06	0.0451746	0.061532	0	2.16522539416928e-10	0.00358364
56x50	0	0	0.019496	1.16969555152949e-06	0	0.0147721	0.0293167	0	0	0	4.4459532010474e-11	2.53859330523607e-11	0	6.24565629546333e-10	0	1.76779553131599e-08	0.372296	0.0638808	0.00975688	0.00916512	0.391009	0.00848533	2.82723604645149e-06	5.79583522001563e-06	5.47968718040088e-06	0.0812902	0.000515578	0	6.56827189476338e-09	1.259091467937e-06
18x28	0	0	0.0172177	0.0121869	0	0.0095083	0.0224694	0	0	0	0.0671808	2.61127105138813e-11	0	6.31968983647725e-12	0	0.18691	0.288052	0.0434278	0.0720832	1.82213927142215e-11	0.140601	0.00519814	1.27666132820293e-10	2.66433178810085e-10	2.8363686677543e-11	0.0152822	0.112394	0	6.39786614260194e-10	0.00748879
56x54	0	0	0.0306894	3.31958072083314e-05	0	0.0433836	0.016369	0	0	0	8.25558184829835e-06	6.18067369527326e-06	0	0.0275363	0	0.0369891	0.387579	0.106504	0.0209615	4.38208911920512e-05	0.0805683	0.0323442	0.000361466	5.05776864754344e-05	2.40377822864963e-05	0.0965486	0.0879049	0	0.0169267	0.0151678
18x22	0	0	0.0368532	1.62221834733819e-07	0	0.031703	0.0737929	0	0	0	4.08783431378742e-10	6.16930551870995e-09	0	4.88927196330179e-08	0	4.57376938942315e-09	0.484293	0.0408731	0.0175384	0.00322646	4.57153540450035e-07	2.79266837173525e-06	0.00270969	0.0495644	8.28511808870658e-07	0.0153328	0.244109	0	3.59039545399321e-09	2.34893806713192e-07
52x58	0	0	0.0113096	4.13654415132723e-05	0	0.0308782	6.73980939507277e-07	0	0	0	1.9468780770382e-10	1.88116355073059e-10	0	4.24188894823279e-10	0	0.0630975	0.218606	0.0419461	0.284157	5.11291939080441e-10	0.301325	1.40341698737943e-10	5.28893420336005e-10	0.0113136	3.64269525267564e-10	0.037324	1.29903029234929e-06	0	1.67864662604588e-10	2.32995471290624e-10
42x64	0	0	0.0319245	3.06503123322983e-06	0	0.095134	0.00920275	0	0	0	2.51992495436354e-10	1.35154643198113e-10	0	6.81461468007813e-11	0	2.02574062406346e-09	0.241996	0.100776	0.00359519	0.00051145	0.355248	0.00840199	1.27055487639912e-06	0.00506324	0.0126151	0.0544902	0.081037	0	2.71690778178159e-11	3.73130939980893e-10
21x17	0	0	0.0310294	4.12347642564358e-05	0	0.00775172	0.0485817	0	0	0	1.92956997790974e-10	5.7547676875957e-12	0	5.20334877158758e-11	0	0.0211192	0.473302	0.0287542	0.0116684	7.08070657430885e-10	0.000207753	0.007462	4.39075629003024e-10	0.00147747	3.57818667289619e-05	0.0562616	0.312308	0	6.7534385530397e-12	2.34851877104502e-10
25x77	0	0	2.56182187706392e-07	0.00114155	0	0.00410329	0.110828	0	0	0	6.35576211638506e-12	0.0365525	0	5.78978557543715e-12	0	4.52783774469752e-06	0.291276	0.0749328	0.00966504	2.13455766752639e-10	0.344504	0.0176491	1.13190314030611e-10	0.0127076	5.48496232879447e-06	0.0381009	0.058529	0	3.16242997314297e-12	8.30724183364461e-11
19x25	0	0	0.0102594	4.39542562235854e-06	0	0.0220807	0.0419711	0	0	0	2.21061220627218e-10	5.96323769710733e-10	0	3.18287767391865e-10	0	0.0783661	0.310264	0.0255694	0.00479526	2.93855725992289e-07	0.218479	1.01515747541286e-05	1.33472844076779e-10	1.10985016042643e-08	9.30785363946642e-06	0.0158555	0.272336	0	2.8794719857017e-11	8.31517077063808e-11
52x50	0	0	0.00139663	6.62649584071152e-11	0	0.0356201	0.0187523	0	0	0	1.6484208981574e-10	7.10396065866173e-11	0	1.19345045088777e-10	0	3.68930856216416e-07	0.25826	0.0547632	0.0101263	1.03372758110945e-09	0.471479	4.85880028754941e-10	7.08447862843614e-11	8.95850999078725e-11	1.94507601806392e-05	0.0307753	0.113305	0	0.00550263	7.17318347820704e-11
54x54	0	0	0.0359464	2.80338270256324e-05	0	0.0294425	0.0490754	0	0	0	1.60122428675646e-10	2.82750749232555e-10	0	1.09171622694966e-09	0	9.56461566170009e-10	0.49767	0.0791149	0.0253995	0.00902179	0.255187	2.37177416342706e-05	1.65925684963539e-09	8.4139499293758e-10	1.14204186554095e-09	0.0189784	0.000112157	0	1.0610934980327e-09	3.70640502809514e-10
28x32	0	0	0.0729136	0.0342151	0	0.0230292	0.0643032	0	0	0	2.87522077730646e-11	9.0232602291729e-12	0	0.116372	0	2.56903689893315e-10	0.146676	0.100786	0.229369	1.81470027793361e-10	2.80294295107297e-10	2.84545234351224e-10	9.44466747338226e-11	0.0506184	1.80991965138954e-05	0.06396	0.0753917	0	0.0223445	3.74963689667365e-06
53x57	0	0	0.0169385	2.96883308442771e-07	0	1.20090618712962e-08	0.00440031	0	0	0	3.62897869112311e-11	3.92950752346323e-11	0	9.44268477598658e-11	0	0.0396597	0.321932	0.0296002	0.00540883	3.35709333068327e-11	0.531673	6.67896652049148e-06	1.38112274762249e-10	0.00544447	2.7378557072699e-06	0.0449337	8.78352918293022e-09	0	1.8426995873596e-10	3.35887060079894e-09
18x26	0	0	0.0270075	3.38420561461086e-07	0	0.0347419	0.135307	0	0	0	8.064645046948e-10	5.84661249882823e-10	0	1.70731249659416e-10	0	0.20206	0.309882	0.0687983	0.013654	0.0104418	0.000166821	0.00967581	3.4127467705863e-07	0.0299949	4.52551871063101e-07	0.0353121	0.122957	0	1.87374321543188e-10	5.01656128020405e-10
56x48	0	0	0.047311	2.25211091557567e-06	0	0.0349546	0.0236133	0	0	0	5.89529979994529e-07	1.07830828089152e-06	0	3.79317796149042e-06	0	6.49155507808785e-07	0.470885	0.101093	0.012806	0.0561904	0.00508611	0.00913624	0.00161624	2.00710047626433e-06	2.1076640980725e-06	0.0656168	0.171662	0	1.45722413453402e-05	2.13646012045437e-06
46x58	0	0	0.00207904	2.63418858552276e-07	0	0.0184533	0.003746	0	0	0	1.30934438798245e-09	2.37057273765407e-10	0	1.96003116807327e-05	0	0.019394	0.32124	0.0276105	0.00481029	3.45881952713761e-06	0.205151	4.17265784639872e-05	0.00394331	0.00603478	0.0137478	0.0676063	0.298383	0	3.4156518662695e-05	0.00770092
48x60	0	0	0.00596878	0.000162184	0	0.0207437	0.00346387	0	0	0	7.6924798430157e-11	8.83812270217464e-11	0	5.62909828920607e-11	0	0.0819006	0.355088	0.0682178	0.0908221	1.17909434903784e-10	0.339381	0.00705933	2.30948266237529e-11	0.000703898	4.91888800040548e-11	0.0264857	3.16667285016801e-06	0	4.11301899198652e-11	1.3895284792933e-11
27x79	0	0	0.000116765	0.0179945	0	0.0293261	0.24922	0	0	0	2.07154079636494e-10	5.59653397023207e-11	0	2.05717954115707e-10	0	0.013508	0.354509	0.081897	0.0115281	0.0217267	0.0299274	0.00278821	4.11463437682667e-07	0.0397507	0.000751889	0.0486039	0.098351	0	1.6749821371524e-10	5.30269404219023e-10
35x63	0	0	0.0578568	2.78874486460299e-09	0	0.0634504	0.0487338	0	0	0	4.83752108612981e-10	3.3471650600359e-10	0	4.87324441019359e-10	0	6.0599554539598e-06	0.267249	0.0803802	0.0227555	4.52546063772856e-10	0.290188	0.0290752	9.72316227413924e-10	0.00782993	7.93842370044132e-10	0.057211	0.0568846	0	1.43689153369481e-09	0.0183802
41x65	0	0	0.00847349	1.58442666007668e-06	0	0.0103271	0.0141732	0	0	0	4.2425594608131e-10	1.39105063696445e-10	0	6.20397157654218e-07	0	0.179445	0.337999	0.0552056	0.00853122	0.00015723	0.00531516	4.90651870331553e-07	0.0101342	0.0160702	7.38022066384077e-06	0.0338849	0.316626	0	0.00326555	0.000382533
55x51	0	0	0.0116467	0.0248366	0	0.0303341	0.0466263	0	0	0	1.24223393812401e-09	3.98639180705141e-09	0	5.14598807598976e-10	0	6.21063815282251e-09	0.392213	0.0633814	0.01247	1.0981745584431e-08	1.39611795610403e-05	0.014045	2.48959484483181e-09	7.81830314459964e-08	4.06630973239279e-08	0.103341	0.301092	0	1.11157228364479e-10	3.26564400380878e-08
39x65	0	0	0.0280547	2.82381941230823e-08	0	0.0261742	0.0238853	0	0	0	1.31489433779388e-10	5.9500544741579e-11	0	4.0327365609059e-08	0	0.19711	0.379313	0.0477371	0.00541081	0.000719713	0.128931	0.000668143	1.23910919061667e-06	0.00126542	3.75941366021678e-06	0.0551744	0.105462	0	1.86192404457596e-10	8.88054150581598e-05
20x24	0	0	0.00418304	8.995669789626e-10	0	0.00564995	0.0324514	0	0	0	6.10441736451746e-11	7.55136338273968e-11	0	2.19578338058343e-10	0	0.267289	0.325694	0.0225464	0.0429339	3.08323648511888e-10	0.242808	1.40822636875658e-09	1.17299277372182e-10	9.62445890490541e-11	3.57733825453648e-11	0.0171612	0.0392824	0	7.07073023108468e-11	6.31003710098699e-11
40x64	0	0	5.73449714208002e-05	1.67928072534674e-05	0	0.0430259	0.0337064	0	0	0	1.97522039329263e-10	8.83234686887949e-11	0	6.06921000813022e-11	0	0.0112588	0.359866	0.129178	0.0843265	9.54940744429784e-11	0.000214665	0.00012558	3.98020823087118e-10	0.0356991	1.85069504663257e-05	0.054168	0.24804	0	0.000166084	0.000132172
29x77	0	0	7.67644588277092e-05	0.0205663	0	0.0217627	0.104953	0	0	0	4.00728411018949e-05	9.88485620370012e-06	0	0.00941474	0	0.305082	0.22376	0.0918468	0.0108532	0.0114745	0.0147555	0.0160111	0.0191744	0.0678122	8.84395209507786e-05	0.0182757	0.0343268	0	0.000117349	0.0295983
47x59	0	0	0.00511843	1.09794909254796e-07	0	0.0177792	0.0147639	0	0	0	0.000180424	1.26897477199249e-06	0	3.85647458029686e-10	0	0.041771	0.343614	0.047406	0.00566903	5.19178777057728e-12	0.448836	0.00959015	9.7204856737829e-12	2.56064562544208e-05	2.77765398173102e-06	0.0604958	0.00474485	0	3.5496613932115e-10	1.42596926270683e-06
33x75	0	0	0.0155076	4.83463270244653e-06	0	0.0243656	0.0472684	0	0	0	1.02441160271572e-09	1.86128386975002e-09	0	5.26755708793953e-07	0	0.159712	0.45182	0.066795	0.0101544	3.92029647346954e-06	0.147839	1.67547594902304e-05	4.49807345448178e-07	0.000135645	0.0306226	0.015431	0.0303218	0	7.79275884618396e-07	1.32547610291757e-09
14x28	0	0	0.0196197	8.49355386472328e-05	0	0.0225975	0.0628203	0	0	0	5.41646321302145e-10	5.08369797154969e-10	0	3.70383704913919e-11	0	0.0722935	0.32351	0.0880881	0.00927319	9.55457853788275e-10	0.0206864	2.62458796051259e-06	5.14275086032248e-11	0.0358432	4.35700975630237e-05	0.0453121	0.299825	0	8.3160088845969e-10	1.62454276776577e-10
57x51	0	0	0.0236605	4.37669806100287e-11	0	0.0147763	0.0134181	0	0	0	1.21289714314866e-10	8.13363796576175e-11	0	6.06626872874428e-11	0	0.00634474	0.403754	0.0919292	0.135405	6.01551651254452e-11	0.0994132	0.0152039	2.86569624513863e-11	2.64254509768408e-10	5.23350357028707e-11	0.0289305	0.167165	0	3.21365394083217e-11	6.81338408441199e-11
46x56	0	0	1.64282414248499e-05	3.52614323041282e-06	0	0.0439555	0.0156603	0	0	0	1.38158071171644e-10	1.99589113242508e-11	0	0.00467176	0	3.86303884420539e-05	0.308772	0.148137	0.0808351	2.73743910726254e-06	0.112239	0.0130858	6.17363241954829e-06	0.0135759	3.90586855384975e-05	0.0603676	0.185127	0	0.00610044	0.0073655
54x50	0	0	0.0434145	3.05168426113132e-06	0	0.028795	0.0156513	0	0	0	1.42583069625182e-09	1.04939857336601e-11	0	7.82481956407455e-07	0	0.0609734	0.322679	0.0634949	0.0239385	3.40986856028613e-08	0.129776	0.012126	1.63439741435862e-06	2.9675541072486e-07	3.49118319365269e-06	0.0440922	0.247877	0	6.44199453794567e-06	0.00716612
19x19	0	0	0.0133011	3.20604847239885e-06	0	0.0147689	0.0682338	0	0	0	0.10272	7.17485943664012e-07	0	2.08650019108774e-11	0	0.0747947	0.297242	0.0644347	0.0145363	7.94241916509297e-07	0.000631701	0.0199977	2.55275144888199e-06	0.0331657	5.39437582111469e-05	0.0314931	0.264618	0	1.71693921598231e-11	3.56912383258227e-10
53x53	0	0	0.00699601	1.24492516887091e-05	0	0.0124812	0.00628819	0	0	0	3.35027475089248e-07	7.18851850549424e-11	0	5.31898627847592e-06	0	0.246308	0.210105	0.0428649	0.0184624	1.06187129150969e-05	0.421495	2.87354283589913e-06	1.15104692409815e-05	2.32960403606521e-06	3.05054878304121e-06	0.034933	4.53448854432952e-06	0	1.01651429611439e-05	3.08511777548814e-06
48x62	0	0	0.0617868	3.21554599331003e-06	0	0.0163727	0.0153082	0	0	0	4.0243903668841e-10	9.05820924952467e-12	0	1.32215370561839e-10	0	0.0149214	0.332083	0.0495501	0.0145565	0.0169172	0.282876	8.44015642166495e-11	0.00174407	2.7114194782067e-05	1.72936852709078e-06	0.04194	0.151912	0	2.22462965681788e-10	2.16865489132206e-11
56x52	0	0	0.00768567	5.92836586023172e-06	0	0.00915525	0.0221535	0	0	0	3.69453151813424e-09	1.26045494181283e-09	0	1.34252921563019e-05	0	0.11047	0.331318	0.0488522	0.00967603	0.0236905	0.304421	7.34696876272698e-05	0.000359736	6.9599583544116e-10	5.18550905812764e-06	0.0277216	0.104396	0	2.32811335416666e-06	7.74324533510802e-11
30x80	0	0	0.0242205	4.5298529099322e-06	0	0.0131405	0.0922881	0	0	0	4.98449672450934e-09	7.8771534384117e-11	0	0.011595	0	0.0220469	0.37206	0.0716003	0.0131249	0.0169263	0.333065	7.49396403456246e-11	0.00146851	0.000266632	2.60716924491246e-06	0.0281878	2.39310857848232e-06	0	2.26795312141476e-08	1.17760608374703e-10
25x73	0	0	0.0141892	0.0011224	0	0.0240388	0.115582	0	0	0	4.1697577009899e-11	1.16800207877155e-10	0	4.95075466122453e-12	0	0.091838	0.282002	0.0601512	0.0809827	1.4718642967204e-07	0.186303	0.0100322	8.63797220753379e-11	0.0177503	7.66067883153796e-06	0.0236025	0.0923969	0	3.22916982332626e-07	1.78846568882711e-11
36x64	0	0	0.0926677	2.08047424460677e-06	0	0.114151	0.0584075	0	0	0	8.30158615742751e-08	2.75817775105995e-07	0	0.00956996	0	5.83765285843298e-05	0.292265	0.0678622	0.00529958	0.0407302	0.0148553	0.00370834	0.000681713	0.0304551	0.000661507	0.056108	0.197182	0	0.0105204	0.00481356
39x69	0	0	1.23622549354262e-06	7.15498321059424e-07	0	2.28520592613033e-06	0.0110461	0	0	0	1.04419789384364e-06	3.05253559578303e-06	0	8.24152330165832e-07	0	1.34672485676841e-06	0.382291	0.0314077	0.00372901	0.0135856	1.52849790240131e-06	0.00782081	0.0132124	0.00587648	3.54497051932425e-07	0.0430765	0.487335	0	5.72553393633782e-06	0.000601044
20x26	0	0	0.00989944	3.56183090863684e-05	0	0.0181862	0.0393959	0	0	0	2.89727581428644e-11	4.90597249114723e-11	0	8.20177518527904e-11	0	0.51763	0.321512	0.0227431	0.00500104	3.76336338029304e-11	0.0365505	0.0187069	4.59527707618254e-11	0.00126559	5.72513861282207e-11	0.00907011	3.82276706478814e-06	0	1.48126666374133e-10	4.42258630293503e-12
13x29	0	0	0.0369441	3.22666371374696e-11	0	0.000924558	0.0506481	0	0	0	5.3267538057884e-11	4.38771978771472e-11	0	8.17536655098715e-11	0	0.216951	0.344989	0.0541092	0.121733	1.4230411575526e-10	0.0371964	1.00220161745271e-10	0.007767	0.0197825	4.07918613015515e-11	1.16188244194502e-05	0.108944	0	2.94180337272203e-10	1.32688614413813e-10
37x67	0	0	0.04302	0.000358415	0	0.0104745	0.0162766	0	0	0	1.16178301125581e-10	1.60206122471254e-11	0	1.18508268452252e-11	0	0.203658	0.315378	0.0288817	0.0244466	1.58808937240063e-11	0.0866822	0.0102244	1.60484670099832e-11	0.0081547	8.22282574272828e-11	0.0277138	0.224732	0	2.499978959702e-11	3.91607893360877e-11
46x62	0	0	0.0386497	2.04523365388537e-08	0	0.0459486	0.0174877	0	0	0	6.51377835155213e-10	1.72693950807074e-10	0	1.39136589966615e-09	0	2.63558894884459e-09	0.332541	0.0609717	0.00246575	2.1368630964119e-10	0.112857	0.000707477	1.2375687010747e-09	0.00389475	4.03787595522047e-11	0.0401477	0.339554	0	2.82782175254262e-10	0.00477517
52x56	0	0	0.00958756	0.000377298	0	0.0195102	7.6743078329733e-06	0	0	0	0.00626888	3.93956259644448e-05	0	4.01194811974332e-07	0	0.190924	0.206034	0.0584772	0.00864495	0.0034787	0.391156	0.00531791	1.25071321793509e-05	2.10812350367832e-06	2.5714831105593e-06	0.0471318	0.0530273	0	1.01927622027676e-09	4.10027886419217e-12
26x78	0	0	0.0507254	9.00274332637863e-07	0	0.00724056	0.133067	0	0	0	3.96753849135018e-10	2.47968389900918e-11	0	4.47328648812247e-10	0	4.74853112450891e-07	0.390799	0.0714255	0.0282398	9.24360793899655e-11	0.061299	1.55847007688682e-06	1.73780704747104e-11	2.80579358980153e-10	4.12640546821557e-06	0.0179024	0.239294	0	1.10684686511605e-10	1.19627869609094e-10
48x56	0	0	0.0217763	6.94093019218854e-11	0	0.0189237	0.0379808	0	0	0	4.60284676840339e-11	4.95870489865989e-11	0	8.88007419623212e-12	0	1.35100770233972e-05	0.292987	0.0300381	0.169228	6.34204341743621e-11	0.259521	0.077722	5.06042032110118e-12	6.56874586303943e-07	2.58408541540519e-10	0.0428415	0.0489676	0	7.6381127124293e-11	3.35428530452533e-11
22x18	0	0	0.0296007	0.00627105	0	0.0186446	0.0479937	0	0	0	4.54931047464358e-07	8.41147108787317e-08	0	6.6813254254502e-11	0	1.30998819954116e-06	0.50033	0.117013	0.0293344	3.46264519596596e-08	1.66334897131895e-07	0.00144875	2.55028897197624e-09	0.0194709	7.94269039661363e-06	0.0343395	0.195518	0	1.12811917663538e-07	2.50299978365304e-05
48x64	0	0	0.00704203	2.27526279778996e-06	0	0.0122687	0.0578957	0	0	0	2.37326885226859e-11	1.04919276663137e-11	0	3.3300284576453e-10	0	0.0480856	0.305355	0.0660383	0.0711116	1.050497479084e-10	0.358238	7.48620067497948e-11	1.21721845664362e-10	1.38998333902545e-06	1.24824926215358e-06	0.0550251	0.0168948	0	0.0020402	1.5526654554683e-10
38x70	0	0	0.00950913	1.17642155456899e-09	0	0.000207945	7.64117136028625e-07	0	0	0	1.11340736313365e-10	1.98755012555467e-10	0	6.76673595331311e-11	0	3.79248978512857e-11	0.335844	0.0288299	0.00453121	0.0180269	0.208145	0.0249676	2.89662584247169e-06	0.0219081	8.83345306276324e-07	0.0124397	0.308839	0	1.03033518671549e-09	0.0267472
19x27	0	0	0.00030407	4.39924192158346e-07	0	0.00473331	0.0449948	0	0	0	2.49508455111104e-08	1.26395152866195e-05	0	4.42776815043096e-10	0	0.121905	0.357177	0.113249	0.00540883	2.38659291070708e-07	0.000268203	0.026047	2.47636607263696e-10	0.0216674	1.60958067568011e-06	0.0230078	0.270854	0	3.81760799602296e-11	0.0103689
57x49	0	0	0.0153827	0.00118884	0	0.0105073	0.00477848	0	0	0	1.27490352001043e-10	4.395881565286e-10	0	2.21737081603902e-06	0	3.42153686017346e-07	0.298702	0.0411467	0.0133253	0.0106488	0.493748	0.0270335	0.00809402	1.42440142260006e-07	2.38862454689219e-06	0.0315624	7.17420019761761e-07	0	9.68340359268702e-07	0.0438756
57x47	0	0	0.0212935	0.000306625	0	0.0172118	0.0305656	0	0	0	1.81550022299469e-11	3.31589833250822e-11	0	2.00509623775935e-10	0	0.0245003	0.326251	0.0663331	0.00555879	3.81343458540714e-06	0.411292	0.00843637	8.2458028254881e-11	2.38336790017362e-07	6.67205843116639e-09	0.0150683	0.073178	0	1.27575851909101e-10	1.19596946075445e-10
31x81	0	0	0.0140312	8.80011753809654e-06	0	0.00103274	0.0720474	0	0	0	1.28651776895806e-08	1.42439711653792e-10	0	0.000218606	0	0.0114991	0.313618	0.105295	0.00987486	3.80813929573715e-05	0.376773	0.0294857	3.39703349378172e-06	0.00899011	0.01236	0.0447101	9.32702830373986e-06	0	3.87430992736393e-09	4.84099285153043e-06
38x68	0	0	0.000917308	1.23837045443335e-05	0	0.00402764	0.0168421	0	0	0	2.99401944418108e-06	1.52153479110396e-06	0	0.000208767	0	0.0456772	0.332127	0.045028	0.00605706	0.00612921	0.0979432	0.00402648	0.000138061	0.00310832	3.26189657142638e-06	0.0181539	0.419437	0	0.000135262	2.32311286331249e-05
50x58	0	0	0.00671005	7.94774695745283e-07	0	0.0189209	0.00941059	0	0	0	5.75631280112222e-10	4.87044147235744e-10	0	1.02408060935567e-08	0	0.168854	0.363504	0.0676209	0.00774462	4.52296488330383e-06	0.104207	0.00973243	3.2119690102157e-06	6.52113653740189e-06	1.07271237236662e-06	0.0306242	0.206054	0	3.70621362128654e-06	0.00659757
35x67	0	0	0.00508088	1.79813744052206e-09	0	0.0121746	0.0500549	0	0	0	4.84490918469623e-10	2.80222838188418e-10	0	1.35184715673242e-09	0	0.185903	0.253689	0.0575395	0.0714292	2.44674796309347e-10	0.250433	1.2996562458831e-06	1.58179733193208e-09	0.0129683	2.498884622781e-08	0.00954272	0.0911838	0	2.62642775038244e-10	7.72040346904139e-10
21x21	0	0	0.0340531	4.59314231002088e-10	0	0.00661002	0.0444912	0	0	0	2.7296835070563e-10	4.0973613386059e-11	0	1.19669773854643e-10	0	0.0675331	0.289864	0.0675696	0.01076	9.06038571284575e-11	0.0899143	0.00524693	6.54204079954451e-11	2.79250392030931e-07	3.79148676432221e-10	0.0296499	0.354307	0	4.63513040740535e-10	1.26254848787148e-10
21x19	0	0	0.0279892	0.00976092	0	0.0183917	0.0458973	0	0	0	6.57755856267473e-12	4.38291612677115e-10	0	9.12560271957838e-09	0	0.0621768	0.361539	0.0412882	0.0095036	0.000915418	0.186804	5.08367803270332e-08	5.02908438869235e-07	1.99523685576361e-07	3.15000478299255e-07	0.0197791	0.215953	0	8.87681585019469e-07	7.1345475745155e-10
50x60	0	0	0.0182026	9.88692345347843e-06	0	0.0113614	8.68042551396799e-09	0	0	0	1.56923232900074e-10	6.7365719143081e-11	0	2.05993536544635e-10	0	1.41512404975718e-09	0.235835	0.0696373	0.171516	1.66797999032449e-10	0.42643	1.60867581127556e-09	1.76024868139464e-10	0.0030165	2.90353879974341e-09	0.0468267	1.03434616517111e-09	0	0.0171642	7.97009687810714e-11
20x18	0	0	0.035445	0.000111464	0	0.0316571	0.0754942	0	0	0	7.46962222168074e-10	4.38841293238136e-10	0	1.41409274086944e-07	0	1.41276811625952e-06	0.332728	0.0793553	0.0120814	0.00721792	1.79366484421245e-05	0.0387233	6.47264508269995e-06	0.0370084	6.52755982988054e-06	0.036858	0.313252	0	1.54732945562911e-05	2.01387066949378e-05
49x57	0	0	0.00440146	0.000327501	0	0.0116466	0.0147368	0	0	0	6.20151251092901e-10	7.99597770544161e-10	0	1.7874442506531e-12	0	0.0691005	0.343983	0.0176208	0.00622727	1.82614394640874e-07	0.448905	0.00289429	0.0158436	3.61258670087059e-11	2.91301987690176e-09	0.0170023	0.0369605	0	0.01035	3.6407626678677e-11
55x49	0	0	3.01202023708472e-05	1.63273183988765e-09	0	0.0245391	0.0325764	0	0	0	3.14449693964679e-11	8.53508457713828e-10	0	1.31079032216439e-10	0	0.00941727	0.334961	0.0527223	0.00817453	1.49107020905344e-10	0.233118	0.0698128	1.53996188196419e-10	2.12686518866781e-11	5.38551062316556e-05	0.0292593	0.205334	0	1.37847147836288e-10	6.00642190092938e-10
45x59	0	0	0.019638	4.85094946723121e-06	0	0.0388857	0.00334483	0	0	0	1.04137185280573e-05	6.47771776789961e-07	0	3.35593526039595e-07	0	0.0336834	0.253258	0.0401442	0.00489123	0.00215096	0.227166	0.00782121	0.00300091	0.00863817	0.000573285	0.0350632	0.321682	0	4.74130778142808e-07	4.27312494432923e-05
17x29	0	0	0.0307809	3.83495092404493e-05	0	0.00684002	0.121695	0	0	0	2.06131702239136e-10	1.2875075516583e-10	0	4.19259694360125e-10	0	0.0168244	0.457304	0.0682209	0.0128183	0.0132506	4.24440979909322e-11	0.0175171	1.50706518194385e-06	0.0484568	0.00020682	0.0173285	0.188717	0	2.61568638527606e-10	4.77852212655535e-10
51x53	0	0	4.96191911975185e-05	1.52766515961262e-05	0	0.0364213	0.0349054	0	0	0	1.70661621805863e-11	4.51092859022323e-11	0	7.63102982812245e-11	0	1.36586949467888e-06	0.431901	0.0578161	0.0086003	0.0116564	0.335157	0.0184194	0.0081308	0.00392438	2.58832583691364e-06	0.0393912	3.67920581920268e-07	0	3.17267409200237e-07	0.0136063
15x31	0	0	0.0423864	7.39412177582136e-05	0	0.0349046	0.084107	0	0	0	0.000169114	6.1592611135469e-05	0	2.6171593565991e-05	0	0.0654947	0.290402	0.0824251	0.0210101	1.80530521275282e-05	0.0527895	1.58637016939239e-05	3.47245336328243e-06	0.00577492	2.33833508301018e-05	0.0528194	0.256501	0	3.08171473615138e-06	0.0109906
27x77	0	0	0.00960523	9.33289680717087e-06	0	0.0263686	0.0766678	0	0	0	3.83751471135909e-10	3.202502293244e-10	0	5.06445208558584e-10	0	0.00772355	0.480881	0.0755411	0.00970499	8.02129685373613e-10	0.0607442	0.0405002	8.09167507443151e-10	0.0290524	0.00176636	0.00711575	0.16175	0	5.77776275641495e-11	0.0125695
52x54	0	0	0.0255087	3.26606958102843e-07	0	0.0190519	0.0147256	0	0	0	7.45800501191658e-08	2.52860663339711e-09	0	1.08911954080486e-05	0	0.14026	0.35259	0.0324123	0.0998764	1.03107252126835e-06	0.0670766	0.00524073	2.70147473211306e-05	1.75965461832127e-06	3.46153432806911e-07	0.0486073	0.180533	0	0.0140746	2.15769710634254e-06
47x57	0	0	0.000117715	1.62609529539622e-05	0	0.0318156	0.0326438	0	0	0	6.76698133239862e-10	1.87623640633386e-09	0	1.12679492054e-09	0	1.60774661580157e-08	0.349741	0.0194864	0.0124926	0.028179	0.110961	0.00207591	0.00739941	0.00722071	1.34877202386287e-06	0.0378946	0.341317	0	1.04665153637299e-07	0.0186371
24x74	0	0	2.48004404218954e-05	8.75470094010391e-06	0	0.00284953	0.0268261	0	0	0	4.51584574916648e-10	4.00540015936084e-10	0	1.35300331813772e-10	0	0.0900069	0.371733	0.0264208	0.0815642	4.17271033710752e-11	0.147956	0.026018	4.76198623908189e-11	0.0148161	1.5938206401568e-05	0.0338349	0.165418	0	6.3434908759675e-12	0.0125069
19x67	0	0	1.23138572288434e-06	1.55906861565062e-06	0	0.0150354	0.0894441	0	0	0	0.000456789	0.101934	0	7.67093873300539e-06	0	0.0501823	0.37901	0.061094	0.00758135	0.000876344	0.223373	0.0109881	3.79097885379568e-06	7.32754660175073e-07	4.26566951352517e-06	0.0299663	0.0148757	0	3.06172087081445e-10	0.0151635
54x52	0	0	0.000676679	1.60410176670861e-10	0	0.022395	0.0438356	0	0	0	1.57489074884648e-10	1.09721696721861e-09	0	2.5903125542384e-10	0	0.0663374	0.356765	0.0682882	0.0116621	0.0592231	0.102135	0.0361982	2.72337705311675e-06	0.00848602	3.65425709347301e-08	0.0614831	0.162511	0	5.45465417785479e-10	2.13574312062593e-08
38x66	0	0	1.04585797696298e-07	1.20561124340594e-09	0	0.0225202	0.0304703	0	0	0	4.80707062375915e-11	4.34507286484278e-10	0	8.67163892163915e-05	0	0.0569654	0.307036	0.0159985	0.0044205	0.00903566	0.16361	0.0179423	0.0110165	0.0191756	1.78717691932865e-08	0.0899749	0.251745	0	1.18126423262156e-09	1.86184900889171e-06
55x47	0	0	0.0463188	1.73011950725982e-08	0	0.0281875	0.0124039	0	0	0	1.62041933124395e-10	1.78809815071983e-12	0	1.26213400499252e-11	0	2.17320631111009e-08	0.323445	0.0349804	0.18626	3.04937462518112e-11	0.339999	2.28896100673938e-10	2.77432856460225e-11	6.74272954276284e-11	6.41259749843137e-12	0.0284046	1.01978548867821e-07	0	1.48263381264208e-11	2.23387367866932e-08
51x55	0	0	0.0310305	0.0120802	0	0.0322509	0.0248709	0	0	0	3.82434192837012e-11	1.56795601952639e-11	0	8.80498367056916e-11	0	0.000880092	0.460899	0.067153	0.00544883	8.38000963325396e-10	0.215734	2.02562770349428e-10	5.34700006360531e-11	1.70638226269521e-10	1.85101148940863e-10	0.0285137	0.121139	0	1.19913069932699e-09	2.54013600962953e-10
29x79	0	0	1.53198634102705e-05	0.0295491	0	0.0117755	0.071906	0	0	0	2.40359045265258e-09	1.10644305494236e-09	0	2.7064901847371e-10	0	2.66256059643346e-05	0.354172	0.0544443	0.131773	3.12773088699157e-10	0.320211	2.9651116915086e-10	3.00756739441761e-10	0.0017302	7.62269088498505e-08	0.0241744	0.000221664	0	2.62348732655457e-10	2.5499902342138e-10
49x61	0	0	0.0253401	2.49396381807033e-06	0	0.00893311	5.37858640945891e-05	0	0	0	9.87758192384452e-11	4.43576355465438e-11	0	7.49482253603797e-08	0	1.34454723624277e-06	0.249457	0.108396	0.0231302	0.0240316	0.489168	5.13980522978311e-08	0.000615325	0.00637801	1.01038641670511e-06	0.0444362	2.75822325867833e-07	0	0.0200558	1.25177040976425e-10
41x63	0	0	0.0237143	7.67617605232584e-09	0	0.137406	0.00573638	0	0	0	0.0045638	1.03733895694073e-08	0	0.0503124	0	0.199743	0.198403	0.0819154	0.00690567	2.79695515427696e-07	0.215878	0.0248472	3.660953436312e-08	0.0071217	4.45859001236183e-08	0.0434522	7.62966952190452e-07	0	1.63072478465737e-08	5.21693675813769e-09
46x64	0	0	0.0357963	2.85791767469741e-06	0	0.0305687	0.0055543	0	0	0	6.55164692591886e-11	1.74933954976214e-11	0	5.51780523912408e-11	0	3.54592300214127e-06	0.248096	0.0838215	0.0045667	9.42609981432209e-05	0.467698	2.71253330339018e-06	3.4265245446837e-06	0.0134249	4.11874911580599e-06	0.0535198	0.0568431	0	3.71417358530677e-11	2.86935592010477e-11
18x24	0	0	0.0459978	9.66694744260134e-07	0	0.00655678	0.0878099	0	0	0	0.0197479	2.16585101150281e-09	0	4.41465878457347e-09	0	0.116747	0.284862	0.0640627	0.0136298	0.0128008	0.151438	0.00249829	1.27967438686866e-09	0.000242925	7.20320774885438e-08	0.0526997	0.140822	0	1.16642531321051e-10	8.27551707191298e-05
36x72	0	0	0.00401092	1.64238337940248e-07	0	0.0215583	0.0282357	0	0	0	7.03477368648468e-12	1.67268655485889e-10	0	3.38204530723505e-11	0	0.0845278	0.363198	0.0671899	0.00796346	0.0034003	0.204306	0.0190694	2.27297979608886e-07	1.34173975392635e-07	6.33598435748345e-08	0.0218245	0.169034	0	4.257044297837e-11	0.00568076
19x21	0	0	0.0223037	4.00917481200679e-09	0	0.00694263	0.0996881	0	0	0	3.47360592949184e-07	2.69649750072113e-10	0	2.58497251787657e-09	0	0.121438	0.251589	0.0988498	0.0147533	0.0184162	0.0980114	0.0205922	5.65513881768727e-05	0.0178941	2.83083513155853e-06	0.0465494	0.181354	0	6.28215046648208e-10	0.00155891
22x72	0	0	0.00897412	7.75469450508907e-07	0	0.0159142	0.0559238	0	0	0	1.19421713208309e-10	4.94081494436711e-10	0	0.0035476	0	0.0554291	0.319519	0.063892	0.018075	9.41239713732702e-07	0.349214	0.00049925	1.85222017234221e-06	0.00266241	0.0283942	0.0725168	0.000741972	0	2.93001468030546e-09	0.00469231
22x20	0	0	0.0417174	0.0126324	0	0.0505365	0.0439368	0	0	0	3.2352542707099e-06	7.11813740784103e-08	0	3.38878342309223e-07	0	5.22471197657671e-06	0.450259	0.0936921	0.00790976	8.88767741860683e-05	3.5060384606747e-06	3.29858572170983e-06	0.000958237	0.0102789	3.4119383030122e-05	0.0389129	0.247976	0	0.0010462	4.62367731829108e-06
17x21	0	0	0.0995677	5.70899744133621e-05	0	0.0545744	0.0783659	0	0	0	0.000698072	7.7487244507955e-11	0	9.22827171397088e-12	0	0.20827	0.31425	0.121784	0.0225489	2.20978210490101e-06	0.0263139	0.0136246	5.41027974246596e-07	1.6919209089808e-07	4.60063093739415e-06	0.0455932	0.0143408	0	1.09135841652732e-10	3.25444517146161e-06
51x59	0	0	0.000400781	8.2845741645242e-07	0	0.0117101	0.0211574	0	0	0	1.05173399056044e-07	1.30925645498786e-10	0	2.74498387956625e-11	0	0.0294554	0.281183	0.04905	0.173587	2.28069431874365e-11	0.405768	3.63094592589531e-06	3.8161469175241e-11	7.77929989093039e-07	0.000121105	0.027459	9.68715828647623e-05	0	2.36677594475784e-06	3.78451868001711e-06
51x27	1.35603212333578e-05	0.140022	0.241998	4.26646944146484e-08	1.42113659245671e-06	0.0571387	0.0184612	0.0353893	0	1.87296710895727e-09	1.41484078633903e-10	1.12924045362665e-10	6.09393812539555e-07	8.83836080167347e-11	0	6.31945055250819e-05	0.120354	0.122036	0.0366653	0.0250872	0.00696124	0.00810004	2.04268417838115e-09	9.15723214007624e-07	8.07905998967145e-12	0.071771	0.111757	0.00417913	3.43499524204556e-09	1.76170511939421e-10
33x51	0.000370613	0.122864	0.193453	1.15318789021211e-09	5.47655591609081e-10	0.143253	2.91557308322521e-05	0.00250028	0	1.42430301951971e-09	3.49069590145484e-10	2.5211134253309e-10	0.00558114	8.67714689994456e-10	0	3.1820449293968e-10	0.141261	0.219594	0.0168722	0.0537623	1.75286770702678e-09	3.08929789844361e-10	0.000691037	0.000704282	1.20035582688596e-06	0.0552414	0.029983	3.00355403453418e-10	0.0138379	2.70563259609771e-10
34x58	0.000955066	0.203062	0.147208	0.0692988	2.47365632606131e-09	0.152355	0.00278903	0.000303914	0	2.30596132187958e-06	6.71188359297234e-11	0.000572779	0.0036946	3.18493286464252e-11	0	2.3210462527915e-09	0.120444	0.142335	0.00857309	0.0211454	6.24655623220044e-07	0.00144252	5.54807684534179e-06	2.06806931655438e-05	2.48456663600943e-10	0.0790051	0.021386	0.0254002	5.71748992835281e-10	3.93178643955472e-10
47x33	4.88742311561331e-05	0.192143	0.205328	1.26993540968382e-05	2.21655390924029e-06	0.270136	1.63631923038038e-06	1.51224765817315e-11	0	7.21927445128664e-12	1.66476184473046e-11	7.90863316525873e-10	9.53922465741365e-11	3.24505560057415e-11	0	2.76560180347477e-10	0.125547	0.118755	0.0124549	0.0209851	3.91737936697824e-11	1.1056851970408e-05	0.00126256	0.0041354	2.86510742714288e-12	0.0373473	1.40724371239084e-09	1.43290887457495e-06	0.0118256	2.07043661965734e-06
47x39	8.04385988239758e-07	0.143776	0.206501	2.12660414477706e-06	8.3906992052533e-10	0.188783	9.99326303115933e-07	6.54015081704296e-09	0	1.80296852940279e-09	8.45122378678805e-11	1.85732725719958e-10	4.36072458083865e-10	7.70889874537398e-10	0	4.39809135917861e-09	0.128812	0.0855556	0.00801388	0.0122044	0.118576	0.000417647	0.000722622	3.08391340689095e-05	2.31040345413272e-08	0.0578495	0.0435183	0.00109315	0.0041431	2.77994343440683e-09
38x44	0.0903373	0.229736	0.182004	4.06424054106455e-06	5.56900393861337e-07	0.20812	0.000103264	0.00229793	0	4.65401082904203e-09	6.20849445896192e-11	5.4044938739187e-11	0.00207316	7.93243318189901e-07	0	2.10201425147071e-09	0.0686423	0.0987286	0.00576072	0.0255771	2.1538042004462e-08	0.0123094	3.84169026211007e-07	0.00414944	2.27803876037102e-11	0.0420704	0.0152273	0.00153439	0.0113221	7.5078689442869e-11
28x48	9.67593068720661e-06	0.0547548	0.150112	2.08869893197937e-07	1.27181065919455e-07	0.116883	0.00401717	4.7697649434783e-10	0	2.39761132512764e-10	1.87544203259214e-10	1.80443366995474e-10	0.000519015	7.64125240058776e-07	0	3.55738701000856e-10	0.255187	0.0782187	0.105902	2.47136212838819e-06	2.14767677238372e-09	1.40956980729809e-05	3.37316413628652e-06	0.0141821	0.00416121	0.0591496	0.149467	0.00550119	0.0019153	7.19504152405513e-09
30x46	1.29688768143007e-05	0.178306	0.268571	1.68283037831868e-05	1.22692911450608e-07	0.187499	0.00687619	0.00178347	0	4.41792609470792e-06	5.1461554049183e-10	3.21025451513449e-07	0.00225228	1.64573307558991e-07	0	5.80414040479875e-08	0.122322	0.129657	0.0149487	0.0160492	3.60289796615056e-06	0.000834507	3.60658300515383e-06	0.000110647	3.93744187735238e-07	0.039947	0.0269808	0.00380319	7.26777669378893e-06	9.48319029848873e-06
49x27	0.000332987	0.102443	0.181965	0.0778636	5.79269534767064e-06	0.226257	0.0119423	0.0139055	0	2.81253515788718e-05	0.00250395	0.000493645	1.46405934838207e-07	0.00174124	0	1.97119120938204e-05	0.0933931	0.120979	0.0114462	0.0200624	0.0200472	0.0019448	0.00673331	0.00377428	2.87515126850929e-05	0.0600742	0.0132983	0.0233245	0.00538559	6.62441849234513e-06
46x34	2.64101182955838e-05	0.147698	0.15611	2.99963751438752e-07	2.9473909394917e-07	0.11114	0.0239947	0.000861226	0	9.76059421742052e-05	2.47426829605856e-07	2.05896344783078e-06	2.50171323331167e-07	2.01692973003137e-06	0	3.24422073052452e-07	0.181838	0.261168	0.0273244	0.00387186	4.0349290108365e-05	3.58912414014229e-06	0.0173649	0.000409741	2.80054466518308e-07	0.0648826	0.00315321	5.35199534569271e-06	1.32633909360815e-06	2.28312053530036e-06
48x30	0.000259241	0.19323	0.146427	3.10902309181101e-06	6.03419307406666e-07	0.185935	4.83080284049196e-07	0.000602491	0	7.17931572324136e-05	1.31144375735631e-05	1.32537775828765e-06	0.000327404	7.69325704167699e-06	0	2.43926336222951e-05	0.127939	0.124069	0.0376846	0.0230016	2.83838877106155e-06	0.00512257	0.00236581	5.89603190854155e-06	7.7742168249217e-06	0.0742205	0.0786695	6.88039202120583e-06	1.20064655217229e-06	2.86936992539069e-08
40x50	0.000437338	0.168713	0.166827	2.53361696719108e-05	1.15652821324454e-07	0.206462	1.71903588453213e-05	2.81953928822926e-06	0	8.38842072324871e-08	3.59956301653048e-10	1.3468686976351e-08	0.00027756	1.0607399773874e-08	0	1.54381053319145e-06	0.119016	0.0807455	0.0148174	0.000657451	0.00515725	0.0430377	0.0231285	4.11555925624253e-06	5.44566958063455e-08	0.0573583	0.111808	7.64748009832444e-08	0.00150555	2.80869007377031e-11
29x37	0.000481972	0.124867	0.113933	1.32996151668245e-09	3.48543808396586e-09	0.0660021	0.132797	0.125059	0	6.22772068279697e-10	1.52340639186312e-10	3.87910727262861e-11	6.25489173640465e-07	6.3148450454056e-10	0	2.26330145885393e-09	0.161042	0.0793721	0.0328274	0.0297004	9.52561420535286e-09	0.00458439	1.10383054415615e-10	0.000287543	9.05356166397963e-10	0.0558767	0.0473534	0.02071	0.00510578	3.58046045106169e-10
41x37	1.51688216620608e-07	0.11352	0.113759	1.06629960736093e-06	1.39917435343684e-05	0.171855	0.132274	0.0233752	0	6.61678045183069e-08	7.06839650886021e-10	1.07435564082086e-08	2.6295033574213e-05	3.97962610402365e-06	0	3.02269100452263e-08	0.107812	0.121915	0.0129072	0.0456646	9.45663970365351e-09	6.1641694195209e-06	9.04225034794698e-06	0.000221084	1.63545223083163e-06	0.0721859	0.0649033	0.0145378	0.00500716	1.28373448352472e-08
30x54	0.0315979	0.0651259	0.230499	0.000654724	9.21058936078017e-07	0.186349	0.0866063	7.90131389779696e-06	0	4.27117704886401e-06	1.16997790571527e-06	3.98484565965715e-07	7.48216151182114e-07	1.12031091507072e-05	0	4.6835069439133e-07	0.0679214	0.147967	0.0153958	0.0429611	5.81805974759289e-07	5.4203181723118e-06	1.43079025818168e-05	1.28738701850309e-05	1.3817919061383e-05	0.067678	0.0259475	0.0141295	0.0170894	3.27379450548665e-06
42x42	0.00181514	0.15486	0.137544	0.000104565	4.637502021373e-06	0.186457	0.00203241	1.02016050622463e-06	0	2.99066697646119e-07	9.86958599329247e-08	1.16764435101458e-07	1.35437949108372e-05	1.75922853289163e-05	0	1.63073863975607e-05	0.128449	0.145427	0.0312977	0.0387068	0.0151709	5.59031835304106e-05	1.53923193429941e-05	0.0102691	3.129926178096e-05	0.058994	0.0323237	0.00123662	0.0551555	1.42812385992702e-06
37x37	0.0102424	0.213702	0.235121	1.9263079512773e-06	1.33210578441495e-07	0.0978796	0.00622931	0.00082422	0	1.13962704403936e-05	2.82045598588849e-11	2.3157536657301e-11	0.000177315	0.0479187	0	2.39048395027291e-11	0.110985	0.118366	0.00791998	0.016403	1.43389372842644e-06	0.00708382	1.04314523080265e-05	5.26121084929277e-05	1.17308942707368e-10	0.0844498	0.0321031	0.00776024	0.00274192	1.56528759733429e-05
42x48	3.23851118466482e-06	0.162521	0.124926	2.34794984577266e-06	7.78092164638378e-08	0.129661	9.30885953793671e-07	0.00456713	0	2.59258529054518e-05	9.58335853280867e-10	1.34021215619761e-10	0.0016734	2.54387567536444e-08	0	2.1073566976374e-06	0.133389	0.178572	0.0633152	0.0283146	3.31447932723853e-05	2.33661690168651e-06	6.04491158688829e-06	0.000995474	3.35383265641026e-06	0.0976133	0.0429501	0.0130061	0.018406	9.58253393005687e-06
50x30	4.13632911334329e-10	0.0694002	0.225125	1.62426808452666e-06	4.37859563537619e-10	0.0747567	8.31783854340827e-06	0.105115	0	6.5662903733981e-07	2.72223493904299e-10	4.28896896122166e-10	4.30327642969965e-10	3.27973765282352e-10	0	0.0346586	0.0849649	0.0820527	0.0559512	0.000248462	0.000417007	0.0158609	5.40049827028071e-06	0.00464322	2.5926453439025e-10	0.0723823	0.167085	0.00732282	2.25186214575302e-10	2.18802052525329e-10
37x43	0.100153	0.0913242	0.259445	0.00964811	3.55107734555668e-06	0.173592	0.000104183	0.000996748	0	1.81795454505254e-07	3.02223263036254e-11	6.13397083913286e-11	4.07334705258876e-06	4.88193039795324e-11	0	6.68976270957108e-10	0.0443648	0.115558	0.0132544	0.0288648	7.64876159758441e-11	0.0106636	3.57597758479523e-06	0.0093845	8.31439217787632e-07	0.0579812	0.0657004	0.00540057	0.0135462	5.5024739578238e-06
41x31	1.7289744941993e-08	0.0982068	0.268564	1.69835640208576e-05	1.90843972067102e-08	0.133959	0.0650935	0.0256513	0	4.97248219226986e-10	1.94196571525347e-11	1.4799396532532e-11	3.24465106757782e-09	1.97380933424997e-10	0	1.11528513213821e-10	0.118167	0.0669837	0.155443	6.21771315111102e-11	2.22556614793439e-11	0.00485681	9.65816369618653e-12	0.000617757	1.59575450558114e-08	0.0468106	1.53408339273084e-10	0.0156299	5.981014361575e-11	3.13228914123162e-11
47x25	3.04294334841918e-05	0.164702	0.0860752	6.31543961759559e-09	1.72221292440072e-09	0.0522034	0.11104	0.036318	0	1.7154261725422e-09	2.09746059514739e-10	1.76943073287356e-10	1.65004379400364e-09	1.92505444172763e-08	0	2.63180820317905e-10	0.158287	0.144558	0.0168472	0.0460602	2.94687674452093e-10	0.017903	0.000159013	1.53244973918998e-06	3.36530020950524e-10	0.0653135	0.0848293	0.00516934	0.0105035	4.59074677802911e-10
39x39	3.22664089531515e-07	0.221333	0.0773639	0.000835819	1.39623865717275e-07	0.0763481	0.0841467	0.00994313	0	6.31268235532028e-08	1.05147910022992e-07	2.56439516175841e-07	5.80934755487225e-08	5.0915190678949e-08	0	0.00333513	0.0436594	0.105039	0.00835776	0.019801	0.0116061	0.00524373	0.00762291	1.05844433104847e-07	1.54726964116668e-07	0.0623789	0.262045	1.57943999746783e-08	0.000938171	1.32514055994703e-07
49x23	0.0463433	0.0886802	0.163648	0.000298938	0.0183955	0.0414845	0.165277	0.0564383	0	8.79837793382863e-07	1.21524305154732e-05	0.00018613	2.0520485032809e-06	2.49500667116547e-06	0	0.000240317	0.108244	0.109945	0.0216172	3.59146340765897e-06	0.000369594	0.0104792	1.24797652923823e-05	4.24647708933463e-06	2.1365727157386e-06	0.116092	0.00215518	0.039067	0.0109974	8.10266706840918e-07
33x55	0.0566539	0.0156995	0.211942	3.42755632266032e-08	0.00236107	0.14777	0.0603302	7.12576149706272e-05	0	0.000216631	5.48891278569428e-10	6.88291076868485e-10	3.67776393159187e-09	1.6218193912976e-07	0	1.73757292619389e-08	0.0962963	0.181051	0.0110803	0.0180088	0.0860482	1.52647510338188e-08	7.83224320031898e-05	2.69510460704962e-09	3.65655135334626e-10	0.0289306	0.0617853	0.00553381	0.0161421	1.27884626488557e-07
38x52	5.95202649715276e-05	0.227171	0.122238	3.32114352636978e-05	0.000513019	0.251324	5.16546771054394e-05	0.000852495	0	3.24723476440029e-07	0.0124516	7.80163472073442e-07	0.00454032	1.14423881391576e-06	0	0.00267449	0.0657182	0.106264	0.00386769	0.0132185	0.000148958	0.00501694	1.05444300379979e-05	3.88662710894307e-06	2.95109863977892e-06	0.0355065	0.141966	2.85618886418162e-05	0.00625714	7.89021260198531e-05
29x49	0.000421197	0.113961	0.182532	4.11566894024379e-06	2.5618709624153e-06	0.14917	0.117135	0.000322961	0	2.75624076808293e-05	3.29469115549242e-09	3.17669815321133e-10	5.35198403773649e-08	1.96135610890355e-06	0	1.31157498960469e-09	0.0893824	0.153773	0.0198854	0.0442611	5.92368756473831e-06	0.00829413	8.8868522745323e-06	0.00217155	0.000237477	0.070623	0.0338981	0.0138364	4.45185435058389e-05	1.06847160102955e-06
42x44	0.00390266	0.166984	0.238744	5.63494960711098e-06	7.14932844265118e-10	0.133135	3.66552563012528e-05	0.000389565	0	1.1330983144073e-10	9.98198961389563e-11	1.00206332823376e-10	0.00618227	9.73321153225768e-11	0	1.56866985338221e-10	0.129403	0.127075	0.153537	1.00071925761606e-10	9.16968995309771e-10	3.18173859991887e-06	9.48086615130778e-11	1.41125507380936e-10	8.62776334798238e-10	0.0339102	0.00309239	1.63678668473666e-11	0.00359921	9.40305876379169e-11
48x28	0.0127247	0.147619	0.200278	0.0335968	0.00253697	0.146089	0.0343286	2.65347597540791e-05	0	1.34907016157255e-05	4.8373571270815e-07	8.10060911066399e-06	1.84593959063598e-06	3.48996813759792e-06	0	0.00023521	0.114347	0.148286	0.0123832	0.00781111	0.000368384	0.00546468	2.40868724556783e-06	1.2502325133615e-05	8.96605757672e-06	0.0528206	0.0287576	0.0311422	0.0211277	4.23330942231244e-06
32x44	0.0256437	0.08724	0.194482	1.23606892575995e-10	5.85083372062682e-07	0.160922	0.0749177	8.9322320903497e-05	0	4.76356006929657e-07	1.77437155905648e-09	2.44932602716826e-11	1.31209787518738e-07	9.43276361805735e-14	0	6.09783231741788e-08	0.0910819	0.121997	0.01886	0.0164488	9.00977206938977e-10	7.6266452744477e-08	4.61236567084846e-07	1.25747545596367e-10	2.7838734847248e-10	0.0593792	0.126671	0.00527105	0.0169945	1.86518904392035e-08
40x38	0.0304128	0.152355	0.15586	1.91686012027039e-07	6.4393923269245e-07	0.127069	0.0203941	0.00174749	0	2.69761538128283e-10	9.56720257460273e-08	8.00580834201218e-11	0.000316418	3.14448275177442e-11	0	0.00922183	0.110031	0.0944155	0.0115626	2.83563356184517e-05	0.107195	0.10759	0.0133704	2.90200713864665e-05	8.26930651919161e-10	0.0417834	0.00159822	0.00628376	0.00873411	1.96509496038968e-09
36x54	9.00034288490558e-05	0.0569262	0.109793	0.000121183	3.6078606524468e-07	0.130747	0.000732388	1.53611254091952e-05	0	1.55390242057396e-07	8.67441650997727e-09	1.233152272878e-07	0.000517092	2.0277915724668e-06	0	2.05023412250955e-05	0.296322	0.0647344	0.00407604	0.0201338	0.139285	0.00300158	0.00547286	0.00910287	3.65478551266778e-06	0.0214042	0.121577	0.00587922	0.0100424	7.18924441567837e-07
31x35	5.69708659706993e-07	0.0291126	0.0900218	2.34726065058163e-07	2.42280718678963e-05	0.0791707	0.135966	0.00767111	0	7.55907359541578e-07	7.01456293763916e-10	6.97249246288369e-10	0.00822926	1.45486613019046e-10	0	9.18565466589945e-11	0.142555	0.157388	0.102435	6.35670430721995e-11	0.0345688	0.00553989	2.31172922317138e-10	8.7867364137912e-07	5.32945746319349e-07	0.0510691	0.105507	0.0507387	1.35003450127765e-07	7.1914135625322e-11
50x22	0.046763	0.190807	0.162449	1.49956552785905e-05	4.96333840399061e-08	0.0736883	0.0270445	0.132074	0	2.91561811400325e-08	1.88167835908705e-11	9.90486789204999e-10	5.39847847590062e-08	5.6721562247084e-05	0	1.34692827508566e-09	0.0628775	0.146568	0.0246349	0.014278	2.72364689362077e-09	0.0030881	0.000229425	7.52886389159864e-05	4.24246325448745e-09	0.0749013	0.0320754	0.00777169	0.00060184	1.51321772949274e-08
41x45	1.08206852960876e-07	0.210986	0.185733	0.000419472	5.98677482297044e-09	0.150908	6.65361671613825e-06	7.18556959182197e-05	0	1.45525358649652e-06	2.95913700009836e-07	7.66099675625491e-07	0.000869315	2.32828861885514e-06	0	2.56054339952108e-06	0.1088	0.10275	0.0150088	0.0417378	3.14477623069144e-05	1.90128217530091e-06	1.394265075865e-06	0.0188613	2.67756222175582e-07	0.0378307	0.10756	0.0076672	0.0107321	1.69975894834844e-05
43x45	0.000595354	0.100403	0.199055	8.55703587144211e-10	2.00416668148794e-05	0.171206	0.000209177	4.51587739002796e-05	0	8.75891601471699e-05	0.00149921	3.70002652879452e-05	0.00373955	3.70536506260167e-10	0	0.0205771	0.163051	0.140882	0.0215491	0.0267091	0.0340804	0.000160446	0.00143914	1.16715385652787e-09	3.61570938019727e-09	0.0447209	0.0468996	0.00803838	0.0149963	1.12270985621649e-09
41x47	1.66306419701232e-06	0.112918	0.127803	1.12019577081214e-06	1.53503531246921e-06	0.159425	0.0356307	0.000123401	0	3.83375802563797e-08	1.50021176219031e-11	1.76241796218916e-10	1.27614839779998e-07	7.18219817417279e-11	0	6.180472944783e-11	0.200781	0.167066	0.139628	6.58772063240636e-11	7.34781150731992e-07	3.37154009791521e-11	2.9491026924853e-11	8.05291442492388e-05	1.52071767194417e-05	0.0285336	0.0055573	0.00774248	0.0146909	6.28580624366909e-11
47x23	0.0198179	0.0698847	0.208251	3.94586303919291e-05	3.44659066404834e-05	0.055148	0.108616	0.148599	0	8.05915398625357e-09	7.21836552776349e-07	1.5260540528512e-08	4.42883196771826e-05	6.8932493217451e-08	0	2.43278757290587e-07	0.0827902	0.0706128	0.0531468	0.00847671	1.67706549666424e-06	0.0243362	0.00175476	1.59102379402864e-05	3.00394925802021e-08	0.0458983	0.0672091	0.0288874	0.00643366	1.33535897298466e-06
44x52	4.986314272078e-05	0.104076	0.173377	2.20555362235461e-06	6.18114907350004e-05	0.144847	0.0160216	0.00011211	0	3.69439919357063e-07	2.14145838218066e-05	3.44678653679787e-11	1.07695803670959e-10	8.48108412858216e-10	0	0.219608	0.0765503	0.104722	0.0087747	0.0119584	0.057994	9.45375312895179e-08	6.0177669705645e-05	3.99099654492138e-07	1.26726081976879e-07	0.0232492	0.0436601	6.01842883166272e-12	0.0148519	1.58558483299674e-09
45x49	1.0981187980319e-05	0.0637139	0.119431	0.00202791	6.06405028056324e-08	0.101973	0.0796893	0.00728387	0	1.77557786258577e-05	5.54772276337106e-10	4.29926539794813e-09	2.40575297769988e-11	1.44176988290224e-09	0	2.55160743847416e-10	0.266934	0.144067	0.0178707	0.00303135	3.15904246337926e-07	0.00716558	8.42330390756924e-08	4.09595085896911e-07	9.82007503823436e-09	0.0955318	0.0609919	0.0254818	0.00477739	5.12329773340886e-08
46x42	0.0131327	0.105476	0.125338	5.72225366292455e-06	5.44788065011432e-06	0.160564	6.32919565708478e-05	7.32470717447383e-11	0	6.86277640136617e-10	2.175456555157e-09	1.70691676565817e-11	8.85705209185886e-08	4.89907918665534e-07	0	1.16548833466323e-08	0.150829	0.169582	0.0159484	0.0392758	0.00643076	0.0148343	0.000940069	0.0196599	4.05286494075593e-07	0.0169642	0.152786	7.54333457829644e-05	0.00808723	1.80654304514365e-08
40x44	1.24840998033571e-07	0.111201	0.20234	0.0076859	3.71704939101113e-09	0.13129	0.000694113	0.000623412	0	1.60051246657076e-06	0.000861353	5.61805785616986e-10	9.96534530504484e-12	2.35580916451336e-09	0	6.83644235785732e-09	0.179798	0.26784	0.00952548	0.00748128	0.0005731	0.0014107	1.82287440732114e-08	3.27404733449451e-09	2.27996219096318e-09	0.0314856	0.0327698	0.00679689	0.0076225	5.55042271019854e-10
30x50	7.03628401277599e-05	0.2866	0.140312	3.21107199653256e-06	3.52563720706557e-07	0.247054	3.59320288253308e-07	8.8636605251283e-07	0	3.61033866174883e-07	2.03545370575808e-06	3.16198238558322e-06	1.20579088170422e-06	1.91847370497218e-06	0	4.14638707770517e-06	0.0633061	0.136285	0.0139345	0.0158158	0.000163956	4.44391012856987e-05	5.60496478223361e-05	1.74341158905743e-05	9.08531640316298e-07	0.0418576	0.0326462	0.00701321	0.0144495	0.00035615
47x31	0.00595738	0.140199	0.219073	1.48440261146965e-07	0.00110009	0.197702	3.29121894387319e-05	6.29640378994054e-05	0	2.86736904966767e-08	7.80886679306227e-08	8.15462902618044e-06	0.00036956	7.45890374877091e-07	0	6.12066831538402e-05	0.104179	0.102112	0.0104119	0.00757531	2.35998419428404e-05	0.00686981	0.0248226	0.00381659	3.50220924227382e-07	0.0536489	0.0938385	0.023164	0.00495485	1.55696552524403e-05
34x50	4.9689931239272e-05	0.149624	0.13965	2.04187406769855e-05	1.92007279369494e-05	0.144081	6.36626625081624e-06	2.73580496841316e-05	0	2.01714794506671e-05	8.97367760412449e-08	7.05826719193163e-06	2.97972515184909e-05	1.59287993041177e-07	0	1.87088182638546e-05	0.248627	0.0776978	0.00208782	0.000700779	0.0612876	3.1950920715661e-05	0.0176984	6.44594810995254e-05	1.67362376159892e-05	0.024789	0.131075	1.79834930306056e-05	0.00234737	3.22737284725678e-06
33x45	0.0136634	0.124925	0.171008	4.78924161034232e-08	9.43284912399402e-08	0.118857	0.0328249	0.00272086	0	2.84802701941327e-06	8.02497142503476e-10	1.20030427046473e-10	2.28218665674989e-06	1.15807977629276e-08	0	0.00209969	0.164352	0.100679	0.0188828	0.00409881	4.49208321426371e-08	0.0168458	0.000636199	5.22660746535572e-09	3.53848906594373e-08	0.0341709	0.166408	0.0265748	0.00124642	6.85233438238559e-11
43x33	0.0147651	0.106192	0.227036	4.33543666945886e-11	5.50888605628525e-08	0.0977194	0.0410927	3.91697864971805e-05	0	1.25428392760662e-10	3.5184143388753e-11	1.48176732072304e-10	0.0111925	1.4307000464067e-10	0	3.28345347643539e-10	0.0845711	0.192127	0.0211412	0.0133649	7.67991729239841e-11	2.51647038226096e-10	3.70862823463834e-10	0.000142225	6.2706144612926e-13	0.0843373	0.080034	0.0137566	0.0124882	7.06691907386658e-12
44x40	0.00680734	0.179373	0.20014	0.000143776	0.000125135	0.331427	0.000173674	1.78091749468296e-10	0	8.3500005207724e-11	3.14239159319227e-10	1.86414796389158e-10	3.08403296359745e-06	6.54454739369235e-07	0	2.37031448281342e-10	0.0741082	0.128135	0.00608117	0.010042	2.48306849677395e-06	0.00564613	9.7358006664272e-06	2.21522160189995e-08	6.10598964517362e-07	0.0373473	0.00658672	0.000121217	0.0137247	1.57370556629819e-06
31x55	5.3880800259948e-06	0.2141	0.167239	1.76732415225142e-06	1.28259748418841e-08	0.262503	2.68056557464479e-06	8.70610921199539e-11	0	6.12266700472011e-11	2.28054924908483e-10	1.02234436661708e-10	5.30265773324846e-09	2.21640817848689e-06	0	2.64198358946218e-11	0.063222	0.11358	0.00786552	0.0259651	1.22080010653311e-07	1.02600337360855e-10	0.000617723	0.00133334	9.28926935291018e-06	0.0565645	0.0430066	0.00994106	0.0340366	4.46251035386512e-06
49x33	0.0313004	0.0392811	0.14142	7.46863351084504e-05	0.000235956	0.114157	0.0968078	0.000799905	0	2.70812064684242e-05	1.85724079659671e-11	2.57905108286016e-11	2.57838541624302e-08	9.44965154577201e-09	0	7.2795742985054e-07	0.248894	0.138282	0.0497795	1.37117341166542e-08	1.3942953835434e-10	1.09802611742035e-08	1.0158423487195e-05	0.000320316	1.46962615586399e-08	0.0764256	0.0384361	0.0196004	0.00414688	4.23013297421441e-11
46x36	0.000651984	0.240203	0.0596027	3.27591079310678e-06	2.87049368573146e-05	0.136119	0.000589927	0.000371668	0	1.16668980331714e-05	3.21337804680131e-06	1.34931195216507e-05	1.38413523439402e-05	1.40740285304057e-06	0	1.04988398679521e-05	0.112964	0.180438	0.0624114	0.00427693	0.0015874	0.000440878	7.98691164359441e-05	0.0236932	1.32642162547827e-05	0.0978974	0.0769143	0.00110398	0.000555105	2.17034242201388e-07
44x42	0.00537148	0.14312	0.195895	3.68843025141477e-05	6.08650029401708e-10	0.296458	3.92475231007874e-10	9.31400108682835e-10	0	1.22996069555652e-09	4.46490416788416e-10	4.52195071584998e-07	8.45292670822665e-10	6.09291966270805e-10	0	1.8460268963236e-09	0.127484	0.0951106	0.00927724	0.014289	0.0110584	1.21942272986377e-09	0.0157161	0.00609112	4.35106987329406e-10	0.0424156	0.0340297	7.2510318907491e-07	4.46280363254678e-10	0.00364615
40x46	2.06368339063215e-06	0.173891	0.216864	3.68428151860969e-06	3.94185548725228e-08	0.239288	1.54439511439412e-07	2.79067710433856e-06	0	4.16968803114458e-10	6.40239767204322e-08	1.08233653536913e-08	0.00289108	4.24454916992176e-07	0	7.73446001406837e-06	0.122602	0.096197	0.00944893	0.036909	1.24227448822784e-06	6.41760236023776e-05	9.31370852354757e-06	1.20129079403399e-07	2.51437479868461e-06	0.0396113	0.0299505	0.0297008	0.00255258	4.45663508764697e-09
44x48	0.0641084	0.135405	0.152911	4.42946371408416e-05	4.05950850463068e-05	0.154723	3.71544056578094e-05	3.32234714354818e-07	0	9.57349432323325e-07	2.1495834658895e-05	1.90238188784607e-06	0.000656846	3.68946358779784e-06	0	3.34767514887685e-06	0.207369	0.145572	0.0351612	0.00542457	8.71405839758343e-07	1.88230792677396e-05	0.00587031	2.96255919712317e-06	6.32470760270744e-05	0.0464852	0.0257458	0.0190472	0.00125398	2.70703361686909e-05
45x47	0.0372425	0.0585405	0.119838	0.0423873	2.32094209722621e-05	0.101535	2.67774881133065e-05	0.000751804	0	0.000126863	3.59485239289624e-07	4.1943914875744e-07	2.46403945971053e-09	0.0139958	0	4.48248441480332e-06	0.230092	0.144889	0.00807361	0.0270517	0.0626376	1.69007851176708e-05	1.94449827846616e-05	2.09287135546708e-06	1.67604706015568e-05	0.041181	0.105616	0.00571896	0.000184542	2.7413819765967e-05
44x50	5.59506297683042e-06	0.0754116	0.152762	7.43906120636744e-06	5.16861698924755e-06	0.159749	6.59514899785021e-07	2.05016456917409e-05	0	5.3538509990258e-06	2.69748532380778e-06	2.2105924162358e-06	9.79878362592815e-06	1.39484394746862e-07	0	4.36287983906993e-06	0.208333	0.134197	0.00704761	0.00291944	0.204551	0.00472155	0.00114762	7.08068897442797e-06	3.23472134540117e-07	0.0329013	5.33317719540591e-06	0.0110256	0.00515565	3.54042009063006e-07
31x49	4.06312027925967e-05	0.0955811	0.303413	7.12610474038833e-07	1.89044664058323e-09	0.240499	7.91442334389531e-08	1.36621427001803e-09	0	7.57833555586967e-10	1.40081724585289e-09	9.1163295799089e-10	2.46466728083421e-08	2.68334509472128e-09	0	3.22869623909218e-07	0.0850347	0.121589	0.0187527	0.00114769	0.000278148	3.94331393398195e-08	0.00246144	7.21136113633548e-06	3.51206399519469e-11	0.0371383	0.079061	0.0149708	2.39996245492965e-05	8.36663491901247e-08
35x43	0.0520198	0.00173189	0.15828	0.00195719	0.0637225	0.114083	0.0689106	0.000616306	0	9.04583602926261e-05	1.04781737497854e-06	3.2060010187974e-06	1.57400729632673e-06	0.0848718	0	1.34365395688225e-06	0.0917944	0.145218	0.00798751	0.0329215	0.00146501	9.00293669599617e-06	0.000118859	4.15483530333402e-05	6.12629200417948e-06	0.0750926	0.0653812	0.0043193	0.029351	4.4804772004281e-06
30x38	1.07502063697399e-10	0.042291	0.220192	3.33538701154537e-11	0.0203731	0.0683869	0.0760477	0.0334834	0	7.60977900618092e-12	3.47223507387293e-10	7.55937806144119e-11	8.02318457241339e-06	1.92469238515449e-10	0	1.23072254425616e-10	0.13227	0.136386	0.0310631	0.00115552	4.70096127583619e-05	1.19439305028654e-10	4.86751176597449e-05	0.0084936	8.06775278208677e-13	0.0754182	0.141582	0.00864088	0.00411402	3.71262220899938e-12
30x40	0.114397	0.00378907	0.19146	1.00418145695683e-09	2.00637886100036e-09	0.03306	0.0747605	0.1053	0	2.03247416970145e-10	5.20973506484959e-10	4.20579125214292e-11	7.78264056931146e-11	0.00743697	0	2.01183553460783e-10	0.190242	0.102166	0.0239873	0.0354675	1.70211586717601e-09	0.0161861	1.25945271640804e-10	7.36794483803227e-05	1.43706681747363e-10	0.0646568	0.013879	0.0231379	9.38398878702545e-11	1.67434805055729e-10
32x38	0.000107353	0.139956	0.17503	4.24150295468061e-05	5.87362174143816e-05	0.0526698	0.0237918	0.0109615	0	3.91361822209093e-08	5.5761262673824e-10	6.73175951865982e-10	0.000136882	0.0229383	0	3.91253148282528e-09	0.116178	0.122277	0.0143262	0.0204534	0.0391672	0.0184149	0.00853136	3.93389089208538e-05	8.34390404312842e-07	0.135002	0.0820586	0.0178579	3.76630058937691e-09	6.86609638426017e-11
42x50	1.97980357003894e-06	0.0893648	0.210556	0.00503764	2.87469570718999e-07	0.120369	0.000167306	0.00670119	0	5.01939500663829e-07	1.15814997476554e-05	1.60966035934004e-05	0.000632506	4.21245278630373e-07	0	1.446311190502e-05	0.184876	0.174625	0.0151866	0.0104125	2.59295392594285e-05	2.06738953182642e-05	9.33441128214205e-06	9.53545874806865e-06	9.2651283853933e-07	0.077604	0.0939379	5.12958153746882e-07	0.0104124	3.98761860370299e-06
47x29	0.00209261	0.0788164	0.133314	3.24288884123232e-05	0.000142309	0.0996281	0.0817196	0.00153404	0	7.59649188319407e-06	1.76233599447286e-09	1.31539000495446e-08	4.31659049101215e-05	2.98960425447629e-07	0	0.000131621	0.159388	0.285942	0.00965869	0.00895048	3.63998523515429e-08	4.88224821964409e-05	0.00749559	8.57944875501385e-08	2.86078816617832e-06	0.0760274	0.0491116	0.000208719	0.0056779	2.5318553741688e-05
31x43	0.098166	0.0946868	0.146038	0.0274044	1.83149857960825e-08	0.096553	0.000515755	0.00477216	0	5.87163076428727e-05	6.32932385827026e-08	1.42785582397076e-10	0.00214089	3.50209239993258e-10	0	0.100794	0.103624	0.0993107	0.0414145	0.0120486	0.0353388	0.00177893	0.0138875	0.000311334	1.10594000911045e-10	0.0733677	0.0412218	0.00578298	0.000783451	1.81121610828481e-10
35x51	1.53758487836652e-06	0.000549034	0.0529133	1.10656049081871e-06	1.80431354340951e-05	0.0200003	0.0260607	0.00132184	0	6.17222535980909e-08	1.30399656919545e-05	5.62246762030405e-07	2.11538206580545e-09	1.71236463255072e-10	0	1.36209502902471e-06	0.282911	0.137207	0.00685871	7.70845862167553e-05	0.267674	3.95036815776001e-05	0.00820152	7.6854664190461e-07	6.67961590604152e-06	0.0689308	0.0923358	0.0179813	0.0168932	1.98124634621636e-06
34x48	0.0311736	0.0394644	0.258657	0.000152281	0.000120379	0.16365	0.000147604	0.000388299	0	4.75409374499251e-09	1.67468383322079e-05	3.58135395161059e-07	1.27117652682103e-06	0.000120115	0	3.23184300456841e-06	0.218242	0.150233	0.0058004	0.00734233	0.000218591	4.62387239000434e-08	0.00014803	4.34669087448686e-05	1.37321377572806e-05	0.0458496	0.0411888	0.0075156	0.0295061	3.90777976227563e-06
33x59	0.0199431	0.226473	0.273431	1.59179289648392e-06	2.60976648795446e-10	0.162975	1.41193641436189e-06	1.31682490714868e-05	0	3.22331308511048e-10	5.0624369682731e-10	1.70875303493715e-10	0.000714436	2.32460989383895e-10	0	3.06089755507494e-10	0.106327	0.0595332	0.00881766	0.0313553	2.02660298807597e-05	0.00645114	0.00031384	0.000538306	3.06001192383742e-10	0.0532034	0.0309208	0.0189655	2.47187503681438e-10	3.34197367468767e-10
48x22	0.124966	0.111237	0.209148	1.35543389733038e-08	0.00474533	0.111378	4.34434429736228e-08	0.042939	0	3.48446842633276e-06	1.36710533183436e-09	2.89760980709583e-12	3.68985841254204e-10	1.4925399922382e-10	0	0.000146324	0.0581743	0.0720557	0.0110534	0.039561	0.0479431	0.000671124	1.0098016870061e-05	0.00999272	1.07266771383266e-11	0.0554682	0.080629	0.00814673	0.0117318	6.95824005802511e-10
39x43	0.109443	0.093905	0.29781	2.39793674486282e-07	2.45971601274871e-07	0.150159	1.23847982612047e-09	0.0144275	0	2.22572271094425e-07	1.89597997628543e-07	1.01701619475374e-07	2.2267003604121e-07	3.01209069471833e-07	0	2.67820609340336e-06	0.0847795	0.104418	0.00878439	0.0312519	2.64392923261535e-07	1.51192348629539e-07	2.00087755361391e-07	2.52980320554322e-07	6.46175741080422e-08	0.0436419	0.036686	0.0145437	0.0101454	2.66741938237559e-09
29x51	0.0319611	0.0842964	0.180166	9.62536014685738e-06	0.0184335	0.173639	9.15969022557381e-06	3.57416075992952e-06	0	2.15998167291504e-11	4.34956136038114e-05	1.35776185076872e-10	0.000595145	1.4959617960043e-10	0	0.0989233	0.0507723	0.11756	0.0137186	0.0228777	0.0703702	4.17329300312113e-05	2.11838423328044e-06	2.01894307672106e-11	3.44036744065458e-05	0.0520545	0.0812376	6.26852062089144e-05	0.00318746	3.91526525680175e-11
36x48	3.82794885226937e-06	0.174139	0.190385	0.00272653	7.33274004722304e-09	0.252773	5.36103108587527e-07	5.55570241485444e-10	0	8.05481786159958e-10	5.70484528567782e-10	5.24194493551438e-10	1.73940358430286e-07	2.27439884133132e-08	0	0.0255676	0.0551343	0.102891	0.00698824	0.0293442	0.00802538	3.36230065283176e-10	0.00587517	0.00916437	1.5353329283249e-05	0.051289	0.0811639	0.00412262	0.000390067	3.80287418029586e-10
45x31	0.0876943	0.0985778	0.229395	0.000109856	7.38505028543927e-05	0.0999186	0.000508063	0.00070216	0	0.00011691	1.233632580556e-05	0.000136171	9.68031837109908e-08	4.71786974296035e-07	0	5.71812734017743e-05	0.108065	0.180149	0.0208518	0.0192704	0.0136621	0.00841988	1.76681003631172e-05	0.0118933	2.4622210672046e-08	0.0589405	0.0598454	0.000143406	0.000908645	0.000530031
48x24	0.0249739	0.0935763	0.221903	9.56475245215543e-10	0.0654153	0.136	0.00642702	0.0162009	0	9.6636474331709e-07	2.57470671493887e-07	9.27280584787237e-08	0.0177275	4.54911153786192e-08	0	9.48623630091474e-07	0.0459998	0.0690551	0.0109745	0.0214154	0.0959123	0.01579	4.40577126287065e-07	7.39257063696395e-07	3.55382100926516e-07	0.0516408	0.057296	0.0496851	8.30527943488698e-08	2.59021882794325e-06
31x37	0.0497078	0.118924	0.268946	7.89114378196377e-06	3.37943476568461e-05	0.0665403	0.038598	0.0797955	0	2.41968959775021e-06	2.85706438736738e-06	8.7577087369991e-08	4.49143013209728e-07	0.0131227	0	0.00130761	0.116887	0.0893965	0.0169172	0.00386417	3.94935799437289e-07	0.0125877	4.0253326830384e-09	3.73085709153465e-06	1.16855031732564e-08	0.0536273	0.0224964	0.047227	2.50173727447878e-06	8.6169939667046e-07
34x42	0.0111613	0.0167422	0.174006	0.015942	0.0399169	0.102434	0.0259468	3.44872516245217e-05	0	9.28838182926596e-12	3.88301131038305e-10	2.33275812691148e-10	0.0013562	0.0142674	0	0.0762648	0.0534687	0.17762	0.00782407	0.0140601	0.000304044	0.0190423	7.94488382967973e-05	0.00456571	2.04822186386174e-10	0.0379093	0.192916	1.0226933534965e-10	0.0141385	2.0463764163134e-11
37x49	0.00283008	0.239517	0.0949466	4.79506292154199e-07	2.31227128316138e-07	0.240857	4.52424666877551e-07	2.71580356918332e-06	0	2.53002118609241e-09	2.13939266745213e-06	5.2452667110345e-05	0.0051639	7.9261794702443e-10	0	4.63395929234172e-06	0.0834148	0.113412	0.149713	1.47510509794648e-11	4.8495934700985e-06	0.000571862	5.53543688427071e-10	1.14532722867245e-07	2.86199621905034e-10	0.0425902	0.0147151	0.000163959	0.0120358	5.8655945906832e-10
39x49	1.18424958639346e-05	0.257886	0.167906	8.90248939909831e-08	1.30595274750613e-11	0.171281	6.69444358131953e-08	8.19835738762272e-07	0	1.07533374721049e-11	8.46526328684178e-12	2.45424494910971e-11	0.000724572	3.14109692913127e-11	0	8.52004471981069e-12	0.132367	0.146583	0.00555141	0.0120566	0.0284175	3.87356456604119e-06	1.11655228293138e-05	1.40332452284216e-11	1.75188843558699e-11	0.0313871	0.0196398	1.11475297525372e-11	0.0261727	7.12892713544324e-12
47x27	0.0275637	0.0954904	0.328784	6.24472864538235e-07	2.84820931946722e-11	0.161227	2.92045694544532e-05	0.000708709	0	1.37927048907172e-05	3.80693819255909e-10	2.87274152232844e-10	0.000538749	1.44519161818849e-05	0	7.81171618006166e-11	0.0848205	0.15293	0.00911846	0.0135935	9.08958598079814e-05	0.0101012	1.21659486550631e-06	0.0115973	3.32421735884994e-06	0.0487745	0.0119848	0.0425989	1.44397182218236e-05	3.59376294690109e-11
35x53	3.10344713275908e-05	0.0905773	0.113604	2.3773596030303e-08	9.89380811838091e-11	0.130491	0.000264308	1.96998096483752e-09	0	2.71259201414207e-09	3.2009027031041e-10	4.90706026446231e-10	9.10581366536194e-10	3.03953964784036e-10	0	0.0338538	0.196883	0.058465	0.00812202	4.64372706429304e-05	0.0895148	0.00388586	0.0126713	1.71871848285466e-10	1.73895372068009e-10	0.0307464	0.191401	0.0240736	0.0153698	3.046846747354e-10
32x42	0.093766	0.0178633	0.217729	2.26760249774794e-05	7.98211312793712e-05	0.13106	7.40253746094061e-05	5.37887179535298e-05	0	1.48713539700348e-05	5.90891255663799e-10	4.12011970489037e-10	7.08204402402918e-05	1.42436460121136e-05	0	1.68880841225379e-05	0.120245	0.108429	0.00897847	0.0205012	0.0243608	0.0532528	0.00530736	6.19455047187994e-05	3.42816745266797e-05	0.0330666	0.153494	0.00566138	0.00584124	2.47283272590405e-09
33x39	0.0249607	0.104172	0.164761	3.7458672299292e-07	0.0706501	0.150964	3.4354708848199e-07	0.0369002	0	9.98029783111008e-07	3.1689701184523e-11	2.35227173323726e-10	2.23912400638936e-07	2.69151205243292e-05	0	2.69176236162923e-10	0.0902509	0.132009	0.0155455	0.0248452	1.34212247125308e-10	9.16065215778015e-08	0.00259371	6.30490625819222e-08	1.15410740809401e-08	0.0924247	0.054882	0.0330345	0.00197775	1.13526314273477e-07
43x35	0.065813	0.0863037	0.14215	0.00478232	1.61960288784346e-07	0.125017	0.0472312	0.00282397	0	7.20002961138985e-05	0.00112294	2.24533339175884e-05	2.61841791423231e-05	7.34253490050608e-06	0	0.000656139	0.0892262	0.152971	0.0125143	0.0585715	0.016926	2.0960534630212e-05	8.70411662878972e-07	7.35893416969045e-07	0.00010711	0.0352456	0.101623	0.0360784	0.0204984	0.00018731
39x33	0.0584957	0.0828934	0.131382	0.0248273	2.71057339331699e-05	0.11879	0.0871689	0.0257152	0	8.20031546030911e-10	8.16714442352011e-10	3.92018042244717e-10	1.01918095606509e-09	2.31752447676387e-11	0	1.53995610898115e-09	0.0909325	0.153252	0.0169978	0.00133057	2.30886444692422e-10	3.61481243121198e-11	1.04456536531778e-09	8.02045428573214e-10	1.73939120112309e-09	0.134553	0.0568316	0.0168021	2.04086923150141e-10	9.17896090238477e-10
31x39	0.0392037	0.0554026	0.167521	9.32000730079213e-07	1.74542804659933e-06	0.138359	0.0259333	0.0254286	0	1.37425910349553e-06	2.26474400736212e-06	1.02384982815003e-07	0.00519151	0.0701315	0	1.11129075295775e-06	0.0718551	0.087067	0.00863314	0.00684823	0.000211353	0.00352621	9.52161141326349e-07	0.014104	2.76361543929992e-06	0.0522163	0.18992	0.0193793	0.0137322	0.00532532
47x35	1.04149082546772e-06	0.138854	0.210143	3.67636607479202e-11	1.55503405984479e-10	0.207921	4.05255978958763e-11	6.27950444175881e-11	0	9.86976320142055e-11	9.78203170194259e-11	2.50656726390542e-10	0.00537432	1.696688820545e-09	0	6.5572993346501e-12	0.0770218	0.156151	0.0235853	7.07844718978219e-11	0.0787051	8.15344003135092e-11	6.04407708441503e-12	2.02012527505929e-07	9.87312595974178e-11	0.0364621	0.0619256	3.24993658169078e-10	0.00385545	3.08639920304404e-11
48x36	1.10010617787019e-06	0.0848205	0.128543	0.00378107	1.9646918705025e-06	0.134816	0.0585586	0.00283106	0	4.66018907328856e-06	1.19233043622539e-05	6.31314960453174e-05	5.05866188944824e-09	1.25918850932234e-07	0	4.60903853546144e-06	0.156583	0.218193	0.0146242	0.00656181	6.18386625052915e-05	0.0174432	1.14784881039706e-07	3.19733603148873e-06	4.39592227520564e-06	0.105829	0.0531169	1.62866748612607e-06	0.0141401	2.67569935568141e-09
51x33	1.22450832498886e-06	0.0714505	0.103914	2.98992992288418e-07	2.81505764511307e-06	0.0490751	0.131585	0.034072	0	2.23006669234015e-05	2.01077154993686e-06	4.19014027166933e-07	9.23237704072341e-08	1.39222331845438e-07	0	4.48744572187671e-07	0.2539	0.0684251	0.0155006	0.0196904	0.117315	0.0172338	0.00780987	0.000598466	1.96593309492459e-05	0.0637697	0.0456094	3.066719444167e-07	1.10593303016363e-07	1.13157837079001e-06
33x33	9.59997387342045e-05	0.138274	0.180485	1.31845271093323e-05	5.73303390254579e-05	0.0551023	0.127637	0.0384367	0	8.72860362984097e-06	2.81763786841536e-10	5.59910849973867e-08	5.74499130461668e-05	1.77052566489929e-05	0	1.67380081603091e-07	0.146469	0.130007	0.0106888	0.0241372	0.000104823	0.0101211	4.89619065932499e-07	6.10048678560486e-05	5.73933149170236e-07	0.107276	0.000954106	0.0299062	5.38882053328957e-05	3.46165210002859e-05
34x36	0.0124174	0.0230303	0.192295	2.00597181683115e-05	7.02166855631757e-08	0.0853438	0.100158	0.00352286	0	2.89473799666049e-07	5.72201588964342e-09	1.7406939478742e-06	0.00176618	4.96488789494158e-08	0	2.29807003620533e-06	0.183652	0.182683	0.0118037	0.00882805	1.65549249297198e-08	0.0016942	5.10210472835928e-05	1.59110898925589e-07	4.6653959810153e-07	0.0862546	0.0790123	0.0224647	0.0049971	6.09212414073298e-08
29x43	0.104191	0.0460612	0.223532	0.000129845	0.000104223	0.139134	0.10791	4.89711621762629e-06	0	2.71009397792426e-06	1.59473821177242e-05	0.000131792	3.86780817917972e-06	1.63390252789384e-06	0	1.36345270053934e-05	0.054829	0.096946	0.0290615	0.0158909	0.000141472	0.00175759	5.73875433042527e-06	0.0252199	5.06117527626692e-07	0.0376575	0.103536	0.00753962	0.00617451	3.25783517948646e-06
37x41	0.0447313	0.0995564	0.179297	7.50708874109252e-05	3.86467448206625e-05	0.0911911	0.0673301	0.00599432	0	7.74249789522977e-06	4.77054982861006e-10	4.5205811549097e-11	7.04963510636946e-09	0.000974832	0	4.2195286474861e-07	0.0908123	0.112044	0.0884047	0.036597	6.40885598345929e-05	0.00322311	1.17865927778953e-06	8.07983137454995e-05	4.12324618978211e-07	0.0904662	0.0367254	0.0154281	0.0369565	1.58390422300014e-09
41x33	0.0969088	0.0547481	0.248878	4.2597812460024e-06	0.00408333	0.0747097	0.0249313	0.0717731	0	1.62142086849492e-05	5.5356137274411e-07	7.80440448538821e-07	4.49445887989644e-05	1.6680820959266e-06	0	1.35151667507125e-08	0.0885514	0.125341	0.0157826	0.0121572	1.87019497943135e-07	0.00643994	8.138777570383e-05	2.0331285737293e-06	3.25162771668074e-08	0.0953094	0.0539124	0.0245704	0.0017504	2.60601638337509e-07
33x35	0.000651122	0.0266828	0.216677	4.02380761426813e-09	0.0416206	0.0911132	0.163916	0.0239283	0	9.12671438265637e-10	2.94151532174208e-11	1.26628762623791e-10	3.57936694427009e-11	1.08424436326145e-09	0	5.94186742779527e-11	0.125235	0.121524	0.0134812	0.0234744	8.40935119998103e-10	3.3484575899571e-10	2.53458875063232e-10	5.71859972994968e-11	4.770943974811e-10	0.0914487	0.0349621	0.0252855	2.15284159390388e-09	5.64859874660279e-08
36x42	0.0758247	0.12008	0.191812	7.044528106746e-07	0.00467426	0.126238	0.00843303	0.00783204	0	7.49757723138559e-05	0.00158324	8.47823744434086e-06	4.07821743597978e-06	6.29523321837993e-07	0	5.197364390667e-05	0.136886	0.143822	0.0453708	0.00741967	7.78819559694123e-07	0.0142699	4.65682600525307e-07	6.98071003733784e-07	6.88302971357209e-07	0.0299032	0.0574558	0.0205998	0.00765199	7.42458903251364e-07
45x35	0.0302532	0.157788	0.137244	1.4889494970975e-06	6.75891825421177e-06	0.131985	2.49617196790778e-06	0.0108985	0	6.80181019123426e-10	8.35831946706906e-11	1.77707437725233e-09	1.20530250584089e-08	3.11995677152151e-08	0	0.1097	0.0744436	0.131682	0.0169782	0.0109237	8.20644085639308e-05	0.00444367	1.73015829506812e-08	0.00099019	2.81808481991552e-07	0.0453048	0.122974	0.00302005	0.0112762	1.02209456964176e-08
40x48	0.0872252	0.112622	0.227741	2.15362980306047e-05	1.75480139575668e-06	0.192157	1.8057431742934e-06	0.000423697	0	1.97751703221214e-06	1.24829536707965e-05	4.84938976714725e-06	0.00292308	0.000168377	0	7.41554200359761e-06	0.0634443	0.117721	0.0133705	0.0305896	0.0460205	0.00748241	0.00288074	0.000393038	1.10353371158959e-05	0.0393582	0.0205877	0.0208339	0.0139856	9.22335923534354e-06
38x50	0.00253368	0.0595168	0.209608	0.0793523	2.88858688838952e-11	0.226723	2.35143015540999e-05	2.17407394833218e-07	0	2.0004840567922e-11	3.74716507946667e-11	5.96435387739291e-11	4.26567770363636e-05	2.06709155580193e-07	0	8.94085588985454e-06	0.13139	0.10722	0.0328268	0.0121176	0.00177805	0.0613714	0.000403551	0.000126127	1.78294197294436e-11	0.0538662	0.0135358	0.000375524	0.00717942	5.35097198690737e-12
38x48	4.65190859280844e-06	0.114132	0.137062	4.7657295951923e-10	3.91626963403901e-10	0.214264	2.22900121173893e-05	1.10469283541475e-10	0	8.97342763698094e-12	1.64486640503016e-10	4.54311811364255e-11	3.26152560996335e-10	0.0596869	0	2.37438187484801e-10	0.117074	0.135296	0.121092	4.25239746039654e-09	3.77251644380029e-07	7.30564971248217e-07	3.25485928659861e-09	9.08217983694517e-09	6.16291244098524e-10	0.0440533	0.0358364	0.0124109	0.00906506	1.65179275611645e-10
33x37	0.0135814	0.0581727	0.193944	0.000499154	0.000336444	0.0884618	0.10438	0.0681308	0	1.60841532979082e-05	1.33686336675818e-10	1.45645926741515e-10	0.000370461	1.76602340190378e-05	0	1.66028684863763e-06	0.133422	0.142279	0.00875907	0.0195244	9.72837063914642e-08	0.0108528	0.000107098	0.0236117	2.09803072120422e-08	0.0533169	0.0703437	0.00955978	0.000311423	7.88570461054457e-09
42x30	0.00072601	0.145346	0.307476	0.000171725	1.36775907329165e-06	0.0780398	0.060005	0.0133561	0	2.19397683108013e-06	4.49839389969339e-10	8.97445331699392e-11	0.0242899	5.08053103136735e-06	0	4.72586538411103e-11	0.094624	0.0735081	0.00289501	0.00595944	3.87425496891797e-11	0.00800153	0.00497415	0.0340249	1.36658592017124e-07	0.0528889	0.0337076	0.0599955	7.29424803717954e-07	5.66449309479993e-07
30x34	1.54390333194013e-09	0.0560572	0.133929	5.24594397810366e-09	2.10780207641145e-07	0.0823877	0.17118	0.0612239	0	2.01302835437801e-10	2.10223285376641e-10	1.23930347943818e-10	1.75595657546593e-10	0.00938282	0	2.16912350972883e-10	0.106347	0.129997	0.0868936	0.000697245	2.29121412589982e-10	0.00967852	2.23517061716576e-09	0.0399591	2.35079292300044e-10	0.0579809	0.0425624	0.0117221	8.28636401716162e-07	1.96707848073745e-10
32x56	0.0514927	0.198146	0.137062	3.100075790038e-05	1.11330074307413e-06	0.282996	5.99395058394873e-08	5.83680657612598e-08	0	1.46302427616207e-08	1.42093387174372e-06	1.79434136097605e-06	9.77888472452971e-07	3.14100516682219e-07	0	4.34243116088347e-07	0.0947889	0.080813	0.0100322	0.00458144	8.97037695480039e-07	6.28454334976916e-05	3.60386190845393e-07	3.92764134042406e-07	1.34066779802699e-06	0.0635741	0.0396335	0.020593	0.0161832	1.44023921020896e-06
41x55	0.000144979	0.0779417	0.174514	0.0440088	0.000942924	0.111595	0.0379041	0.0006814	0	3.82133619033295e-05	1.10916558304285e-09	2.1643560110623e-10	2.1347820605762e-10	3.18455520914981e-06	0	5.38355792140977e-11	0.140215	0.137161	0.00318777	0.0445008	0.0136225	0.0065184	0.00321826	4.7221091683147e-05	1.13075571860336e-10	0.0650795	0.0933444	0.0412395	0.0040906	8.06336910033304e-10
42x36	0.0579354	0.156259	0.249872	4.96886726004464e-05	2.1361598375903e-05	0.119202	8.55832442266394e-06	0.00321091	0	8.85240938040049e-09	8.72624411026393e-12	1.3031392150349e-10	4.87074307397211e-06	6.52294056583672e-10	0	1.66230384734836e-12	0.0761723	0.113718	0.0118663	0.0241778	6.11219542668475e-10	0.000450873	9.24008076694237e-05	0.0112011	7.38266721670045e-10	0.122465	0.0350271	0.0112953	0.00697129	2.07407509272353e-09
49x39	5.07271944849709e-06	0.0562868	0.0760697	2.54499037105068e-06	3.92961793210635e-06	0.0680337	0.0184033	0.000679067	0	0.000518625	3.66711400676736e-06	0.0354977	0.00109131	0.00205317	0	2.42935212562937e-06	0.260085	0.101952	0.014617	0.0289174	0.0654364	0.00721296	0.00240821	2.03611711693858e-06	1.75197819459553e-06	0.0539226	0.180205	0.026088	0.000499472	1.09263583140257e-06
32x54	0.00448098	0.0554888	0.1739	3.56574098981408e-09	3.11316794849897e-07	0.134386	5.32477566334213e-06	0.000300837	0	1.82628362406762e-07	3.72783191790268e-10	1.42984019634659e-10	2.74731962236285e-10	8.62669368892201e-10	0	0.0255847	0.148091	0.139647	0.0099797	0.0298853	0.0651671	0.00311315	0.000537731	1.32912355686569e-10	3.96041848395391e-09	0.0499599	0.15649	0.00298221	6.50046275477411e-11	5.92270118997926e-11
28x40	8.07389086622745e-08	0.0335097	0.0740933	6.79441593296959e-08	1.41797190457255e-07	0.0547244	0.179522	0.00756682	0	2.75155528960366e-08	1.54165558924894e-09	2.96495865723608e-09	0.00270622	1.82815968709314e-09	0	1.27158767609758e-09	0.336469	0.106743	0.0306703	3.62236468229213e-11	7.37264132077188e-10	1.77324624579361e-09	1.87966172172142e-10	0.0241114	1.02420806478603e-07	0.134931	0.00450727	0.0104455	1.69764012128464e-07	4.34635795695152e-10
34x40	2.57322163206206e-05	0.166911	0.138085	3.33379622060501e-05	5.87296579413365e-05	0.142749	4.7987478450944e-05	0.00418383	0	7.73794014700282e-09	2.77975515942407e-06	1.71754265034074e-10	7.01949283352281e-10	5.47407267972197e-10	0	0.294947	0.0776774	0.0930875	0.00894913	0.0082889	4.20709181517975e-05	0.0020469	1.56591632054311e-05	6.08569254146545e-06	9.8103760393462e-11	0.0569155	0.000224955	0.0056896	1.3313592227585e-05	2.88800302945189e-10
35x49	6.86197021362452e-06	0.119831	0.317686	5.94251793912147e-07	4.02976847235772e-08	0.278119	1.34843616812349e-07	3.61164117784173e-08	0	1.89644711746202e-11	6.98607341259665e-11	4.14155801634252e-11	0.0020337	1.63698643291349e-07	0	7.28233004913885e-07	0.101854	0.108482	0.00552959	0.00921223	1.36117507617673e-08	0.000300013	5.60220183597457e-05	1.98412090436058e-06	1.26114541503931e-10	0.0312336	0.0214738	1.74567751839045e-06	0.00417748	5.59370063091657e-11
36x36	0.0311545	0.0766898	0.289657	0.000526528	4.74403748992479e-07	0.0913223	0.0704657	0.0600555	0	7.51431211939676e-11	8.08764255162375e-11	5.87891994956169e-11	1.40204485825202e-10	1.71341201269468e-07	0	3.33835247143232e-10	0.0843204	0.100759	0.0164026	0.0195684	1.14216692372226e-06	0.00699822	5.67659705929044e-05	9.10678745648547e-05	3.05209561075848e-09	0.0994715	0.0505663	0.00189286	1.09635681538035e-07	1.23248536165601e-09
37x35	0.0599921	0.0596287	0.165337	5.53112665062009e-06	4.98974806360625e-05	0.0502577	0.0228289	0.0320849	0	3.09103271501764e-10	7.82773034047464e-10	8.79489213151629e-14	1.00304921801228e-05	5.9381638241457e-10	0	0.000567789	0.0579529	0.0878211	0.00836339	0.00874205	0.101049	0.189302	4.85696773086929e-05	1.93350859258505e-08	3.9894018372641e-05	0.0667522	0.089167	4.48022219166911e-10	3.37287127019226e-10	5.73114726218776e-10
35x57	0.057862	0.122027	0.200811	4.43270801727323e-08	9.6852091318154e-08	0.197742	1.04260683384894e-07	0.00481824	0	1.05648238330986e-07	3.61860144890076e-06	2.40504768507436e-08	0.00087562	0.00182393	0	4.18838566880844e-08	0.11656	0.132771	0.00899107	0.0290048	2.34336868498716e-05	3.97374138935301e-09	0.000134907	0.00423943	1.43255556734279e-08	0.0362561	0.0499199	0.0316519	0.00448049	2.66963694770298e-06
34x38	0.0017217	0.0114027	0.164969	9.69292156864233e-07	9.17822212349792e-07	0.0710544	0.0765386	0.00300846	0	2.46085655233439e-07	2.71560988080969e-11	4.10153945019216e-10	8.05585339959252e-07	0.164029	0	3.33727903744361e-06	0.092897	0.163199	0.00824005	0.00413596	0.133134	0.0218636	8.66237224225612e-07	3.60378706207943e-07	3.04196609649149e-07	0.0391752	0.0402589	0.0043644	2.94549905449085e-07	4.13840908713968e-10
50x26	0.00019776	0.0356839	0.159685	8.64099980267804e-07	0.0147308	0.0800558	0.0737571	0.0296983	0	1.3917546507737e-07	1.2894513823561e-06	1.08014074376013e-07	4.82001317095089e-05	0.082228	0	0.0001503	0.072197	0.124282	0.0580205	3.8160188209696e-07	0.0866105	0.0195338	4.41682493743019e-07	0.00801272	1.7095850374733e-06	0.0503245	0.0792811	0.019328	0.00611709	5.21337385610404e-05
43x39	2.63302708781444e-06	0.186714	0.158636	8.26081365326507e-06	7.44973553836686e-09	0.15642	1.26038129825252e-06	4.79503788476992e-05	0	8.13908966385489e-08	1.83983989239296e-11	8.17855850241322e-10	0.000728966	8.60743121620268e-08	0	1.56886142460323e-08	0.0778996	0.120117	0.100106	0.0140819	2.33226114002702e-08	9.4318061379721e-08	1.01766548443108e-06	0.00113771	1.56932399920264e-07	0.0885801	0.0882284	0.00514012	0.00214866	4.15141870281801e-08
49x35	0.0962348	0.00562382	0.170397	2.07941607499188e-06	0.00112244	0.175534	3.95827788583404e-06	5.08449831883232e-07	0	1.61329415834798e-10	5.5733316908242e-11	6.85323316179083e-11	0.000591764	5.41724374131447e-12	0	1.92786705152335e-11	0.170397	0.113661	0.018513	0.0376604	0.00337749	6.19138104515303e-05	0.00171075	9.17473517756606e-05	4.82824351951249e-10	0.0757623	0.121053	0.00820052	4.44703040038541e-10	4.69725325448229e-11
29x53	0.00515248	0.0750435	0.13698	0.00106513	1.20066892142877e-05	0.0978641	0.0408138	0.00237914	0	1.29489379248677e-05	5.50035056463872e-06	4.80686806370253e-06	1.2641058364802e-06	0.000252185	0	5.53431724754576e-06	0.181844	0.0983307	0.0340604	0.0120924	0.238369	0.0156953	0.00538231	0.0103113	1.01639340111161e-05	0.0317355	0.0120308	4.34639636779407e-05	0.000502263	6.82448424982186e-07
48x26	0.0513892	0.235141	0.178051	6.60327303038883e-06	1.59253090759879e-08	0.167903	0.000978183	0.0660515	0	1.3689263933658e-06	4.4809013619879e-06	2.50933707133237e-09	0.000106049	4.52303077362252e-06	0	1.04489690955495e-06	0.0285205	0.099232	0.0058607	0.0171419	2.24400984175743e-06	0.00937661	6.23574016547098e-06	4.98854835738528e-06	9.09533269470102e-07	0.061914	0.057697	0.0138124	0.00678637	6.10610168849429e-06
39x51	0.0582908	0.0124423	0.116073	6.52369480857852e-09	1.16392682448865e-07	0.146834	0.0924119	0.000501302	0	2.50580208965977e-07	1.22662533441133e-07	2.72945482917099e-07	0.0124491	2.78560462760206e-06	0	1.44676047116002e-06	0.148361	0.115488	0.0129138	0.00998102	1.81574096881262e-06	0.0321823	0.0241645	1.16654844555457e-08	5.79067832997971e-06	0.0784414	0.131696	0.00773389	2.2069527087828e-05	8.94350621661629e-07
31x45	0.0966654	0.103869	0.144718	3.87803396623466e-08	2.18892101441823e-07	0.144811	0.0783647	0.000449125	0	1.52714064582284e-10	9.28281164024109e-10	5.03301389131704e-07	2.12145048916e-11	2.06446787230918e-09	0	7.07997526747667e-11	0.171836	0.140964	0.0239103	0.00974431	5.706623721229e-07	0.00666701	8.17763008462555e-08	6.81704161370626e-08	2.09400286508459e-08	0.0409297	0.015529	0.0215411	2.30620203803281e-09	7.48589607603961e-10
39x45	1.01575169479986e-05	0.169799	0.184539	2.29146591510543e-10	3.89472019600179e-10	0.282901	4.70889131395593e-10	2.86300486044853e-10	0	4.87915478277449e-11	2.62746936851607e-10	1.53315873993048e-09	0.00459613	1.47396331747451e-09	0	3.52231295353609e-10	0.0759063	0.0964742	0.0244484	0.0386464	0.000995396	5.5856885172471e-10	0.000436734	0.00121453	2.81315054195384e-10	0.0314764	0.0708198	6.25154447086062e-10	0.0177361	1.31670371627909e-10
32x40	1.90160227273041e-05	0.22713	0.220885	9.33248807926142e-06	6.36978439277453e-06	0.142638	4.60453152897752e-06	0.0484568	0	1.79009014071816e-05	3.45781099459335e-09	6.71672439519194e-08	9.51648945072072e-06	3.34388600854243e-06	0	3.2106539297555e-06	0.162381	0.0899557	0.0138399	0.0267625	1.39916398405315e-06	3.13780279936048e-06	9.18168418618615e-06	3.73145864512615e-06	7.14233271669235e-06	0.0338051	0.0248359	0.00920446	4.04969631099114e-06	3.03977015484952e-06
30x52	0.00278727	0.1481	0.280895	2.01707825540805e-05	6.39590201836258e-06	0.192563	1.53669692175735e-05	0.000583033	0	2.19259513667397e-06	3.10194180667661e-06	1.00225991796871e-09	6.43763668512113e-05	5.34082061252887e-06	0	4.14808087050654e-06	0.0757093	0.136821	0.00762698	0.00977572	8.5595757999919e-06	9.4272221701374e-05	0.0150706	9.05617064724389e-05	4.25899329313966e-07	0.0681821	0.0253717	0.0288062	0.000899739	0.00649396
43x53	7.39383821812952e-07	0.15156	0.142167	0.000944305	3.78501260669587e-11	0.118711	0.000254355	7.76807016340285e-13	0	3.80029706337878e-10	1.30067078577336e-10	1.05181990675817e-10	5.77638789277322e-11	1.45955637021857e-10	0	0.000221441	0.186582	0.107608	0.11098	9.7475618569472e-10	0.0410503	0.00325208	1.38482057444681e-10	5.67882517289757e-11	2.09240105932959e-10	0.0779826	0.044795	0.00750283	0.00638659	1.18025932364167e-10
29x35	1.80145457841869e-06	0.234133	0.160893	4.12672535500135e-05	9.29534895282371e-07	0.0451119	0.0954171	0.133395	0	1.47846448781551e-06	1.69786831160238e-10	6.85793481672746e-11	0.000217814	6.94760787058502e-10	0	1.17032913674616e-09	0.0715125	0.116214	0.0195167	0.000580888	1.01982773971514e-05	0.00867578	1.28069772010956e-07	0.00431235	0.000729607	0.0863524	0.0164456	0.00643526	1.38464196473217e-10	1.93376479393722e-06
39x47	6.9737296016577e-09	0.172364	0.0800204	1.68168770434851e-06	1.11370287459445e-09	0.13459	3.08509971478298e-10	0.000416455	0	3.07004647005546e-10	7.57078152334063e-10	9.0544391818918e-11	0.00358896	3.77325206686705e-11	0	2.07692430106305e-11	0.15325	0.171148	0.0163596	0.0255507	0.047337	2.50943159199121e-09	2.01916129466349e-08	6.71280360628799e-11	9.45399412063123e-11	0.0479347	0.111985	0.00681779	0.0286365	1.51138279443088e-09
36x46	1.68087828945516e-06	0.051248	0.207271	0.0470771	0.000658873	0.152978	0.0392452	0.00460009	0	1.44181382412889e-05	1.59450221103776e-07	2.76549379684218e-06	1.28934574902641e-05	2.30242061370178e-05	0	9.32393531941327e-06	0.0899748	0.135313	0.0711858	0.0327971	5.90347507617907e-06	0.0357185	0.000309477	0.00187598	1.01257708826201e-05	0.0659346	0.0257798	0.026846	0.0110977	8.29211141892859e-06
44x46	0.0485864	0.0766901	0.134728	5.89147050325183e-05	2.38210542622472e-05	0.168132	0.000174113	0.0022809	0	6.21927320146631e-10	1.84865219387181e-10	2.11842529089012e-10	6.16379815004715e-07	2.86294751675213e-10	0	7.95455882919505e-08	0.186821	0.125208	0.0117458	0.0270814	0.0720557	0.005462	1.02685276295872e-05	1.06117792396783e-06	9.48966070395991e-08	0.0298029	0.100772	0.00100238	0.00936163	1.29741266484012e-10
31x47	1.52302773385453e-06	0.0884501	0.197955	3.22529766354087e-07	6.89989041207157e-06	0.119946	0.000133151	0.000450448	0	7.98709805385532e-08	5.38395201526802e-12	7.08899820162857e-10	1.78460254695916e-10	1.00912453534224e-10	0	0.0264648	0.111049	0.122579	0.0120056	0.0340328	0.170411	4.0811581337138e-08	7.85627473897931e-08	0.00116223	1.56463312138476e-06	0.0472529	0.068097	3.41184685405566e-08	1.74697489950243e-09	9.09284115024981e-12
40x52	0.000280804	0.19611	0.126264	1.65956885004186e-11	7.20963992100567e-10	0.17018	3.47650225831289e-11	0.0019319	0	1.5629791018194e-05	2.76507403609761e-11	1.78805575606031e-07	3.11800159340957e-11	1.80397580700559e-06	0	0.00552571	0.142819	0.111434	0.00623378	0.0512157	0.00911885	0.118762	0.00974075	5.07596796222936e-06	8.00567069713693e-10	0.0268741	0.0114757	1.54329669764218e-06	0.012009	6.52052791533344e-10
38x36	0.00676015	0.205267	0.224951	0.000922702	1.70749885152762e-06	0.152153	0.000745032	1.53899700768196e-06	0	1.31489069765278e-07	1.92033467695408e-11	1.55585125874383e-09	3.05969348571142e-07	8.16932578986624e-07	0	2.22717681245688e-06	0.10046	0.0738682	0.00954663	0.015442	8.29985594595667e-07	1.52504239237767e-09	0.0227311	0.00057667	2.27243580107244e-07	0.0287598	0.11332	0.0444882	7.83742981902944e-07	1.4157533450672e-10
38x40	0.0699489	0.139328	0.140578	2.2510277193735e-06	0.000167276	0.13051	0.0757704	0.000741524	0	0.00408093	1.14454013246718e-09	1.15158444304203e-09	9.66205860665193e-09	1.99486127533109e-11	0	1.4158834472909e-07	0.114542	0.165662	0.0122375	0.0199183	3.28290277969872e-05	3.33883576600065e-05	0.000933798	2.11611157751249e-05	1.62246323787496e-10	0.0824801	0.0205436	0.0125552	0.00991279	2.46606882313453e-10
34x44	0.125265	0.00391387	0.125263	3.43600550710821e-05	7.32550925776655e-07	0.108716	1.94222237960053e-06	0.000627541	0	4.38166419813437e-07	8.74253254958089e-11	1.16965024745567e-10	9.6036102685045e-12	0.0369443	0	1.66794203427136e-07	0.148267	0.138874	0.010521	0.0150151	0.157114	3.34092932892849e-05	5.7312568954019e-08	3.17777580986842e-05	9.261130257367e-11	0.0987192	0.000214955	0.0146308	0.0158106	5.05076020385875e-11
45x45	0.0154837	0.0658133	0.0890117	0.000696599	6.42971834848489e-11	0.19811	1.25594206938079e-08	0.000173599	0	7.59101466044256e-12	3.0295898713367e-10	1.29945474808184e-10	0.000107618	1.93116722160627e-10	0	9.33974802012091e-11	0.151288	0.135428	0.0307986	0.0106125	0.240773	0.00436139	0.00764681	1.16236042382905e-08	3.54807956067644e-11	0.0496659	1.44471619657542e-11	2.8728825878717e-05	1.69200825241684e-10	1.95155884624237e-11
50x32	6.01617145574803e-07	0.0935738	0.161163	1.06780557857941e-05	5.06762349345277e-07	0.0610615	0.0442363	0.0120795	0	1.74055594679151e-07	3.51740862487078e-07	0.00358574	3.38629417225253e-06	3.51628513104162e-06	0	3.17723708616315e-06	0.241646	0.161488	0.010173	0.0509303	9.25271391215641e-06	0.00698193	0.00351969	0.0174539	1.08633451815696e-06	0.0841526	0.0479196	1.41656316209813e-06	1.96356020151681e-07	2.45961455210647e-07
36x52	6.91476816420472e-07	0.00779736	0.115417	6.08293292201022e-08	1.22122629111428e-06	0.143359	0.000877892	3.14665684480063e-12	0	4.84054678911238e-11	1.26028165851427e-10	1.03324052339231e-10	3.0762533976024e-10	1.24085063673917e-10	0	8.52703529636353e-11	0.180579	0.119691	0.00332658	0.00288088	0.277614	0.0240487	0.00990031	0.0050577	6.21762433990215e-05	0.0442259	0.0647888	0.000371002	1.50293099801282e-07	6.32024644831119e-11
36x38	0.0261197	0.128917	0.296641	0.00795618	4.25423069865483e-05	0.137525	4.99979074069331e-07	0.000426359	0	3.84310698645597e-06	4.97530170123494e-06	4.68010534394818e-08	3.67658036475504e-05	2.48990460331465e-07	0	4.22621972720537e-06	0.0852877	0.123349	0.0402548	4.80215343809982e-05	3.60926010587839e-05	5.86047112231769e-05	2.41948894821549e-06	1.0133660355921e-07	1.97387040533079e-07	0.0411583	0.0822547	0.0257802	0.00409039	2.26183942687413e-07
41x43	0.0027215	0.169141	0.0841827	0.00162532	2.92588415660681e-07	0.156351	1.35112684679331e-07	5.45036654961076e-09	0	7.83948182328712e-09	0.00125512	1.13301425216699e-05	0.000980995	2.90832629014866e-05	0	0.0193392	0.163756	0.130318	0.0251688	0.0345705	0.0911137	0.00177358	5.78265081583907e-06	4.56060104739205e-06	1.98851708168212e-08	0.0469761	0.0320298	0.0237085	0.0149333	3.50982404544494e-06
41x39	0.00234385	0.195001	0.116391	0.000186016	5.16206312021889e-08	0.116017	0.0126417	0.000687836	0	1.14434236978789e-05	1.69998654192852e-06	8.36475292518534e-10	2.14759029699029e-05	1.53545267605887e-08	0	0.00347342	0.0699058	0.131268	0.0117162	0.0224665	0.0233604	0.0180038	0.0626935	0.022648	1.07216860976726e-05	0.0737244	0.117368	5.82953798652067e-05	1.86858041649907e-09	1.53091029733358e-09
35x41	7.26470026547219e-06	0.0724447	0.0909785	0.0250476	9.38002755520084e-06	0.0983568	0.0871737	0.000841128	0	6.81371875171194e-05	3.98761448395358e-10	4.71029603194197e-10	3.42700587317684e-11	4.1478868760163e-10	0	1.45117637376171e-06	0.0896209	0.0961426	0.202717	3.57634175829847e-11	0.0592539	0.000737578	2.13892054943643e-09	6.72222427016742e-06	5.11148085308243e-07	0.0508476	0.0994404	0.0145035	0.0117939	6.93176376315747e-06
44x36	0.00236629	0.131183	0.254932	1.05582847417066e-05	3.05902625816339e-05	0.183625	0.0158359	0.00218866	0	7.40630034387271e-06	5.18328775964422e-09	5.44991206368788e-09	3.70579609512962e-10	6.54072655599077e-09	0	1.28921939460163e-11	0.107459	0.174553	0.0210721	0.0132355	6.76377396584717e-06	3.51521541275522e-06	0.0022638	0.000455506	1.02794060402833e-05	0.0907373	6.21726003392968e-08	6.03104441648469e-06	5.78166965697474e-10	1.7241081213597e-05
38x42	0.0797424	0.124119	0.231562	2.76124256745144e-05	2.17321014408684e-06	0.154984	0.00200875	0.00125125	0	1.30941327747599e-05	4.38289658497684e-06	5.89131156031745e-05	4.39513435080317e-05	0.00026192	0	0.0115817	0.0790689	0.106935	0.01237	0.0232586	3.82618049902663e-05	0.0108897	0.00111853	0.00103298	4.79602627804038e-05	0.0630461	0.0864414	0.00944636	0.000645351	2.74303052862843e-10
35x37	6.64163139165008e-06	0.0759383	0.250952	1.52973351992287e-06	6.18551456265003e-08	0.0981434	0.111731	0.000899039	0	3.00018771465738e-07	2.9497776985863e-05	0.000117434	1.72543418440147e-06	5.59123916637831e-08	0	0.00719162	0.072092	0.127427	0.0174489	0.0480145	3.5888191646797e-07	0.0132247	0.000280448	0.00810766	1.3021713393199e-05	0.0600587	0.0774094	0.0239762	0.0069289	5.31472940810545e-06
45x39	1.44712759073509e-06	0.0992086	0.219283	1.66402190018611e-08	1.74170507728176e-09	0.202159	3.18462450266834e-10	2.32702714612951e-07	0	7.82037640249767e-11	1.80917779700303e-11	1.26707349054254e-10	0.0083893	2.25840873086095e-10	0	5.30614764330063e-10	0.0752877	0.149423	0.0531926	1.13913193428139e-10	0.0461449	5.40584971263167e-10	1.43922390051724e-10	0.010644	3.84602231631536e-09	0.0485531	0.0746838	2.84187418468066e-10	0.0130301	5.44942601248416e-11
49x25	2.20815113203259e-07	0.192494	0.240561	1.65695042025632e-07	6.56151656713784e-08	0.102011	0.00295114	0.0377767	0	5.42598536642204e-08	1.28510227780562e-09	7.55696123954963e-10	1.12406666157941e-07	0.000238367	0	1.22137989664622e-07	0.100071	0.136573	0.0213891	0.029206	2.31521795429439e-07	3.07849158751953e-09	2.42810647527687e-07	9.18961079469547e-07	8.88618665676946e-09	0.0965133	0.0379288	0.00228524	2.77737880635991e-10	2.57557155031624e-08
35x45	0.0705565	0.1121	0.227149	2.17032143117731e-05	1.06559731984209e-05	0.203179	0.000138722	2.70911304658601e-07	0	3.34187485864595e-08	0.00432686	2.38592364515409e-07	3.24648750564347e-05	5.67544978300635e-08	0	0.00949786	0.0731844	0.0943983	0.00972201	0.0233631	0.000649031	0.002833	0.000198234	0.00171374	3.32598363940556e-07	0.0411741	0.0926487	0.0251934	0.00790824	1.79619268659284e-07
36x40	0.0243901	0.0547587	0.192338	4.16496258886473e-06	0.0167028	0.156376	0.126474	0.00255685	0	4.8734538830712e-07	5.3374332714642e-07	4.31081838160639e-07	7.91136774246084e-09	0.00519366	0	2.17538473785125e-05	0.102599	0.118212	0.0531848	0.00038469	2.1203118214887e-06	0.0072013	0.00153046	7.69831232817008e-07	8.0283294268839e-06	0.0761906	0.0367356	0.0250742	5.96200508897818e-05	1.29697963759985e-07
37x47	0.0985525	0.0670751	0.15849	6.81093304751434e-07	7.13353581930736e-11	0.245548	7.06048483532766e-11	7.81268538417103e-10	0	1.3070296997901e-11	4.25578600137163e-11	1.74771225936219e-10	0.00297645	1.68907046737741e-10	0	4.68076783517538e-11	0.17282	0.145801	0.00566726	0.0407324	9.07068082758619e-11	3.79422117326083e-11	4.57989185289065e-05	1.02760631969664e-08	2.62937631109587e-11	0.0384812	6.59956434509275e-11	2.03736572285655e-05	0.0237893	9.34225470951551e-11
43x47	8.1947125411922e-07	0.0960425	0.186093	3.45061860725753e-06	4.77511045475665e-10	0.171572	5.414736092603e-10	2.34564718861735e-05	0	1.43812559640773e-09	0.00480978	1.33675539142386e-10	0.00363418	4.10645308904403e-10	0	0.018895	0.142831	0.106762	0.0102384	0.0693197	0.0655118	0.00416799	5.83224204167348e-05	8.3064260757832e-07	5.55292889014354e-07	0.0363642	0.0714327	0.00384545	0.0083931	6.6170708297643e-11
38x38	0.0914798	0.0925435	0.158235	0.0233978	2.69914143485428e-07	0.0962762	0.0541391	0.00313748	0	1.3666312237009e-07	0.0109896	9.67965406553697e-07	4.24859063879799e-07	4.22202241388849e-07	0	7.77730211852857e-07	0.0625258	0.109908	0.0162337	0.0211062	0.0218513	0.100476	4.14684484192334e-07	1.02040719881224e-08	1.61756585461773e-06	0.0480742	0.0763072	4.64431601618028e-07	0.0133134	8.17267675085781e-08
39x41	0.042288	0.168203	0.147726	5.44783597724153e-05	1.07540825277013e-06	0.0860806	0.0439464	0.00537157	0	6.7095315880109e-11	2.01437875154135e-10	2.31922761979371e-10	1.68051762373153e-10	3.21207439119611e-10	0	0.0251824	0.116632	0.127386	0.0136865	0.0132253	3.67516070112541e-05	0.00878348	9.93575539227184e-12	1.95739429862409e-12	6.25413527353751e-11	0.0713229	0.0851915	0.0448824	3.75531143452126e-10	3.11396976519807e-10
46x38	4.3776013458335e-05	0.237926	0.105494	1.15870626202109e-06	8.48973903475547e-10	0.129248	1.05714003148168e-06	0.000613893	0	2.3317370803126e-07	1.41578800932642e-09	4.4064621772911e-11	8.79163547850445e-11	3.25867618932519e-10	0	2.35600253645685e-09	0.129465	0.192013	0.0192461	0.0593339	1.38721415881016e-06	0.0385217	7.85521280291753e-07	9.35483582780988e-06	8.86713599576772e-06	0.0716913	0.000292636	0.00418752	0.0118998	3.52142527681175e-10
37x45	0.0600199	0.166495	0.222243	4.27693131111078e-08	2.26470101105517e-08	0.186369	5.30779142967494e-08	0.00194125	0	9.06432968117178e-08	0.00154309	3.08626438791999e-07	1.56341196611192e-08	4.17436984985931e-08	0	0.00829325	0.0718846	0.12566	0.00604898	0.0172244	0.000192348	0.00771675	0.0276478	1.75845143283121e-08	2.31454431562657e-08	0.0361163	0.0528641	0.00726098	0.000479101	3.54321246728449e-09
41x53	4.51576675233732e-06	0.0895316	0.20058	3.43313430285657e-06	1.89359191231656e-07	0.151144	1.15134873398327e-06	6.39323321416748e-06	0	3.32767876382291e-05	2.7175300555138e-07	1.958212593194e-08	0.000879663	2.24207156609836e-06	0	1.30909221795747e-07	0.160584	0.0904137	0.0134499	0.0277602	0.0268811	4.85674360350916e-06	0.000135325	1.51238778858683e-07	9.78068381331307e-06	0.0349241	0.193227	6.14657807270419e-07	0.0104222	8.23226376734801e-07
34x46	0.0436312	0.0920074	0.276046	3.53368142023806e-06	0.0008408	0.214419	0.00758585	5.89904187791131e-10	0	2.67658679834418e-10	7.44030101108584e-10	3.69804185183743e-10	6.97303054357189e-05	8.09551873350774e-06	0	6.63354162313251e-05	0.101435	0.0795373	0.00679446	0.0122846	0.00303457	1.54383812737415e-10	3.10887885590893e-05	4.41688240768286e-09	1.82625052125284e-10	0.0505021	0.0912028	0.0138557	0.00664492	4.66945998798412e-10
42x54	0.0117733	0.136818	0.188151	1.00357230875503e-05	9.37822595675478e-08	0.212593	2.19250634112192e-06	2.58785402619826e-08	0	2.26398247864449e-10	6.03447758610284e-10	1.16829000836385e-10	5.28672283890465e-11	4.1486904178992e-06	0	1.05695599844443e-07	0.199741	0.0780699	0.00584892	0.00921898	0.00702547	0.0376202	0.0285472	8.42894613248313e-06	1.03916921338253e-06	0.0194016	0.0541352	0.0110258	4.01496581674193e-06	6.15413377325719e-08
32x46	0.0773227	0.0182918	0.132458	0.0155606	1.07218838005308e-05	0.116643	4.95030748060426e-07	1.29760940395933e-07	0	3.17764198838571e-07	1.11319526301043e-08	3.92964988645672e-12	1.60081142877548e-10	1.56817116715622e-06	0	0.000996418	0.17212	0.091205	0.016279	0.0242212	0.22119	0.0153484	0.00153423	0.000231491	9.22032102928678e-08	0.0276758	0.0620168	0.00689203	5.83411000773482e-07	5.80278347657896e-10
31x33	2.89481915856363e-05	0.174977	0.0701694	8.59554541290717e-05	1.19715054736324e-05	0.0924163	0.0865632	0.0179983	0	6.2782889522373e-11	6.67250624008502e-11	1.46006035882556e-10	5.33835297928435e-10	1.06746944122201e-10	0	4.59868907265762e-10	0.181418	0.19419	0.0260335	0.00235452	9.72804735330865e-11	0.000401899	9.75890477033528e-11	7.32532954028842e-13	6.06308684403053e-10	0.0827468	6.96773269724848e-10	0.0706044	5.37170405057842e-09	1.42318037148564e-10
33x41	0.0348877	0.0965683	0.150668	6.87790000088139e-09	1.60411805477945e-11	0.123351	6.94852112918524e-06	0.000504944	0	1.45899254010588e-08	5.28276555501839e-11	1.1142598825166e-10	4.98086000362554e-07	2.31244017154224e-06	0	4.44667425417299e-10	0.247215	0.170217	0.0103665	0.0589223	6.81014967691658e-05	3.21813009598306e-11	2.01400443381636e-05	3.82453769835673e-10	1.4906437622776e-11	0.0435677	0.0347236	0.0152385	0.0136709	5.34523409486779e-10
39x37	0.0481548	0.0820456	0.215204	4.51562374905296e-06	9.29708741782998e-08	0.0774784	0.00487884	0.000453154	0	4.46025737954413e-11	6.93684825848263e-11	2.0569452536484e-10	4.45924568614283e-09	2.62313910938057e-13	0	0.102402	0.0766837	0.123665	0.0254611	0.000149475	0.0629224	0.00159606	0.000594996	1.03483299815611e-10	1.37179532036839e-10	0.0487406	0.103905	0.00999434	0.0156651	8.05569916337782e-11
37x51	4.52328220330935e-05	0.168518	0.157477	1.18355404293853e-06	4.55868972255492e-08	0.197863	6.98487577707362e-08	2.49395953223673e-09	0	3.82077269907194e-07	7.01209729201088e-07	3.99797757669528e-09	0.0116191	2.61930274225349e-08	0	8.69899630631831e-08	0.102522	0.14274	0.0140757	0.0416538	8.31860593684351e-07	0.00872724	5.73143294023635e-05	0.000142752	4.19533037292387e-05	0.0543148	0.076687	0.00183078	0.0216823	1.13090509149152e-07
47x43	2.69823324805956e-06	0.0800495	0.0139761	2.2081765580642e-06	2.03423729531963e-06	0.0344052	0.00304394	0.00137415	0	1.84063674761666e-06	4.83532087579444e-10	9.99324589358922e-10	0.00101765	8.24936682927735e-09	0	5.16394056924548e-05	0.374924	0.0789148	0.00979739	0.0162791	0.312214	1.53434890866832e-06	4.28872326208849e-09	4.34054236061948e-09	4.33802212628464e-06	0.0202889	0.00550907	0.0481398	1.05680390856948e-09	1.74300253030087e-09
42x52	0.000677866	0.0684977	0.208762	3.71503320782554e-08	4.5973371103079e-08	0.172061	1.99050434169085e-05	0.000149336	0	1.72314856976372e-09	2.35160605147718e-09	4.33233468537793e-10	0.00311142	2.63071496249319e-10	0	0.029811	0.246799	0.104973	0.010269	0.0293673	0.022333	0.00309701	3.02817109516816e-10	0.00848083	1.25530908962649e-09	0.0426713	0.0468708	0.00204319	6.18603729299301e-06	5.25578282641077e-09
43x37	0.0619322	0.102979	0.16405	1.95958158198325e-05	0.000563332	0.1213	4.43049716397855e-07	1.77163610316417e-07	0	7.0978295461843e-10	2.82825016679824e-10	3.01623702361167e-10	7.62760939119506e-10	2.28579312645391e-10	0	1.10254957490197e-09	0.0889127	0.117103	0.0530838	0.0247347	0.11098	1.04268533856113e-05	3.95397150140892e-07	0.000338368	1.04396374658133e-09	0.0580778	0.0474858	1.748870880017e-08	0.0484284	1.89670789543162e-10
31x51	0.0122181	0.139489	0.191406	1.04000415632736e-05	1.05695927617028e-05	0.174197	0.000133603	0.000528215	0	8.62251603592043e-11	9.53870671911541e-10	2.75791693515838e-11	0.000270905	4.9968858926917e-11	0	7.38492382158386e-11	0.140641	0.155226	0.0225705	0.0405993	2.33097658452603e-08	0.00612783	4.46865087662261e-05	3.64878830784831e-05	1.11028684755392e-11	0.060676	0.0236351	7.26183589425818e-06	0.0279323	0.00423897
37x39	0.15431	0.0204991	0.19094	4.75216758295181e-07	2.50455006238011e-08	0.107709	0.0426086	0.0155999	0	1.71805990640852e-07	2.39106887952047e-10	2.79202575329162e-09	1.74202681171458e-09	2.27598953584497e-07	0	7.37786113510331e-08	0.0861	0.180719	0.0168106	0.00205933	1.1329935799303e-10	0.000176914	3.83564722719939e-09	0.00991147	1.11068327129901e-09	0.136534	0.0264662	0.0095505	2.97614365250102e-06	2.65826314535344e-08
35x47	0.023461	0.203785	0.18011	3.65851206088942e-11	6.76660114976881e-10	0.220016	5.40912065357181e-05	1.6965536809e-10	0	5.30314762893676e-10	5.70287890504934e-10	7.72258629199132e-10	0.000149627	6.61063262001216e-09	0	5.35744400238232e-10	0.0886225	0.0837554	0.00743826	0.0269962	8.2756299684989e-10	2.11752347745521e-05	2.58038608932449e-10	6.08343211837859e-10	3.18434497622981e-10	0.0423878	0.111133	0.00769948	0.0043712	4.73465659395288e-10
40x54	0.0113075	0.0408766	0.210435	3.49487939481971e-05	0.000145993	0.142907	5.34380813651053e-05	7.05422898328776e-06	0	1.11085365941181e-05	5.46723645620319e-05	3.20655101101385e-05	0.000833462	6.65002465509958e-06	0	5.90041807316573e-05	0.255809	0.124814	0.0102113	0.0412751	0.0924895	0.00967802	1.6377231290019e-05	3.32776704816742e-07	2.28039986238921e-05	0.0506058	0.000251235	2.10413767165059e-05	0.00799466	4.63533821745002e-05
33x53	4.27636342488024e-06	0.136068	0.179548	1.75743954345662e-08	4.11395318448936e-09	0.180809	2.01165615988866e-08	1.28675260633101e-09	0	6.08806727644404e-10	2.43451177348372e-10	1.00325883118632e-09	9.44716699221237e-10	9.04966778716872e-10	0	2.24746825456647e-09	0.13152	0.141189	0.00951275	6.38403463652871e-06	0.00626287	2.69293894857475e-09	0.0141355	7.6628748331659e-10	8.26530193775014e-09	0.0561742	0.117498	0.0235015	0.00377091	6.43413805238667e-10
47x37	0.0268378	0.234325	0.0826312	3.186837029753e-06	3.44668863726034e-09	0.257577	2.24627436013285e-05	5.49271529169548e-06	0	2.07632684388523e-07	0.00441011	0.000487973	0.0023084	5.70045425535915e-05	0	1.52305858541055e-06	0.0457868	0.0993471	0.00879927	0.0247899	0.04919	0.00535369	0.00139106	0.000453592	7.34745167556535e-05	0.0338838	0.114091	1.93648423264593e-05	0.00799343	0.000160117
42x46	0.00254105	0.17968	0.208315	2.29997698303695e-06	8.17873424798687e-10	0.177316	9.16004245895806e-08	1.71332259947393e-09	0	3.62901629206202e-10	8.44632008359112e-11	1.04553414246413e-10	4.47874864288542e-10	2.34680805490213e-10	0	5.56159252868189e-12	0.136236	0.0863409	0.0260484	0.0499887	7.41858865042436e-09	0.00422884	2.71848781685339e-08	0.00888565	2.83549051929806e-10	0.0496271	0.0364689	0.0277633	0.00655737	1.23274822676296e-10
45x33	0.0658089	0.0984834	0.202687	6.96598276890805e-07	2.77566055339754e-08	0.116595	0.0262883	0.00319245	0	1.59334755011028e-07	1.09393574024403e-10	3.28125919209307e-11	3.79553936514924e-07	1.43803251166866e-10	0	2.23349121627401e-10	0.0941662	0.163692	0.021841	0.0412329	1.57836654298449e-10	0.0141255	0.00317048	1.09115345241132e-07	2.0898733513637e-11	0.0894309	0.0316534	0.013414	0.0142172	5.27770341527443e-11
48x38	7.6632450554955e-05	0.116064	0.0981921	0.000224038	1.69596289088967e-05	0.13943	0.00352355	0.000271436	0	1.31367704507979e-05	1.68109035013923e-07	3.9295562071881e-07	3.12712643807088e-06	8.35313974070388e-05	0	5.15308894125468e-05	0.124709	0.189777	0.00738256	0.0563162	3.9527521318285e-07	0.000494058	0.0024678	5.52194655329468e-05	5.55974462993696e-07	0.0465309	0.149847	0.0452018	0.0192667	4.14113896994119e-09
32x36	0.0418337	0.0751977	0.202699	1.01988330908342e-06	7.31073171387755e-07	0.157026	0.0923555	0.00277732	0	2.47258200009212e-10	3.25308638389758e-10	3.1752534146808e-10	5.33383162306886e-08	8.13915241469342e-11	0	3.85099685277586e-10	0.129482	0.0653935	0.0143262	0.00280922	0.045649	8.371976300715e-07	2.70934973466405e-05	0.0206925	8.81524307878066e-05	0.0875437	0.0424466	0.0183182	0.00133149	8.01497845766336e-07
40x42	4.95113208447423e-05	0.0588732	0.216304	0.0376389	0.000108722	0.143583	0.0810313	0.000226058	0	3.47672480146839e-05	7.26414222441231e-06	1.08253622496751e-05	5.49213554421504e-05	0.0267339	0	0.000157158	0.126457	0.110282	0.0102063	0.026481	0.000126922	0.000108415	1.14512785486585e-05	0.000118793	6.75251325232151e-05	0.0612761	0.0202186	0.0288187	0.0509063	0.000106787
46x44	0.0156889	0.0106536	0.118463	2.84514431321647e-06	2.78173900686304e-11	0.15538	2.17913153566018e-11	3.79411169451894e-13	0	2.08404810373354e-11	1.61443621153185e-12	2.44564016736468e-11	2.65125483121818e-11	7.5956707769819e-11	0	3.2451335746671e-12	0.145181	0.0775072	0.166632	6.17359963233651e-11	0.250706	3.88174756214587e-11	7.06420349065393e-11	7.41201545063185e-12	1.25872107868006e-10	0.0164507	0.0398946	5.59557668351967e-11	0.00344079	1.9156362552384e-11
48x40	1.06944179657231e-05	0.0608564	0.145839	1.10674418424559e-05	1.45386274598985e-05	0.15543	6.13722061582957e-06	7.19646776996955e-07	0	9.41503015419666e-06	2.10264688288509e-10	3.02089503822032e-10	1.47609029997394e-06	5.62468154911815e-06	0	3.29247017829516e-05	0.244518	0.0776957	0.00912821	1.92636092372657e-05	0.121767	1.32916800469183e-05	0.0132858	7.59641560047782e-06	7.82258975460587e-06	0.0554016	0.113958	0.00196697	7.28517214843191e-06	6.26682000172378e-06
42x34	0.0917496	0.0988752	0.216963	0.0465255	2.54450329680879e-05	0.0501063	0.0505893	0.0107268	0	5.53869859364889e-08	6.06537142919889e-10	6.90714597085289e-11	4.69689128620977e-09	9.39283722252447e-11	0	0.000622367	0.0523238	0.107887	0.0144316	0.042804	0.0188418	0.0243341	1.53972810320737e-08	1.84434122438063e-10	5.69829465486715e-10	0.0476622	0.117649	0.00788226	1.18653035283963e-10	3.05952848682715e-08
44x44	0.00731514	0.0568095	0.18023	0.0318083	1.73430212934159e-06	0.0612016	0.0149167	0.00316721	0	8.082748847613e-06	5.70215868171289e-12	2.90939492220246e-10	1.71189777381239e-10	8.21115269257642e-12	0	2.98261126880927e-10	0.124838	0.17967	0.267104	9.21655922034119e-11	9.11791950433586e-05	2.05638010850907e-12	2.11204652503853e-10	1.53116916519002e-11	1.43039717855099e-08	0.0320644	0.00759187	0.030984	0.00219803	1.17020813784711e-10
45x43	1.43097786749025e-05	0.221927	0.184684	1.3406720978946e-06	4.97688346941853e-07	0.184575	7.34938004766721e-09	7.50270189121083e-07	0	7.71637008149268e-09	4.89090223007141e-10	4.26044910791822e-10	8.85838054105755e-07	2.40959644061617e-09	0	1.56255810945089e-07	0.101281	0.183664	0.0105371	0.0320864	2.80646600965923e-07	8.95620237839436e-05	1.17212985196953e-07	0.000156555	3.44106663969999e-08	0.0604987	0.00748227	7.92491096327175e-07	0.0129995	3.50282983183744e-10
34x52	7.74984860654053e-06	0.200682	0.136184	8.08120558379326e-06	5.28794771689112e-07	0.224314	1.11697728593212e-05	1.15001311205494e-10	0	2.50879733843594e-08	1.99671645663332e-10	1.29799288761745e-07	2.43885112145676e-06	2.85042625536799e-06	0	3.91600436448701e-05	0.109199	0.113536	0.00341663	0.0425663	3.23440678045722e-06	3.13460319314263e-08	2.86694273446349e-06	0.000153312	9.44629144669089e-06	0.0396392	0.10623	0.0239911	1.03117104447822e-10	1.75733909581217e-08
29x39	2.90393276328621e-07	0.0285385	0.187781	4.28587491830349e-07	1.27900494317827e-08	0.0448115	0.149082	0.0977447	0	3.52087292009536e-10	3.38733295343525e-10	2.77887659378479e-09	4.19816201744727e-05	6.2942008518996e-11	0	1.94189403721222e-07	0.181676	0.0886419	0.00879045	0.015056	1.44315788454416e-08	0.00641558	0.000132001	2.79734592658656e-07	7.26139895487541e-10	0.0890557	0.049547	0.0460793	0.00660462	3.74723810569338e-07
42x32	0.000411824	0.0366849	0.236525	2.64140807233798e-05	1.53845775344712e-05	0.0667373	0.103801	0.00708527	0	5.54981494736106e-08	2.02407157527946e-05	6.45465484554028e-05	2.58745318764254e-08	3.00506927110194e-09	0	0.00476419	0.0534674	0.210789	0.00956401	0.0180891	0.127664	0.0234368	5.34087418604491e-08	3.2510057999745e-06	6.55997976322025e-08	0.0925818	0.00157144	0.00669768	7.00176978393516e-10	1.19555957214202e-09
37x33	0.0317541	0.0831085	0.158411	0.00014958	0.00225092	0.0159238	0.0700554	0.00367296	0	2.5366703505045e-05	0.0323796	0.000117556	0.0248482	7.00856854031082e-05	0	0.171776	0.0749651	0.110973	0.00832347	0.0780862	4.64181885021876e-05	0.00198117	6.37256979493529e-05	0.00393543	7.94226455192188e-05	0.0956132	0.00034596	0.000162267	0.0307891	9.28474203018195e-05
43x51	0.0526594	0.0790289	0.24488	1.06902272594479e-06	4.16378577489655e-07	0.176839	1.20286308787566e-05	2.02561641329761e-07	0	1.08525696680329e-06	8.02612078681524e-10	2.00647471860277e-06	5.53195586151401e-07	1.27613455535513e-07	0	1.55205405534854e-05	0.159355	0.106505	0.00555185	0.0248853	1.56341397179293e-11	6.64359434395156e-08	9.22815470847439e-07	0.00025856	3.87244797687978e-07	0.065901	0.0734442	0.0100434	0.000319776	0.000294571
32x34	0.0397556	0.0701387	0.260604	5.15790264727042e-07	3.12566537894986e-09	0.0329268	0.106248	0.113311	0	5.28670755417575e-10	3.09304350770086e-10	2.68485386564501e-07	4.29894473920505e-07	2.04321213563811e-10	0	6.81543877370023e-07	0.12075	0.114806	0.0152099	0.0236069	1.3320229965794e-06	0.0288957	0.000132006	1.44610559546017e-10	1.1020844411399e-10	0.0608016	0.00658769	3.51216492137297e-05	0.0061891	1.36915032788659e-09
37x53	7.85957224574379e-10	0.0710659	0.116948	3.00486637850816e-12	2.77298256290076e-10	0.136672	0.00764054	0.00230313	0	5.13116809631116e-11	7.36772933041009e-11	4.23311362809848e-11	0.00230028	0.00650469	0	5.94170815263411e-11	0.258045	0.128688	0.00568287	0.0098467	4.88641000858076e-10	2.70509120300943e-10	0.000217044	2.43450143680751e-12	1.80213902898172e-09	0.0780274	0.146777	0.029279	3.21870779287935e-06	1.79522563732355e-10
42x40	0.0811939	0.133338	0.164618	4.69836674760834e-08	3.40199296066998e-09	0.160575	3.11937063010531e-07	0.0037966	0	4.66330309847295e-07	7.07612192906696e-13	2.72005577431807e-05	7.42683378428685e-12	6.14282467859346e-10	0	1.42306831593644e-11	0.0590984	0.120824	0.13368	1.68757499022674e-10	0.0984071	0.000682292	2.07789437235062e-11	0.00408183	3.08232934300597e-09	0.028175	0.0106161	1.6121528386445e-11	0.000885314	2.17304498688323e-11
36x50	0.00943539	0.155778	0.154008	1.06661816014279e-07	3.32764420174975e-10	0.220038	4.86072142753454e-07	4.14218106336682e-05	0	1.56852801615652e-09	3.55233662549762e-10	1.37976997898997e-09	0.00810716	1.1817551690973e-10	0	1.8261027284592e-08	0.122638	0.185534	0.00570213	2.81377093029138e-05	0.0175859	0.00215836	7.47259108127881e-05	2.17804742166388e-09	7.52529724223001e-07	0.0521059	0.0619404	0.0002338	0.00458992	2.59039967112737e-10
43x49	0.000216308	0.173711	0.176274	2.31101775951245e-06	2.55456987636259e-06	0.207202	4.61645269537768e-06	1.05632126274505e-05	0	1.13797036419722e-09	1.7407533932193e-06	2.0572079513495e-09	8.68546893696323e-05	7.48451958139603e-07	0	1.87799390260647e-09	0.0918998	0.100936	0.00772812	0.032493	0.0238078	1.64986216844615e-07	0.00124631	1.27926859242744e-09	8.30407995462654e-07	0.0595897	0.0960673	0.015036	0.0136742	9.28994448365904e-06
46x40	0.000238635	0.0786118	0.238788	3.6031215344672e-08	1.44230453876428e-05	0.222263	3.7687816854102e-09	5.62279408217027e-08	0	1.32285536732053e-10	5.50724761022712e-11	9.3435136458619e-11	1.39352350624739e-05	1.24169203988703e-10	0	2.41625107369238e-07	0.138476	0.159283	0.00695422	0.0435368	0.0253358	2.36895954860928e-10	1.04635583993031e-07	0.0109713	4.12323015934066e-11	0.0245679	0.0301466	0.00736486	0.0134335	2.83402452629351e-10
41x49	0.0380968	0.0745478	0.163321	4.1947708341249e-10	2.3796599232327e-10	0.162089	2.70227958511177e-10	0.000235857	0	2.13884134327517e-10	4.39365453044902e-10	1.10749892356551e-10	0.00067863	1.45415302874186e-10	0	4.28125286485404e-10	0.141641	0.141104	0.0372449	0.00198191	0.017008	0.000568178	0.00393019	2.79370449588771e-10	1.53854061537931e-10	0.0448634	0.127123	0.0163394	0.0292267	6.7004625383622e-10
39x55	0.000460679	0.0693081	0.103933	3.10957261696972e-10	1.52793727527249e-10	0.0983597	0.00999986	4.22650509739816e-05	0	7.99291342803728e-13	7.1508151629123e-12	4.76715358060489e-10	0.0032499	0.0681259	0	8.80728988154387e-06	0.272774	0.0826439	0.00429191	3.574486916398e-10	0.0143585	0.0027894	5.02941214354919e-11	0.0015412	0.000352644	0.0450121	0.214704	0.0061996	2.74300487545581e-11	0.00184408
44x34	0.054164	0.108398	0.193679	0.000133897	7.21857626182189e-11	0.186102	4.57869863551942e-06	0.00565388	0	1.29694239382651e-10	4.54879651373272e-11	2.66344659616278e-11	0.000896247	5.01611567557403e-11	0	4.08741170646419e-11	0.050312	0.118099	0.011905	0.0126933	0.0928104	0.00399818	4.26665454252057e-11	2.90998736725382e-10	4.7193976578452e-11	0.0619307	0.0807352	0.00687273	0.0116103	5.12292425279323e-11
49x29	0.062638	0.133237	0.162534	4.05264638924449e-09	0.000585327	0.169261	0.0371728	2.13883903506133e-08	0	6.40520147059088e-10	3.15967903146704e-09	5.49400638762629e-10	2.43903505371146e-05	4.78658354173034e-06	0	0.00114532	0.0640057	0.0666566	0.00668836	0.0276555	0.0526684	0.000203668	0.00015795	6.98593392901627e-09	6.71662129947742e-09	0.0619538	0.149698	0.00370977	3.34954698345776e-08	2.32609527868688e-10
31x53	0.0148278	0.139744	0.217721	4.29205024647436e-09	3.49714987420003e-05	0.196054	1.2907493324863e-09	1.06138540577722e-08	0	8.23321062811498e-09	3.70149073905152e-07	2.82287096185835e-10	1.67868117621831e-08	1.1323515120829e-07	0	3.99746938727295e-07	0.0816617	0.167515	0.00868557	0.030318	7.49680312212633e-08	0.000650766	0.00031546	4.89651092798222e-08	1.35863099219836e-09	0.0540854	0.0587669	0.000138675	0.02948	3.71312625793546e-07
35x39	5.60920482987792e-05	0.156027	0.213248	0.0151862	2.91236667500851e-05	0.252624	1.0207296761612e-05	0.00115481	0	2.41041316536731e-05	1.54623070880295e-05	3.15886799260532e-06	5.62241362856059e-09	7.77055382515026e-05	0	1.4092102125819e-05	0.0647295	0.164185	0.0175372	0.00123044	5.6037629111733e-06	0.0180305	2.95194669793735e-05	0.000538475	6.33389701221379e-05	0.0520641	0.0114711	0.0246572	0.00663404	0.000354824
35x35	0.0469418	0.0753922	0.154046	4.52213416119436e-10	0.000120234	0.063272	0.0142926	0.0275621	0	6.28285714446853e-06	1.00388960015905e-11	2.10489650441515e-11	1.16471416951443e-09	1.12180178719283e-09	0	0.0241453	0.0582445	0.118089	0.00985498	0.0121646	5.37047819698501e-13	0.048073	1.27522690196191e-06	2.07323928780563e-11	6.37777913494153e-11	0.110269	0.190464	0.0470615	5.83321596134645e-10	1.68908769465408e-11
41x51	0.0339418	0.0852449	0.247347	3.41829520702932e-10	2.86083162241176e-10	0.14358	1.50313232141416e-09	1.69826055477079e-05	0	1.06852383260743e-10	1.31025221255907e-10	1.21138509084229e-10	0.000901466	3.82478304055641e-11	0	1.04953680446109e-10	0.143245	0.113592	0.0130852	0.0318387	0.00116499	0.00613514	2.26776334587348e-07	0.000286757	2.84188727481479e-09	0.0350509	0.109032	0.00112021	0.0344162	5.97402691167283e-11
40x32	0.019569	0.161284	0.102821	9.38262952440142e-06	5.2831267230032e-08	0.109507	0.0615188	0.0187755	0	2.6192767282118e-08	1.27001418055277e-07	7.52361065249096e-08	8.23538105130807e-07	1.70775234333857e-08	0	2.12070721216865e-07	0.0897919	0.137666	0.00825233	0.0402823	1.89561157527052e-08	0.0173866	7.80722829215295e-05	0.0347665	2.71956693228811e-12	0.0789034	0.114315	0.00507142	7.86636604499531e-09	5.29507208240278e-08
39x53	0.00318653	0.0997035	0.192008	0.0128282	4.25909805587819e-10	0.131357	0.00217358	6.5655105196003e-10	0	7.66246143608299e-11	4.43302662386029e-10	8.94003641673813e-10	0.00380207	3.84999707253546e-08	0	3.84797642269492e-10	0.18823	0.106193	0.0133584	0.0298574	0.0312935	0.000376789	1.36984618691805e-06	0.00357242	0.00364062	0.0714962	0.0730525	0.0162163	0.0176535	1.07584917382246e-10
40x34	0.0729536	0.067783	0.184601	0.00011831	2.66765514588884e-05	0.12386	0.118226	0.0163652	0	3.0668763934123e-05	0.000332046	1.04450536509412e-05	8.78033073537024e-06	3.15825784432918e-05	0	0.000216452	0.105472	0.136536	0.0109859	0.0247213	1.39128174207334e-06	0.000225242	2.87216556602057e-05	7.72901694386078e-05	5.84011699163932e-06	0.0943176	0.011323	0.0275121	0.00422803	1.58560033904903e-06
32x52	0.0136712	0.227462	0.160165	6.86987002678539e-08	1.03708183871203e-08	0.242387	4.66363259514335e-08	1.16523744608941e-08	0	5.02837267594086e-09	2.40390291083697e-10	5.74234550166756e-12	0.000188916	5.85071843853542e-09	0	2.02371888117132e-08	0.0705327	0.11393	0.00978352	0.0296861	0.0312047	0.000327215	0.000166146	0.00163912	1.47619997120571e-08	0.0226591	0.0558256	0.00922465	0.0111473	4.15574574568734e-09
36x56	7.17093865156173e-05	0.181723	0.1613	0.00320549	1.26274919643083e-07	0.207714	0.0150555	0.004045	0	2.99062291583533e-10	2.97313117312147e-11	3.11924069473949e-10	0.00134996	7.25510485970087e-11	0	9.83743009337271e-11	0.142892	0.125514	0.0163406	0.0407857	2.4610738772685e-10	0.010682	0.00700812	0.00470782	2.59863874178701e-10	0.0494973	0.0279454	2.7321730984259e-10	0.000161965	2.3807158125668e-10
32x58	8.41037189855858e-06	0.255962	0.172211	0.000354103	8.07391034349288e-07	0.122483	1.63081245268544e-05	0.00225764	0	7.57464880483719e-09	3.59034488891877e-10	2.03864676381472e-11	2.07307286190674e-08	1.8640675819435e-11	0	1.05109944361014e-06	0.0598435	0.10753	0.135651	1.31291880692928e-10	5.74289538195991e-05	0.0114241	2.17664964838106e-10	3.01406562292616e-06	1.44307632264861e-10	0.0326041	0.0959634	1.8808507935636e-06	0.00362751	4.09490000204567e-07
48x32	1.98308383693205e-05	0.169847	0.227013	6.22126719234583e-07	1.43423743994149e-05	0.148068	9.63767215303261e-06	2.50137662692118e-07	0	7.40134203555568e-06	1.17267776296604e-06	9.57543598637851e-08	9.51729130669277e-07	2.51530509969591e-06	0	3.21787298819656e-06	0.0862967	0.15331	0.0369802	0.0317857	7.61990151781889e-07	0.00195747	6.98051200356467e-06	1.64664448869927e-05	9.83300950536765e-06	0.0748234	0.0495191	0.0141859	0.0061189	1.23598099209987e-06
49x31	0.0959678	0.0987564	0.277552	5.59837379741923e-05	0.0328986	0.048931	0.012735	0.0062474	0	4.96131734189266e-08	5.39089525963552e-10	9.34605261138507e-10	1.15993927669409e-08	8.56689338316908e-11	0	2.00322850922997e-11	0.177933	0.119451	0.0172683	0.00359894	0.000206694	3.5706506064094e-05	5.27663485675678e-06	4.63470313659428e-08	1.21891586176072e-10	0.0592715	0.0380395	0.00450624	0.00653955	4.41848040175254e-10
32x48	0.00125168	0.116209	0.17132	3.98168185710069e-05	1.24425465270571e-09	0.176596	1.34557587933711e-05	3.47252807559702e-06	0	9.03154118091583e-07	1.21338726134124e-10	1.04514224692489e-10	1.31172481630415e-09	1.65747507989645e-09	0	3.76089836656994e-09	0.16763	0.120789	0.0069539	0.0311302	1.08384786888508e-08	2.43311894174194e-09	0.00894411	1.41547217032565e-09	1.20758598465019e-08	0.0559628	0.141913	4.81099104843576e-06	0.00123863	2.013526711223e-08
33x49	0.00347572	0.146431	0.188777	2.64282454941479e-05	3.01676002269379e-06	0.131189	1.08689883277848e-06	2.57043452881546e-10	0	1.95090310383118e-11	1.76205964220808e-10	1.57304697355997e-10	7.96072806368799e-08	8.38751683597479e-06	0	9.59495743973059e-07	0.113879	0.122834	0.0225572	0.0157708	0.10753	0.024832	1.10665530816832e-06	1.17880941666043e-10	1.66302043893885e-10	0.0421493	0.0681439	0.0059129	0.00647745	3.1936974255421e-11
30x42	0.000112616	0.105062	0.133635	1.41101474756604e-06	0.000142607	0.111866	0.0749809	0.023256	0	7.55169339144717e-06	1.22596138555777e-05	9.50630870854988e-06	7.92646519345855e-05	1.16725381908355e-06	0	1.21616894942268e-06	0.187186	0.099674	0.0153112	0.07553	1.88023327127275e-06	7.88157971078598e-06	0.0250613	0.00544194	6.71514589844004e-06	0.0666677	0.0646685	0.00704027	0.00423283	2.31484945452681e-06
40x40	0.0763273	0.0557415	0.153139	0.00774436	2.07083513540577e-05	0.111297	2.16868803722647e-05	6.70356007280498e-07	0	7.80646206975941e-08	9.55764545944046e-09	4.44980492421288e-11	2.38506757610056e-10	6.57944575348e-10	0	1.01173912511843e-08	0.0665044	0.110448	0.0105813	0.0193896	0.133358	0.0261414	0.000197667	0.00220303	9.20588608097461e-09	0.0731894	0.12764	0.00902384	0.0170295	2.1454947964273e-11
30x36	4.75871134901666e-05	0.0932655	0.204486	1.43806609851781e-05	8.07511551574701e-08	0.0659454	0.0861504	0.0846661	0	9.35344298989911e-11	1.02874705941506e-10	1.03925236230216e-10	4.80551919738571e-11	5.75595490780213e-11	0	7.72088481805092e-11	0.113005	0.0642936	0.121284	6.59306549764063e-11	2.23898310892909e-05	1.56562890527693e-10	3.42230887212474e-11	2.76980849639701e-11	5.32400997195942e-11	0.0767866	0.0550154	0.0338188	0.00119876	1.83179330674535e-10
31x57	1.69294919756352e-05	0.141294	0.228676	7.01684791369934e-09	2.05377058323622e-08	0.180313	0.000268695	3.4062912601493e-12	0	7.00226323107402e-11	1.71205580649457e-11	2.53941752563088e-12	0.00036437	8.65754461470204e-11	0	2.39379473676531e-12	0.174419	0.14907	0.010881	0.0218243	1.03257487447882e-10	7.24667722967261e-11	4.03755507917042e-08	0.0083525	2.6669483803854e-10	0.0555759	0.0219121	0.00703343	1.16725677540878e-08	2.04427781245211e-10
34x56	3.4170397202241e-06	0.115898	0.238308	4.12048920966535e-06	2.84698731491939e-09	0.148289	0.00885873	0.00236947	0	2.58434071096413e-05	9.30618072553332e-09	5.21996515638992e-10	6.30627945308896e-09	4.99726324602449e-10	0	1.68098653339338e-05	0.119912	0.143464	0.00911306	0.00611855	0.0504214	0.0328043	0.0111865	1.4992594761306e-09	1.10210731953394e-09	0.0576113	0.0480983	0.00749745	1.51280033550162e-09	1.1605627676087e-09
30x48	1.86208763304218e-10	0.190453	0.149578	9.04411650380547e-07	3.59676459703963e-10	0.178176	2.47864511772611e-06	1.0949851467957e-10	0	1.57124542279457e-10	1.35294702067153e-10	8.12153474565913e-11	1.67444234412658e-10	1.4210415816509e-10	0	9.08175322491081e-09	0.0676165	0.132807	0.0192588	0.0147611	0.0519833	5.20927375784659e-06	1.47812341838081e-07	4.22154188880215e-06	6.21034490020708e-11	0.0573321	0.0909615	0.0131407	0.033919	1.40416458707902e-10
34x34	0.0116813	0.199275	0.164241	6.15327896173758e-06	0.0578832	0.0883589	0.00124874	0.0254245	0	6.76475619249976e-10	8.19119933273218e-10	3.20738859690754e-11	1.12070974940355e-05	5.54865496266469e-10	0	5.17705926004907e-10	0.138238	0.0991628	0.0179828	0.0230837	4.71568109799494e-10	0.0103188	3.54318169955101e-10	0.000641478	6.60739371109503e-10	0.0764747	0.0604263	0.0255412	6.15829778131717e-10	5.98910682461772e-10
32x32	0.000619198	0.134406	0.144944	0.00402759	3.50989040199087e-07	0.0765883	0.0622953	0.0505951	0	2.50510726538454e-07	1.20030976154383e-08	1.06127009658581e-08	4.95065703635073e-07	1.80252821048493e-07	0	2.60368278337881e-08	0.124222	0.119645	0.0108896	0.0278228	2.6746951136341e-07	0.00250991	7.87755083805416e-08	0.00645893	1.05092658943864e-07	0.0712018	0.151647	0.0121247	5.98641464277026e-08	3.87156220314015e-07
41x41	2.15825795956785e-06	0.123902	0.268317	1.52698455694987e-06	8.31544434618998e-07	0.147449	0.0232941	0.00264494	0	1.46531675090024e-05	1.70222750702986e-06	2.04192611537649e-10	2.51100462658726e-06	2.16307893218899e-06	0	5.49514553563958e-07	0.11141	0.151775	0.0142886	0.037281	1.72103659187411e-09	9.00744301525763e-06	0.00032569	5.37589425342467e-05	9.07283762143953e-07	0.0734615	0.027358	0.00117666	0.0172258	3.61079559757484e-07
29x45	0.0194367	0.178206	0.172182	7.64776248659126e-05	0.000145948	0.19985	0.0086646	6.90868806144512e-05	0	0.000138715	8.98558935718656e-05	9.58597285486137e-05	0.00712082	1.13409984698759e-05	0	0.00011141	0.0993237	0.0774984	0.10386	0.012645	0.00570636	0.00355589	0.000540596	1.87938859347981e-05	1.86538131437406e-05	0.046644	0.0465141	0.00785322	0.00932177	0.000301115
37x55	7.56962382413697e-11	0.00526181	0.0051015	4.74279582040596e-08	1.59730139910861e-07	0.0263077	8.36211752464193e-05	8.92813306675973e-07	0	2.27727299723628e-11	7.13145210306354e-12	1.56956820344903e-11	6.47953520251886e-05	0.0187832	0	0.0374924	0.305026	0.0659958	0.003933	4.79868154034605e-12	0.225281	0.0174133	1.16502554217819e-06	2.7194928854375e-11	5.22542429579144e-11	0.0245919	0.259189	8.1655438867316e-06	0.00546476	1.05704515364751e-10
45x37	3.41248711785442e-07	0.0584681	0.0634501	0.00700985	3.40630918454544e-11	0.083714	0.0149649	0.00247072	0	4.31257255400275e-11	8.53659010845425e-11	7.03902632552359e-11	1.91166181255607e-11	4.07045917143798e-10	0	1.32868603103234e-09	0.120317	0.141787	0.468216	1.2601151945214e-10	1.27223727810218e-09	1.9079529477357e-10	9.09561197697648e-11	3.61693351282492e-10	2.7814129862198e-10	0.0189661	0.00998011	2.44101549587971e-07	0.0106555	1.39083471362641e-10
46x30	5.02114393024657e-07	0.0472739	0.187568	6.57211486309999e-06	1.26476431363289e-05	0.054728	0.0515899	0.0348782	0	3.15866594560473e-07	5.30192666904e-10	5.38901917270015e-11	3.76534406491183e-07	1.23542307637862e-07	0	1.35434676070053e-10	0.126242	0.216636	0.021848	0.0119087	1.23901479425872e-10	0.000921857	2.07225913614086e-07	3.62199528308537e-07	4.94584076210445e-07	0.131177	0.0496985	0.0655088	1.19297214659343e-10	1.44088137436639e-10
34x54	4.38791623660238e-05	0.0758413	0.325436	0.000132944	3.01365990833821e-07	0.196638	3.69148004994654e-06	1.11716450922125e-09	0	2.51052400903372e-10	8.3133091112288e-10	1.31195731415795e-10	4.07162518810743e-10	1.44952260838621e-10	0	0.0734726	0.0723097	0.0838402	0.00706022	0.0260176	0.0333809	0.0074144	0.00042438	0.0176606	3.62535863394406e-10	0.0389092	0.0323609	0.00900933	4.4238173089518e-05	6.90814264355236e-11
40x36	0.11346	0.0725407	0.270708	8.82686343120099e-06	5.7535345956813e-06	0.15757	0.00431179	2.9985690095947e-06	0	2.6804427860084e-07	7.33443815559376e-10	4.91895728508871e-09	3.93179159693218e-06	2.01790771798655e-06	0	4.36604702104559e-05	0.0502878	0.137998	0.0180455	0.00083607	9.06039001382099e-10	0.025954	5.78281437153293e-06	6.61622979548863e-06	8.73992246935066e-07	0.0539798	0.0672518	0.0171561	0.00981126	8.86666583748112e-06
33x47	0.000633468	0.0816949	0.040445	8.0059992813169e-06	0.00319549	0.131969	0.117264	0.000562948	0	2.32874735941349e-06	5.17703551917494e-10	2.53763577578213e-09	0.00047921	4.33280616640444e-07	0	0.000662848	0.241976	0.125874	0.0164022	0.000166278	0.0321508	0.0340339	0.00484588	3.4384836826059e-05	3.77449658682372e-06	0.0779185	0.0278713	0.0590605	0.00274468	3.97629244443651e-10
42x38	0.0507866	0.0944555	0.172916	0.000386091	0.000109506	0.145742	0.00129237	6.38854541136858e-10	0	2.34808588659231e-09	4.77896857447172e-10	4.22879869209865e-10	1.69362977480373e-10	7.02667388526127e-10	0	0.0196408	0.0862335	0.114114	0.00977368	0.0270857	0.00629426	4.94936662798258e-05	2.19051117068213e-05	1.13861784329292e-11	5.86357903444937e-10	0.0576372	0.197893	0.0155472	2.23587176467681e-05	7.2449184958056e-10
45x41	2.11373038321141e-05	0.153994	0.127142	2.8524955795418e-08	7.62377418918453e-10	0.132996	5.67917208944814e-07	0.000515524	0	6.61718272142484e-07	1.24222975527499e-10	2.49899076931536e-09	7.53075577975259e-12	4.23784062092123e-10	0	8.23925954264284e-11	0.129645	0.197932	0.0438831	0.00639168	0.0110238	7.50846489788846e-11	0.0304192	0.00185902	1.43263042970899e-09	0.0935725	0.0560184	1.68475780764159e-09	0.0145847	5.17282735728798e-11
28x50	1.03892930438247e-08	0.0132885	2.14751366731175e-05	0.00956613	1.15605692071081e-05	0.0375406	0.0911654	0.00106958	0	4.69202804546541e-06	4.65305953244772e-11	1.32792066625793e-10	3.49719962300705e-05	1.39841196359135e-10	0	1.74620181314228e-10	0.257865	0.0748208	0.212264	1.77068816671241e-11	0.056616	0.0116914	1.80687284631391e-12	0.0314997	8.95451156162842e-05	0.028279	0.163528	0.0106432	3.79017632288394e-11	3.15785492923517e-10
31x41	0.0549358	0.147124	0.165637	9.62473465349378e-07	1.18095525787806e-05	0.108863	0.0427308	0.0301785	0	2.80283647018417e-06	6.67478200346916e-07	1.03829458501427e-06	3.56616322936567e-05	5.09025799546611e-10	0	4.5137960354312e-07	0.0962507	0.105005	0.0324814	0.0250267	5.92409418540586e-07	0.0020003	6.28760836541844e-07	8.20780969591288e-05	4.87579699451805e-05	0.0859993	0.0827222	0.0208176	9.489485671601e-10	4.26938179011961e-05
38x34	0.095346	0.0578795	0.193287	3.20715933424894e-12	0.00671824	0.100661	0.0474471	0.00631276	0	1.23859815943913e-05	6.13538363732274e-10	1.73735560177367e-10	1.46198733135994e-11	2.08822694202008e-08	0	7.07991615722656e-13	0.0890153	0.160418	0.0120101	0.0470175	4.42417244763894e-12	0.00860725	0.0104779	4.44472822177859e-05	1.22260101952489e-09	0.0978445	0.0396903	0.0197432	0.0074673	1.06937502725364e-11
38x46	0.00117732	0.106093	0.216133	2.21532554568738e-06	9.39949969784103e-07	0.362252	1.76504623110007e-06	1.87693410822993e-06	0	5.08961769731152e-12	5.04643757335663e-11	6.95227694832157e-08	0.00105784	2.08293809262616e-07	0	3.7546955038697e-09	0.101853	0.0897493	0.00854343	0.0186761	3.1280416374837e-11	0.00728937	2.7924580441101e-07	0.00759576	5.51984844573699e-05	0.0472963	0.0255294	0.00669259	2.37293554404036e-11	2.4384671653083e-11
46x46	1.79108840473167e-05	0.102022	0.10053	1.84522286615639e-05	1.15519270546034e-11	0.0905484	0.00112096	0.000640456	0	0.000101026	5.66211778732271e-12	1.11282216342159e-12	3.98070781131325e-11	3.88141530279592e-12	0	1.26705826513204e-11	0.243891	0.0702954	0.00555731	9.36370822504264e-05	0.348596	7.75013524606569e-12	3.27415066371838e-05	2.02384166695454e-05	1.28422099884332e-05	0.0198561	4.93887236410285e-11	0.00659282	0.0100532	4.6627917443322e-11
43x43	0.0168975	0.120398	0.246357	7.308736045003e-05	1.9946747829623e-10	0.316486	1.00279522192455e-09	1.11422214818313e-09	0	2.31570997890265e-10	9.85046903849107e-10	1.77400403292721e-09	0.00499179	1.63237148493358e-06	0	5.57923563579873e-10	0.0962198	0.0851334	0.00777844	0.00835037	0.056699	1.54617528395015e-05	0.0016764	1.67526285824238e-10	4.24121109738839e-10	0.0278917	0.0107633	3.40085868542521e-08	0.000266331	1.43727724424338e-10
39x35	0.0398405	0.0487364	0.204768	2.5376509038981e-08	0.0269119	0.128204	0.0591115	0.00350943	0	1.65028284373103e-06	1.5012129379012e-09	1.39412200877701e-09	0.00175795	1.32682841092473e-08	0	1.8270481331657e-08	0.0906373	0.162604	0.0185997	0.0242578	1.92084597158088e-08	0.00368556	6.16868621767852e-06	1.39476087035e-06	3.26696070669062e-06	0.111628	0.0293635	0.0463715	6.34194163938917e-07	1.22690790110579e-09
29x41	0.0762671	0.0637961	0.228188	2.89192952549906e-06	3.66730671128736e-07	0.11189	0.0602691	0.0444786	0	3.64650251115227e-06	5.72554233713148e-06	1.98204224455954e-07	3.8255363782898e-06	3.33519856988783e-08	0	8.48996262441407e-06	0.110101	0.0958373	0.0212838	0.00740253	4.96707737265439e-06	0.0143817	0.00192764	3.02990726440593e-07	3.76187308741522e-06	0.0656305	0.0885896	0.00688678	0.00303013	6.50353811449899e-06
35x33	0.0310164	0.000517755	0.224223	2.92919917912783e-08	1.4403117764533e-05	0.0613314	0.0870248	0.0497571	0	4.75878353224931e-06	2.8249983929157e-08	9.80335642679101e-07	2.17557466275971e-06	0.000108888	0	0.00956116	0.058715	0.0957416	0.0138265	0.025048	0.208029	0.0095783	0.000118239	7.83012946583223e-06	1.52044605156441e-05	0.0698807	0.0419597	0.0135007	7.92281866922399e-06	8.08964053155869e-06
36x44	0.0544477	1.99272289272799e-06	0.223494	1.97217994108028e-05	8.13477006793447e-07	0.104862	0.0622031	0.000315138	0	0.000605151	1.52767931091147e-10	3.63602092885445e-10	1.57439755257009e-08	1.4502227501514e-10	0	0.0552888	0.061092	0.119379	0.00728642	0.0188246	0.0814595	1.6150274100113e-06	1.92717153606301e-06	1.45147046466454e-07	2.01527729158324e-07	0.0407944	0.124413	0.0314389	0.0140703	9.38782906323058e-11
33x43	0.0488172	0.0524686	0.166331	0.000248137	0.00267834	0.10143	0.0472978	0.00952959	0	4.59076832812093e-08	2.08619091614464e-09	1.17131005861404e-09	4.44646486078599e-08	8.97367002384815e-12	0	5.36770139433297e-07	0.111174	0.111981	0.0131329	0.0402913	0.00614272	0.0222631	4.09317863252353e-08	5.56395762310485e-10	3.84038645502052e-08	0.0294964	0.208237	0.00577374	0.0227055	1.07835811482122e-09
30x44	0.00653578	0.0888528	0.12519	7.98770839258013e-09	0.0383646	0.128158	0.0973216	0.000481314	0	3.68452592505467e-08	1.5712007320471e-05	9.41848632219839e-09	3.17792999808984e-07	3.95279806690475e-10	0	0.0499954	0.135162	0.101272	0.0246388	0.0120071	0.0583324	0.02059	0.00222191	0.00657969	9.47202346307534e-08	0.0521658	0.0470001	2.53184525472821e-07	0.00511437	4.15773353306543e-08
43x31	8.04197096606415e-05	0.130048	0.249506	0.0589627	1.01507038183129e-05	0.0856958	3.5382253444691e-06	0.0410314	0	5.78246923118603e-06	2.04476604671813e-09	3.34459276276446e-10	2.8095746405812e-07	1.23885292738246e-07	0	1.39160735378418e-07	0.0732186	0.0902206	0.0311932	0.0326946	7.62273186704548e-09	0.0179749	6.19566158199551e-05	0.0098793	9.42269310077409e-08	0.0930265	0.0532214	0.0331622	3.15949328584724e-07	1.37703626421732e-06
38x54	1.98212746969555e-08	0.107613	0.108876	2.7429791125877e-07	8.79111445485255e-11	0.139563	1.57310525921194e-08	1.16796202152499e-10	0	3.45766532390731e-10	5.18057101794617e-06	1.12319207752676e-10	4.26589631923456e-10	6.31246998430581e-10	0	1.86985779582828e-08	0.222724	0.0786058	0.0859982	4.4064677167477e-10	0.176349	0.00833408	2.95065380559824e-10	0.000418761	1.93184263247063e-08	0.0355338	0.0275285	0.00845008	2.10099809921677e-10	2.7523490563358e-10
47x41	4.62131556409214e-10	0.0375857	0.23229	5.8920953726019e-10	3.6123674672736e-10	0.124323	8.41497602715363e-10	0.00682428	0	1.10359924194068e-06	5.53560973083496e-11	7.13615569926897e-11	8.48586546234614e-08	3.4277169602487e-11	0	1.19351258087347e-10	0.243945	0.153135	0.112811	2.17512393934583e-10	1.55768877351818e-09	0.0132798	1.48363354802795e-11	1.75596070721286e-09	1.71318700536488e-09	0.0410204	0.0120695	0.0227151	1.78128397221534e-09	2.11797592110287e-10
32x50	6.25405230477379e-07	0.121059	0.165349	2.6932804250078e-06	1.14513688283144e-10	0.132405	1.538876667657e-06	0.00219259	0	4.32158374128391e-09	4.82115421813715e-06	7.44443984944804e-11	5.53216197825925e-09	1.75857204213916e-09	0	2.08024719423552e-08	0.163232	0.12192	0.00753941	0.0209115	0.0478497	0.00504419	9.2418784556919e-09	2.74898436747486e-08	1.08249221680223e-08	0.0399605	0.166008	5.65496260036797e-07	0.00651965	2.43619266151596e-10
44x32	0.0842146	0.133535	0.163624	0.0200593	3.43392195184185e-11	0.0990596	0.019108	1.00632298725261e-05	0	6.85344932364578e-11	1.93545854210745e-12	6.61905543386945e-11	0.00454271	0.00478767	0	3.70548837546503e-05	0.0984654	0.209657	0.0169278	0.0275779	1.94904973061824e-05	0.00391429	0.000449307	4.91006474114471e-05	4.13569603239003e-11	0.0538932	0.0293918	0.00910833	0.0215684	1.37017224087409e-09
43x41	1.3005025287088e-09	0.127561	0.118309	8.1388515340784e-11	5.34605315604524e-07	0.200701	0.00852422	0.00171483	0	3.7569237999718e-11	1.19378424776675e-10	3.41029709509253e-10	0.00221907	3.50966127523421e-13	0	3.05691329774964e-09	0.104289	0.1559	0.0105274	0.0360709	0.00249677	1.03746457938672e-10	6.36001516370324e-08	2.14377829033926e-11	5.20110361314631e-11	0.0325612	0.169017	0.00901578	0.0210917	1.60419311057791e-10
44x38	2.74984126990868e-11	0.113358	0.30399	9.060495277362e-06	2.14542539565761e-10	0.223145	3.88467827310874e-11	2.17107582764362e-07	0	1.39825665465963e-09	5.35831004620822e-11	4.25491583692357e-10	5.77503214868408e-05	1.74248282440637e-09	0	4.21015324839453e-10	0.0893367	0.182307	0.0183931	0.0109324	1.33062670062714e-11	1.63123743398927e-09	7.86719471923191e-06	2.89583547614239e-05	1.80331976404901e-09	0.0336404	0.00498135	0.00703129	0.0127806	4.42988944207057e-11
29x47	0.0538033	0.0208784	0.261258	2.27728828934551e-07	2.21287777953638e-05	0.160775	0.0729113	7.60633731919491e-05	0	1.21360885535566e-07	2.32200219774511e-11	6.0459741201944e-11	4.91510731049784e-10	2.91416525488905e-10	0	1.19669017736538e-10	0.0853678	0.109232	0.16036	3.1398031782562e-11	3.98837068094651e-11	1.48707799091656e-10	6.36458482282445e-11	2.14921543821357e-10	2.39329832101528e-11	0.0469802	3.94198959907753e-07	0.0226857	0.0056488	3.57878146156418e-10
48x34	2.88973783724874e-05	0.167333	0.144645	3.09952399845856e-06	1.4930513786171e-06	0.141826	0.0178187	0.00557042	0	7.06333833119458e-08	2.84369253452395e-06	3.5042872619151e-06	0.00117214	8.99983951797013e-07	0	1.11533966969423e-08	0.170763	0.113888	0.0404046	0.0577657	4.33388270549669e-06	3.19708882508597e-05	2.69591969598566e-05	2.42901811200271e-06	1.34056675502979e-05	0.0558977	0.0808747	0.00108393	0.000834135	2.56630411998638e-06
41x35	0.0208782	0.244999	0.243866	3.50342541635389e-05	0.000189233	0.126591	0.020143	0.00502238	0	1.39910082802999e-07	1.31134581463424e-11	2.45295490614548e-08	0.000303056	5.79710271134862e-05	0	7.16914406873832e-11	0.0423433	0.128309	0.00730196	0.0249835	2.37604132855677e-09	0.00172722	0.000121534	0.000142577	1.90298529117455e-06	0.0657016	0.0393722	0.0148441	0.0130657	4.42585360406624e-10
36x34	0.0672294	0.00706592	0.177096	8.76197473598034e-05	0.00643855	0.106183	0.116537	0.00090764	0	7.90485087782155e-06	9.41509553910152e-07	8.31629978544777e-07	2.66223177003076e-06	7.27823158786042e-07	0	6.62902246655442e-05	0.111909	0.150209	0.0157414	0.0263449	1.24640977421613e-05	0.00525914	3.03935661064236e-05	0.000144651	5.6828902155985e-06	0.102392	0.105876	8.52826542789371e-05	0.000338901	2.70376718838759e-05
33x57	0.000826297	0.0723691	0.191169	1.64056061565649e-05	7.19323579065888e-05	0.119462	0.0149792	0.000692106	0	4.38010963965539e-09	2.32607439524295e-10	5.50966265674715e-12	0.00331587	6.49174144047118e-11	0	8.62388835818901e-11	0.169775	0.19858	0.0108414	0.0121519	9.69124256005795e-10	0.00627138	8.26400866169451e-07	9.81299071793773e-07	2.13792539428254e-06	0.0461032	0.126065	0.012761	0.0145447	1.18456181085528e-09
50x24	3.41573442833368e-10	0.150223	0.128059	6.44306644012353e-05	1.32762626120121e-10	0.0668027	0.0400649	0.0604911	0	8.28363309044041e-11	2.71058481613656e-10	1.4327824608834e-10	0.0328201	0.000896994	0	2.7330986829734e-10	0.0908749	0.170873	0.0157345	0.0314148	3.01923414706052e-10	1.86514149272203e-10	3.42046694973081e-11	4.36313765182987e-11	1.20230103438131e-10	0.113439	0.0702316	0.0280095	1.5717968448629e-10	3.89410081353811e-11
46x32	1.44834831105455e-05	0.142226	0.147353	0.0431878	9.32501286985102e-06	0.19136	0.00850341	0.00685637	0	2.3144448969337e-05	2.63153092567823e-10	1.67770411712595e-10	0.000555456	7.56962504772536e-05	0	6.30989674399079e-10	0.136333	0.139835	0.0250451	0.0204219	5.58281727997391e-08	3.07752202363238e-08	0.000879554	1.45374018016827e-08	1.48210887164133e-08	0.0902986	0.0258265	0.0115154	0.00968022	5.2792391841635e-10
35x55	2.00541020024495e-05	0.166379	0.235779	2.51694152585794e-09	3.58732121318617e-10	0.181629	1.29210610756974e-10	1.19790776911199e-09	0	2.33602502424076e-10	4.35787022486173e-11	5.22951270766221e-10	4.6261476120466e-08	1.94306321071001e-10	0	1.92923509771907e-09	0.146712	0.105366	0.00771058	0.00886322	0.000509835	0.00707865	0.0190543	0.00015072	4.50591249965045e-09	0.0370541	0.062921	0.0142213	0.00655203	1.57254323742606e-09
50x28	0.00961416	0.0995998	0.208382	1.55705851377194e-07	0.0130072	0.0596542	0.0661933	0.00819832	0	2.29150858914838e-07	1.63459198638723e-09	1.81465313116022e-11	0.000325698	2.19233037083029e-07	0	0.0115069	0.111804	0.156359	0.0668153	0.0216195	0.0396738	0.00679084	2.49916913291036e-07	2.5857118378095e-07	6.72492325297055e-10	0.0585568	0.0568818	6.20391745600676e-05	0.00494986	4.4024513821995e-06
59x19	0	0.0327871	0	0.000710314	0	0.0284686	0.0307206	0.154805	0.026584	0	1.77489566518914e-07	0	1.20107824695031e-05	4.90202738455995e-06	0.0471191	0	0.0941393	0.190146	0.0832296	0.00766701	2.18118477100109e-07	0.00891857	0.000125751	3.96352090030468e-06	0	0.168423	0.105889	0.0202455	0	0
66x22	0	4.42770273148297e-06	0	0.000749728	0	8.9366364633686e-06	0.206907	0.335464	0.0183064	0	2.41946786030484e-10	0	2.77235881055809e-06	3.24547161053645e-10	0.073626	0	0.0912659	0.103065	0.0604771	2.18535274526096e-09	1.15335340718224e-10	5.51227237758133e-07	5.67035080025988e-11	0.00210043	0	0.0947802	3.58264498794653e-11	0.0132419	0	0
61x37	0	0.0170357	0	3.53509018782423e-09	0	0.00149199	7.27952928163548e-07	0.145044	0.024657	0	0.0012306	0	3.76483532796371e-10	2.69199805427145e-10	0.135143	0	0.138387	0.0875424	0.200197	6.73531410768803e-07	0.000324429	0.00582463	3.98304557465928e-05	0.0187122	0	0.131381	0.0888206	0.00416684	0	0
59x31	0	0.0710101	0	3.65519166255497e-05	0	0.0855996	0.00033783	0.196488	0.0293316	0	0.000215836	0	1.66723834704945e-05	0.028588	0.105313	0	0.137426	0.140103	0.0115847	0.000510358	4.53306530759863e-05	0.0148394	0.000203443	0.00574183	0	0.14997	0.0155463	0.00709246	0	0
67x23	0	8.84105510112216e-05	0	0.000378342	0	0.00248684	0.218435	0.256953	0.0242189	0	3.11813301359332e-10	0	0.0185465	2.88714659715934e-09	0.0321038	0	0.104404	0.0737595	0.102454	1.03330070114451e-06	2.91201271234062e-11	1.31003442027585e-10	1.85137448359548e-06	0.0421456	0	0.108648	8.60159524004558e-11	0.0153767	0	0
59x39	0	0.0523487	0	0.00696405	0	0.0543464	0.0218749	0.147444	0.0191503	0	1.13476583807523e-05	0	3.64194402695125e-06	3.52518228678933e-05	0.0556279	0	0.189995	0.0994618	0.0278376	0.0151704	6.44199738511112e-05	7.19014521651176e-06	3.28069402273295e-06	0.0474204	0	0.133142	0.108577	0.0205152	0	0
65x23	0	8.94358724879984e-06	0	3.15898994521378e-08	0	1.24141221224174e-08	0.00441321	0.363878	0.0555543	0	5.21611612445859e-10	0	1.19637041025408e-06	1.05088461747873e-08	0.047129	0	0.0598724	0.154437	0.0292853	0.00141774	2.21822202847835e-08	6.54982170497543e-06	0.0188969	0.0358542	0	0.21987	0.000503331	0.00887237	0	0
57x35	0	0.0959224	0	0.000105722	0	0.111858	0.00607865	0.219979	0.00686645	0	5.38261511565661e-11	0	2.17009195636253e-07	4.39319285088211e-07	0.09585	0	0.182	0.0641426	0.00616028	0.0201652	1.06994009221707e-07	1.20812637522867e-07	0.000108966	0.00115093	0	0.101457	0.0841064	0.00404877	0	0
63x21	0	0.0229622	0	0.0277491	0	4.34762493579856e-05	0.000126726	0.376113	0.0707117	0	1.22463302565055e-10	0	3.67928426424172e-06	1.84664065031573e-06	0.0634109	0	0.079551	0.0718951	0.0171026	0.0172613	1.569079087058e-06	9.54354390012394e-05	4.79120552787108e-05	0.0648232	0	0.150122	0.00764399	0.0303333	0	0
60x26	0	0.0244576	0	0.0140668	0	0.086909	0.00866939	0.359148	0.0844797	0	4.7394912577774e-11	0	4.64362673989146e-06	9.82365803769739e-11	0.0318818	0	0.0591004	0.0953915	0.00846295	0.0327064	2.19155807516383e-11	1.14954612461838e-08	3.94979744746963e-06	0.0614131	0	0.0862772	0.00680585	0.0402216	0	0
67x37	0	0.0749738	0	0.0444446	0	0.102312	0.0141232	0.0907074	0.0493837	0	2.18676413663424e-09	0	0.00161743	0.0092006	0.0544296	0	0.121197	0.155648	0.0197729	0.0011753	7.61383463432283e-08	0.00072065	0.00567661	0.0389332	0	0.166545	0.00503338	0.0441062	0	0
69x33	0	0.0400471	0	0.0145565	0	0.000413567	0.128745	0.229689	0.0640826	0	1.11784715793634e-09	0	0.000274657	1.3265893064926e-06	0.0377526	0	0.109348	0.112146	0.0210934	0.021189	8.71371972589384e-06	3.5733411104051e-05	5.56519881979188e-06	0.0662525	0	0.118046	0.0363119	5.41345704560951e-07	0	0
66x32	0	0.0659924	0	0.0158416	0	0.0410471	0.0202286	0.136984	0.0966875	0	4.06873793982163e-05	0	6.25318694492012e-05	6.75276258965253e-05	0.0482597	0	0.153602	0.129619	0.0149724	0.0299396	8.57840265846903e-05	5.02511180580838e-05	4.08609350688941e-05	0.00958582	0	0.182093	7.97576421791165e-05	0.0547196	0	0
64x16	0	1.97247851437222e-06	0	0.0245983	0	0.0142522	0.0925863	0.182939	0.0456379	0	3.09348608372311e-05	0	1.5106814407341e-06	0.014662	0.0409122	0	0.054847	0.186634	0.0308155	0.0255433	8.66052787755363e-10	0.00943812	5.57867781409372e-06	3.80004993408513e-06	0	0.250668	0.000915665	0.0255067	0	0
57x31	0	0.0713379	0	3.1285875826248e-05	0	0.122336	6.75400547491343e-06	0.204995	0.04686	0	5.29164945144425e-10	0	0.000150074	8.01138997940116e-05	0.176199	0	0.119674	0.0836404	0.0195371	0.00891298	2.64524294209858e-13	0.00387761	5.78452810679839e-07	0.0117295	0	0.106516	0.0169214	0.00719397	0	0
65x17	0	0.033019	0	6.83035405678379e-05	0	0.000121875	0.0763838	0.13532	0.0138439	0	7.58153833555426e-09	0	1.57940495143343e-06	0.0559885	0.00999974	0	0.0960465	0.265102	0.0478641	0.0129794	8.49089551947464e-05	0.000230728	2.02160990059124e-06	0.0259819	0	0.184938	0.00909737	0.0329271	0	0
61x29	0	0.00721387	0	0.000756096	0	0.00025734	0.00520947	0.277632	0.0165352	0	2.20275376888523e-11	0	1.26181542167039e-08	1.64359665454831e-10	0.103212	0	0.101822	0.153744	0.104883	0.00212065	5.24215311756156e-11	0.012285	1.77584298328456e-06	0.0595639	0	0.136766	0.0108867	0.00711116	0	0
69x35	0	0.0690446	0	6.58816580605859e-05	0	0.00666985	0.134795	0.221041	0.0100355	0	1.09981414876067e-10	0	1.67118740536075e-08	8.73744231498825e-05	0.0864373	0	0.093334	0.104758	0.0521228	1.47001118690444e-05	2.24793678787096e-08	0.00676892	0.00928921	0.0713739	0	0.100074	0.0235482	0.0105398	0	0
56x40	0	0.0629967	0	6.22696302608484e-05	0	0.0240456	2.98366167512176e-05	0.240846	0.0591132	0	2.23974836540177e-12	0	7.17429435811647e-05	1.32496472051206e-06	0.159482	0	0.204425	0.0631502	0.0124767	0.00107576	0.000162125	5.09548259123602e-07	0.00319115	0.0477404	0	0.0915478	5.3968573116308e-05	0.0295275	0	0
61x39	0	0.0797447	0	0.0145147	0	0.0398554	0.0149699	0.109509	0.026518	0	7.74664590425211e-08	0	2.58602691918979e-05	2.18521334886332e-07	0.0767855	0	0.193509	0.0927013	0.0907479	3.75454438052667e-07	2.76618102751508e-05	0.0337125	2.98591882007726e-07	0.0378216	0	0.0978666	0.0748554	0.0168335	0	0
65x15	0	0.0742374	0	4.9756193150146e-09	0	0.0380389	0.125921	0.107356	0.0114767	0	1.47402273689828e-09	0	1.65118836038652e-09	1.97356809590411e-09	0.12836	0	0.0551878	0.148965	0.0838867	2.44889704398143e-09	1.86798038959489e-09	1.59784233128504e-09	2.18373474168431e-09	0.00321066	0	0.166083	0.0297709	0.0275056	0	0
64x34	0	0.0436121	0	0.00590779	0	0.0625509	0.0351539	0.160158	2.44512068251389e-05	0	5.99515564251222e-11	0	4.13723941414455e-09	0.00613662	0.102045	0	0.139956	0.116649	0.142071	2.11460282294739e-09	8.918335096098e-09	0.00139967	1.15993640804444e-08	6.63724064779377e-05	0	0.122535	0.0532935	0.00844085	0	0
71x13	0	7.88162689505702e-09	0	4.146542617302e-11	0	1.33857117930556e-11	1.45429592912711e-09	0.261334	5.46707586927925e-08	0	1.24999856209899e-10	0	0.0470768	0.000638288	0.000160981	0	0.11913	0.169123	0.0666333	0.00164664	3.49792428832383e-11	8.95452154387054e-11	0.00710427	0.132216	0	0.190382	3.10574579913635e-12	0.00455413	0	0
70x32	0	1.15801531861127e-06	0	0.0599651	0	0.0129652	0.163243	0.262931	0.0295118	0	3.59217971305391e-10	0	4.38804469539334e-07	5.17203984785187e-11	0.0516912	0	0.0825825	0.092215	0.0359254	0.00342475	2.96893767515734e-09	0.00036375	9.71293035865328e-07	0.071555	0	0.0801063	0.0198418	0.0336759	0	0
60x44	0	0.0579266	0	2.90686807328313e-06	0	0.148289	0.000269785	0.134861	0.00731554	0	6.46056572024301e-10	0	3.54588886431433e-06	0.000648623	0.0371365	0	0.231894	0.0930592	0.0182716	0.00240595	4.86824188011441e-07	0.00389255	0.000609128	0.0446472	0	0.11613	0.0738475	0.0287878	0	0
63x17	0	0.00953055	0	6.84358655037238e-06	0	0.000295223	0.0188468	0.044869	0.000152217	0	2.99791280382566e-08	0	3.61393260928121e-05	0.0512492	0.064869	0	0.106815	0.294168	0.0101891	0.0521459	3.02715457152174e-08	0.0108946	1.02985552875517e-05	0.123944	0	0.188992	3.50027898367981e-06	0.0229824	0	0
64x22	0	3.45481231130158e-05	0	4.05042298118796e-05	0	2.36073560509316e-10	0.0438549	0.375646	0.0223368	0	2.06053598016857e-10	0	2.61138899723227e-05	1.78236915606739e-10	0.221043	0	0.056067	0.0753205	0.00585086	0.0114111	2.74583317860377e-10	1.06786443023321e-06	1.75482572156073e-06	0.0519842	0	0.121043	2.97880882528127e-10	0.0153381	0	0
59x41	0	0.0538975	0	0.00602283	0	0.102056	0.011793	0.154822	0.0115228	0	6.09777462221833e-11	0	3.65935591259712e-07	2.04112999524935e-10	0.0823309	0	0.197286	0.0655836	0.141822	4.59080555423013e-11	9.12217928995153e-10	7.87677965492181e-08	6.66157041595284e-11	0.0203839	0	0.0528842	0.0790705	0.0205243	0	0
67x17	0	0.0582612	0	2.15631718258939e-06	0	2.49825292688041e-06	0.0545076	0.154044	0.0207738	0	1.01391848873741e-09	0	1.46299563810509e-06	1.7374291837775e-06	0.0244942	0	0.0890168	0.255345	0.0201993	0.0328895	3.94940308724522e-07	0.0111879	0.000649733	0.00536482	0	0.237736	0.00505742	0.0304653	0	0
63x29	0	0.0360313	0	3.02968031205894e-05	0	0.00116819	0.0546327	0.26471	0.0971673	0	0.00016555	0	4.90372145910409e-05	9.12413169848134e-05	0.0909878	0	0.0499737	0.128425	0.00901045	0.00362246	4.79913987777202e-05	0.00132531	0.0120923	0.0732885	0	0.129153	0.010643	0.0373847	0	0
68x30	0	0.0266055	0	0.0190999	0	0.0274417	0.0876039	0.177417	0.0418002	0	8.28394217998187e-11	0	4.80104846804026e-07	6.78675099746031e-08	0.0437737	0	0.130402	0.100181	0.256285	6.06077881197171e-12	6.27545870740974e-10	2.13361026184876e-08	7.97078693515009e-10	6.86944341823223e-05	0	0.0746647	4.94334235320738e-10	0.0146561	0	0
68x34	0	1.76110587666022e-06	0	0.000103956	0	5.23783517246866e-07	0.151217	0.260177	0.027567	0	2.4453387674708e-10	0	0.0105424	0.0113092	0.0829361	0	0.138302	0.146733	0.0161357	0.0136516	1.07374448952179e-10	7.17924838872415e-08	2.88269959283662e-05	0.0321419	0	0.107891	9.58802029939664e-11	0.0012621	0	0
58x34	0	0.0350275	0	1.36780053849579e-05	0	0.0578244	2.96374790214716e-08	0.198747	0.0216147	0	4.00962605828895e-08	0	3.01892036246253e-06	7.25693563162132e-07	0.0897796	0	0.206635	0.086712	0.0156928	0.0154932	6.94795366203965e-07	7.45561076610302e-05	7.27652822957478e-06	0.0172813	0	0.099257	0.148949	0.00688665	0	0
58x24	0	0.0546375	0	0.00127065	0	0.00895882	0.0180149	0.156309	0.0225821	0	3.88773030323105e-10	0	0.000879664	0.0590137	0.140654	0	0.121081	0.145935	0.0132617	2.80911039193923e-06	0.000281803	0.000986284	4.19367696970842e-05	0.0430514	0	0.0954712	0.0775472	0.0400185	0	0
68x26	0	0.00867907	0	7.58221513712969e-08	0	2.29014528673479e-06	0.190641	0.269238	4.55526011969168e-06	0	1.90224630415862e-10	0	5.33821558716183e-08	2.43970137514158e-09	0.117034	0	0.148578	0.10038	0.055413	2.03218712462316e-06	1.49993698367763e-10	4.34960807496557e-09	1.67511434104037e-11	0.0417232	0	0.0568694	1.71238701183186e-09	0.0114359	0	0
64x26	0	0.0342934	0	2.97361957279402e-06	0	2.50106801261887e-06	0.00249199	0.330674	0.079031	0	1.28135988574061e-11	0	4.41650537454324e-06	1.90912203601811e-10	0.142081	0	0.0578723	0.130702	0.00899374	0.00813267	9.25842870505928e-11	8.57457374775861e-11	4.91800782073047e-05	4.75696122464503e-05	0	0.193335	1.38769686404443e-08	0.0122856	0	0
67x29	0	0.00343068	0	0.00951495	0	0.00931522	0.168315	0.286765	0.00398822	0	1.29845782638858e-09	0	1.14331982189525e-05	9.69517823459828e-09	0.151024	0	0.127867	0.0570417	0.0156608	5.38830715614844e-08	7.78596666236536e-10	2.80265032628911e-09	0.0197424	0.0460311	0	0.101292	1.27961537126901e-08	5.61839640196356e-08	0	0
68x22	0	0.000210002	0	0.00834173	0	1.03513191555794e-06	0.182387	0.308066	0.0403585	0	8.85196656376119e-10	0	3.01943963232054e-05	2.44054755511364e-10	0.0344508	0	0.106987	0.123863	0.0131943	0.0275127	1.3946410553011e-09	2.62427832930106e-10	0.000138724	0.026274	0	0.127908	6.48950427641573e-10	0.000276213	0	0
61x33	0	0.0295571	0	1.36598703682541e-07	0	0.0451206	0.0171219	0.239816	0.0438186	0	6.15615651604917e-12	0	0.0046883	0.00773299	0.0641978	0	0.157668	0.146485	0.0291945	0.0175093	7.66220812388246e-12	0.0193792	0.00386319	0.00819669	0	0.155988	4.52099477058171e-09	0.00966211	0	0
65x33	0	0.0486479	0	0.00508056	0	0.000182591	0.0582848	0.273925	0.10496	0	5.99705153501245e-10	0	3.04868073558764e-09	3.56512618294278e-11	0.0862012	0	0.123343	0.091358	0.0128614	0.0215748	9.72121561540762e-09	1.18361575560757e-09	6.0650336085198e-09	0.0403594	0	0.0900633	0.0418954	0.00126171	0	0
63x35	0	0.040867	0	0.00121414	0	0.0228343	0.00175424	0.187614	0.0593475	0	4.50097373784409e-06	0	2.35194608400772e-05	7.09128392008516e-06	0.0184764	0	0.197799	0.0958357	0.028263	0.0148069	1.09479410621535e-05	0.0175122	5.74342524496417e-06	0.0336758	0	0.122526	0.130895	0.0265271	0	0
58x26	0	0.121118	0	2.1585054393241e-05	0	0.0379053	8.63060087731606e-06	0.269848	0.00620379	0	1.67175318043588e-09	0	5.7264559270689e-05	4.478351997959e-08	0.158353	0	0.0767739	0.106567	0.0207726	0.0125501	2.73222758920374e-08	0.00420736	2.13199186262669e-05	0.0506666	0	0.104549	0.0236045	0.00677142	0	0
67x35	0	0.0703924	0	0.0194423	0	0.0207837	0.105717	0.212131	0.0213916	0	5.78133621207457e-10	0	0.000449306	1.34113475185833e-06	0.0899607	0	0.109129	0.0865598	0.0180456	0.0756648	3.1585249631231e-10	0.00311038	0.000609171	0.0410571	0	0.10924	4.20020249511301e-06	0.0163103	0	0
66x28	0	0.000428789	0	0.0235933	0	3.56376387987034e-08	0.15728	0.320638	0.0193252	0	7.05979758105689e-11	0	1.88124444850437e-07	4.46032319697224e-07	0.0821324	0	0.105612	0.0863982	0.014555	4.48273403294739e-06	8.18662371416197e-10	9.98855986867151e-10	0.0184993	0.0473399	0	0.115966	1.07260959827778e-10	0.00822681	0	0
61x19	0	0.00162875	0	0.0407693	0	0.030458	0.0136981	0.183579	0.0483003	0	7.66333619447629e-10	0	7.72630468691444e-08	2.15280596883411e-05	0.0361814	0	0.0500055	0.213927	0.13789	1.08420671503512e-05	1.94310261260872e-07	7.99843423872932e-05	2.1686771268177e-07	6.03280210405479e-05	0	0.191767	0.022056	0.0295652	0	0
63x23	0	0.0252783	0	0.0101737	0	6.81178178496273e-06	0.0202477	0.292098	0.0845532	0	1.10509165659089e-10	0	2.25878453495924e-07	1.59582570398192e-06	0.130902	0	0.0586652	0.0897157	0.0056502	0.0106641	3.56000772315875e-08	9.03873135258756e-10	3.36000409395716e-09	0.0636151	0	0.190431	1.46617575374687e-06	0.0179952	0	0
63x41	0	0.11412	0	1.06742641075077e-06	0	0.0796782	0.0800651	0.169835	0.01026	0	1.33403859123009e-09	0	7.84910564636541e-06	8.32861173018381e-11	0.0785889	0	0.209525	0.0659114	0.0142535	8.24053000400026e-11	1.85455861925908e-07	3.69319120529655e-07	1.76097440120542e-06	0.0501431	0	0.0988805	0.023864	0.00486322	0	0
63x43	0	0.0881079	0	0.0356603	0	0.0491476	0.0245913	0.045325	0.00198327	0	6.89670326774098e-05	0	0.000135803	2.21500479044159e-05	0.0565281	0	0.230472	0.157676	0.0272367	0.0419	0.00330476	0.00564987	0.0136483	4.92753703215846e-06	0	0.147527	0.0690632	0.00194642	0	0
64x18	0	0.0287933	0	0.0468455	0	0.0125537	0.000127693	0.197389	0.0707526	0	2.02829578965455e-05	0	1.820279313734e-06	0.00846242	0.0649623	0	0.081749	0.183878	0.0224191	0.0401239	7.75212011265514e-06	5.17720490732547e-06	0.000215044	0.0273191	0	0.17966	0.000294697	0.0344193	0	0
61x31	0	0.0566154	0	0.000841426	0	0.0191292	8.03909208160866e-05	0.172009	0.0505947	0	0.0941512	0	0.000168127	0.023306	0.0527483	0	0.115711	0.104515	0.0137582	0.00198775	0.0424398	0.0195921	0.00124716	0.0240921	0	0.14177	0.0635458	0.00169722	0	0
64x24	0	0.0217263	0	2.03083375731242e-05	0	1.95504905378333e-05	0.0634095	0.424881	0.0581645	0	4.63448235639775e-10	0	3.72671573375562e-06	1.90363642226557e-05	0.0879882	0	0.0672912	0.0579682	0.008225	0.0286034	1.75624161499956e-10	3.90849575935354e-05	0.00108629	0.0432272	0	0.118448	0.00346916	0.0154106	0	0
69x13	0	0.00811636	0	0.0567849	0	0.0317895	0.0471518	0.178859	1.1657553718606e-07	0	6.1429793261847e-11	0	6.28955768141679e-06	1.25053231827002e-06	0.0944242	0	0.0713375	0.151639	0.111791	8.38301627792739e-06	3.19918250057562e-05	0.00698634	1.83646416170841e-07	0.00120814	0	0.219894	0.0141018	0.00586815	0	0
59x37	0	0.0761007	0	0.000338893	0	0.0821038	0.0147045	0.140966	0.0178264	0	8.88439943218795e-10	0	1.1930669845679e-05	0.001034	0.0958305	0	0.185972	0.14655	0.0237928	0.0151786	1.32627307936741e-05	0.0346471	0.000487986	0.0163548	0	0.138718	0.000272577	0.0090964	0	0
67x25	0	0.000579363	0	0.0618691	0	0.000978797	0.0919959	0.281015	0.0171917	0	0.000165061	0	6.77154162866069e-05	9.6217917770056e-05	0.058907	0	0.114419	0.122272	0.0131464	0.017271	0.0165049	0.0106485	0.00488457	6.48553778582046e-06	0	0.145332	0.0289691	0.0136808	0	0
55x35	0	0.134582	0	3.24274587919455e-05	0	0.208565	0.00284484	0.150827	0.0616593	0	3.46478373754935e-10	0	0.000138254	3.56086664019124e-09	9.2529532731936e-05	0	0.121968	0.209822	0.00570929	6.66234597787514e-10	2.84891267200344e-06	7.1764189494633e-10	7.80619065758683e-10	0.0108581	0	0.0732736	0.0127248	0.00689912	0	0
54x40	0	0.0613357	0	0.0015078	0	0.0971257	0.0412248	0.183505	0.0266989	0	3.25404320765317e-10	0	4.65140901704918e-10	1.36766683451491e-10	0.0508767	0	0.144372	0.104926	0.0115229	0.0430073	1.69242364225774e-05	2.63387599904679e-05	9.08676329127486e-08	0.0454903	0	0.0968972	0.0914653	1.03867012938054e-06	0	0
64x20	0	0.0645411	0	2.37691087321736e-05	0	2.31702606877477e-07	0.00521036	0.266758	0.0940527	0	5.33239732659502e-09	0	3.10323265679973e-10	5.0474476427707e-08	0.0537718	0	0.0592906	0.112597	0.0181736	0.0208334	1.39394228675026e-05	5.24780742486306e-05	0.000299127	0.105324	0	0.164778	0.00259464	0.0316858	0	0
60x38	0	0.0507224	0	0.000548223	0	0.0514446	0.0495901	0.169415	0.0262657	0	2.76592598150849e-09	0	2.09085734819011e-05	1.69576975709868e-07	0.085971	0	0.140149	0.105324	0.0169777	0.0146569	9.29848972681688e-07	4.63231568379386e-05	0.00192708	0.0693005	0	0.138991	0.0676975	0.0109508	0	0
60x22	0	0.0431905	0	5.68272599992246e-06	0	1.8384768009891e-05	0.00165405	0.372547	0.0540479	0	6.97048547287143e-11	0	5.40328549015641e-05	2.83448281119968e-05	0.119251	0	0.0899575	0.0968564	0.0174522	0.0152677	3.0894199915539e-10	0.00267116	7.34841070282883e-06	0.062177	0	0.11376	7.11838186537625e-05	0.0109825	0	0
66x16	0	0.0277662	0	0.0300422	0	0.000333667	0.0547495	0.224375	0.0595157	0	2.37948887260973e-09	0	1.48740698680044e-05	0.000354418	0.0900518	0	0.0689901	0.150606	0.0201746	0.0201535	1.26720719220937e-05	3.30619041015972e-05	1.00652845119685e-05	0.0848735	0	0.138816	5.23947281462461e-06	0.029122	0	0
56x36	0	0.10581	0	0.0172619	0	0.170737	0.0236965	0.121191	0.0230025	0	4.24847639373091e-05	0	3.78806314800073e-05	1.73804663600861e-05	0.107619	0	0.189658	0.0900556	0.0117906	3.09022836254862e-05	1.41476700281128e-05	0.00166492	0.0023237	0.000212285	0	0.0887708	0.0306552	0.0154082	0	0
67x19	0	1.69997722283685e-07	0	2.77147656359616e-06	0	3.66721403487295e-08	0.0597799	0.260139	0.0152185	0	3.2172527422975e-10	0	2.97915050827263e-06	0.00220319	0.0722091	0	0.0997591	0.164418	0.106235	2.24176577080488e-06	2.14586970581052e-06	0.00984537	2.65377880552024e-07	3.34701721907417e-05	0	0.17085	2.25459519888389e-05	0.0392765	0	0
[truncated: 1,849 more rows]

## Sheet: figure6e
	x	y	Cell_Type	value
1	10	48	ExcL23	0.143476
2	10	52	ExcL23	0.0949683
3	13	69	ExcL23	0
4	14	86	ExcL23	0
5	26	94	ExcL23	0
6	5	19	ExcL23	0
7	9	65	ExcL23	0
8	6	34	ExcL23	5.95265887471127e-05
9	12	64	ExcL23	0
10	8	22	ExcL23	0
11	7	49	ExcL23	0.161186
12	14	20	ExcL23	0
[truncated: 10,796 more rows]

## Sheet: figure6f
	value	x	y	gene
[truncated: 10,808 more rows]
